# Supplementary material for: Molecular profiling of tissue biopsies reveals unique signatures associated with streptococcal necrotizing soft tissue infections
Source: Nat Commun. 2019 Aug 26;10:3846. doi: 10.1038/s41467-019-11722-8 (PMC6710258; doi:10.1038/s41467-019-11722-8)
Supplement: Supplementary file 4 — Supplementary data 1 [file 41467_2019_11722_MOESM4_ESM.xlsx]

## Sheet: Sheet1
	Supplementary Data 1: Nucleotide sequences of all phylotypes determined using Illumina-based amplicon deep-sequencing, their phylogenetic annotation and relative abundance across all 148 tissue biopsies
	*Additional species level annotation via 16S rRNA gene sequence alignment (see Methods)
	Phylotype	sequence	average	2001	2003	2004	2005	2006	2007	2010	2013	2014	2015	2016	2019	2021	2022	2023	2025	2029	2033	2034	2035	2037	2041	2042	2043	2048	2052	2053	2054	2055	2056	2057	2059	2062	2063	2064	2066	2068	2075	2076	2077	2078	2082	2083	2085	2086	2092
	1	GACGAACGCTGGCGGCGTGCCTAATACATGCAAGTAGAACGCTGAGAACTGGTGCTTGCACCGGTTCAAGGAGTTGCGAACGGGTGAGTAACGCGTAGGTAACCTACCTCATAGCGGGGGATAACTATTGGAAACGATAGCTAATACCGCATAAGAGAGACTAACGCATGTTAGTAATTTAAAAGGGGCAATTGCTCCACTATGAGATGGACCTGCGTTGTATTAGCTAGTTGGTGAGGTAAAGGCTCACCAAGGCGACGATACATAGCCGACCTGAGAGGGTGATCGGCCACACTGGGACTGAGACACGGCCCAG	29.8609	99.2426	0	0.0363392	0.065932	95.6031	67.9638	0.0364609	79.1672	0	16.6966	0	43.1912	0.0158516	0	0.418612	3.7566	0.0121866	75.6793	0.00110711	93.6201	0.0241145	99.9388	0.253002	0.319793	0.208946	0.0030145	0.234192	0.0134941	0.013569	55.8575	18.0066	0	1.73286	99.0893	0.684031	97.8959	52.1059	10.8801	8.64285	24.6306	1.11137	34.2057	1.25322	32.5576	97.9246	2.14391
	2	GACGAACGCTGGCGGCGTGCCTAATACATGCAAGTAGAACGCTGAGGACTGGTGCTTGCACCGGTCCAAGGAGTTGCGAACGGGTGAGTAACGCGTAGGTAACCTACCTCATAGCGGGGGATAACTATTGGAAACGATAGCTAATACCGCATAAAAGTGTTTAACCCATGTTAAACATTTAAAAGGTGCAATTGCATCACTATGAGATGGACCTGCGTTGTATTAGCTAGTTGGTGAGGTAACGGCTCACCAAGGCGACGATACATAGCCGACCTGAGAGGGTGATCGGCCACACTGGGACTGAGACACGGCCCAG	7.33016	0.011249	0	0.00139766	0	2.89027	26.3538	0	0.203123	0	0.029976	0	0.851484	0	0	0	0	0	0.265076	0	0.621727	0	0	0	0	0	0	0	0	0	17.4361	9.79171	0	0	0.106289	0.0526177	0.0637614	0.0282336	0	0	21.5741	0.112022	17.9432	0.877254	12.6353	0.11193	0.846065
	3	GATGAACGCTGGCGGCGTGCCTAATACATGCAAGTCGAGCGAACGGACGAGAAGCTTGCTTCTCTGATGTTAGCGGCGGACGGGTGAGTAACACGTGGATAACCTACCTATAAGACTGGGATAACTTCGGGAAACCGGAGCTAATACCGGATAATATTTTGAACCGCATGGTTCAAAAGTGAAAGACGGTCTTGCTGTCACTTATAGATGGATCCGCGCTGCATTAGCTAGTTGGTAAGGTAACGGCTTACCAAGGCAACGATGCATAGCCGACCTGAGAGGGTGATCGGCCACACTGGAACTGAGACACGGTCCAG	3.54354	0	1.89625	0.00139766	0	0.00482114	0.0375076	0	0	0	0	0	0	0	0	96.7839	0.823074	0	0.215374	0	0.0310863	0.0180859	0	0.0552003	0	0.568797	0	0	99.3073	0	0	0	0	0	0.0250091	14.9434	0.00554447	0.0116256	0.00589067	5.80396	0	0.00884382	0	8.28518	0.323983	0.00932749	0
	4	GATGAACGCTAGCTACAGGCTTAACACATGCAAGTCGAGGGGCATCAGGAAGAAAGCTTGCTTTCTTTGCTGGCGACCGGCGCACGGGTGAGTAACACGTATCCAACCTGCCCTTTACTCGGGGATAGCCTTTCGAAAGAAAGATTAATACCCGATAGCATAATGATTCCGCATGGTTTCATTATTAAAGGATTCCGGTAAAGGATGGGGATGCGTTCCATTAGGTTGTTGGTGAGGTAACGGCTCACCAAGCCTTCGATGGATAGGGGTTCTGAGAGGAAGGTCCCCCACATTGGAACTGAGACACGGTCCAA	2.49299	0.0187484	0	0	1.75191	0.0819593	0.351634	15.4084	0.736321	9.54503	0	0	44.2093	9.30491	0.0306082	0	0.0633134	0	0.878065	0	0.0502164	0.00301432	0	0	0	0	0.018087	0	0.00449802	5.13925	0.107909	0.0510999	0.538724	0.652836	0.021883	0	0.338212	0.0016608	0	1.57191	0.372445	3.63481	0.310078	0.786744	0.958449	0.0233187	0.00821423
	5	GACGAACGCTGGCGGCGTGCTTAACACATGCAAGTCGAACGTGATTTTTGTGGAAATTCTTTCGGGAATGGAAATGAAATGAAAGTGGCGAACGGGTGAGTAACACGTGAGCAACCTACCTTACACAGGGGGATAGCCGTTGGAAACGACGATTAATACCGCATGAGACCACAGAATCGCATGATATAGGGGTCAAAGATTTATCGGTGTAAGAAGGGCTCGCGTCTGATTAGCTAGTTGGAAGGGTAAAGGCCTACCAAGGCGACGATCAGTAGCCGGTCTGAGAGGATGAACGGCCACATTGGAACTGAGACACGGTCCAA	2.53407	0.0206232	0.153807	3.59898	0	0	0	0.320856	0	18.5981	3.56715	20.0955	0.0987228	20.5239	0.0183649	0.0442763	0	20.5131	2.65076	0.00221423	0.109998	0.11153	0	0.0299002	0.0518583	0	11.1476	0.005712	0.0359842	16.6627	0.233475	0.146	23.0865	0.0328609	0	0.92081	0.138612	0	1.85556	0	0.701798	0.00884382	1.02739	0.125322	1.44172	0.03731	0
	6	GACGAACGCTGGCGGCGTGCCTAATACATGCAAGTAGAACGCTGAGGTTTGGTGTTTACACTAGACTGATGAGTTGCGAACGGGTGAGTAACGCGTAGGTAACCTGCCTCATAGCGGGGGATAACTATTGGAAACGATAGCTAATACCGCATAAGAGTAATTAACACATGTTAGTTATTTAAAAGGAGCAATTGCTTCACTGTGAGATGGACCTGCGTTGTATTAGCTAGTTGGTGAGGTAAAGGCTCACCAAGGCGACGATACATAGCCGACCTGAGAGGGTGATCGGCCACACTGGGACTGAGACACGGCCCAG	3.24109	0.0131239	0	0	0	0	0.0093769	0	0	0	0	0	0	0	0.00918246	0	0	0	0.0331345	0	0	0	0	0	0	0	0	0	0	0	0	0	0	0	0	0	0	0	0	0	0.0123122	0	0	0	1.33373	0.00233187	0
	7	GATGAACGCTGGCTACAGGCTTAACACATGCAAGTCGAGGGGAAACGACGGGGAAGCTTGCTTCCCCGGGCGTCGACCGGCGCACGGGTGAGTAACGCGTATCCAACCTGCCTCTGACTGAGGGATAACCCGTCGAAAGTCGGCCTAATACCTCATGGCATCGTCTGCGGGCATCCAACGACGATTAAAGATTTCATCGGTCAGGGATGGGGATGCGTCTGATTAGCTTGTTGGCGGGGTAACGGCCCACCAAGGCTACGATCAGTAGGGGTTCTGAGAGGAAGGTCCCCCACATTGGAACTGAGACACGGTCCAA	1.29115	0.0356219	0.042139	0	0	0.00482114	0	0.0388916	0	0.0210243	1.28897	0.927145	0.0154254	0.00792581	0	0	0	7.22359	0.679258	0	0.0669552	0.0150716	0	0	0	0.00386937	0.195942	0	0	0	0.0588593	0	2.59112	0	0	0.105235	0	0	0	0.45212	0.363211	0.00884382	0.390698	0	0.502173	0	0
	8	GATGAACGCTAGCTATAGGCTTAACACATGCAAGTCGAGGGGCAGCGAATAGATAGCTTGCTATTTATGTCGGCGACCGGCGCACGGGTGAGTAACGCGTATCCAACCTGCCCATAACTAAGGGATAACCCAGCGAAAGTTGGACTAATACCTTATGTATTCGTTTGATCTCATGAGATTACGAATAAAGATTTATCGGTTATGGATGGGGATGCGTCTGATTAGCTTGTTGGCGGGGTAACGGCCCACCAAGGCAACGATCAGTAGGGGTTCTGAGAGGAAGGTCCCCCACATTGGAACTGAGACACGGTCCAA	1.08104	0	0	0	0	0	0	0	0	0	0	0	0	0	0.00612164	0	0	0	0	0	0	0	0	0	0	0	0	0.037128	0	0	0.0196198	0	0	0	0	0	0	0.0215904	0	0	0	0	0	0.0974727	0.0593969	0	0
	9	GATGAACGCTAGCGATAGGCTTAACACATGCAAGTCGAGGGGCAGCGAGATGTAGCAATACGTCGTCGGCGACCGGCGAATGGGTGAGTAACACGTATGCAACTTACCTCTTAGTGGTGAATAACCCGATGAAAGTCGGACTAATACACCATATACTCCTTAGATCCCATGAGAAGAGGAGGAAAGATTAATCGCTAAGAGATGGGCCTGCGTTCCATTAGCTAGTTGGTAAGGTAACGGCTTACCAAGGCAACGATGGATAGGGGGACTGAGAGGTTGACCCCCCACATTGACACTGAGATACGGGTCAA	1.18637	0.0187484	0.00632085	0.00139766	0.941886	0	0	0	0	4.02826	0	0	0	0	0	0	0	0	0.149105	0.0132854	0.0143475	0	0.00226835	0	0.233362	0	0	10.0303	0	0	0.0490494	0	0.00238373	0.0613403	0	0.0526177	0	0	0	0	0.0831076	1.42091	0.169509	0	0.310484	0	0
	10	GATGAACGCTGGCGGCGTGCCTAACACATGCAAGTCGAGCGAGGGTTTGCTCAGTATTGAGTATTCTAAGACTAGAATGTTCAATTCTGAGCAAAACCAAGCGGCGGACGGGTGAGTAACGCGTGGGTAACCTGCCCTATACACATGGATAACATACTGAAAAGTTTACTAATACATGATAATATATATTTGCGGCATCGCAGATATATCAAAGTGTTAGCGGTATAGGATGGACCCGCGTCTGATTAGCTAGTTGGTGAGATAACTGCCCACCAAGGCGACGATCAGTAGCCGACCTGAGAGGGTGATCGGCCACATTGGAACTGAGACACGGTCCAA	1.26169	0	0.130631	20.8531	0	0	0	14.0326	1.75194	0	0	6.35561	0	5.5124	0.0397906	0	0.0211045	15.5379	0	0	0.0430426	0.0120573	0	0	0.0432152	0	0.048232	0	0.00449802	8.07354	0	0.0729998	11.0867	0	0	1.31544	0.00554447	0	7.76979	0	0	0.00294794	0.00413437	0	0	0	0
	11	ATTGAACGCTGGCGGCAGGCCTAACACATGCAAGTCGAACGGTAACAGGAAGCAGCTTGCTGCTTTGCTGACGAGTGGCGGACGGGTGAGTAATGTCTGGGAAACTGCCTGATGGAGGGGGATAACTACTGGAAACGGTAGCTAATACCGCATAACGTCGCAAGACCAAAGAGGGGGACCTTCGGGCCTCTTGCCATCGGATGTGCCCAGATGGGATTAGCTAGTAGGTGGGGTAACGGCTCACCTAGGCGACGATCCCTAGCTGGTCTGAGAGGATGACCAGCCACACTGGAACTGAGACACGGTCCAG	0.748218	0	0.0231764	0	0	0	0.0797037	0	0	0.109326	0	0	0.620102	0.431957	0.0306082	0	0	0.00304664	0	0	0	0	0	0	0	0	0	0	0	0	0.0137338	0	0.0309885	0.0087629	0.0197989	0	0	0.0016608	0	0.856925	0	0	0	0.800668	0	0	0
	12	GATGAACGCTGGCGGCGTGCCTAACACATGCAAGTCGAGCGCGTCTGATTTGATGCTTGCATTAATGAAAGATGAGCGGCGGACGGGTGAGTAACGCGTGGGTAACCTGCCCTATACACATGGATAACATACTGAAAAGTTTACTAATACATGATAATATATATTTACGGCATCGTAGATATATCAAAGTGTTAGCGGTATAGGATGGACCCGCGTCTGATTAGCTAGTTGGTGAGATAACTGCCCACCAAGGCGACGATCAGTAGCCGACCTGAGAGGGTGATCGGCCACATTGGAACTGAGACACGGTCCAA	0.888501	0	0	0	0.866535	0	0	0	0	10.529	0	0	0.00617017	0	0	0.0483014	0	0	0.115971	15.3955	0.375427	0.138659	0	8.66875	0.164218	0	17.038	3.74422	0.0449802	0	2.17976	1.36266	0.00238373	0.291366	0	0	0	7.14974	0	0	5.16806	7.50545	2.94574	0	4.37647	0.0349781	0
	13	GATGAACGCTAGCTACAGGCTTAACACATGCAAGTCGCAGGGTAACATGAGGAAAGCTTGCTTTCCTTGATGACGACTGGCGCACGGGTGAGTAACGCGTATCCAACCTTCCCATAACTACGGGATAACCCGTTGAAAGACGGCCTAATACCGTATGATATCGTTTGCTGACATCAAATAACGATTAAAGGTTTAGCGGTTATGGATGGGGATGCGTCTGATTAGCTTGTTGGCGGGGTAACGGCCCACCAAGGCGACGATCAGTAGGGGTTCTGAGAGGAAGGTCCCCCACATTGGAACTGAGACACGGTCCAA	0.859481	0	0	0	0	0.0313374	0.600122	0	0	0	0	0	0.280743	0	0.00306082	0	0	0.0152332	0.0497018	12.1672	0.674335	0	0	16.5923	3.34486	2.2365	0	10.8699	0	0.305302	5.06386	0.788398	0	0	0	0.210471	0	5.72145	0	0	7.48892	0.415659	6.03204	0	4.98664	0.0139912	0
	14	ATTGAACGCTGGCGGCAGGCCTAACACATGCAAGTCGAGCGGTAGAGAGAAGCTTGCTTCTCTTGAGAGCGGCGGACGGGTGAGTAATGCCTAGGAATCTGCCTGGTAGTGGGGGATAACGTTCGGAAACGGACGCTAATACCGCATACGTCCTACGGGAGAAAGCAGGGGACCTTCGGGCCTTGCGCTATCAGATGAGCCTAGGTCGGATTAGCTAGTTGGTGAGGTAATGGCTCACCAAGGCGACGATCCGTAACTGGTCTGAGAGGATGATCAGTCACACTGGAACTGAGACACGGTCCAG	0.887835	0	0	0	0	0	0	0	0	0	4.16667	0	0.502869	0	0.00306082	0	0	0	0.215374	0	0.00239126	0	0	0.149501	0	0	0	0	0	0	0.141262	0.0802998	0	0	0	8.57669	0.31049	0	1.58754	0.638751	0.00923418	0.0147397	0.0268734	0.139247	0	0.0419737	1.69213
	15	GATGAACGCTGGCGGCGTGCTTAACACATGCAAGTCGAACGAGAGCTACAGGAGGAAGTTTTCGGATGGAATCCGGTAGATCGAGTGGCGGACGGGTGAGTAACGCGTGGGGAACCTGCCTCATACAGGGGGATAACAGTTGGAAACGACTGTTAATACCGCATAAGACCACAGAGTCGCATGACTCAGGGGTAAAAACTCCGGTGGTATGAGATGGACCCGCGTTCGATTAGCCAGTTGGCGGGGTAACGGCCCACCAAAGCGACGATCGATAGCCGATTTGAGAGAATGACCGGCCACATTGGGACTGAGACACGGCCCAA	0.879612	0	0.0168556	17.3268	0.0376754	0	0	0	0	0	2.33813	0	0.00617017	0	0	0	0	2.17835	1.59046	0.00332134	0.160214	0.00301432	0	0.00690004	1.85825	0	0	0	0	2.16764	0.266829	0.111933	0	0	0	0.0263089	0	1.79366	5.97903	0	0.794139	0.00884382	0.826873	0	2.38667	0.0233187	0
	16	GATGAACGCTAGCTATAGGCTTAACACATGCAAGTCGAGGGGAAACGGCAGAGAGTGCTTGCACACTTTGGACGTCGACCGGCGCACGGGTGAGTAACGCGTATCCAACCTGCCCTTTACTTGGGGATAACCCGTTGAAAGACGGACTAATACCCAATGATATTCATTGATGACATCTGATTTGAATTAAAGATTTATCGGTATAGGATGGGGATGCGTCTGATTAGCTTGTTGGTGAGGTAACGGCTCACCAAGGCAACGATCAGTAGGGGTTCTGAGAGGAAGGTCCCCCACATTGGAACTGAGACACGGTCCAA	0.797268	0	0	0	0	0	0	0	0	4.99117	0.029976	0	0.626273	0	0	0	0	0	0	16.2856	0.93259	0	0	25.2795	0	0	0	0	0	0	5.47392	2.01966	0	0	0.022925	0	0	5.1684	0	0	10.5793	0.0412712	7.20413	0	6.43646	0.0699562	0
	17	GATGAACGCTGACAGAATGCTTAACACATGCAAGTCGACTCGAGTCTTCGGACTTGGGTGGCGCACGGGTGAGTAACGCGTAAAGAACTTGCCTCTTAGACCGGGACAACATCTGGAAACGGATGCTAATACCGGATATTATGGTTTTTTCGCATGGAGGAATCATGAAAGCTAGATGCGCTAAGAGAGAGCTTTGCGTCCCATTAGCTAGTTGGTGAGGTAACGGCCCACCAAGGCAATGATGGGTAGCCGGCCTGAGAGGGTGAACGGCCACAAGGGGACTGAGACACGGCCCTT	0.785283	0	0.181198	0	0	0	0	0	0	0	0	0	0	0	0	0	0	21.229	0.0828363	0	0.00717377	0.00904295	0	0	0	0.0232162	0	0	0	0	0.0980988	0	0	0	0	0	0	0	0	0	0.153903	0	0.0992248	0	0.143092	0.018655	0
	18	GATGAACGCTGGCGGCGTGCCTAATACATGCAAGTCGAACGGGCTGCCATAAGGCAGCCAGTGGCGAACGGGTGAGGAGCACATGGGGAACCTGCCCGTCAGAGGGGGACAACAGCTGGAAACGGCTGCTAAGACCGCATAGGCTCAAGGAGGGCATCCTCGTTGAGTTAAAGTGTCCTTTCGGGGACAGCTGACGGATGGACCTGTGGCGCATTAGCCAGTTGGCGGGGTAAAGGCCCACCAAGGCGACGATGCGTAGCCGGCCTGAGAGGGCGGACGGCCACACTGGGACTGAGACACGGCCCAG	0.732205	0.00374967	0	4.18181	0	0	0	0	0	0.0210243	0	0	0.0123403	0	0	0	0	0	0.231942	0.00110711	0.0382601	0.00301432	0	0	0	0	0.006029	0	0	0.970182	0.0667072	0	0	0	0	0.289398	0	0	0.474199	0	0.0338587	0.00294794	0.138501	0	0.299684	0.00233187	0
	19	GACGAACGCTGGCGGCGTGCCTAATACATGCAAGTAGAACGCACAGGATGCACCGTAGTTTACTACACCGTATTCTGTGAGTTGCGAACGGGTGAGTAACGCGTAGGTAACCTGCCTGGTAGCGGGGGATAACTATTGGAAACGATAGCTAATACCGTATAAGAACATTTACTGCATGGTAGATGTTTAAAAGGTGCAAGAGCATCACTACCAGATGGACCTGCGTTGTATTAGCTAGTTGGTGAGGTAACGGCTCACCAAGGCAACGATACATAGCCGACCTGAGAGGGTGATCGGCCACACTGGGACTGAGACACGGCCCAG	0.870554	0	0.00632085	0.187287	0	0	0.0843921	17.579	1.43456	0.349003	0	0	0	0	0.033669	0	0.0281393	1.2217	0.149105	0	0.00239126	0	0	0	0	0	0	0	0	0.0576682	0	0	0	0	0	0	0	0	0	0	0.0430928	0	0.152972	0.146209	0.137693	0	0
	20	GATGAACGCTAGCGATAGGCTTAACACATGCAAGTCGAGGGGCAGCGAGATGTAGCAATACGTCGTCGGCGACCGGCGAATGGGTGAGTAACACGTATGCAACTTACCTCTTAGTGGTGAATAACCCGATGAAAGTCGGACTAATACACCATACTCTCCTTAGATCACATGAGAAGAGGAGGAAAGATTAATCGCTAAGAGATAGGCCTGCGTTCCATTAGCTAGTTGGTAAGGTAACGGCTTACCAAGGCAACGATGGATAGGGGGACTGAGAGGTTGACCCCCCACATTGACACTGAGATACGGGTCAA	0.688981	0	0.00210695	0.296305	0.24489	0	0.651695	0.00243072	0	4.20066	0	0	0	0	0	0	0	0.0213265	0	4.7938	0.0765202	0.0211002	0	2.05391	8.02939	0	2.38447	0	0	0.597035	0.557201	0.1533	0	0.024098	0.0333455	0.131544	0	0	0	0	1.02192	6.24963	0.717313	0	0.799158	0.0326462	0
	21	ATTGAACGCTGGCGGCAGGCCTAACACATGCAAGTCGAGCGGCAGCACAGAGAAACTTGTTTCTCGGGTGGCGAGCGGCGGACGGGTGAGTAATGCCTGGGAAATTGCCCTGATGTGGGGGATAACCATTGGAAACGATGGCTAATACCGCATGATAGCTTCGGCTCAAAGAGGGGGACCTTCGGGCCTCTCGCGTCAGGATATGCCCAGGTGGGATTAGCTAGTTGGTGAGGTAAGGGCTCACCAAGGCGACGATCCCTAGCTGGTCTGAGAGGATGATCAGCCACACTGGAACTGAGACACGGTCCAG	0.670347	0	0.00210695	0	0	0	0	0	0	0	0	0	0	0	0	1.12301	0	0	0	0	0	97.483	0	0	0.388937	0.0193469	0.006029	0	0	0	0	0	0	0	0	0	0	0	0	0	0	0	0	0	0	0	0
	22	GATGAACGCTAGCGATAGGCTTAACACATGCAAGTCGAGGGGTAACATGGAGAGAAGCTTGCTTCACTCTGATGACGACCGGCGGATGGGTGAGTAACGCGTATGCAACTTGCCTCTTAGTGGGGGATAACCCGGAGAAATCCGGACTAATACCGCATATTCTTAATTTCTCGCATGAGTTATTAAGGAAAGATTTATTGCTAAGAGATAGGCATGCGTTCCATTAGTTAGTTGGTGAGGTAACGGCTCACCAAGGCATCGATGGATAGGGGAGCTGAGAGGCTGATCCCCCACATTGGGACTGAGACACGGCCCAA	0.419278	0.00937418	0	0	0.753509	0	0.225046	0	0	0	0	0	0	0	0	0	0	0.00304664	0	0.019928	0.00478252	0.00301432	0	0.0184001	2.2299	0	0.018087	0	0	1.84199	0	0	0	0.113918	0	0	0	2.98944	0	0	0.00923418	2.34066	0.0268734	0	0.0107994	0.0256506	0
	23	GATGAACGCTGGCGGCGTGCTTAACACATGCAAGTCGAGCGAGAAGTTTTGAAAAGATTCTTCGGATGAAATTTAAAATGGAAAGCGGCGGACGGGTGAGTAACGCGTAGGCAACCTGCCCCATACAAAGGGATAGCATTTGGAAACGAATATTAATACCTTATGAAACTTAACTAGTGCATGCTAGGTAGGTCAAAGATTTATCGGTATGGGATGGGCCTGCGTCTGATTAGCTAGTTGGTGAGGTAACGGCTCACCAAGGCGACGATCAGTAGCCGACCTGAGAGGGTGAACGGCCACATTGGAACTGAGACACGGTCCAA	0.418423	0.00562451	0	0	0	0	0	0	0	0.0672778	0	0.00274303	0	0	0	0	0	0.307711	0.115971	0	0.00478252	0.00904295	0	0	0	0	0.331595	0	0	0	0.0392395	0	0	0	0	0	0	0	0	0	0.0184684	0	0.0413437	0	0.0350981	0.00699562	0
	24	ATTGAACGCTGGCGGCAGGCTTAACACATGCAAGTCGAACGGTAACATAAAGAAGCTTGCTTCTTTGATGACGAGTGGCGGACGGGTGAGTAATGCTTGGGAATCTAGCTTATGGAGGGGGATAACTACGGGAAACTGTAGCTAATACCGCGTAGAATCGAGAGATGAAAGTGTGGGACCTTCGGGCCACATGCCATAGGATGAGCCCAAGTGGGATTAGGTAGTTGGTGAGGTAAAGGCTCACCAAGCCGACGATCTCTAGCTGGTCTGAGAGGATGACCAGCCACACTGGGACTGAGACACGGCCCAG	0.639055	0	34.101	0.0237603	0.0188377	0.0385691	0.0140654	0.00486145	0	0	1.22902	0	0.0277658	0.0158516	0.00306082	0	0	0	0.0165673	0	0	0	0	0	0	0	0.090435	0	0	0	0	0	0	0	0	0	0	0.0780575	0.323987	4.99961	0	0	0	4.2331	0	0	10.2924
	25	GATGAACGCTGGCGGCGTGCCTAATACATGCAAGTCGAACGCTGGAGATCTAGCTTGCTAGATCGAAGGAGTGGCGAACGGGTGAGTAATACATAAGCAACCTACCCACGAAGACTGGGATAATCTCTGGAAACGGGGACTAATACCGGATAGGTAATCGGAAGGCATCTTCTGGTTATTAAAGGTTAAAAACACTGGTGGATGGGCTTATGGCGCATTAGTTAGTTGGTGAGGTAACGGCCCACCAAGACGATGATGCGTAGCCGGCCTGAGAGGGTGAACGGCCACATTGGGACTGAGACACGGCCCAG	0.646153	0	0.00842779	0.799463	0	0	0	0.0121536	0	0.0798924	0.389688	2.76223	0.141914	0.00396291	0.00306082	0	0	0.789081	0.0165673	12.176	0.286951	0.0150716	0	10.3777	0	0	1.12441	0	0	0	1.21054	0.644832	0.483898	0	0.0541864	0	0.146928	0	0.185556	0	4.69712	5.37999	4.71318	0.0139247	3.85	0.0559649	0
	26	GATGAACGCTAGCGGCAGGCCTAACACATGCAAGTCGAGGGGCAACGAGATGGTAGCAATACCATTGTCGGCGACCGGCGAACGGGTGCGTAACGCGTGAACAACTTGCCCGACACAGGGGGATAATCGTCGGAAACGTCGTCTAATATCCCATAAGATAAACATAGGCATCTATGATTATTGAAAGATTTATAGAGCGGTGTCGGATAGGTTCGCGTGACATTAGCTAGTCGGTGGGGCAACGGCCCACCGAGGCGACGATGTCTAGGGGTTCTGAGAGGAAGGCCCCCCACACTGGGACTGAGACACGGCCCAG	0.160634	0.0412464	0	0	0	0	0	0	0	0	0	0	0	0	0	0	0	0	0.0331345	0	0.00239126	0	0	0	0	0	0	0	0	0	0	0	0	0	0	0	0	0	0	0	0	0	0.0144703	0	0.037798	0	0
	27	GATGAACGCTGACAGAATGCTTAACACATGCAAGTCTACTTGAATTTGGGTTTTTAACTTAGGTTTGGGTGGCGGACGGGTGAGTAACGCGTAAAGAACTTGCCTCACAGCTAGGGACAACATTTAGAAATGAATGCTAATACCTAATATTATGATAATAGGGCATCCTATAATTATGAAAGCTATATGCGCTGTGAGAGAGCTTTGCGTCCCATTAGCTAGTTGGAGAGGTAACGGCTCACCAAGGCGATGATGGGTAGCCGGCCTGAGAGGGTGATCGGCCACAAGGGGACTGAGACACGGCCCTT	0.468987	0	0	0.0838598	0	0	0	0.0534759	0.0126952	0.0630729	0	13.9401	0.111063	0.261552	0.0122433	0	0	0	0.0662691	0.00110711	0.0191301	0	0	0	0	0	0.235131	0	0	0	0.0412015	0	3.38729	0	0	0	0	0	0	0	0.175449	16.4348	0.297674	0.00696233	0.294284	0.0792836	0
	28	GACGAACGCTGGCGGCGTGCTTAACACATGCAAGTCGAACGGAAAGGCCCTGCTTTTGTGGGGTGCTCGAGTGGCGAACGGGTGAGTAACACGTGAGTAACCTGCCCTTGACTTTGGGATAACTTCAGGAAACTGGGGCTAATACCGGATAGGAGCTCCTGCTGCATGGTGGGGGTTGGAAAGTTTCGGCGGTTGGGGATGGACTCGCGGCTTATCAGCTTGTTGGTGGGGTAGTGGCTTACCAAGGCTTTGACGGGTAGCCGGCCTGAGAGGGTGACCGGCCACATTGGGACTGAGATACGGCCCAG	0.267481	0	0.00210695	0	0.32966	0.00241057	0	0	0.583979	0.0210243	2.2482	0	0	0	0.00612164	0.0322009	0.119592	0.0152332	0	0	0	0.0180859	0.00453669	0	0.0691443	0.00773874	0.0030145	3.73279	0.0584743	0	0	0	0.00238373	0.107345	0	0	0	0.0033216	0	3.15695	0.00307806	0.0206356	0.0372093	2.33934	0.0296984	0.0116594	0
	29	ATTGAACGCTGGCGGCAGGCCTAACACATGCAAGTCGAACGGTAGCACAGAGGAGCTTGCTCCTTGGGTGACGAGTGGCGGACGGGTGAGTAATGTCTGGGAAACTGCCCGATGGAGGGGGATAACTACTGGAAACGGTAGCTAATACCGCATAACGTCGCAAGACCAAAGAGGGGGACCTTCGGGCCTCTTGCCATCGGATGTGCCCAGATGGGATTAGCTAGTAGGTGGGGTAACGGCTCACCTAGGCGACGATCCCTAGCTGGTCTGAGAGGATGACCAGCCACACTGGAACTGAGACACGGTCCAG	0.637522	0	0	0	0	0	0	0.00486145	0	0	0	0	0	0	0.00306082	0	91.2065	0.00304664	0	0	0	0	0	0	0	0	0	0	0	0	0	0	0	0	0	0	0	0	0	0.0026286	0	0	0	0.0278493	0	0.0116594	0
	30	GACGAACGCTGGCGGCGTGCCTAATACATGCAAGTAGGACGCACAGTTTATACCGTAGCTTGCTACACCATAGACTGTGAGTTGCGAACGGGTGAGTAACGCGTAGGTAACCTACCTATTAGAGGGGGATAACTATTGGAAACGATAGCTAATACCGCATAACAGTATGTAACACATGTTAGATGCTTGAAAGATGCAATTGCATCGCTAGTAGATGGACCTGCGTTGTATTAGCTAGTAGGTAGGGTAATGGCCTACCTAGGCAACGATACATAGCCGACCTGAGAGGGTGATCGGCCACACTGGGACTGAGACACGGCCCAG	0.604833	0	0.117989	0	0	0	0	0.116675	0	0	0	0	0	0.788619	0.00306082	0	0.00703482	0.0396064	0	0	0	0	0	0	0.924806	0	0	32.0615	0	0	0	0	6.71259	0	0	0	0	0	0	0	0	0.0206356	0	0	0.278085	0	1.18285
	31	GATGAACGCTAGCTACAGGCTTAACACATGCAAGTCGAGGGGAAACGGCATTTGGTGCTTGCACCATTTGGACGTCGACCGGCGCACGGGTGAGTAACGCGTATCCAACCTGCCCATAAGTAGGGTATAACCCGCAGAAATGCGGACTAATCCCCTATGTTGTTCAAAGACGGCATCAGATTTGAACCAAAGGCTTGCCGCTTATGGATGGGGATGCGTCCGATTAGCTTGTTGGTGAGGTAACGGCTCACCAAGGCTTCGATCGGTAGGGGTTCTGAGAGGAAGGCCCCCCACATAGGAACTGAGACACGGTCCTA	0.495148	0	0	0	0.291985	0	0.0187538	0	0	0	1.10911	0	0.148084	0	0	0	0	0	0.579854	3.51951	0.286951	0	0	3.05212	0	0	0.0090435	0	0	2.4051	1.03985	0.184933	0	0.0525774	0	0	0	0.687571	0	0	1.74834	1.1379	1.85013	0	1.49842	0.0303143	0
	32	GACGAACGCTGGCGGCGTGCCTAATACATGCAAGTAGAACGCTGAAGAGAGGAGCTTGCTCTTCTTGGATGAGTTGCGAACGGGTGAGTAACGCGTAGGTAACCTGCCTTGTAGCGGGGGATAACTATTGGAAACGATAGCTAATACCGCATAACAATGGATGACACATGTCATTTATTTGAAAGGGGCAATTGCTCCACTACAAGATGGACCTGCGTTGTATTAGCTAGTAGGTGAGGTAACGGCTCACCTAGGCGACGATACATAGCCGACCTGAGAGGGTGATCGGCCACACTGGGACTGAGACACGGCCCAG	0.313337	0	1.76984	0	0	0.00241057	0	0.0121536	0.101562	0	3.89688	0	0.385636	0.00396291	0.0153041	0	0	0	0.18224	0	0.00239126	0.0211002	0	0.112701	0.00864304	0	0.0753625	0	0	0	0.0137338	0.0924664	0	0	0	0.210471	0	0.0049824	0.597903	0.620351	0.00923418	0	0.0289406	2.38808	0.0107994	0.0349781	2.71069
	33	ATTGAACGCTGGCGGCAGGCCTAACACATGCAAGTCGAACGGTAACAGGAAGAAGCTTGCTTCTTTGCTGACGAGTGGCGGACGGGTGAGTAATGTCTGGGAAACTGCCTGATGGAGGGGGATAACTACTGGAAACGGTAGCTAATACCGCATAACGTCGCAAGACCAAAGAGGGGGACCTTCGGGCCTCTTGCCATCGGATGTGCCCAGATGGGATTAGCTAGTAGGTGGGGTAACGGCTCACCTAGGCGACGATCCCTAGCTGGTCTGAGAGGATGACCAGCCACACTGGAACTGAGACACGGTCCAG	0.471204	0	0	0	0.113026	0	0.0234423	0	0	0	0	0	0	0.0515178	66.4534	0	0.00703482	0.0243732	0	0	0	0	0	0	0	0	0	0	0	0	0	0	0	0	0	0	0	0.0016608	0	0.0026286	0	0	0.00413437	0.104435	0	0	0
	34	ATTGAACGCTGGCGGCATGCCTTACACATGCAAGTCGAACGGCAGCACGGGGGCAACCCTGGTGGCGAGTGGCGAACGGGTGAGTAATACATCGGAACGTGTCCTGGAGTGGGGGATAGCCCGGCGAAAGCCGGATTAATACCGCATACGCTCTGTGGAGGAAAGGGGGGGATCTTCGGACCTCTCGCTCAAGGGGCGGCCGATGGCAGATTAGCTAGTTGGTGGGGTAAAGGCCTACCAAGGCGACGATCTGTAGCTGGTCTGAGAGGACGACCAGCCACACTGGGACTGAGACACGGCCCAG	0.393063	0.0599948	0	0	0.810022	0.00964227	0.164096	0	0	0.00420486	6.71463	0	0	0	0	0	0.119592	0	0.18224	0	0	0.00301432	0	0	0	0.00386937	0	0	0	0	0	0.114366	0	0.140206	0	0.0789266	0.00277223	0	0	0	0.0277025	0.00294794	0.00413437	0	0.0134993	0	0
	35	GATGAACGCTAGCGATAGGCTTAACACATGCAAGTCGAGGGGCAGCATTATTTTAGCTTGCTAAGATAGATGGCGACCGGCGCACGGGTGCGTAACGCGTATGCAACCTGCCTGTAATTAGGGAATAACCCGGTGAAAGTCGGACTAATACCCTATATTCTTCTTTCTCCGCATGGGGGAGGACGGAAAGATTTATTGATTACAGATGGGCATGCGTCCCATTAGCTTGTTGGTAAGGTAACGGCTTACCAAGGCAACGATGGGTAGGGGGACTGAGAGGTTGACCCCCCACACTGGTACTGAGACACGGACCAG	0.25957	0	0	0.00139766	0	0	0	0.00243072	0.0126952	0	1.22902	0.128923	0	0	0	0	0	0	0.0331345	0.00110711	0.0119563	0	0	0	0	0	0	0	0	0	0.0117719	0	0	0	0	0	0	0	0	0	0.00923418	0	0.0103359	0	0.0593969	0.00233187	0
	36	GACGAACGCTGGCGGCGTGCCTAATACATGCAAGTAGGACGCACAGTCTATACCGTAGCTTGCTACACCATAGGCTGTGAGTTGCGAACGGGTGAGTAACGCGTAGGTAACCTGCCTATTAGAGGGGGATAACTATTGGAAACGATAGCTAATACCGCATAACAGTATGTAACACATGTTAGATGCTTGAAAGATGCAATTGCATCGCTAGTAGATGGACCTGCGTTGTATTAGCTAGTAGGTAGGGTAATGGCCTACCTAGGCAACGATACATAGCCGACCTGAGAGGGTGATCGGCCACACTGGGACTGAGACACGGCCCAG	0.0645878	0	0.00842779	0	0	0	0	0	0	0	0	0.0192012	0	0	0	0	0	0	0	0	0	0.00301432	0	0	0	0	0.32858	0	0	0	0	0	0	0	0	0	0	0.0182688	0	0	0	0	0	0.0696233	0.0215989	0	0.837851
	37	GATGAACGCTAGCTATAGGCTTAACACATGCAAGTCGAGGGGAAACGGCAAAGAGTGCTTGCACCCTTTGGACGTCGACCGGCGCACGGGTGAGTAACGCGTATCCAACCTGCCCTTTACTTGGGGATAACCCGTTGAAAGACGGACTAATACCCAATGATATTCATTGATGACATCTGATTTGAATTAAAGATTTATCGGTATAGGATGGGGATGCGTCTGATTAGCTTGTTGGTGAGGTAACGGCTCACCAAGGCCACGATCAGTAGGGGTTCTGAGAGGAAGGTCCCCCACATTGGAACTGAGACACGGTCCAA	0.455121	0	0	0.00139766	0	0	0	0	0	0.651753	0.029976	0	0	0	0	0	0	0	0	12.4805	0.736507	0	0	17.7745	0	0	0	0	0	0	4.88336	1.76903	0	0	0.0166727	0	0	0	0	0	9.19724	0	6.61705	0	5.92349	0.00932749	0
	38	ATTGAACGCTGGCGGCAGGCCTAACACATGCAAGTCGGGCGGTAACAGGGAGAAGCTTGCTTCTCTGCTGACGAGCGGCGGACGGGTGAGTAATGTATGGGGATCTGCCTGATGGCGGGGGATAACTACTGGAAACGGTAGCTAATACCGCATAATGTCTTCGGACCAAAGCGGGGGACCTCCGGGCCTCGCGCCATCAGATGAACCCATATGGGATTAGCTAGTAGGTGAGGTAACGGCTTACCTAGGCGACGATCCCTAGCTGGTCTGAGAGGATGATCAGCCACACTGGGACTGAGACACGGCCCAG	0.472899	0	0	0	0	0	0	0	0	0	0	0	0	0	0	0	0	0	0	0	0	0	0	0	0	0	0	0	0	0	0	0	0	69.9849	0	0	0	0	0	0	0	0	0	0	0	0	0
	39	GACGAACGCTGGCGGCGTGCTTAACACATGCAAGTCGAACGGAAAGAGATGAAAGAGCTTGCTCTTTTATTAATTTCAGTGGCAAACGGGTGAGTAACACGTAAACAACCTGCCTTAAGGATGGGGATAACAGACGGAAACGACTGCTAATACCGAATACGTTCTAAGCATCGCATGGTGCATAGAAGAAAGGGTGGCCTCTACAAGAAAGCTATCGCCTTAAGAGGGGTTTGCGACTGATTAGGTAGTTGGTGAGGTAACGGCTCACCAAGCCGACGATCAGTAGCCGGTCTGAGAGGATGAACGGCCACACTGGAACTGAGACACGGTCCAG	0.379192	0	0.0126417	0.342427	0	0.016874	0	0	0	1.02178	0	1.23711	0	0.68162	0	0.00805023	0.00703482	1.90415	0.0165673	0	0	0.075358	0	0	0	0	6.33346	0	0.00899604	0.00678449	0.0255057	0	0	0	0	0.157853	0	0	0.406456	0	0.00923418	1.52408	0.0413437	0	0.0782959	0.0116594	0
	40	GATGAACGCTGGCTACAGGCTTAACACATGCAAGTCGAGGGGAAACGACGGGGAAGCTTGCTTCCCCGGGCGTCGACCGGCGCACGGGTGAGTAACGCGTATCCAACCTGCCTCTGACTGAGGGATAACCCGTCGAAAGTCGGCCTAATACCTCATGGCATCGTCTGCGGGCATCCAACGACGATTAAAGATTTCATCGGTCAGGGATGGGGATGCGTCTGATTAGTTAGTTGGCGGGGTAACGGCCCACCAAGGCGACGATCAGTAGGGGTTCTGAGAGGAAGGTCCCCCACATTGGAACTGAGACACGGTCCAA	0.311033	0.022498	0	0	0	0	0	0	0	0	0	0	0	0	0	0	0	0.0152332	0.0331345	0	0.0191301	0	0	0	0	0	0	0	0	0	0	0	0	0	0	0	0	0	0	0	0.00923418	0	0.0103359	0	0.0161991	0	0
	41	GATGAACGCTAGCTACAGGCTTAACACATGCAAGTCGCAGGGTAACGTGAGGGAAGCTTGCTTCCCTTGACGACGACTGGCGCACGGGTGAGTAACGCGTATCCAACCTTCCCATGACCACGGGATAACCCGTTGAAAGACGGACTAATACCGTATGACGTCGTTTGCTGACATCAAATAACGATTAAAGGTTTAGCGGTGATGGATGGGGATGCGTCTGATTAGCTTGTTGGCGGGGTAACGGCCCACCAAGGCGACGATCAGTAGGGGTTCTGAGAGGAAGGTCCCCCACATTGGAACTGAGACACGGTCCAA	0.405526	0	0	0	0.141283	0.00241057	0.0797037	0.0826446	0	0	0.029976	0	0.144999	0.00396291	0	0	0	0.00304664	0.265076	1.27318	0.126737	0	0	1.63991	1.3051	0	0	1.4023	0.00449802	0.145867	0.202084	0.360132	0	0.024098	0.021883	0.0263089	0.00277223	0	0	0	0.984979	5.85756	0.948837	0	1.09074	0.0163231	0
	42	GATGAACGCTGACAGAATGCTTAACACATGCAAGTCAACTTGAATTTGGGTTTTTAACTTAGGTTTGGGTGGCGGACGGGTGAGTAACGCGTAAAGAACTTGCCTCACAGCTAGGGACAACATTTGGAAACGAATGCTAATACCTAATATTATGATAATAGGGCATCCTATAATTATGAAAGCTATAAGCGCTGTGAGAGAGCTTTGCGTCCCATTAGCTAGTTGGAGAGGTAACGGCTCACCAAGGCGATGATGGGTAGCCGGCCTGAGAGGGTGATCGGCCACAAGGGGACTGAGACACGGCCCTT	0.404012	0	0	0	0	0	0	18.753	3.23727	0	0	0.0768049	0	0.0554807	0.0642772	0.0764772	0.0562786	0	0.0828363	0	0.00717377	0.141673	0	0.0805005	0	0	17.4057	0	0.00899604	0.013569	0	0	10.8722	0	0	0	0	0	0	0.191888	0	0	0.0268734	0.062661	0.0242987	0	0
	43	GATTAACGCTGGCGGCGTGCATAACACATGCAAGTCGAACGATGAAACTTAAATGATCTCTTCGGAGTGAATTTAAGTGGATTAGTGGCGGACGGGTGAGTAACGCGTGAGTAACCTGCCTTAGAGAAGGGGATAGCCTTTGGAAACGAAGAATAATACCCTATGAAACCATAACCTCGCATGAGGCCTTGGTCAAAGATTTATCGCTCTAAGATGGACTTGCGTCTGATTAGTTAGTTGGTGGGGTAACGGCCCACCAAGACAGCGATCAGTAGCCGGCTTGAGAGAGTGTACGGCCACATTGGGACTGAGACACGGCCCAG	0.277373	0	0	0	0.0470943	0	0	0.0097229	0	0	0	0	0	0	0	0	0	0	0	0	0.00478252	0	0.00453669	0	0.103717	0	0	3.2587	0	0	0	0	0	0	0	0	0	0.302265	0	0	0.00615612	0.00294794	0	0	0	0	0
	44	ATTGAACGCTGGCGGCATGCTTTACACATGCAAGTCGGACGGCAGCACAGAGAAGCTTGCTTCTTGGGTGGCGAGTGGCGAACGGGTGAGTAACATATCGGAACGTACCGAGTAGTGGGGGATAACTGATCGAAAGATCAGCTAATACCGCATACGTCTTGAGAGAGAAAGCAGGGGACCTTTGGGCCTTGCGCTATTCGAGCGGCCGATATCTGATTAGCTGGTTGGTGGGGTAAAGGCCTACCAAGGCGACGATCAGTAGCGGGTCTGAGAGGATGATCCGCCACACTGGGACTGAGACACGGCCCAG	0.415927	0	0	0	0	0	0	0	0	0	0	0	0	0	0	0	0	0	0	0	0	0	0	0	0	0	0	0	0	0	0	60.692	0	0	0	0	0	0	0	0	0.218542	0	0.167442	0	0.0836956	0	0
	45	GACGAACGCTGGCGGCGTGCCTAATACATGCAAGTAGAACGCTGAAGGAGGAGCTTGCTTCTCCGGATGAGTTGCGAACGGGTGAGTAACGCGTAGGTAACCTGCCTGGTAGCGGGGGATAACTATTGGAAACGATAGCTAATACCGCATAAGAGTAGATGTTGCATGACATTTGCTTAAAAGGTGCAATTGCATCACTACCAGATGGACCTGCGTTGTATTAGCTAGTTGGTGGGGTAACGGCTCACCAAGGCGACGATACATAGCCGACCTGAGAGGGTGATCGGCCACACTGGGACTGAGACACGGCCCAG	0.415034	0	0.0147486	0	0	0.0361585	0.0656383	0	0.0126952	0	0	0	0	0	0	0	0.0140696	0	0	0	0	0	0	0	0	0	0.048232	0	0	0	0	0	0	0	0	0.736648	0	0.0282336	0	12.9406	0	0	0	11.2511	0	0	7.21209
	46	GATGAACGCTGACAGAATGCTTAACACATGCAAGTCAACTTGAATTTGGGTTTTTAACTTAGATTTGGGTGGCGGACGGGTGAGTAACGCGTAAAGAACTTGCCTCACAGCTAGGGACAACATTTAGAAATGAATGCTAATACCTGATATTATGATTTTAAGGCATCTTAGAATTATGAAAGCTATAAGCACTGTGAGAGAGCTTTGCGTCCCATTAGCTAGTTGGAGAGGTAACAGCTCACCAAGGCGATGATGGGTAGCCGGCCTGAGAGGGTGAACGGCCACAAGGGGACTGAGACACGGCCCTT	0.277505	0	0.0358181	0	0	0	0.0328192	0.376762	0	0.029434	1.13909	4.9594	0	0.0673694	0.00306082	0.0161005	0	0	0.115971	0	0.0119563	0.00301432	0	0	0	0	0.467247	0	0	0	0.0686692	0	0.502968	0	0	4.60405	0	3.68863	0	0.520464	0.0307806	0	0.00826873	0.167096	0.075596	0	1.54427
	47	GATTAACGCTGGCGGCGTGCATAACACATGCAAGTCGAACGATGAAACTTAAATGAACTCTTCGGAGTGATTTTAAGTGGATTAGTGGCGGACGGGTGAGTAACGCGTGAGTAACCTGCCTTAGAGAAGGGGATAGCCTTTGGAAACGAAGAATAATACCCTATAACACCAACACCTCGCATGAAGAGTTGGTCAAAGATTTATCGCTCTAAGATGGACTTGCGTCTGATTAGTTAGTTGGTGAGGTAACGGCCCACCAAGACAGCGATCAGTAGCCGGCTTGAGAGAGTGTACGGCCACATTGGGACTGAGACACGGCCCAG	0.403067	0	0	0	0	0	0	0	0	0	0	0	0	0	0	0.0281758	0.0844179	0	0	6.75007	0.179344	0	0	4.50573	0	0	0	0	0	0	0.906433	0.231166	0	0	0.0145887	0	0	0	0	0	1.86838	0	1.95762	0	1.58752	0	0
	48	GATGAACGCTAGCTATAGGCTTAACACATGCAAGTCGAGGGGAAACGGCATTATGTGCTTGCACATTTTGGACGTCGACCGGCGCACGGGTGAGTATCGCGTATCCAACCTTCCCTCCACTCGGGGATACCCCGTTGAAAGACGGCCTAATACCCGATGTTGTCCACATATGGCATCTGACGTGGACCAAAGATTCATCGGTGGAGGATGGGGATGCGTCTGATTAGCTTGTTGGTGCGGGTAACGGCCCACCAAGGCGACGATCAGTAGGGGTTCTGAGAGGAAGGTCCCCCACATTGGAACTGAGACACGGTCCAA	0.383017	0	0	0	0	0	0	0	0	0.248087	0	0	0	0	0	0	0	0	0.132538	0	0	0	0	0	0	0	0	0	0	0	0	0	0	0	0	0	0	0	0	0	0	0	0	0.0139247	0	0.00466374	0
	49	GACGAACGCTGGCGGCGTGCTTAACACATGCAAGTCGAACGTGATTTTTATGGAATAGCCTTCGGGATAGGAAATAGAATGAAAGTGGCGAACGGGTGAGTAACACGTGAGCAACCTACCTTACACAGGGGGATAGCCGTTGGAAACGACGATTAATACCGCATGAGACCACAGAACCGCATGGTAAAGGGGTCAAAGATTTATCGGTGTAAGATGGGCTCGCGTCTGATTAGCTAGTTGGAAGGGTAAAGGCCTACCAAGGCGACGATCAGTAGCCGGTCTGAGAGGATGAACGGCCACATTGGAACTGAGACACGGTCCAA	0.340134	0	0	0	0	0	0.00468845	0	0	0	0	0	0	0	0	0.00805023	0	0	0	2.86632	0.0693465	0.0361718	0	2.39201	0	0	5.42309	0	0	0	0.400243	0.1387	0	0	0.0562705	0	0.00277223	0	0	0	0.991135	5.56571	0.613953	0	0.734361	0.0326462	0
	50	GACGAACGCTGGCGGCGCGCTTAACACATGCAAGTCGAGCGATGAAATCTTAACAGAACCCTTCGGGGCGAAGATAAGACGGATTAGCGGCGGACGGGTGAGTAACACGTGAGTAACCTGCCTTTTACACAGGGATAGCCTCGGGAAACCGGGATTAAAACCTGATGAAACTATCAAATCACATGATTAAGAAAGTTAAAACTCCGGTGGTAAAAGATGGACTCGCGTCCCATTAGCTAGTTGGTGAAGGTAACGGCCCACCAAGGCAACGATGGGTAGCCGGCCTGAGAGGGTGAACGGCCACATTGGAACTGAGAAACGGTCCAA	0.27541	0.00374967	0	0	0	0	0.0562614	0	0	1.79968	0	0	0.0894675	0	0	0	0	0.0121866	0.198807	1.06615	0.00717377	0	0.00226835	1.24661	5.19447	0	0.0030145	4.17262	0	0.841277	0.392395	0.165466	0	0	0	0	0	0.00664319	0	0	0.477099	2.97152	0.266667	0	0.318583	0.0256506	0
	51	GACGAACGCTGGCGGCGTGCTTAACACATGCAAGTCGAACGGGAAGAGATGAAGAGCTTGCTCTTTATCGAATCCAGTGGCAAACGGGTGAGTAACACGTAAACAACCTGCCTTCAGGATGGGGACAACAGACGGAAACGACTGCTAATACCGAATACGTTCCACGGGCCGCATGACCTGTGGAAGAAAGGGTAGCCTCTACCTGTAAGCTATCGCCTGAAGAGGGGTTTGCGTCTGATTAGGCAGTTGGTGGGGTAACGGCCCACCAAACCAACGATCAGTAGCCGGTCTGAGAGGATGAACGGCCACACTGGAACTGAGACACGGTCCAG	0.347214	0	0	0	0	0	0.145342	0	0	0	0.989209	0	0.0185105	0	0	0	0	0	1.0603	0.161639	0.0765202	0.00301432	0	0.0368002	0.19879	0	0.0030145	0.893928	0	1.84538	0.103985	0.0510999	0	0	0.0239671	0	0	0.0016608	0	0	0.400148	1.08189	0.50646	0	1.12854	0.0536331	0
	53	GATAAACGCTGGCGGCGTGCCTAATACATGCAAGTCGAACGCCGGACACCTAGCTTGCTAGGGAGAAGGAGTGGCGAACGGGTGAGTAATACATAAGCAATCTGCCCACAAAGACTGGGATAACCTCTGGAAACGGGGACTAATACCGGATAGGTAGAAGAGAGGCATCTTTCTTCTATTAAAGATGAGAAGCACTAGTGGATGAGCTTATGGCGCATTAGTTAGTTGGTGAGGTAACGGCCCACCAAGACGATGATGCGTAGCCGGCCTGAGAGGGTGAACGGCCACATTGGGACTGAGACACGGCCCAG	0.222368	0	0.0316042	1.05663	0	0	0	0	0	0	0	0	0.0185105	0	0	0	0	2.53481	0.0662691	0	0.00478252	0	0	0	0	0	0	0	0	0	0	0	0	0	0	0.0526177	0	0	0.432964	0	0.0307806	0.00294794	0.0909561	0	0.0647966	0	0.361426
	54	GATGAACGCTGACAGAATGCTTAACACATGCAAGTCGACTCGAGTCTTTGGACTTGGGTGGCGGACGGGTGAGTAACGCGTAAAGAACTTGCCTCATAGTCTGGGACAACATTTGGAAACGGATGCTAATACCGGATATTATGCTTTCTTCGCATGGAGGAAGTATGAAAGCTATATGCGCTATGAGAGAGCTTTGCGTCCCATTAGCTAGTTGGTGAGGTAACGGCCCACCAAGGCGATGATGGGTAGCCGGCCTGAGAGGGTGAACGGCCACAAGGGGACTGAGACACGGCCCTT	0.315791	0	0.00210695	0	0	0	0	0	0	21.0117	0	0	0	0	0	0	0	0.170612	0	0	0	0	0	0	0	0	0	0	0	0	0	0	0	0	0	0	0	0	0	0	0	0	0	0	0	0	0
	55	GATGAACGCTGGCGGCGTGCTTAACACATGCAAGTCGAACGAACGACTATTAACAGAACCTTTCGGGGCGAAGAATATAGAAGTTAGTGGCGGACGGGTGCGTAACGCGTGGGTAATCTGCCTTTGTCAAAGGAATAACTATTCGAAAGAATAGCTAAAACCGTATAACATATTAATAGGGCATCCTAATAATATCAAAACGATAGTGGACAAAGATGAGCCCGCGTCTGATTAGCTAGTTGGTGAGATAAAAGCCCACCAAGGCAACGATCAGTAGCCGACCTGAGAGGGTGAACGGCCACATTGGAACTGAGACACGGTCCAA	0.219024	0.00562451	0.0042139	0.772908	0	0	0	0	0	0.0798924	0	0	0	0	0	0	0	1.2735	0	0	0.0239126	0.00602864	0	0	0	0	0	0	0	0	0	0	0	0	0	0	0	0	0.512488	0	0.049249	0	0.0826873	0.020887	0.0593969	0	0
	56	GACGAACGCTGGCGGCGTGCCTAACACATGCAAGTCGAGCGAGGGGAGTTTCTTCGGAAACAAACCTAGCGGCGGACGGGTGAGTAACACGTGGGCAACCTGCCTTGTAGAGGGGAATAGCCTCCCGAAAGGGAGATTAATACCGCATAACATTGCAGCTTCGCATGGAGCAGCAATTAAAGGAGTAATCCGCTACAAGATGGGCCCGCGGCGCATTAGCTAGTTGGTGAGGTAACGGCTCACCAAGGCGACGATGCGTAGCCGACCTGAGAGGGTGATCGGCCACATTGGGACTGAGACACGGCCCAG	0.233455	0	0	0	0	0	0	0	0	0	10.1918	0	0.0431912	0	0	0	0	0	3.54539	0.00332134	0.0765202	0	0	0.103501	0	0	0	0	0	0	0.206008	0.150866	0	0	0.0760694	0	0	0	0	0	0.69872	0	3.07183	0	2.32998	0.0396418	0
	57	GACGAACGCTGGCGGCGTGCCTAATACATGCAAGTCGAACGCTTCTTTCCTCCCGAGTGCTTGCACTCAATTGGAAAGAGGAGTGGCGGACGGGTGAGTAACACGTGGGTAACCTACCCATCAGAGGGGGATAACACTTGGAAACAGGTGCTAATACCGCATAACAGTTTATGCCGCATGGCATAAGAGTGAAAGGCGCTTTCGGGTGTCGCTGATGGATGGACCCGCGGTGCATTAGCTAGTTGGTGAGGTAACGGCTCACCAAGGCCACGATGCATAGCCGACCTGAGAGGGTGATCGGCCACACTGGGACTGAGACACGGCCCAG	0.329845	0	0	0	0.24489	0	0.159407	0	0	0	0	0	0	0.00396291	0	0	0	0	0	0	0	0	0	0	0	47.779	0	0	0	0	0	0	0	0	0	0	0	0	0	0.394291	0	0	0	0.083548	0	0	0
	58	ATTGAACGCTGGCGGCAGGCTTAACACATGCAAGTCGAACGGTAACATAAAGAAGCTTGCTTCTTTGATGACGAGTGGCGGACGGGTGAGTAATGCTTGGGAATCTAGCTTATGGAGGGGGATAACTACGGGAAACTGTAGCTAATACCGCGTAATATCGAAAGATTAAAGTGTGGGACCTTCGGGCCACATGCCATAGGATGAGCCCAAGTGGGATTAGGTAGTTGGTGAGGTAAAGGCTCACCAAGCCGACGATCTCTAGCTGGTCTGAGAGGATGACCAGCCACACTGGGACTGAGACACGGCCCAG	0.288006	0	0.240192	0	0	0.0506219	0.0562614	0.00243072	0	0	0	0	0.00617017	0.0198145	0.00612164	0	0	0	0	0	0	0.0180859	0	0	0	0.00386937	0.06029	0	0	0	0	0	0	0	0	0.0526177	0.00277223	0.049824	0.382893	2.17123	0.00923418	0	0	2.81278	0	0	6.27567
	59	ATTGAACGCTGGCGGCAGGCCTAACACATGCAAGTCGAGCGGTAACAGGAGAAAGCTTGCTTTCTTGCTGACGAGCGGCGGACGGGTGAGTAATGTATGGGGATCTGCCCGATAGAGGGGGATAACTACTGGAAACGGTGGCTAATACCGCATAATGTCTACGGACCAAAGCAGGGGCTCTTCGGACCTTGCACTATCGGATGAACCCATATGGGATTAGCTAGTAGGTGGGGTAAAGGCTCACCTAGGCGACGATCTCTAGCTGGTCTGAGAGGATGATCAGCCACACTGGGACTGAGACACGGCCCAG	0.318346	0	0	0	0	0	0	0	0	0.0252292	0	0	0	0	0	0	0	0	0	0	0	0	0	0	0	45.1865	0	0	0	0	0	0	0	0	0	0	0	0	0	0	0	0	0	0	0	0	0
	60	GACGAACGCTGGCGGCGTGCTTAACACATGCAAGTCGAACGATGAAAGAGAATCCGATCTCTTCGGAGTGAAGAATCTCTGGATTAGTGGCGGACGGGTGAGTAACGCGTGAGCAATCTGCCTTACACAAAGGGATAGCCTCGGGAAACCGGGATTAATACCATATGATATCTATTAACCGCATGGTTTATAGATTAAAGAATTTCGGTGTAAGATGAGCTCGCGTCCCATTAATTAGTTGGTGAGGGTAACGGCCCACCAAGATAGCGATGGGTAGCCGATCTAAGAGGATGACCGGCCACATTGGAACTGAGAAACGGTCCAA	0.295201	0	0.00210695	0	0	0	0	0	0	0	1.16906	0	0	0	0	0	0	0	1.62359	0.00110711	0.0358689	0	0	0.00690004	0.146932	0	0.012058	4.4525	0	0.976967	0.0765171	0	0	0	0	0.0526177	0	0	0	0	0.200074	0.00589588	0.254264	0	0.623667	0	0
	61	GACGAACGCTGGCGGCGTGCTTAACACATGCAAGTCGAACGGGATTTAGTAGACAGAAGCTTCGGTGGAAGATTACTAATGAGAGTGGCGAACGGGTGAGTAACGCGTGAGCAACCTGCCTATGACAGTGGGATAGCCTCGGGAAACCGGGATTAATACCGCATAAAATCGTAGAAACACATGTTTTAACGGTCAAAGATTTATCGGTCATAGATGGGCTCGCGTCTGATTAGCTAGTTGGTGAGATAACAGCCCACCAAGGCGACGATCAGTAGCCGGTCTGAGAGGATGAACGGCCACATTGGAACTGAGACACGGTCCAA	0.232858	0	0	0.00139766	2.33588	0	0.0281307	0	0	0	0	0	0.950207	0.00396291	0.00612164	0	0	0	0	0	0	0	0	0	0	0	0	0.051408	0.0134941	0	0	0	0	0	0	0	0	0	0	0.210288	0	0	0	0.0974727	0.056697	0.0349781	0
	62	GATGAACGCTGGCGGCGCGCCTAACACATGCAAGTCGAACGGTTAAAGCACCTTTTAGGTGTGTATAAAGTGGCGAACGGCTGAGTAACACGTGGGCAACCTGCCCTCCTCTTGGGGATAGCCTCGGGAAACCGAGGATAATACCCGATACTTCAATGTGGCCGCATGGCGACATTGAGAAAGCTTTTGCGGAGAAGGATGGGCCCGCGGCCTGTTAGCTTGTTGGTGGGGTAGAGGCCTACCAAGGCAATGATGGGTAGCTGGGTTGAGAGACCGACCAGCCAGATTGGGACTGAGACACGGCCCAG	0.147462	0	0	3.34461	0	0.0361585	0.187538	0.00729217	0	0.0967118	0	2.5181	0	0.0317033	0	0	0	0	0	0	0.00478252	0	0	0	0	0	0.0211015	0	0	0	0	0	0.881981	0.0175258	0	0	0	0	1.65528	0.013143	0	0.00589588	0.0103359	0.104435	0.018899	0	0
	64	GATGAACGCTAGCTACAGGCTTAACACATGCAAGTCGAGGGGTAACGTGACGGTAGCTTGCTACTGTTGACGACGACCGGCGCACGGGTGAGTAACGCGTATCCAACCTGCCCCGTACACTGCAATAGCCCGCTGAAAGGCGGATTAATGGCAGATGCAGTTCAGTGATGACATCAGATCTGAACGAAAGCCTTCGGGCGGTATGGTGATGGGGATGCGTCTGATTAGGCAGTTGGCGGGGTAACGGCCCACCAAACCGACGATCAGTAGGGGTTCTGAGAGGAAGGTCCCCCACATTGGAACTGAGACACGGTCCAA	0.193007	0	0	0	0	0	0	0	0	0	0	0	0	0	0	0	0	0	0	0	0	0	0	0	0	0	0	0	0	0	0	0	0	0	0	0.184162	0	0	0	0	0	0	0.00826873	0	0	0	0
	65	GACGAACGCTGGCGGCGTGCTTAACACATGCAAGTCGAACGGGATTTAGTAAACAGAAGCCTCGGTGGAAGATTACTAATGAGAGTGGCGAACGGGTGAGTAACGCGTGAGCAACCTGCCTATGACAGTGGGATAGCCTCGGGAAACCGGGATTAATACCGCATAAAATCGTAGAAACACATGTTTCAACGGTCAAAGATTTATCGGTCATAGATGGGCTCGCGTCTGATTAGCTAGTTGGTGAGATAACAGCCCACCAAGGCGACGATCAGTAGCCGGTCTGAGAGGATGAACGGCCACATTGGAACTGAGACACGGTCCAA	0.259148	0	0	0	12.2916	0	0.0797037	0	0	0.0126146	0	0	0.613932	0.00792581	0.00918246	0	0.0140696	0	0	0	0	0	0	0	0	0	0	0.022848	0	0	0	0	0	0	0	0	0	0.318873	0	0	0	0	0.00620155	0.0487363	0.121494	0.00466374	0
	66	GATGAACGCTAGCTACAGGCTTAACACATGCAAGTCGAGGGGCAGCATTTTAGTTTGCTTGCAAACTGAAGATGGCGACCGGCGCACGGGTGAGTAACACGTATCCAACCTGCCGATAACTCCGGAATAGCCTTTCGAAAGAAAGATTAATACCGGATGGCATACGAATATCGCATGATATTTTTATTAAAGAATTTCGGTTATCGATGGGGATGCGTTCCATTAGTTTGTTGGCGGGGTAACGGCCCACCAAGACTACGATGGATAGGGGTTCTGAGAGGAAGGTCCCCCACATTGGAACTGAGACACGGTCCAA	0.273034	0	0	0	0.339079	0	0	0	0	0	0	0	0	0	0	0	0	0	0	0	0	0	0	0	0	0	0	0	0	0	0	0	0.0071512	0	0	0	0	0	0	0	0	0.112022	0.0165375	0	0	0	0
	67	GACGAACGCTGGCGGCGTGCTTAACACATGCAAGTCGAACGATGAAGAAAAGAATCGAAGCTTCGGCAGAAATTCATTTCGGATTAGTGGCAGACGGGTGAGTAACGCGTGAGCAACCTACCTCTTACAAAGGGATAGCCTCGGGAAACCGGGATTAATACCATATAACATTGCGACGAAGCATTTCGATGCAATCAAAGCTACGGCGGTAAGAGATGGGCTCGCGTCCCATTAACCAGATGGTGAGGTAACGGCTCACCATAGTAACGATGGGTAACCGGCCTGAGAGGGTGAACGGTCACACTGGAACTGAGACACGGTCCAG	0.260725	0	0	0	0	0	0	0	0	0	0	0	0	0.0118887	0.00612164	0	0	0	0.0165673	0	0	0	0	0	0.00864304	0	0	0.154224	0	0.0203535	0.0235437	0	0	0	0	0	0	0	0	0	0.0153903	2.01934	0.0248062	0	0.0593969	0.00699562	0
	68	GATGAACGCTGGCTACAGGCTTAACACATGCAAGTCGAGGGGAAACGACAGGGAAGCTTGCTTCCTTGGGCGTCGACCGGCGCACGGGTGAGTAACGCGTATCCAACCTGCCTCTGACTGAGGGATAACCCGTCGAAAGTCGGCCTAATACCTCATGGCATCGTCTGCGGGCATCCAACGACGATTAAAGATTTCATCGGTCAGGGATGGGGATGCGTCTGATTAGCTTGTTGGCGGGGTAACGGCCCACCAAGGCGACGATCAGTAGGGGTTCTGAGAGGAAGGTCCCCCACATTGGAACTGAGACACGGTCCAA	0.254807	0	0.0210695	0	0	0	0	0	0.126952	0.0168194	0	0.748848	0	0	0	0	0	3.71081	0	0	0	0.00904295	0	0	0	0	0.012058	0	0	0	0	0	0	0	0	0	0	0	0	0	0	0	0	0	0	0	0
	69	GATGAACGCTAGCGATAGGCTTAACACATGCAAGTCGAGGGGCAGCGAGCGAGATAGCAATATCTTGTGTCGGCGACCGGCGCACTGGTGAGTAACACGTATGCAACCTGCCCTCTACAGGGGGATAATCCGGAGAAATTCGGTCTAATATCCCATAGTCCCTGAGTTTGCATGAGCTTAGGGGGAAAGTTCCGGCGGTAGAGGATGGGCATGCGGCGCATTAGCTGGTTGGCGGGGTAACGGCCCACCAAGGCGACGATGCGTAGGGGTTCTGAGAGGAAGGTCCCCCACACTGGTACTGAGACACGGACCAG	0.165505	0.0187484	0	3.7108	0	0	0	0	0	0	0	0	0	0	0	0.00402512	0	0	0	0	0.0167388	0.00301432	0	0	0.0259291	0	0.0030145	0.819672	0	1.54008	0	0	0	0	0	0.131544	0.00277223	4.24832	0.377003	0	0.00307806	0	0.0206718	0	0.00539971	0	0
	70	GATGAACGCTGGCGGCGTGCCTAACACATGCAAGTTGAGCGAGAAATCACTTAAAGAAGCTTCGGTAGACTTAAGAGATGGAGAGCAGCGGACGGGTGAGTAACGCGTGGGAAACCTGCCCTTGACAGGAGGATAGCCGAGAGAAATTTCGATTAATACTTCATAAAGCAGAGCATTCGCATGGATGAACTGCCAAAGAATTATCGGTCAAGGATGGTCCCGCGTCTGATTAGCTGGTTGGTAAGGTAGCGGCTTACCAAGGCGACGATCAGTAGCCGGCCTGAGAGGGTGAACGGCCACATTGGAACTGAGACACGGTCCAG	0.229492	0	0	8.04355	0	0	0	0	0	0	1.01918	0	0	0	0	0	0	0.319898	0	0	0.0263038	0	0	0	0	0	0	0	0	0	0.0235437	0	0	0	0	0.0526177	0	0	1.02498	0	0.0584831	0	0.0144703	0.0348117	0.0215989	0	0
	71	GATGAACGCTAGCTACAGGCTTAACACATGCAAGTCGAGGGGCATCGGGAAGAAAGCTTGCTTTCTTTGCCGGCGACCGGCGCACGGGTGAGTAACACGTATCCAACCTGCCCTTTACTCGGGGATAGCCTTTCGAAAGAAAGATTAATACCCGATGGCATAATGATTCCGCATGGTTTCATTATTAAAGGATTCCGGTAAAGGATGGGGATGCGTTCCATTAGGTTGTTGGTGAGGTAACGGCTCACCAAGCCTTCGATGGATAGGGGTTCTGAGAGGAAGGTCCCCCACATTGGAACTGAGACACGGTCCAA	0.196777	0	0	0	0	0.0072317	0.0609499	0	0	6.08864	0	0	0.00617017	0	0	0	0.211045	0	0	0	0	0	0	0	0	0	0	0	0	0	0	0	0	0	0	0	0	0	0	0	0	0	0.00620155	0	0.0242987	0	0
	72	GATGAACGCTGGCGGCGTGCCTAATACATGCAAGTCGAGCGAACAGACGAGGAGCTTGCTCCTCTGACGTTAGCGGCGGACGGGTGAGTAACACGTGGATAACCTACCTATAAGACTGGGATAACTTCGGGAAACCGGAGCTAATACCGGATAATATATTGAACCGCATGGTTCAATAGTGAAAGACGGTTTTGCTGTCACTTATAGATGGATCCGCGCCGCATTAGCTAGTTGGTAAGGTAACGGCTTACCAAGGCAACGATGCGTAGCCGACCTGAGAGGGTGATCGGCCACACTGGAACTGAGACACGGTCCAG	0.30015	0	0.0990266	0	24.197	0	0.0093769	0	0	0.00420486	0.029976	0	0	0.00792581	0.0306082	0.0201256	0.0281393	0.0548396	0.0828363	0	0.00239126	0.00301432	0.0136101	0	0.449438	0.00386937	0.018087	0.062832	0	0	0	0	0.00238373	0	0	0	0.00277223	0.00664319	0	0.178745	0	0	0	1.12094	0.0458976	0	0
	73	ATTGAACGCTGGCGGCATGCCTTACACATGCAAGTCGAACGGTAACAGGTTAAGCTGACGAGTGGCGAACGGGTGAGTAATATATCGGAACGTGCCCAGTCGTGGGGGATAACTGCTCGAAAGAGCAGCTAATACCGCATACGACCTGAGGGTGAAAGCGGGGGATCGCAAGACCTCGCGCGATTGGAGCGGCCGATATCAGATTAGGTAGTTGGTGGGGTAAAGGCCCACCAAGCCAACGATCTGTAGCTGGTCTGAGAGGACGACCAGCCACACTGGGACTGAGACACGGCCCAG	0.172299	0	0.00210695	0	1.86493	0	0	0	1.15526	0.00420486	0	0	0	0	0.00306082	0.068427	0.499472	0	0	0	0	0.00301432	0	0	0.0950735	0.0348243	0.006029	0.008568	0.157431	0	0	0	0.00238373	0	0	0	0	0	0	0	0	0	0	0	0	0	0
	74	GATGAACGCTAGCGATAGGCTTAACACATGCAAGTCGAGGGGCAGCGAGATGTAGCAATACGTCGTCGGCGACCGGCGAATGGGTGAGTAACACGTATGCAACTTACCTCTTAGAGGTGAATAACCCGATGAAAGTCGGACTAATACACCATATACTCCTTGGGTCACATGAATTGAGGAGGAAAGATTTATCGCTAAGAGATAGGCCTGCGTTCCATTAGCTCGTTGGTAAGGTAACGGCTTACCAAGGCAACGATGGATAGGGGGACTGAGAGGTTGACCCCCCACATTGACACTGAGATACGGGTCAA	0.187529	0	0	0	0.0470943	0	0	0.0218765	0	0.0168194	0	0	0	0.412142	0	0	0	0	0.231942	0	0.0143475	0.00301432	0	0.0115001	0	0	0.0030145	0	0	0.654703	0	0	0	0	0	0	0	0	0	0	0.160059	4.84346	0.126098	0	0.545371	0.0116594	0
	75	GATTAACGCTGGCGGCGTGCATAACACATGCAAGTCGAACGATGAAACTTTTTTGATTTCTTCGGAATGAAAAAAAGTGGATTAGTGGCGGACGGGTGAGTAACGCGTGAGTAACCTGCCTTAGAGAAGGGGATAGCCTTTGGAAACGAAGAATAATACCCTATGAAACCATAACCTCGCATGAGGCCTTGGTCAAAGATTTATCGCTCTAAGATGGACTTGCGTCTGATTAGTTAGTTGGTGGGGTAACGGCCCACCAAGACAGCGATCAGTAGCCGGCTTGAGAGAGTGTACGGCCACATTGGGACTGAGACACGGCCCAG	0.139595	0.011249	0	0	0	0	0	0	0	0	0	0	0	0	0	0	0	0.00304664	0	0.00110711	0	0	0	0	0.0432152	0	0	1.10242	0	0	0.0333536	0.0389332	0.00238373	0	0	0	0	0.363715	0	0	0.0153903	0	0.0661499	0	0.0728961	0	0
	76	GATGAACGCTGGCTACAGGCTTAACACATGCAAGTCGAGGGGAAACGACGGGGAAGCTTGCTTCCTTGGGCGTCGACCGGCGCACGGGTGAGTAACGCGTATCCAACCTGCCTCTGACTGAGGGATAACCCGTCGAAAGTCGGCCTAATACCTCATGGCATCGTCTGCGGGCATCCAACGACGATTAAAGATTTCATCGGTCAGAGATGGGGATGCGTCTGATTAGCTAGTTGGCGGGGTAAAGGCCCACCAAGGCGACGATCAGTAGGGGTTCTGAGAGGAAGGTCCCCCACATTGGAACTGAGACACGGTCCAA	0.195145	0	0.0632085	0	0	0	0	0	0	0	0	0	0	0	0	0	0	7.6745	0.198807	0	0.00239126	0	0	0	0.0259291	0.00773874	0	0	0	0	0	0	0	0	0	0	0	0	0	0	0.0338587	0	0.00826873	0	0	0	0
	77	GATGAACGCTGGCGGCGTGCCTAATACATGCAAGTCGAGCGAACAGACGAGGAGCTTGCTCCTCTGACGTTAGCGGCGGACGGGTGAGTAACACGTGGATAACCTACCTATAAGACTGGGATAACTTCGGGAAACCGGAGCTAATACCAGATAACATGTTGAACCGCATGGTTCAACAGTGAAAGACGGTCTTGCTGTCACTTATAGATGGATCCGCGCCGCATTAGCTAGTTGGTAAGGTAACGGCTTACCAAGGCAACGATGCGTAGCCGACCTGAGAGGGTGATCGGCCACACTGGAACTGAGACACGGTCCAG	0.255344	0	0	0	0	0	0.0140654	0	0	0.00840972	0	0	0	0	0.104068	0.00805023	0	0.0121866	0	0	0	0	0.00680504	0	0.172861	0	0	0.12852	0	0	0	0	0	0	0	0	0	0	0	0	0	0	0.00826873	0.104435	0	0	0.813208
	78	ATTGAACGCTGGCGGCAGGCCTAACACATGCAAGTCGAACGGTAACAGAAAGCAGCTTGCTGCTTTGCTGACGAGTGGCGGACGGGTGAGTAATGTCTGGGAAACTGCCTGATGGAGGGGGATAACTACTGGAAACGGTAGCTAATACCGCATAACGTCGCAAGACCAAAGAGGGGGACCTTCGGGCCTCTTGCCATCGGATGTGCCCAGATGGGATTAGCTAGTAGGTGGGGTAAAGGCTCACCTAGGCGACGATCCCTAGCTGGTCTGAGAGGATGACCAGCCACACTGGAACTGAGACACGGTCCAG	0.166127	0	0	0	0	0.00241057	0	0.00729217	0	0	0	0	0.215956	0.332884	0	0	0	0	0	0	0	0	0	0	0	0	0	0	0	0	0	0	0.00238373	0	0	0	0	0	0	0.194517	0	0	0	0.194945	0	0	0
	79	GATGAACGCTGGCTACAGGCTTAACACATGCAAGTCGAGGGGCAGCATGCCGGTTGCTTGCAACCGGTGATGGCGACCGGCGCACGGGTGAGTAACGCGTATCCAACCTTCCCGCGACCAAGGGATAACCTGCCGAAAGGCAGACTAATACCTTATGTCCTCCTTTGAAGGCATCTGACGAGGAGCAAAGATCCGTCGGTCACGGATGGGGATGCGTCCGATTAGCTTGTTGGCGGGGCAACGGCCCACCAAGGCTTCGATCGGTAGGGGTTCTGAGAGGAAGGCCCCCCACACTGGAACTGAGACACGGTCCAG	0.158775	0	0	0	0	0	0	0	0	0.142965	0	0.279789	0	0.855988	0	0	0	0	0	0	0	0	0	0	0	0	0	0	0	0	0	0	0.0166861	0	0	0	0	0	0	0	0	0	0	0	0	0	0
	80	GATGAACGCTAGCTACAGGCTTAACACATGCAAGTCGTGGGGCAGCGGATACTTAGCTTGCTAAGTATGCCGGCGACCGGCGCACGGGTGAGTAACGCGTACCGAACCTGCCCATCACACAGGGATAGGCTTGCGAAAGCAAGATTAATACCTGATGGTCTCAGTTGTATGCATGTATAATTGAGTAAAGCCTTCGGGCGGTGATGGATGGCGGTGCGTCCCATTAGGAAGTTGGCGGGGTAACGGCCCACCAATCCTTCGATGGGTAGGGGTTCTGAGAGGAAGGTCCCCCACATTGGAACTGAGATACGGTCCAA	0.118619	0	0	0	0	0	0	0	0	0	0	1.36329	0	0	0	0	0	0	0.298211	0	0.0119563	0	0	0	0	0	0	0	0	0	0	0	0	0	0	0	0	0.0116256	0	0	0.0738734	0	0.165375	0.215832	0.234888	0	0.887137
	81	GATGAACGCTGACAGAATGCTTAACACATGCAAGTCTACTTGAATTTGGGTTTTTAACTTAGGTTTGGGTGGCGGACGGGTGAGTAACGCGTAAAGAACTTGCCTCACAGCTAGGGACAACATTTAGAAATGAATGCTAATACCTAATATTATGATAATAGGGCATCCTATAATTATGAAAGCTATAAGCGCTGTGAGAGAGCTTTGCGTCCCATTAGCTAGTTGGAGAGGTAACGGCTCACCAAGGCGATGATGGGTAGCCGGCCTGAGAGGGTGATCGGCCACAAGGGGACTGAGACACGGCCCTT	0.125823	0	0	0	0	0	0	0.0218765	0	0.00840972	0	5.48332	0	0	0	0	0	0	0.165673	0	0.0167388	0	0	0	0	0	0.006029	0	0	0	0	0	1.09652	0	0	0	0	0	0	0	0.0707954	0	0.165375	0	0.18359	0.0209868	0
	82	GATGAACGCTAGCGATAGGCTTAACACATGCAAGTCGAGGGGCAGCATTATTTTAGCTTGCTAAGATAGATGGCGACCGGCGCACGGGTGCGTAACGCGTATGCAACCTGCCTGTAATTAGGGAATAACCCGGTGAAAGTCGGACTAATACCCTATATTCTTCTTTTTCCGCATGGAGAAGGACGGAAAGATTTATTGATTACAGATGGGCATGCGTCCCATTAGCTGGTTGGTAAGGTAACGGCTTACCAAGGCAACGATGGGTAGGGGGACTGAGAGGTTGACCCCCCACACTGGTACTGAGACACGGACCAG	0.196345	0	0.0294973	1.55839	0	0	0	0	0	0	0	0	0	0	0	0	0	2.32154	0	0	0.00239126	0	0	0	0	0	0.0090435	0	0	0	0	0	0	0	0	0	0	0	1.2606	0	0	0	0.0186047	0	0	0	0
	83	GACGAACGCTGGCGGCGTGCCTAATACATGCAAGTCGAACGCTTCTTTTTCCACCGGAGCTTGCTCCACCGGAAAAAGAGGAGTGGCGAACGGGTGAGTAACACGTGGGTAACCTGCCCATCAGAAGGGGATAACACTTGGAAACAGGTGCTAATACCGTATAACAATCAAAACCGCATGGTTTTGATTTGAAAGGCGCTTTCGGGTGTCGCTGATGGATGGACCCGCGGTGCATTAGCTAGTTGGTGAGGTAACGGCTCACCAAGGCCACGATGCATAGCCGACCTGAGAGGGTGATCGGCCACATTGGGACTGAGACACGGCCCAA	0.155741	0	0	0	3.7958	0	0	0	0	0	0	0	0	0	0	0	0.154766	0	0	0	0.00239126	0	0	0	0	0	0	0	0	0	0	0	0	14.2726	0	0	0	0	0	0	0	0	0	0.0765857	0	0	0
	84	GACGAACGCTGGCGGCGTGCTTAACACATGCAAGTTGAGCGAGGATGGTTCGAGAGACTTATGTTGATTGGAACATTCAAGCAGCGGACGGGTGAGTAAAGCACAAGGACTTGTCCGAAAGAGAGGGACACCTGCGGGAAACCGGAGCTAATACCTCATAAGCCGGAAGGTGAAAAGCAGAGATGCGCTTTTGGAGAGACTTGTGTCCTATCAGGCAGTTGGTGAGGTAACGGCTCACCAAACCGAAGACGGGTAGCCGGACTGAGAGGTCGACCGGCCACATTGGAACTGAGAGACGGTCCAG	0.183129	0	0	0	0	0	0	0	0	0.807333	0	0	0	0	0	0	0	0	0	0	0	0	0	0	0	0	0	0	0	0	0	0	0	0	0	0	0	0	0	0	0	1.34721	0	0	0	0	0
	85	GACGAACGCTGGCGGTATGCTTAACACATGCAAGTCGAACGAGAAGTCTTTTATTGAACCTTCGGGGGATATAAGAGACAGACAGTGGCGAACGGGTGAGTAACGCGTGGGCAACCTACCTATCGGAGCGGGATAGCCTCGAGAAATCGGGAGTAAAACCGCATAACACGGATATATCGCATGATGAATCCGTCAAAACTCCGGTGCCGATAGATGGGCCCGCGTCTGATTAGCTAGTTGGTAAGGTAAGGGCTTACCAAGGCAACGATCAGTAGCCGGTCTGAGAGGGCGAACGGCCACACTGGAACTGAGACACGGTCCAG	0.169271	0	0	0	0	0	0	0	0	0.298545	0	2.24929	0	0.241737	0	0	0	0.100539	0.563287	0.00110711	0.0286951	0	0	0	0	0	0	0	0	0.0203535	0.102023	0.0243333	0	0	0	0	0	0	0	0	0.160059	0.00294794	0.322481	0	0.396879	0.00233187	0
	86	GATGAACGCTGGCGGCGTGCTTAACACATGCAAGTCGAGCGATGAAGTTTCCTTCGGGAAACGGATTAGCGGCGGACGGGTGAGTAACACGTGGGTAACCTGCCTCATAGAGTGGAATAGCCTTCCGAAAGGAAGATTAATACCGCATAACGTTGAAAGATGGCATCATCATTCAACCAAAGGAGCAATCCGCTATGAGATGGACCCGCGGCGCATTAGCTAGTTGGTGGGGTAACGGCCTACCAAGGCGACGATGCGTAGCCGACCTGAGAGGGTGATCGGCCACATTGGGACTGAGACACGGCCCAG	0.176232	0	25.4772	0	0	0	0	0.00486145	0.101562	0	0	0	0	0.162479	0	0	0	0	0	0	0	0.0331575	0	0	0	0	0	0	0	0	0	0	0	0	0.0208409	0	0	0	0	0	0	0	0	0.153171	0	0	0
	87	AGTGAACGCTGGCGGCGTGCCTAATACATGCAAGTCGAACGATGAAGTCCTAGCTTGCTAGGATGGATTAGTGGCGCACGGGTGAGTAATATATAGTTAATCTGCCCTACACAGAGGAACAACAGTTGGAAACGACTGCTAATACCTCATACTCCTATTTGACATAAGTTAAATAGGGAAAGTCTTTTCGGTGTAGGATGAGACTATATCGTATCAGCTAGTTGGTAAGGTAATGGCTTACCAAGGCTATGACGCGTAACTGGTCTGAGAGGATGATCAGTCACATTGGAACTGAGACACGGTCCAA	0.12534	0	0	0	0.065932	0	0	0	0	0.0798924	0	0	0	0.00396291	0	0	0	0	0	0	0	0	0	0.0598004	0	0	0.0030145	0.451248	0	1.27548	0	0	0	0	0	0.0526177	0	0.974889	0	0	0	0.0176876	0	0	0.0107994	0	0
	88	GACGAACGCTGGCGGCGTGCTTAACACATGCAAGTCGAACGATGAAGCCTAGCTTGCTAGGTGGATTAGTGGCGAACGGGTGAGTAATACGTGAGTAACCTACCTTTAACTCTGGGATAAGCCTGGGAAACTGGGTCTAATACCGGATACGACCAATCTCCGCATGGGGTGTTGGTGGAAAGCGTTATGTAGTGGTTATAGATGGGCTCACGGCCTATCAGCTTGTTGGTGAGGTAACGGCTCACCAAGGCGACGACGGGTAGCCGGCCTGAGAGGGTGACCGGCCACACTGGGACTGAGACACGGCCCAG	0.104066	0	0.0042139	0.00139766	0	0.0072317	0.0234423	0	0	0	1.22902	0	0	0	0	0	0	0	0.0165673	0	0	0.00301432	0	0	0	0	0.018087	0	0	0	0	0	0	0	0	3.39384	0.0415835	0	0.00294533	0.683437	0	0.00884382	0.00206718	0.884216	0	0.0209868	1.51963
	89	GATGAACGCTGGCGGCGCGCCTAACACATGCAAGTCGAACGGTTAAGACGCCTTCGGGCGTGTATAAAGTGGCGAACGGCTGAGTAACACGTGGGCAACCTGCCCCTCGCACCGGGACAGCCTCGGGAAACCGTGGTTAATACCGGATACTCCGCGCACCCCGCATGGGGCGCGCGGGAAAGCCCAGACGGCGAGGGATGGGCCCGCGGCCTGTTAGCTAGTTGGTGGGGCAACGGCCCACCAAGGCGATGATGGGTAGCCGGGTTGAGAGACCGACCGGCCAGATTGGGACTGAGACACGGCCCAG	0.154987	0	0	0	0	0	0	0	0	0.0798924	0	0	0	0.903543	0	0	0	0	0.0497018	0.00332134	0.0239126	0	0	0	0	0	0	0	0	0	0.0255057	0.0413666	0	0	0	0	0	0	0	0	0.049249	0	0.128165	0	0.248387	0.00466374	0
	90	ATTGAACGCTGGCGGCAGGCCTAACACATGCAAGTCGAACGGTAACAGGAAACAGCTTGCTGTTTCGCTGACGAGTGGCGGACGGGTGAGTAATGTCTGGGAAACTGCCTGATGGAGGGGGATAACTACTGGAAACGGTAGCTAATACCGCATAACGTCGCAAGACCAAAGAGGGGGACCTTCGGGCCTCTTGCCATCGGATGTGCCCAGATGGGATTAGCTAGTAGGTGGGGTAACGGCTCACCTAGGCGACGATCCCTAGCTGGTCTGAGAGGATGACCAGCCACACTGGAACTGAGACACGGTCCAG	0.139739	0	0	0	0.160121	0	0	0.0121536	0	0.0210243	0	0	0.16351	0.210034	17.6242	0	0	0.00609329	0	0	0	0.00301432	0	0	0	0	0	0	0	0	0	0	0.0166861	0	0	0	0	0.0132864	0	0.759667	0	0.00884382	0	0.167096	0	0	0
	91	GATGAACGCTGGCGGCACGCTTAACACATGCAAGTCGAACGATTAAAGCACCTTCGGGTGTGTATAGAGTGGCGAACGGCTGAGTAACACGTGGGCAACCTGCCCTTCAGTTCGGAATAGCTACGGGAAACCGTGGGTAATACCGGATGATCCACCTCCCTCGCATGAAGGAGGTGGCAAAGATTTATCGCTGAAGGATGGGCCCGCGGCCTGTTAGCTTGTTGGTGAGGTAACGGCTCACCAAGGCAGTAATGGGTAGCCGGGTTGAGAGACCGACCGGCCAGATTGGGACTGAGACACGGCCCAG	0.130456	0	0	0	0	0	0	0	0	0	0	0	0	0	0	0	0	0	0.115971	0	0.00478252	0	0	0.00460003	0.363008	0	0	0.662592	0	0.00339225	0	0	0	0	0	0	0	1.14595	0	0	0.0615612	0.0147397	0.0496124	0	0.113394	0	0
	92	ATTGAACGCTGGCGGCATGCTTTACACATGCAAGTCGGACGGCAGCACAGAGAAGCTTGCTTCTTGGGTGGCGAGTGGCGAACGGGTGAGTAATATATCGGAACGTACCGAGTAATGGGGGATAACTAATCGAAAGATTAGCTAATACCGCATATTCTCTGAGGAGGAAAGCAGGGGACCTTCGGGCCTTGCGTTATTCGAGCGGCCGATATCTGATTAGCTAGTTGGTGGGGTAAAGGCCTACCAAGGCGACGATCAGTAGCGGGTCTGAGAGGATGATCCGCCACACTGGGACTGAGACACGGCCCAG	0.0854803	0	0.726897	0.00419299	0	0	0	0	0	0	0	0	0.0308509	0	0	0	0	0	0.115971	0	0.00239126	0	0	0	0	0	0.0150725	0	0	0	0	0.114366	0	0	0	3.34123	0	0	0	0.299661	0	0	0.0186047	1.05827	0	0.0816155	1.81534
	93	GATGAACGCTAGCGATAGGCTTAACACATGCAAGTCGAGGGGCAGCATTATTTTAGCTTGCTAAGATAGATGGCGACCGGCGCACGGGTGCGTAACGCGTATGCAACCTGCCTGTAATTAGGGAATAACCCGGTGAAAGTCGGACTAATACCCTATATTCTTCTTTCTCCGCATGGGGGAGGACGGAAAGATTTATTGATTACAGATGGGCATGCGTCCCATTAGCTGGTTGGTAAGGTAACGGCTTACCAAGGCAACGATGGGTAGGGGGACTGAGAGGTTGACCCCCCACACTGGTACTGAGACACGGACCAG	0.124368	0	0	0	0	0	0	0	0.241209	0	0	6.39127	0	0	0	0	0	0	0	0	0	0	0	0	0	0	0	0	0	0	0	0	0	0	0	0.105235	0.00554447	0	0	0	0	0.00589588	0	0.111397	0	0	0
	94	GATGAACGCTGGCTACAGGCTTAACACATGCAAGTCGAGGGGCAGCATGGGGTTTGCTTGCAAACCCCGATGGCGACCGGCGCACGGGTGAGTAACGCGTATCCAACCTTCCCGCGACTCGGGTATAACCTGCCGAAAGGCAGACTAATCCCCGATGTCCTCCACTTTGGACATCTTTTGTGGAGCAAAGGCTTCGGCCGGTTGCGGATGGGGATGCGTCCGATTAGCTTGTTGGCGGGGCAATGGCCCACCAAGGCTTCGATCGGTAGGGGTTCTGAGAGGAAGGCCCCCCACATTGGAACTGAGACACGGTCCAA	0.121846	0	0.0042139	2.3928	0	0	0	0	0	0	0	0	0	0	0	0	0	1.02672	0	0	0.00239126	0	0	0	0	0	0	0	0	0	0	0	0	0	0	0.157853	0	0	1.11923	0	0	0	0	0	0	0	0
	95	GATGAACGCTAGCTACAGGCTTAACACATGCAAGTCGAGGGGCAGCATTTCAGTTTGCTTGCAAACTGGAGATGGCGACCGGCGCACGGGTGAGTAACACGTATCCAACCTGCCGATAACTCGGGGATAGCCTTTCGAAAGAAAGATTAATACCCGATGGTATAATTAGACCGCATGGTCTTGTTATTAAAGAATTTCGGTTATCGATGGGGATGCGTTCCATTAGGCAGTTGGTGAGGTAACGGCTCACCAAACCTTCGATGGATAGGGGTTCTGAGAGGAAGGTCCCCCACATTGGAACTGAGACACGGTCCAA	0.113629	0	0	0	0.188377	0	0	2.10501	0	0.668573	0	0	2.2953	0.388365	0.0275474	0.00402512	0.00703482	0	0	0	0.00478252	0	0	0	0	0	0.0030145	0	0	1.10926	0.00588593	0	0.0286048	0.0219072	0	0	0	0.0033216	0	0.0026286	0	0.0825423	0	0.11836	0	0.0163231	0
	96	GATGAACGCTGGCGGCGTGCCTAACACATGCAAGTCGAGCGAGGGTTTGCTCAGTATTGAGTATTCTAAGTCTAGAATGTTCAATTCTGAGCAAAACCAAGCGGCGGACGGGTGAGTAACGCGTGGGTAACCTGCCCTATACACATGGATAACATACTGAAAAGTTTACTAATACATGATAATATATATTTGTGGCATCACAGATATATCAAAGTGTTAGCGGTATAGGATGGACCCGCGTCTGATTAGCTAGTTGGTGAGATAACTGCCCACCAAGGCGACGATCAGTAGCCGACCTGAGAGGGTGATCGGCCACATTGGAACTGAGACACGGTCCAA	0.130653	0	0	1.09297	0	0	0	0	0	0	0	0.370309	0	0	0	0	0	0	0	0	0	0	0	0	0	0	0	0	0	0.00678449	0	0.00729998	0.0309885	0	0	0.447251	0	0	0.409402	0	0	0	0	0	0	0	0
	97	GATGAACGCTAGCTACAGGCTTAACACATGCAAGTCGAGGGGCATCAGGAAGAAAGCTTGCTTTCTTTGCTGGCGACCGGCGCACGGGTGAGTAACACGTATCCAACCTGCCCTTTACTCGGGGATAGCCTTTCGAAAGAAAGATTAATACCCGATGGGATAATTATTCCGCATGGTTTGATTATTAAAGGATTCCGGTAAAGGATGGGGATGCGTTCCATTAGGTTGTTGGTGAGGTAACGGCTCACCAAGCCTTCGATGGATAGGGGTTCTGAGAGGAAGGTCCCCCACATTGGAACTGAGACACGGTCCAA	0.115657	0	0	0	0	0	0	0.00243072	0	0	0	0	0.00308509	0	0	0	0	0	0.0662691	0	0.00478252	0	0	0	0	0	0	0	0	1.14997	0	0	0.12157	0	0	0	0	0	0	0	0.052327	2.65609	0.0578811	0.0974727	0.151192	0.0326462	0
	98	GACGAACGCTGGCGGCGTGCCTAATACATGCAAGTCGAACGAGAGCGACCGGTGCTTGCACTGGTCAATCTAGTGGCGAACGGGTGAGTAACACGTGGGTAACCTGCCCATCAGAGGGGGATAACATTCGGAAACGGATGCTAAAACCGCATAGGTCTTCGAACCGCATGGTTTGAAGAGGAAAAGAGGCGCAAGCTTCTGCTGATGGATGGACCCGCGGTGCATTAGCTAGTTGGTGAGGTAACGGCTCACCAAGGCCGTGATGCATAGCCGACCTGAGAGGGTGATCGGCCACATTGGGACTGAGACACGGCCCAA	0.10024	0	0.00632085	0	0	0	0	0	0	0	0	0	0	0	0	0	0	0	0	0	0.0119563	0.00301432	0	0	0	0	0.0391885	0	0	0	0	0	0	0	0	7.60326	0	0	0	0.438977	0	0.00589588	0	0.501288	0	0.00466374	0.0164285
	99	GATGAACGCTGGCGGCGCGCCTAACACATGCAAGTCGAACGATTAAAGCATCTTTTAGATGTGTATAAAGTGGCGAACGGCTGAGTAACACGTGGGCAACCTGCCCTTTTCTTTGGGATAGCTACGGGAAACCGTGGGTAATACCGAATATTTCTTGAGTGTCGCATGGCACACAAGACAAAGCGTCTAGCGGAAAAGGATGGGCCCGCGGCCTGTTAGCTTGTTGGTGGGGTAATGGCCTACCAAGGCAGTTATGGGTAGCCGGGTTGAGAGACCGACCGGCCAGATTGGGACTGAGACACGGCCCAG	0.0539369	0	0	0	0	0	0	0	0	0	0	0	0	0	0	0	0	0	0	0	0	0	0	0	0	0	0	0	0	0	0	0	0	0	0	0	0	3.89789	0	0	0	0	0	0	0	0	0
	100	GATGAACGCTGGCTACAGGCTTAACACATGCAAGTCGAGGGGAAACGGCATTGAGTGCTTGCACTGAATGGACGTCGACCGGCGCACGGGTGAGTAACGCGTATCCAACCTTCCCGTTACTGCGGGATAACCTGCCGAAAGGCAGACTAATACCGCATGTTCTTCGATGACGGCATCAGATTCGAAGCAAAGATCCGTCGGTAACGGAGGGGGATGCGTCTGATTAGCTAGTTGGCGGGGCGACGGCCCACCAAGGCGACGATCAGTAGGGGTTCTGAGAGGAAGGTCCCCCACATTGGAACTGAGACACGGTCCAA	0.122046	0	0.0042139	0	0	0	0	0.106952	0	0	0	0.430656	0	0.00396291	0	0.00402512	0.00703482	0	0	0	0	0.0180859	0	0	0	0	1.46203	0	0	0	0	0	7.43963	0	0	0	0	0	0	0	0	0	0	0	0	0	0
	101	GATGAACGCTGGCTACAGGCTTAACACATGCAAGTCGAGGGGAAACGACGGGGAAGCTTGCTTCCCCGGGCGTCGACCGGCGCACGGGTGAGTAACGCGTATCCAACCTGCCTCTGACTGAGGGATAACCCGTCGAAAGTCGGCCTAATACCTCATGGCATCGTCTGCGGGCATCCAACGACGATTAAAGATTTCATCGGTCAGAGATGGGGATGCGTCTGATTAGCTGGTTGGCGGGGTAACGGCCCACCAAGGCGACGATCAGTAGGGGTTCTGAGAGGAAGGTCCCCCACATTGGAACTGAGACACGGTCCAA	0.0945924	0.00187484	0	0	0	0	0	0.00243072	0	0.0462535	0	0.480031	0	0	0	0	0	0	0.0165673	0.00110711	0.00956503	0	0	0	0	0	0.0271305	0	0	0	0	0	0.0786632	0	0	0	0	0	0	0	0	0	0.0186047	0	0.0863954	0	0
	102	GATGAACGCTGGCGGCGTGCCTAACACATGCAAGTCGAGCGAGGGTTTGCTCAGTATTGAGTATTCTAACAACTAGAATGTTCAATTCTGAGCAAAACCAAGCGGCGGACGGGTGAGTAACGCGTGGGTAACCTGCCCTATACACATGGATAACATACTGAAAAGTTTACTAATACATGATAATATATATTTGCGGCATCGCAGATATATCAAAGTGTTAGCGGTATAGGATGGACCCGCGTCTGATTAGCTAGTTGGTGAGATAACTGCCCACCAAGGCGACGATCAGTAGCCGACCTGAGAGGGTGATCGGCCACATTGGAACTGAGACACGGTCCAA	0.126964	0	0	0	0	0	0	0	0	0	0	0	0	0	0	0.00805023	0	0	0	0	0	0	0	0	0	0	0.0150725	0	0	2.24906	0	0	0	0	0	0	0	0	0	0	0	0	0	0	0	0	0
	103	GACGAACGCTGGCGGCGTGCTTAACACATGCAAGTCGAACGGGATCCATTGGTGCTTGCACTTTTGGTGAGAGTGGCGAACGGGTGAGTAACACGTGAGTAACCTGCCCTTTTCTTTGGGATAAGCCTGGGAAACTGGGTCTAATACTGGATGTTCCGGCTTCCTCGCATGGGGTTGTTGGGAAAGGTTTTTTCTGGATTGGGATGGGCTCGCGGCTTATCAGCTTGTTGGTGGGGTGATGGCTTACCAAGGCTTTGACGGGTAGCCGGCCTGAGAGGGTGGTCGGTCACACTGGGACTGAGATACGGCCCAG	0.0717968	0	0	0	0	0	0	0	0	0	0	0	0	0	0	0	0	0	0	0	0	0	0	0	0	0	0	0.002856	0	0	0	0	0	0	0	0	0	0	0	0	0	0	0	0	0	0	0
	104	ATTGAACGCTGGCGGCAGGCCTAACACATGCAAGTCGAACGGTAACAGGAAGCAGCTTGCTGCTTCGCTGACGAGTGGCGGACGGGTGAGTAATGTCTGGGAAACTGCCTGATGGAGGGGGATAACTACTGGAAACGGTAGCTAATACCGCATAATGTCGCAAGACCAAAGAGGGGGACCTTCGGGCCTCTTGCCATCGGATGTGCCCAGATGGGATTAGCTAGTAGGTGGGGTAACGGCTCACCTAGGCGACGATCCCTAGCTGGTCTGAGAGGATGACCAGCCACACTGGAACTGAGACACGGTCCAG	0.01505	0	0.0273903	0	0	0	0	0	0	0.00840972	0	0	0	0	0.0214257	0	0	0	0	0	0	0	0	0	0	0	0	0	0	0	0	0	0	0	0.0208409	0	0	0	0	0.026286	0	0	0	0.00696233	0	0	0
	105	GATGAACGCTGGCGGCGTGCCTAACACATGCAAGTCGAGCGAGAAGTTACTCAATGAATCTTCGGAAGAATTAAGTAATGGAAAGCGGCGGACGGGTGAGTAACGCGTGGGCAACCTGCCTTTCACAGAGGGATAGCCAAAGGAAACTTTGATTAAAACCTCATAAAGCCGGAATAGTGCATAATATACCGGCCAAAGATTTATCGGTGAAAGATGGGCCCGCGTCTGATTAGCTAGTTGGTGGGGTAACGGCTCACCAAGGCAACGATCAGTAGCCGACCTGAGAGGGTGATCGGCCACATTGGAACTGAGACACGGTCCAA	0.111363	0	0	0	0	0	0	0	0	0	0	0	0	0	0	0	0	0	0.115971	0	0.0239126	0	0	0	0.475367	0	0.006029	0	0	2.94108	0	0	0	0	0	0	0.00277223	0	0	0	0.20623	0.288898	0.16124	0	0.512973	0.0256506	0
	106	GATGAACGCTAGCTACAGGCTTAACACATGCAAGTCGAGGGGAAACGGCATTGAGTGCTTGCACTCTTTGGACGTCGACCGGCGCACGGGTGAGTAACGCGTATCCAACCTTCCCATTACTGTGGGATAACCTGCCGAAAGGCAGACTAATACCGCATAGTCTTCGATGACGGCATCAGATTTGAAGTAAAGATTTATCGGTAATGGATGGGGATGCGTCTGATTAGCTTGTTGGCGGGGTAACGGCCCACCAAGGCGACGATCAGTAGGGGTTCTGAGAGGAAGGTCCCCCACATTGGAACTGAGACACGGTCCAA	0.0785973	0	0.0105347	0	0	0	0	0	0	0	1.64868	0	0.00308509	0	0	0	0	0	0	0	0	0.00301432	0	0	0	0	0.105507	0	0	0	0	0	0	0	0	0.105235	0	0	0	0.268118	0	0.0117918	0	1.21145	0.0134993	0.0489693	0
	107	AATAAACGCTGGCGGCGTGCCTAACACATGCAAGTCGAGCGAGAAAGCTTCTTCGGAAGTGAGTACAGCGGCGAACGGGTGAGTTACGCGTGAGAATCTACCTTTTAGTGAAGGATACCCCTGAGAAATCGGGGTTAATACTGCATAAGTCCCTTCGGGGAGAAAGATGGCCTCTTTGCTGTCGCTAAAAGATGAGCTTGCGTGCTATTAGCTAGTTGGTGGGGTAAAGGCCTACCAAGGCGATGATGGCTAGCCGGCCTGAGAGGGTGTACGGCCACACTGGAACTTAGACACGGTCCAG	0.0120908	0.00187484	0	0	0.235471	0	0.0562614	0	0	0	0.029976	0	0.160425	0	0	0	0	0	0	0	0.0119563	0	0	0	0	0	0	0	0	0	0.0412015	0	0	0	0	0	0.238412	0	0	0	0.0861857	0	0.0144703	0	0.00269986	0	0
	108	GATGAACGCTAGCGATAGGCTTAACACATGCAAGTCGAGGGGTAACATGAGAAGAGCTTGCTCTTTTTGATGACGACCGGCGCACGGGTGCGTAACACGTATGCAACCTGCCCTTTATTAGCGGATACCCCGATGAAAGTCGGACTAATACGTTATGCATTGCGAAGTTTGCATGAACTTTGCAATAAAGATTTATCGATAAAGGATGGGCATGCGGTCCATTAGATAGTTGGTAGGGTAAAAGCCTACCAAGTCAATGATGGATAGGGGGACTGAGAGGTTGACCCCCCACACCGGTACTGAGATACGGACCGG	0.126869	0	0.00210695	0	0	0	0	0	0	0	0	0	0	0	0	0	0	0.00913993	0	0	0	0	0	0	6.92308	0	0	0	0	0	0	0	0	0	0	0.0263089	0	0.0199296	0	0	0	0	0	0	0	0	0
	109	GATGAACGCTAGCGGCAGGCTTAATACATGCAAGTCGAGGGGCAGCAGCTTTATAGCAATATAGAGGCTGGCGACCGGCAAACGGGTGCGGAACACGTACACAACCTTCCTTGAATAGGGGGATAGCCCATAGAAATGTGGATTAATACCCCGTAATATAGCGGTGTGGCATCACACTGTTATTATAGTTTCGACGATTCGAGATGGGTGTGCGGCTGATTAGGTAGTTGGCGGGGTAAAGGCCCACCAAGCCTTCGATCAGTAGCTGATGTGAGAGCATGATCAGCCACACGGGCACTGAGACACGGGCCCG	0.0750178	0	0.00210695	0	0.0282566	0.0144634	0.0375076	0	1.16796	0	3.44724	0	0.277658	0	0	0.00805023	0.0844179	0	0.579854	0	0.0860853	0	0	0	0	0	0	0	0	0	0.20797	1.06336	0	0	0	0	0	0	0	0	0.0707954	0.209304	0.138501	0	0.143092	0.0699562	0
	110	GACGAACGCTGGCGGCGTGCTTAACACATGCAAGTCGAACGGAACACCCTTGACAGAGGTTTCGGCCAATGAAGAGGAATGTTTAGTGGCGGACTGGTGAGTAACGCGTGAGGAACCTGCCTTTCAGAGGGGGACAACAGTTGGAAACGACTGCTAATACCGCATGAAGCAGCGAGGGGACATCCCCTTGCTGTCAAAGATTTATCGCTGAAAGATGGCCTCGCGTCTGATTAGCTAGTTGGTGGGGTAACGGCCCACCAAGGCGACGATCAGTAGCCGGACTGAGAGGTTGACCGGCCACATTGGGACTGAGATACGGCCCAG	0.0863194	0	0	0	0.593388	0	0	0	0	0	0	0	0	0.00792581	0	0	0	0	0	0	0	0	0	0	0	0	0	0	0	0.00339225	0	0	0	0.131443	0	0	0	0	0	0	0	0	0	0	0	0	0
	111	GACGAACGCTGGCGGCGCGCTTAACACATGCAAGTCGAGCGATGAAATTTTAACAGATCCTTTCGGGGAGAAGATAAGATGGATTAGCGGCGGACGGGTGAGTAACACGTGAGTAACCTGCCTTTGACACAGGGATAGCCTCGGGAAACCGGGATTAATACCAGATAACATTATCAGATCGCATGAGAAGATAATCAAAGCTGAGGCGGTCAAAGATGGACTCGCGTCCCATTAGCTAGTTGGTAGAGTAATAGCCTACCAAGGCAACGATGGGTAGCCGGCCTGAGAGGGTGAACGGCCACATTGGAACTGAGAAACGGTCCAA	0.089021	0	0	0	0	0	0	0	0	0.702212	0	0	0.166595	0	0	0	0	0	0	1.06061	0.0167388	0.00301432	0	0.986706	0	0	0	0.465528	0	0.193358	0.12949	0	0	0	0	0.0526177	0	0	0	0	0.264713	0.0206356	0.190181	0	0.348282	0	0
	112	GATGAACGCTGGCGGCGTGCCTAATACATGCAAGTCGAGCGAGAAGCTTGGAAATGACGCTTCGGTTGATTTTCCAAGCGGACAGCGGCGGACGGGTGAGTAACGCGTAGGCAACCTGCCCCTGACAGAGGGATAGCCATTGGAAACGATGATTAAAACCTCATGACACCGTAGTAGCACATGCTACATCGGTCAAAGATTTATCGGTCAGGGATGGGCCTGCGTCTGATTAACTGGTTGGTGAGGTAACGGCTCACCAAGGTGACGATCAGTAGCCGACCTGAGAGGGTGATCGGCCACATTGGAACTGAGACACGGTCCAA	0.095381	0	0.00210695	0.859563	0	0	0	0	0	0	0.14988	0.00548607	0	0.00792581	0	0	0	0.124912	0	0	0.00717377	0	0	0	0	0	0	0	0	0.0237457	0	0	0	0	0	0.263089	0.0083167	0	0.223845	0	0.0430928	0.350805	0.0206718	0	0.0107994	0	0
	113	GACGAACGCTGGCGGCGCGCTTAACACATGCAAGTCGAGCGATGAAATTTCGACAGATCCCTTCGGGGTGAAGATGAAATGGATTAGCGGCGGACGGGTGAGTAACACGTGAGTAACCTGCCTTAGACATTGGGATAGCCTCGGGAAACCGGGATTAATACCAAATGAAATCACATATGCACATGCATAAATGATCAAAGCTCCGGCGGTCTAAGATGGACTCGCGTCCCATTAGCTAGTTGGTGAGGTAACGGCCCACCAAGGCGACGATGGGTAGCCGGCCTGAGAGGGTGAACGGCCACATTGGAACTGAGAAACGGTCCAA	0.0726403	0	0	0	0.0376754	0	0	0	0	0	0	0	0	0	0.00306082	0	0	0	0.0994036	0	0	0	0	0	0	0	0	0	0	0	0	0	0	0.0438145	0	0	0	0.217565	0	0	0.0554051	0.0648547	0.0413437	0	0.0917951	0	0
	114	GACGAACGCTGGCGGCGTGCCTAATACATGCAAGTAGGACGCACAGTTTATACCGTAGCTTGCTACACCATAGACTGTGAGTTGCGAACGGGTGAGTAACGCGTAGGTAACCTGCCTATTAGAGGGGGATAACTATTGGAAACGATAGCTAATACCGCATAACAGTATGTAACACATGTTAGATGCTTGAAAGATGCAATTGCATCGCTAGTAGATGGATCTGCGTTGTATTAGCTAGTAGGTAGGGTAAAGGCCTACCTAGGCAACGATACATAGCCGACCTGAGAGGGTGATCGGCCACACTGGGACTGAGACACGGCCCAG	0.107628	0	0	0	0	0	0	0.140982	0	0	0	0	0	0	0	0	0	0	0	0	0	0	0	0	0.0172861	0	0	0	0	0.00339225	0	0	10.722	0	0	0.0789266	0	0	0	0	0	0	0	0	0	0	0.106785
	115	ATTGAACGCTGGCGGCAGGCCTAACACATGCAAGTCGAACGGTAACAGGGATCAGCTTGCTGATTCGCTGACGAGTGGCGGACGGGTGAGTAATGTCTGGGAAACTGCCTGATGGAGGGGGATAACTACTGGAAACGGTAGCTAATACCGCATAACGTCGCAAGACCAAAGAGGGGGACCTTCGGGCCTCTTGCCATCGGATGTGCCCAGATGGGATTAGCTAGTAGGTGGGGTAACGGCTCACCTAGGCGACGATCCCTAGCTGGTCTGAGAGGATGACCAGCCACACTGGAACTGAGACACGGTCCAG	0.0984768	0	0	0	0	0.0072317	0	0	0	0	0	0	0	0.00396291	14.5634	0	0	0	0	0	0	0	0	0	0	0	0	0	0	0	0	0	0	0	0	0	0	0	0	0	0	0	0	0	0	0	0
	116	GACGAACGCTGGCGGCGTGCTTAACACATGCAAGTCGAACGAAGAGCGATGGAAGCTTGCTTCTATCAATCTTAGTGGCGAACGGGTGAGTAACGCGTAATCAACCTGCCCTTCAGAGGGGGACAACAGTTGGAAACGACTGCTAATACCGCATACGATCCAATCTCGGCATCGAGACTGGATGAAAGGTGGCCTCTATTTATAAGCTATCACTGAAGGAGGGGATTGCGTCTGATTAGCTAGTTGGAGGGGTAACGGCCCACCAAGGCGATGATCAGTAGCCGGTCTGAGAGGATGAACGGCCACATTGGGACTGAGACACGGCCCAG	0.067819	0	5.8826	0	0	0	0	0	0	0	0	0	0	0	0	0	0	0	0	0	0.00239126	0	0	0	0	0	0.0271305	0	0	0	0	0.00243333	0	0	0	0	0	0	0	0.0026286	0	0	0	0.348117	0	0.00466374	0.00821423
	117	GATGAACGCTAGCGATAGGCTTAACACATGCAAGTCGAGGGGCAGCATTATTTTAGCTTGCTAAGATAGATGGCGACCGGCGCACGGGTGCGTAACGCGTATGCAACCTGCCTGTAATTAGGGAATAACCCGGTGAAAGTCGGACTAATACCCTATATTCATCTTTCTCCGCATGGAGGAGGACGGAAAGATTTATTGATTACAGATGGGCATGCGTCCCATTAGCTAGTTGGTAAGGTAACGGCTTACCAAGGCAACGATGGGTAGGGGGACTGAGAGGTTGACCCCCCACACTGGTACTGAGACACGGACCAG	0.0985083	0	0	0	0	0	0	0	0	0	0.959233	0	0	0	0	0	0	0.00304664	0.0994036	0	0	0	0	0	0	0	0	0	0	0	0	0	0	0	0	0	0	0	0	0	0.00923418	0	0	0.0696233	0.018899	0	0
	118	GATGAACGCTAGCTACAGGCTTAACACATGCAAGTCGAGGGGCAGCATGAACTTAGCTTGCTAAGTTTGATGGCGACCGGCGCACGGGTGAGTAACACGTATCCAACCTGCCGATGACTCGGGGATAGCCTTTCGAAAGAAAGATTAATACCCGATGGCATAGTTCTTCCGCATGGTGGAACTATTAAAGAATTTCGGTCATCGATGGGGATGCGTTCCATTAGGTTGTTGGCGGGGTAACGGCCCACCAAGCCTTCGATGGATAGGGGTTCTGAGAGGAAGGTCCCCCACATTGGAACTGAGACACGGTCCAA	0.101194	0	0	0	0.113026	0	0.0140654	0	0	0.0126146	0	0	0	0.103036	0	0	0	0	0	0	0	0	0	0	0.00864304	0	0.006029	0	0	1.21103	0.0333536	0.00243333	0	0	0	0	0	0.0016608	0	0.0394291	0	0.0147397	0	0.285456	0	0	0.0328569
	119	GACGAACGCTGGCGGCGTGCTTAACACATGCAAGTCGAACGGAAAGGCCCTGCTTGCAGGGTACTCGAGTGGCGAACGGGTGAGTAACACGTGGGTGATCTGCCCTGCACTCTGGGATAAGCCTGGGAAACTGGGTCTAATACCGGATAGGACCAATTGCTTCATGGTTTTTGGTGGAAAGTTTTTCGGTGCAGGATGAGCCCGCGGCCTATCAGCTTGTTGGTGGGGTAATGGCCTACCAAGGCGACGACGGGTAGCCGGCCTGAGAGGGTGATCGGCCACATTGGGACTGAGATACGGCCCAG	0.105882	0	0	0	0	0	0	0	0	0.0168194	0	0	0	0	0	0	0	0	0	0	0	0	0.00226835	0	0	0	0	0	0	0.169612	0	0	0	0	0	0.0263089	0	0	0	0	0	0	0	0	0	0	0
	120	AACGAACGCTGGCGGCAGGCCTAACACATGCAAGTCGAACGCACCGCAAGGTGAGTGGCAGACGGGTGAGTAACACGTGGGAACATGCCCTTCGGTTCGGAATAACTCAGGGAAACTTGAGCTAATACCGGATACGTCCGCGAGGAGAAAGATTCATCGCCGAAGGATTGGCCCGCGTCTGATTAGCTAGTTGGTGAGGTAACGGCTCACCAAGGCGACGATCAGTAGCTGGTCTGAGAGGATGATCAGCCACATTGGGACTGAGACACGGCCCAA	0.0865789	0	0	0	1.74249	0	0.0140654	0	0.672845	0.0252292	0	0	0	0.00396291	0.00306082	0.0764772	0	0	0	0	0	0	0	0	0.0172861	0.0154775	0	0	0.00899604	0	0	0	0.00476747	0	0	0	0	0	0	0	0	0	0	0	0	0	0
	121	GACGAACGCTGGCGGCGTGCGTAACACATGCAAGTCGAACGAGAGAGTGAGAGAAGCTTGCTTTTCTTACAATCGAGTGGCAAACGGGTGAGTAACGCGTAAACAACCTGCCCCGCAGATGGGGACAACAGCTGGAAACGGCTGCTAATACCGAATACGGTCCTCTTAGCGCATGGTAAGAGGAAGAAAGGGTGGCCTCTGGAACAAGCTACCGCTGTGGGAGGGGTTTGCGTCTGATTAGCTGGTTGGAGGGGTAACGGCCCACCAAGGCGACGATCAGTAGCCGGTCTGAGAGGATGAACGGCCACATTGGAACTGAGACACGGTCCAG	0.0814343	0	0	0	0	0	0	0.00486145	0	0	0	0	0.0647868	0	0	0	0	0	0.414182	0	0.00956503	0	0	0	0.0259291	0	0	0	0	0	0.0235437	0.0632665	0.314653	0	0	0	0	0	0	0	0.0738734	0	0.152972	0	0.294284	0.00699562	0
	122	GATGAACGCTAGCGATAGGCTTAACACATGCAAGTCGAGGGGTAACGTGTTGGAAGCTTGCTTCCGATGACGACGACCGGCGGATGGGTGCGTAACGCGTATGCAACTTGCCTCACAGCGGAGAATAACCCGGAGAAATCCGGACTAATGCTCCATACACTCTTAGGGACCCATGTCCCTGAGAGGAAAGATTTATCGCTGTGAGATAGGCATGCGTCCTATTAGGTAGTTGGTGAGGTAACGGCTCACCAAGCCGACGATAGGTAGGGGTGCTGAGAGGCAGATCCCCCACATTGGGACTGAGACACGGCCCAA	0.103262	0	0	0	0	0	0	0	0	0	0	0	0.0185105	0	0	0	0	0.00609329	0	0	0	0	0	0	4.39067	0	0	0.137088	0	0	0	0	0	0	0	0	0	0	0	0	0	0	0	0	0.0134993	0	0
	123	AGCGAACGCTGGCGGCAGGCTTAACACATGCAAGTCGAGCGGGCGTAGCAATACGTCAGCGGCAGACGGGTGAGTAACGCGTGGGAACATACCTTTTGGTTCGGAACAACACAGGGAAACTTGTGCTAATACCGGATAAGCCCTTACGGGGAAAGATTTATCGCCGAAAGATTGGCCCGCGTCTGATTAGCTAGTTGGTGAGGTAATGGCTCACCAAGGCGACGATCAGTAGCTGGTCTGAGAGGATGATCAGCCACATTGGGACTGAGACACGGCCCAA	0.090646	0	0	0	0	0	0	0	0	0	0	0	0	0	0	0	0	0	0	0	0	0	0	0	0	0	0	0	0	0	0	0	0	0	0	0	0	0	0	0	0	0	0	0	0	0	0
	124	GATAAACGCTGACAGAATGCTTAACACATGCAAGTCGATGATGGGAGCTAGCTTGCTAGAAGAAGTCATGGCGGACGGGTGAGTAACGTGTAAAGAACTTACCATATAGACTGGGATAACAGAGGGAAACTTCTGATAATACTGGATAAGTTAGAAGTAGCATTACTAAGTAATGAAAGGTAGCAATACGCTATATGAGAGCTTTGCATCCTATTAGCTAGTTGGTGGGGTAAAAGCCTACCAAGGCGATGATAGGTAGCCGGCCTGAGAGGGTGGACGGCCACAAGGGGACTGAGATACGGCCCTT	0.105365	0	0	0	0	0	0	0	0	0	0	0	0	0	0	0	0	0	0	0	0	0	0	0	0	0	0	0	0	0	0	0	0	0	0	0	0	0	0	0	0	0	0	0	0	0	0
	125	GACGAACGCTGGCGGCGTGCTTAACACATGCAAGTCGAACGTGATTTTTAAGGAAAGCCCTTCGGGGTGGGAATTAAAATGAAAGTGGCGAACGGGTGAGTAACACGTGAGCAACCTACCTTACACAGGGGGATAGCCGTTGGAAACGACGATTAATACCGCATGAGACCACAGAATCGCATGATATAGGGGTCAAAGATTTATCGGTGTAAGAAGGGCTCGCGTCTGATTAGCTAGTTGGAAGGGTAAAGGCCTACCAAGGCGACGATCAGTAGCCGGTCTGAGAGGATGAACGGCCACATTGGAACTGAGACACGGTCCAA	0.080537	0	0	6.56762	0	0	0	0	0	0	1.61871	0	0	0	0	0	0	0	0	0	0.0167388	0	0	0	0	0	0	0	0	0	0	0	0	0	0	0	0	0	3.15445	0	0	0	0	0	0.0296984	0	0
	126	AGCGAACGCTGGCGGCAGGCTTAACACATGCAAGTCGAACGGTCCTTCGGGATAGTGGCGGACGGGTGAGTAACACGTGGGAACGTACCCTTAGGTTCGGAACAACACAGGGAAACTTGTGCTAATACCGGATGAGCCCTTCGGGGGAAAGATTTATCGCCTTTGGAGCGGCCCGCGTCTGATTAGCTTGTTGGTGAGGTAATGGCTCACCAAGGCTACGATCAGTAGCTGGTCTGAGAGGATGGCCAGCCACACTGGGACTGAGACACGGCCCAG	0.0756445	0.0149987	0	0	0.65932	0	0.0562614	0	0.457027	0	0.569544	0	0.222126	0	0	0.0161005	0.0140696	0	0.165673	0	0.0478252	0.00301432	0	0.115001	0.0259291	0	0	0	0.00449802	0	0.209932	0.408799	0	0	0	0	0	0	0.335768	0	0.178527	0.0412712	0.159173	0	0.199789	0.0699562	0
	127	GATGAACGCTAGCTACAGGCTTAACACATGCAAGTCGAGGGGCATCGGGAAGAAAGCTTGCTTTCTTTGCCGGCGACCGGCGCACGGGTGAGTAACACGTATCCAACCTGCCCTTTACTCGGGGATAGCCTTTCGAAAGAAAGATTAATACCCGATAGTATAATGATTCCGCATGGTTTCATTATTAAAGGATTCCGGTAAAGGATGGGGATGCGTTCCATTAGGTTGTTGGTGAGGTAACGGCCCACCAAGCCTTCGATGGATAGGGGTTCTGAGAGGAAGGTCCCCCACATTGGAACTGAGACACGGTCCAA	0.0896125	0	0	0	0	0	0	0	0	0.0126146	0	0	0	0	0	0	0	0	0	0	0	0	0	0	0	0	0	0	0	0	0	0	0	0.00657217	0	0	0	0	0	0	0	0	0	0	0	0	0
	128	ATTGAACGCTGGCGGCATGCTTTACACATGCAAGTCGAACGGCAGCGCGGGCTTCGGCCTGGCGGCGAGTGGCGAACGGGTGAGTAATACATCGGAACGTGCCCAGTAGTGGGGGATAGCTCGGCGAAAGCCGGATTAATACCGCATACGACCTGAGGGTGAAAGCGGGGGATCTTCGGACCTCGCGCTATTGGAGCGGCCGATGGCAGATTAGCTAGTTGGTGGGGTAAAGGCCTACCAAGGCGACGATCTGTAGCTGGTCTGAGAGGACGACCAGCCACACTGGGACTGAGACACGGCCCAG	0.00505734	0	0	0	0	0	0	0	0	0	0	0	0	0	0	0	0	0	0	0	0	0	0	0	0	0	0	0	0.00899604	0	0	0	0	0	0	0	0	0	0	0.512578	0	0	0	0.215832	0	0	0
	129	GATGAACGCTGGCGGCGTGCTTAACACATGCAAGTCGAACGAACGACTATTAACAGAACCTTTCGGGGCGAAGAATATAGAAGTTAGTGGCGGACGGGTGCGTAACGCGTGGGTAATCTGCCTTTGTCAAAGGAATAACTATTCGAAAGAATAGCTAAAACCGTATAACATATTAATAGGGCATCCTAATAATATCAAAACTGAGGTGGACAAAGATGAGCCCGCGTCTGATTAGCTAGTTGGTGAGATAAAAGCCCACCAAGGCAACGATCAGTAGCCGACCTGAGAGGGTGAACGGCCACATTGGAACTGAGACACGGTCCAA	0.0811244	0	0	0.613574	0	0	0	0.00243072	0	0.0168194	0	3.26421	0	0	0	0	0	0	0	0	0	0	0	0	0	0	0	0	0	0	0	0	0	0	0	0.0789266	0	0	1.7024	0	0	0	0	0	0	0	0
	130	GATGAACGCTGGCGGCGTGCCTAACACATGCAAGTCGAACGGGGTTCTATGTCGGAAGTTTTCGGATGGAAGAGATAGGACCCAGTGGCGGACGGGTGAGTAACACGTGGGTAACCTGCCTCATAGAGGGGGATAACAGAGAGAAATCACTGCTAATACCGCATAAGCACACGGGATCGCATGATCCAGGGTGAAAAGATTTATCGCTATGAGATGGACTCGCGTCTGATTAGCTGGTTGGCGGGGTAAAGGCCCACCAAGGCGACGATCAGTAGCCGATCTGAGAGGATGGCCGGCCACATTGGGACTGAGACACGGCCCAG	0.0885455	0	0	0	0	0	0	0.00243072	0	0	0	3.54126	0	0	0	0	0	0	0	0	0	0	0	0	0	0	0	0	0	0	0	0	0	0	0	0.0263089	0	0	0	0	0	0	0	0	0	0.00233187	0
	131	GACGAACGCTGGCGGCGTGCCTAATACATGCAAGTAGAACGCTGAAGAGAGGAGCTTGCTCTTCTTGGATGAGTTGCGAACGGGTGAGTAACGCGTAGGTAACCTGCCTGGTAGCGGGGGATAACTATTGGAAACGATAGCTAATACCGCATAATAGTAGATGTTGCATGACATTTGCTTAAAAGGTGCAATTGCATCACTACCAGATGGACCTGCGTTGTATTAGCTAGTTGGTGGGGTAACGGCTCACCAAGGCAACGATACATAGCCGACCTGAGAGGGTGATCGGCCACACTGGGACTGAGACACGGCCCAG	0.0896714	0	0.00210695	0	0	0	0.0468845	0	0	0	0	0	0	0	0	0	0	0	0	0	0	0	0	0	0	0	0	0	0	0	0	0	0	0	0	0	0	0.0049824	0	1.25647	0	0	0	0.668384	0	0.00233187	3.16248
	132	AGCGAACGCTGGCGGCAGGCCTAACACATGCAAGTCGAACGAACTCTTCGGAGTTAGTGGCGGACGGGTGAGTAACACGTGGGAACGTGCCTTTAGGTTCGGAATAACTCAGGGAAACTTGTGCTAATACCGAATGTGCCCTTCGGGGGAAAGATTTATCGCCTTTAGAGCGGCCCGCGTCTGATTAGCTAGTTGGTGAGGTAAAGGCTCACCAAGGCGACGATCAGTAGCTGGTCTGAGAGGATGATCAGCCACATTGGGACTGAGACACGGCCCAA	0.0872173	0	0	0	0	0	0	0	0	0	0	0	0	0	0	0	0.0492438	0	0	0	0	0	0	0	0	0	0	0	0	0	0	0	0	0	0	11.3654	0	0	0	0.499435	0.0430928	0	0	0.111397	0	0	0
	133	GATGAACGCTAGCGATAGGCTTAACACATGCAAGTCGAGGGGCAGCGAGCGAGATAGCAATATCTTGTGTCGGCGACCGGCGCACTGGTGAGTAACACGTATGCAACCTGCCCTCTACAGGGGGATAATCCGGAGAAATTCGGTCTAATATCCCATAGTCCCTGAGCTTGCATGAGCTTGGGGGGAAAGCTCCGGCGGTAGAGGATGGGCATGCGGCGCATTAGCTGGTTGGCGGGGTAACGGCCCACCAAGGCGACGATGCGTAGGGGTTCTGAGAGGAAGGTCCCCCACACTGGTACTGAGACACGGACCAG	0.0361058	0	0	1.05663	0	0	0	0	0	0	0	0	0	0	0	0	0	0	0	0	0.00478252	0	0	0	0.0345722	0	0	0.87108	0	0.976967	0	0	0	0	0	0.0526177	0	0.0016608	0	0	0	0	0.00826873	0	0.0350981	0	0
	134	GATGAACGCTAGCTACAGGCTTAACACATGCAAGTCGAGGGGAAACGGCATTAAGTGCTTGCACTTTTTGGACGTCGACCGGCGCACGGGTGAGTAACGCGTATCCAACCTGCCCCTTACCAGGGAATAACCCGTTGAAAGACGGACTAATGCCCTATGCAGTCCTTTGACGGCATCAGATTAGGACTAAAGATTCATCGGTATGGGATGGGGATGCGTCTGATTAGCTTGTTGGCGGGGTAACGGCCCACCAAGGCATCGATCAGTAGGGGTTCTGAGAGGAAGGTCCCCCACATAGGAACTGAGACACGGTCCTA	0.0890291	0	0	0	0	0	0	0	0	0	0	0	0	0	0	0	0	0	0.149105	0	0.0263038	0	0	0	0	0	0	0.002856	0	0	0.0568973	0	0	0	0	0	0	0	0	0	0.132357	0	0.055814	0	0.399579	0	0
	135	GATGAACGCTAGCGATAGGCTTAACACATGCAAGTCGAGGGGCAGCATTATTTTAGCTTGCTAAGATAGATGGCGACCGGCGCACGGGTGCGTAACGCGTATGCAACCTGCCTGTAATTAGGGAATAACCCGGTGAAAGTCGGACTAATACCCTATATTCTTCTTTCTCCGCATGGGGATAGACGGAAAGATTTATTGATTACAGATGGGCATGCGTCCCATTAGCTGGTTGGTAAGGTAACGGCTTACCAAGGCAACGATGGGTAGGGGGACTGAGAGGTTGACCCCCCACACTGGTACTGAGACACGGACCAG	0.0919231	0	0	0	0	0	0	0	0	0	0	0	0	0	0	0	0	0	0	0	0	0	0	0	0	0	0	0	0	0	0	0	0	0	0	0	0	0	0	0	0	0	0	0	0	0	0
	136	ATTGAACGCTGGCGGCATGCCTTACACATGCAAGTCGAACGGCAGCACGGACTTCGGTCTGGTGGCGAGTGGCGAACGGGTGAGTAATATATCGGAACATACCCAGTAGTGGGGGATAACTATCCGAAAGGATAGCTAATACCGCATACGATCTGTGGATGAAAGCAGGGGATCTTCGGACCTTGTGCTATTGGAATGGCCGATATCTGATTAGCTAGTTGGTAGGGTAAAAGCCTACCAAGGCGACGATCAGTAGCTGGTCTGAGAGGACGACCAGCCACACTGGAACTGAGACACGGTCCAG	0.0860073	0.0356219	0	0	0	0.0216951	0	0	0	0	0	0	0	0	0	0	0	0	0	0	0	0	0	0	0	0	0	0	0	0	0	0	0	0	0	0	0	0.0614495	0	0.291775	0	0	0	0.257606	0	0.00233187	2.51355
	137	GACGAACGCTGGCGGCGTGCCTAATACATGCAAGTCGAGCGAAGTTTTTCTGGTGCTTGCACTAGAAAAACTTAGCGGCGAACGGGTGAGTAACACGTAAAGAACCTGCCTCATAGACTGGGACAACTATTGGAAACGATAGCTAATACCGGATAACAGTATTTCTCGCATGAGAGATATTTAAAAGTTGGTTATGCTAACACTATGAGATGGCTTTGCGGTGCATTAGCTAGTTGGTGGGGTAAAGGCCTACCAAGGCGACGATGCATAGCCGACCTGAGAGGGTGATCGGCCACACTGGGACTGAGACACGGCCCAG	0.0413568	0	0	0	0	0	0	0	0	0	0	0.00274303	0	0	0	0	0	0	0	0	0	0	0	0	0	0	0.0633045	0	0	0	0.0235437	0	0	0	0	0	0	0	0	0	0	1.72454	0	0.174058	0.00539971	0	0
	138	ATTGAACGCTGGCGGCATGCTTTACACATGCAAGTCGAACGGCAGCACGGGGGCAACCCTGGTGGCGAGTGGCGAACGGGTGAGTAATGTATCGGAACATGTCCGGAAGTGGGGGATAACGTAGCGAAAGTTACGCTAATACCGCATATGCCCTGAGGGGGAAAGGAGGGGATCGCAAGACCTTTCGCTTTCGGAGTGGCCGATATCAGATTAGCTTGTTGGTGAGGTAAAGGCTCACCAAGGCGACGATCTGTAGCTGGTCTGAGAGGACGACCAGCCACACTGGGACTGAGACACGGCCCAG	0.00701776	0.101241	0	0	0	0	0	0	0	0	0	0	0	0	0	0	0	0	0	0	0	0	0	0	0	0	0	0	0	0	0	0	0	0	0	0	0	0	0	0	0	0	0	0	0	0	0
	139	GATGAACGCTAGCTACAGGCTTAACACATGCAAGTCGAGGGGCAGCATGGTCTTAGCTTGCTAAGGCCGATGGCGACCGGCGCACGGGTGAGTAACACGTATCCAACCTGCCGTCTACTCTTGGACAGCCTTCTGAAAGGAAGATTAATACAAGATGGCATCATGAGTCCGCATGTTCACATGATTAAAGGTATTCCGGTAGACGATGGGGATGCGTTCCATTAGATAGTAGGCGGGGTAACGGCCCACCTAGTCTTCGATGGATAGGGGTTCTGAGAGGAAGGTCCCCCACATTGGAACTGAGACACGGTCCAA	0.0820431	0	0	0	0	0	0	0	0	0	0	0	0	3.12673	0.00612164	0.0120754	0.0211045	0	0.149105	0	0	0	0	0	0	0.00386937	0	0	0.00899604	0	0	0	0	0	0	0	0.00277223	0.016608	0.589067	0.475777	0.00923418	0	0.0413437	1.25322	0.037798	0.00233187	0.0164285
	140	GATGAACGCTAGCGGCAGGCCTAACACATGCAAGTCGAGGGGCAGCGGTTCCGTAGCAATACGGAAGCCGGCGACCGGCGAAAGGGTGCGTAACGCGTGAACAACTTGCCTGTCACAGGGGGATAACCGTCGGAAACGGCGCCTAATACCCCGTAACATATATGGGGGCATCCTTATGTATTGAAAGCAGCGATGCGGTGACAGATAGGTTCGCGAGACATTAGCTAGTCGGCGGGGCAACGGCCCACCGAGGCGACGATGTCTAGGGGTTCTGAGAGGAAGGCCCCCCACACTGGGACTGAGACACGGCCCAG	0.0806526	0	0	0	0.0282566	0	0	0	0	0	0	0	0	0	0	0.00402512	0	0.00304664	0	0.00110711	0	0.00602864	0	0.00230001	0.302506	0	0.0331595	0	0	6.70986	0	0	0	0	0	0.0263089	0	0	0	0	0.00615612	0.807735	0.0103359	0	0.0242987	0	0
	141	GACGAACGCTGGCGGCGTGCTTAACACATGCAAGTCGAACGGAAAGGCCCTGCTTGCAGGGTACTCGAGTGGCGAACGGGTGAGTAACACGTGGGTGATCTGCCCTGCACTTCGGGATAAGCCTGGGAAACTGGGTCTAATACCGGATAGGAGCCATTTTTAGTGTGATGGTTGGAAAGTTTTTTCGGTGTAGGATGAGCTCGCGGCCTATCAGCTTGTTGGTGGGGTAATGGCCTACCAAGGCGGCGACGGGTAGCCGGCCTGAGAGGGTGGACGGCCACATTGGGACTGAGATACGGCCCAG	0.0692856	0	0	0	2.4489	0	0.0750152	0	0	0	0	0	0	0.2457	0.557069	0.00402512	0.0211045	0.00304664	0	0.00110711	0	0	0	0	0.458081	0.0116081	0	0.065688	0	0	0	0	0	0.0219072	0	0	0	0	0	0.883211	0	0.00589588	0	0.264569	0.094495	0	0.961065
	142	ATTGAACGCTGGCGGCAGGCCTAACACATGCAAGTCGGGCGGTAACAGGGGGAAGCTTGCTTCTCTGCTGACGAGCGGCGGACGGGTGAGTAATGTATGGGGATCTGCCTGATGGAGGGGGATAACTACTGGAAACGGTAGCTAATACCGCATAATGTCTTCGGACCAAAGCGGGGGACCTCAGGGCCTCGCGCCATCAGATGAACCCATATGGGATTAGCTAGTAGGTAAGGTAACGGCTTACCTAGGCGACGATCCCTAGCTGGTCTGAGAGGATGATCAGCCACACTGGGACTGAGACACGGCCCAG	0.0757132	0	0	0	0	0	0	0	0	0	0	0	0	0	0	0	0	0	0	0	0	0	0	0	0	0	0	0	0	0	0	0	0	11.2056	0	0	0	0	0	0	0	0	0	0	0	0	0
	143	GACGAACGCTGGCGGCGTGCTTAACACATGCAAGTCGAACGAGAGGACATGAAAAGCTTGCTTTTTATGAAATCTAGTGGCAAACGGGTGAGTAACACGTAAACAACCTGCCTTCAAGATGGGGACAACAGACGGAAACGACTGCTAATACCGAATACGATCCGAAAGTCGCATGACATTTGGATGAAAGGGTGGCCTATCGAAGAAGCTATCGCTTGAAGAGGGGTTTGCGTCCGATTAGGTAGTTGGTGAGGTAACGGCCCACCAAGCCGACGATCGGTAGCCGGTCTGAGAGGATGAACGGCCACACTGGAACTGAGACACGGTCCAG	0.0582808	0	0	0	0	0	0.225046	0	0	0	0	0	0	0	0	0	0	0	0	0.365347	0.00239126	0.00301432	0	0.223101	0.0432152	0	0	0.345576	0	0.525798	0.0412015	0	0	0	0	0	0	0.333821	0	0	0.0554051	0	0.0496124	0	0.0836956	0	0
	144	GACGAACGCTGGCGGCGTGCTTAACACATGCAAGTCGAACGATGAAGCCTAGCTTGCTAGGTGGATTAGTGGCGAACGGGTGAGTAATACGTGAGTGACCTACCTTTGACTCTGGGATAAGCCTGGGAAACTGGGTCTAATACCGGATACGACCAATCTCCGCATGGGGTGTTGGTGGAAAGCGTTATGGAGTGGTTTTAGATGGGCTCACGGCCTATCAGCTTGTTGGTGAGGTAATGGCTTACCAAGGCGACGACGGGTAGCCGGCCTGAGAGGGTGACCGGCCACACTGGGACTGAGACACGGCCCAG	0.072689	0	0.00210695	0	0	0.00241057	0.00468845	0	0	0	0	0	0	0	0	0	0.0140696	0	0	0	0	0	0	0	0	0	0	0	0	0	0	0	0	0	0	0	0	0.0298944	0	0.646637	0	0	0	0.612685	0	0	2.72712
	145	GACGAACGCTGGCGGCGTGCTTAACACATGCAAGTCGAACGATGATGCTCCAGCTTTGTTGGGGTGGATTAGTGGCGAACGGGTGAGTAACACGTGAGTAACCTGCCCTCTTCTTTGGGATAACGGTCGGAAACGGCTGCTAATACTGGATATTCACTCATTGGCGCATGTTGGTGGGTGGAAAGGTTTTTCTGGTGGGGGATGGGCTCGCGGCCTATCAGCTTGTTGGTGGGGTGATGGCCTACCAAGGCTTTGACGGGTAACCGGCCTGAGAGGGTGACCGGTCACATTGGGACTGAGATACGGCCCAG	0.063638	0	0	0	0.0941886	0	0	0	0	0.706417	0	0	0	0.0237774	0	0	0	0	0	0.603377	0	0	0	0.115001	0	0	0	0	0	0.00678449	0	0.104633	0	0.0219072	0	0	0	0.0780575	0	0	0.0338587	0.212252	0.0330749	0	0.0998947	0	0
	146	GATGAACGCCGGCGGCGTGCCTAATACATGCAAGTCGAGCGGGGCCCGCAAGGGTCCAGCGGCAAACGGGTGAGTAACACGTTGGTAACCTGCCCCTCGGATCGGAATACCGGGGAGAAATCTCCGCTAATGCCGGATATGTGCGCCTGGCTCGGGCCGGGCGGACGAAAGGGGGCCGAAAGGCCTCGCCGGGGGATGGGCCTGCGGCGCATCAGCCAGTTGGCGGGACAAAGGCCCACCAAAGCGAGGATGCGTAGCCGGACTGAGAGGTCGGCCGGCCACATTGGAACTGAGACACGGTCCAG	0.0349592	0	0	0.103427	0	0.00241057	0	0	0	0	0.0899281	0	0.00925526	0	0	0	0	0	0	0	0	0	0	0	0	0	0	0	0	0	0	0.00486665	0	0	0	0.0789266	0	0	4.36204	0	0	0.00294794	0.00206718	0	0	0.00233187	0
	147	GACGAACGCTGGCGGCGTGCTTAACACATGCAAGTCGAACGGGAAGACATGAAGAGCTTGCTCTTTATGAAATCCAGTGGCAAACGGGTGAGTAACACGTAAACAACCTGCCTTCAGGATGGGGACAACAGACGGAAACGACTGCTAATACCGAATACGATTCTTGAGTCGCATGACACAAGAAAGAAAGGGTGGCCTCTACAAGTAAGCTATCGCCTGAAGAGGGGTTTGCGTCCGATTAGGTAGTTGGTGAGGTAACGGCCCACCAAGCCGACGATCGGTAGCCGGTCTGAGAGGATGAACGGCCACATTGGAACTGAGACACGGTCCAG	0.0281125	0	0	0.34103	0	0	0	0	0	0	0.959233	0	0	0	0	0	0	0	0	0	0	0	0	0	0	0	0	0.002856	0	0.203535	0	0	0	0	0	0.105235	0	0	0	0	0	0	0.00620155	0	0.00539971	0	0
	148	GATGAACGCTGGCTGTGTGCCTAATACATGCATGTCGAGCGGAAGTAGCAATACTTTAGCGGCGAATGGGTGAGTAACACGTGCTTAATCTACCTCTTAGATTGGAATACCTAATGGAAACATTGGTTAATGCCGGATACGCATGGAGTCGCATGACTCCGTTGTGAAAGGGGCCTTTAAAGCTCCACTAAGAGATGAGGGTGCGGAACATTAGCTAGTTGGTGAGGTAACGGCCCACCAAGGCTATGATGTTTAGCCGGGTCGAGAGACTGAACGGCCACATTGGGACTGAGATACGGCCCAA	0.0526842	0	0	0	0	0	0	0	0	0	0	0	0	0	0	0	0	0	0	0	0	0	0	0	0	0	0	0	0	0	0	0	0	0	0	0	0	0	0	0	0	0	0	0	0	0	0
	149	GATAAACGCTGGCGGCGTGCTTAACACATGCAAGTTGGACGGGAATACTCGAGGAAGAGACTTCGGTTAATTTTTTGGGTATGAGAGTAGCGGACGGGTGAGTAATGCATAAGAATCTATCCATCAGAGGGGGACAACTGCGGGAAACCGGAGCTAATACCCCGTAAGCCGGAAGGTGAAAGGGAGCAATCCGCTGATGGAGGAGCTTGTGTCCTATCAGGTAGTTGGTGAGGTAAGAGCTCACCAAGCCGAAGACGGGTAGCCGGACTGAGAGGTTGTACGGCCACATTGGAACTGAGAGACGGTCCAG	0.0779986	0	0	0.141164	0	0	0	0	0	0	0	0	0	0	0	0	0	0.00609329	0	0	0.00239126	0	0	0	9.00605	0	0.0030145	0.002856	0	0.027138	0	0	0	0	0	0.0526177	0	0	0	0	0	0.949236	0.00826873	0	0.00539971	0	0
	150	GATGAACGCTAGCTACAGGCCTAACACATGCAAGTCGTGGGGCAGCGGGTATGCTTGTTTTCAAGTATATGCCGGCGACCGGCGCACGGGTGAGTAACGCGTATCCAACCTGCCCATCACAAGGGAATAACCCGTCGAAAGTCGGCCTAATACCCTATGTATTCCGATGAAGTCCTCTGAATCGGAATAAAGCATTTGCGGTGATGGATGGGGATGCGTCTGATTAGCTTGTCGGCGGGGTAACGGCCCACCGAGGCGACGATCAGTAGGGGTTCTGAGAGGAAGGTCCCCCACATTGGAACTGAGACACGGTCCAA	0.0744771	0	0	0	0	0	0	0.00486145	0	0	0	0	0	0	0	0.00805023	0	0	0	0	0	0.114544	0	0	0	0	10.8251	0	0.0224901	0	0	0	0	0	0	0	0	0	0	0	0	0	0	0	0	0	0
	151	GATGAACGCTGACAGAATGCTTAACACATGCAAGTCAACTTGAACGTGGGTTTTTAACTTAGGTTTGGGTGGCGGACGGGTGAGTAACGCGTAAAGAACTTGCCTCACAGATAGGGACAACATTTAGAAATGAATGCTAATACCTAATATTATGAAAATAGGGCATCCTATAATTATGAAAGCTAAATGCGCTGTGAGAGAGCTTTGCGTCCCATTAGCTAGTTGGAGAGGTAACGGCTCACCAAGGCGATGATGGGTAGCCGGCCTGAGAGGGTGAACGGCCACAAGGGGACTGAGACACGGCCCTT	0.0772161	0	0	0	0	0	0	0	0	0	0	0	0	0	0	0	0	0	0	0	0	0.0120573	0	0	0	0	0.0512465	0	0.00449802	11.3199	0	0	0	0	0	0	0	0	0	0	0	0	0	0	0	0	0
	152	GATGAACGCTAGCGATAGGCTTAACACATGCAAGTCGAGGGGCAGCATTATTTTAGCTTGCTAAGATAGATGGCGACCGGCGCACGGGTGCGTAACGCGTATGCAACCTGCCTGTAATTAGGGAATAACCCGGTGAAAGTCGGACTAATACCCTATATTCTTCTTTCTCCGCATGGGGAGAGATGGAAAGATTTATTGATTACAGATGGGCATGCGTCCCATTAGCTAGTTGGTAAGGTAACGGCTTACCAAGGCGACGATGGGTAGGGGGACTGAGAGGTTGACCCCCCACACTGGTACTGAGACACGGACCAG	0.0582094	0	0	3.55426	0	0	0	0	0	0	0	0	0	0	0	0	0	0	0	0	0.00717377	0	0	0	0	0	0	0	0	0	0	0	0	0	0	0	0	0	1.34307	0	0	0	0	0	0	0	0
	153	GATTAACGCTGGCGGCGTGCATAACACATGCAAGTCGAACGATGAAACTTAAATGAACTCTTCGGAGTGATTTTAAGTGGATTAGTGGCGGACGGGTGAGTAACGCGTGAGTAACCTGCCTTAGAGAAGGGGATAGCCTTTGGAAACGAAGAATAATACCCTATAACACCAACCCCTCGCATGAAGGGCTGGTCAAAGATTTATCGCTCTAAGATGGACTTGCGTCTGATTAGCTAGTTGGTGAGATAACAGCCCACCAAGGCAACGATCAGTAGCCGGCTTGAGAGAGTGTACGGCCACATTGGGACTGAGACACGGCCCAG	0.0759585	0	0	0	0	0	0	0	0	0	0	0	0	0	0	0	0	0	0	0	0	0	0	0	0	0	0	0	0	0	0	0	0	0	0	0	0	0	0	0	0.0184684	0	0.0186047	0	0.0161991	0	0
	154	GATGAACGCTAGCGATAGGCTTAACACATGCAAGTCGAGGGGCAGCGAGCGAGATAGCAATATCTTGTGTCGGCGACCGGCGCACTGGTGAGTAACACGTATGCAACCTGCCCTCTACAGGGGGATAATCCGGAGAAATTCGGTCTAATATCCCATAGTCCCTGAGTTTGCATGAGCTTGGGGGGAAAGCTCCGGCGGTAGAGGATGGGCATGCGGCGCATTAGCTGGTTGGCGGGGTAACGGCCCACCAAGGCGACGATGCGTAGGGGTTCTGAGAGGAAGGTCCCCCACACTGGTACTGAGACACGGACCAG	0.0580022	0	0	0.00139766	0	0	0	0.00243072	0	0	0	0	0	0	0	0	0	0	0	0	0	0	0	0	0.0345722	0	0	2.41332	0	0	0	0	0.00238373	0	0	0	0	0.9151	0	0	0	0	0	0	0.00269986	0	0
	155	GATGAACGCTGACAGAATGCTTAACACATGCAAGTCAACTTGAATTTGGGTTTTTAACTTAGGTTTGGGTGGCGGACGGGTGAGTAACGCGTAAAGAACTTGCCTCACAGTTAGGGACAACATTTGGAAACGAATGCTAATACCTGATATTATGATAATAGGGCATCCCATAATTATGAAAGCTATAAGCGCTGTGAGAGAGCTTTGCGTCCCATTAGCTAGTTGGAGAGGTAACGGCTCACCAAGGCGATGATGGGTAGCCGGCCTGAGAGGGTGATCGGCCACAAGGGGACTGAGACACGGCCCTT	0.0740214	0	0	0	0	0	0	4.63539	1.72655	0	0	0	0	0	0.0183649	0.0241507	0.00703482	0	0	0	0	0.0301432	0	0	0	0	3.96105	0	0	0	0	0	0	0	0	0	0	0	0	0	0	0	0	0	0	0	0
	156	GATGAACGCTGGCGGCGTGCCTAATACATGCAAGTAGAACGCTGAAGCTTGGTGCTTGCACCGAGCGGATGAGTTGCGAACGGGTGAGTAACGCGTAGGTAACCTGCCTGGTAGCGGGGGATAACTATTGGAAACGATAGCTAATACCGCATAACAGTAGATATTGCATGATATCTGCTTGAAAGGGGCAATTGCTCCACTACCAGATGGACCTGCGTTGTATTAGCTAGTTGGTGAGGTAACGGCTCACCAAGGCGACGATACATAGCCGACCTGAGAGGGTGATCGGCCACACTGGGACTGAGACACGGCCCAG	0.07304	0.00374967	0	0	0	0.00482114	0.0140654	0	0	0	0	0	0	0	0	0	0	0	0	0	0	0	0	0	0	0	0	0	0	0	0	0	0	0	0	0	0	0.0049824	0	1.51145	0	0	0	0.619648	0	0	4.16461
	157	GATGAACGCTAGCTACAGGCTTAACACATGCAAGTCGCAGGGTAACATGAGGAAAGCTTGCTTTCCTTGATGACGACTGGCGCACGGGTGAGTAACGCGTATCCAACCTTCCCATAACTACGGAATAACCCGTTGAAAGACGGCCTAATACCGTATGACATCGTTTGCTGACATCAAATAACGATTAAAGGTTTAGCGGTTATGGATGGGGATGCGTCTGATTAGCTTGTTGGCGGGGTAACGGCCCACCAAGGCTACGATCAGTAGGGGTTCTGAGAGGAAGGTCCCCCACATTGGAACTGAGACACGGTCCAA	0.0304461	0	0	0	0	0	0	0	0	0	0	0	0	0	0	0	0	0.00304664	0	0.534736	0.0334776	0	0	0.595704	0.0345722	0	0	0.953904	0	0	0.153034	0.0364999	0	0	0	0.105235	0	0	0	0	0.246245	0	0.225323	0	0.18359	0	0
	158	GATGAACGCTGGCGGCGTGCTTAACACATGCAAGTCGAACGAGAGATACAGGAGGAAGTTTTCGGACAGAATCCAGTAGATCGAGTGGCGGACGGGTGAGTAACGCGTGGGGAACCTGCCTCATACAGGGGGATAACAGTTGGAAACGACTGTTAATACCGCATAAGACCACAGAGTCGCATGACTCAGGGGTAAAAACTCCGGTGGTATGAGATGGACCCGCGTTCGATTAGCCAGTTGGCGGGGTAACGGCCCACCAAAGCGACGATCGATAGCCGATTTGAGAGAATGACCGGCCACATTGGGACTGAGACACGGCCCAA	0.0678198	0	0	5.66752	0	0	0	0	0	0	0	0	0	0	0	0	0	0	0	0	0.00239126	0	0	0	0	0	0	0	0	0	0	0	0	0	0	0	0	0	3.21336	0	0	0	0.00826873	0	0	0	0
	159	GATAAACGCTGGCGGCGTGCATAACACATGCAAGTCGAACGATGAAACTTAGCTGATTTCTTCGGAATGAAATTAAGTGGATTAGTGGCGAACGGGTGAGTAACACGTGAGTAACCTGCCTTACACAAGGGGATAGCCTTTGGAAACGAAGAATAATACCCTATGACGTCAAAATATCGCATGATATAGTGACCAAAGATTTATCGGTGTAAGATGGACTTGCGTCTGATTAGCTAGTTGGTGAGATAAAAGCCCACCAAGGCGACGATCAGTAGCCGGCTTGAGAGAGTGTACGGCCACATTGGGACTGAGACACGGCCCAA	0.0769401	0	0	0	0	0	0	0	0	0	0	0	0	0	0	0	0	0	0	0.00110711	0	0	0	0	0.00864304	0	0	0	0.00449802	0	0	0	0	0	0	0	0	0	0	0	0	0	0	0	0	0	0
	160	GATGAACGCTAGCGACAGGCTTAACACATGCAAGTCGAGGGGCAGCGAGCGGGTAGCGATACCCGCGTCGGCGACCGGCGCACTGGTGAGTAACACGTATGCAACCTGCCCTCCGCAGGGGAATAAACCGGGGAAATCTGGTCTAATGCCCCATAGTCCCCGGGTCCGCATGGGCCCGGGGGGAAAGATCCGTCGGCGGGGGATGGGCATGCGGCGCATTAGCTAGTTGGCGGGGCAGCGGCCCACCAAGGCGACGATGCGTAGGGGTTCTGAGAGGAAGGTCCCCCACACTGGTACTGAGACACGGACCAG	0.0659307	0	0	0	0	0	0	0	0	0	0	0	0	0	0	0	0	0	0.198807	0.00221423	0.00956503	0	0	0	0.328436	0	0	0	0	0.00678449	0.0549354	0	0	0	0	0.0526177	0	0	0	0	0.0430928	0.135605	0.169509	0	0.296984	0	0
	161	ATTGAACGCTGGCGGCGTGCTTAACACATGCAAGTCGAACGTGAAAGTCCTTCGGGACGAGTAAAGTGGCGCACGGGTGAGTAACGCGTGGATAATCTACCCTTAAGATGGGGATAACGGCTGGAAACGGTCGCTAATACCGAATACGCTCCCGATTTTATCGTTGGGGGGAAAGATGGCCTCTGCTTGCAAGCTATCGCTTAAGGATGAGTCCGCGTCCCATTAGCTAGTTGGCGGGGTAACGGCCCACCAAGGCGACGATGGGTAGCCGGTCTGAGAGGATGACCGGCCACACTGGAACTGGAACACGGTCCAG	0.0656753	0	0	0	0	0.00241057	0	2.5474	0.0634759	1.11429	0	0	0	0.396291	0	0	0.00703482	0	0	0	0	0	0	0	0	0	0	0	0	0.0373147	0	0	0.0166861	0.0328609	0	0	0	0.0016608	0	0	0	0.288898	0.0330749	0.00696233	0	0	0
	162	GACGAACGCTGGCGGCGTGCTTAACACATGCAAGTCGAACGGAAAGGCCTGCAGCTTGCTGCGGGTACTCGAGTGGCGAACGGGTGAGTAACACGTGGGTGATCTGCCTTGCACTTCGGGATAAGCTTGGGAAACTGGGTCTAATACCGGATAGGACAGCTGTTTAGTGTCAGTTGTGGAAAGTTTTTTCGGTGCAAGATGAGCTCGCGGCCTATCAGCTTGTTGGTGGGGTAATGGCCTACCAAGGCGTCGACGGGTAGCCGGCCTGAGAGGGTGTACGGCCACATTGGGACTGAGATACGGCCCAG	0.0753372	0	0	0	0	0	0	0	0	0	0	0	0	0	0	0	0	0	0	0	0	0	0	0	0	0	0	0	0	0	0	0	0	0	0	0	0	0.00830399	0	1.42733	0	0	0	1.60134	0	0	0
	163	GACGAACGCTGGCGGCGTGCTTAACACATGCAAGTCGAACGATGAAGAAGAGAAACGCGAACTTCGGTTCAAATTTCACTTCGGATTAGTGGCAGACGGGTGAGTAACGCGTGAGCAACCTACCTCTTACAAAGGGATAGCCTCGGGAAACCGTGATTAATACCATATGACACATTCATAAGGCATCTTAAGAATGTTAAAGCTACGGCGGTAAGAGATGGGCTCGCGTCCCATTAGCTAGTTGGTGAGGTAACGGCCCACCAAGGCGACGATGGGTAACCGGCCTGAGAGGGTGAACGGTCACATTGGAACTGAGACACGGTCCAA	0.0732214	0	0	0	0	0	0	0	0	0	0	0	0	0	0.00306082	0	0	0	0	0	0	0	0	0	0	0	0	0	0	0.179789	0	0	0	0	0	0	0	0	0	0	0	0	0	0	0	0	0
	164	ATTGAACGCTGGCGGCATGCTTTACACATGCAAGTCGGACGGCAGCACAGAGAAGCTTGCTTCTTGGGTGGCGAGTGGCGAACGGGTGAGTAACATATCGGAACGTACCGAGCAGTGGGGGATAACTAATCGAAAGATTAGCTAATACCGCATATATTCTGAGGAAGAAAGCAGGGGACCATTTGGCCTTGCGCTGTTTGAGCGGCCGATATCTGATTAGCTAGTTGGTGGGGTAAAGGCCTACCAAGGCGACGATCAGTAGCGGGTCTGAGAGGATGATCCGCCACACTGGGACTGAGACACGGCCCAG	0.0356551	0	0	0	0	0	0	0	0	0	0	0	0	0	0	0	0	0	0	0	0	0	0	0	0	0	0	0	0	0	0	0	0	0	0	0.131544	0	0	0	0.738638	0	0	0.00620155	1.03043	0	0.00233187	0
	165	GATGAACGCTGACAGAATGCTTAACACATGCAAGTCAACTTGAATTTGGGTTTTTAACTTAGATTTGGGTGGCGGACGGGTGAGTAACGCGTAAAGAACTTGCCTCACAGCTAGGGACAACATTTAGAAATGAATGCTAATACCTGATATTATGGTTATAGGGCATCCTATAATTATGAAAGCTATATGCACTGTGAGAGAGCTTTGCGTCCCATTAGCTAGTTGGAGAGGTAACAGCTCACCAAGGCGATGATGGGTAGCCGGCCTGAGAGGGTGAACGGCCACAAGGGGACTGAGACACGGCCCTT	0.043807	0	0	0	0	0.00482114	0	0.0534759	0	0	0	1.20419	0	0	0	0	0	0	0.0662691	0	0	0	0	0	0	0	0	0	0	0	0	0	0.0929656	0	0	0	0	0	0	0	0	0	0.0186047	0	0	0	0
	166	GACGAACGCTGGCGGCGTGCTTAACACATGCAAGTCGAACGAAAAGAGGGAAAGAGCTTGCTCTTTCCGGAATTGAGTGGCAAACGGGTGAGTAACACGTAAACAACCTGCCTTCAGGATGGGGACAACAGACGGAAACGACTGCTAATACCGAATAAGTTCCAAGAGCCGCATGGCCCATGGAAGAAAAGGTGGCCTCTACCTGTAAGCTATCGCCTGAAGAGGGGTTTGCGTCTGATTAGCTGGTTGGAGGGGTAACGGCCCACCAAGGCGACGATCAGTAGCCGGTCTGAGAGGATGAACGGCCACACTGGAACTGAGACACGGTCCAG	0.0581953	0	0	0	0	0	0	0.026738	0	0.00840972	0	0.427913	0	0	0	0	0.00703482	0.00609329	0	0	0	0	0	0	0.00864304	0	0.226087	0	0	0	0	0	2.5649	0	0	0	0	0	0	0.0026286	0.00307806	0.0913861	0.0434109	0.160134	0.00539971	0	0
	167	GATGAACGCTGGCGGCGTGCCTAATACATGCAAGTCGAACGAAACTTCTTTATCACCGAGTGCTTGCACTCACCGATAAAGAGTTGAGTGGCGAACGGGTGAGTAACACGTGGGCAACCTGCCCAAAAGAGGGGGATAACACTTGGAAACAGGTGCTAATACCGCATAACCATAGTTACCGCATGGTAACTATGTAAAAGGTGGCTATGCTACCGCTTTTGGATGGGCCCGCGGCGCATTAGCTAGTTGGTGGGGTAAAGGCTTACCAAGGCAATGATGCGTAGCCGAACTGAGAGGTTGATCGGCCACATTGGGACTGAGACACGGCCCAA	0.0613966	0.00374967	0	0	0	0	0	0	0	0	0	0	0	0	0	0	0	0	0	0	0	0	0	0	0	0	0	0	0	0	0	0	0	0	0	8.57669	0	0.0049824	0	0.457377	0	0	0.0206718	0.020887	0	0.00233187	0
	168	GACGAACGCTGGCGGCGTGCTTAACACATGCAAGTCGAACGGGATCTGCGTGGCCTTTGTGGTTGTGTGGTGAGAGTGGCGAACGGGTGAGTAACACGTGAGTAACCTGCCTTTTTCTTTGGGATAACGCTCAGAAATGGGTGCTAATACTGGATGTTCTGCGCTTTCCGCATGGGGGGTGTGGGAAAGGGGCCTTTGTGGTTTCTGGAGGGAGATGGGCTCGCGGCTTATCAGCTTGTTGGTGGGGTGATGGCTTACCAAGGCTTTGACGGGTAGCCGGCCTGAGAGGGTGGGCGGTCACATTGGGACTGAGATACGGCCCAG	0.0358337	0	0	0	0	0	0	0	0	0	0	0	0	0	0	0	0	0	0	0	0	0	0.00226835	0	0.0864304	0	0	0.031416	0	0.013569	0	0	0	0	0	0	0	0	0	0	0	0	0	0	0.00809957	0	0
	169	GATAAACGCTGACAGAATGCTTAACACATGCAAGTCGATGATGAGCTATAGCTTGCTATAGTAAGTCATGGCGGACGGGTGAGTAACGCGTAAAGAACTTACCTCATAGACTGGGATAACAGAGGGAAACTTCTGATAAGACTGGATAAGTTGGTTATTAGCATTAATAACGAATGAAAGGGGACACTATGAGAGAGCTTTGCGTCCTATTAGCTAGTTGGTGGGGTAAAGGCCTACCAAGGCGATGATAGGTAGCCGGCCTGAGAGGGTGGACGGCCACAAGGGGACTGAGATACGGCCCTT	0.0655659	0	0	0.419299	0	0	0	0	0	0	0	0	0	0	0	0	0	0	0	0	0	0	0	0	0	0	0	0	0	0	0	0	0	0	0	0	0	0	0	0	0	0	0	0	0	0	0
	170	GATGAACGCTGGCGGCGTGCCTAATACATGCAAGTCGAGCGAACAGACGAGGAGCTTGCTCCTTTGACGTTAGCGGCGGACGGGTGAGTAACACGTAGGTAACCTACCTATAAGACTGGGATAACTTCGGGAAACCGGAGCTAATACCGGATAATATTTCGAACCGCATGGTTCGATAGTGAAAGATGGCTTTGCTATCACTTATAGATGGACCTGCGCCGTATTAGCTAGTTGGTAAGGTAACGGCTTACCAAGGCAACGATACGTAGCCGACCTGAGAGGGTGATCGGCCACACTGGAACTGAGACACGGTCCAG	0.0708605	0	0.0042139	0	7.65753	0	0	0	0	0	0	0	0	0	0	0	0	0.00609329	0	0	0	0	0	0	0.0172861	0	0	0.019992	0	0	0	0	0	0	0	0	0	0	0	0	0	0.00294794	0	0.369004	0.018899	0	0
	171	GATGAACGCTGGCTACAGGCTTAACACATGCAAGTCGTGGGGAAACGGCATTATGTGCTTGCACATTCTGGACGTCGACCGGCGCACGGGTGAGTATCGCGTATCCAACCTGCCCCTTACTTGGGGATACCCCGTTGAAAGACGGTCTAATACCCGATGTGTTTCATTGACGGCATCCGATATGAAACAAAGGTTTTCCGGTAAGGGATGGGGATGCGTCTGATTAGCTTGTTGGCGGGGCAACGGCCCACCAAGGCGACGATCAGTAGGGGTTCTGAGAGGAAGGTCCCCCACATTGGAACTGAGACACGGTCCAA	0.0317237	0	0	0	0	0	0	0.00243072	0	0	0	0.104235	0	0	0	0	0	0.0182799	0	0	0	0	0	0	0	0	0.030145	0	0	0	0.00980988	0.00243333	0.138257	0	0	0	0	0	0	0	0	0	0.00826873	0	0.0107994	0	0.0410711
	172	GATGAACGCTAGCTACAGGCTTAACACATGCAAGTCGAGGGGAAACGGCATTAAGTGCTTGCACTTTTTGGACGTCGACCGGCGCACGGGTGAGTAACGCGTATCCAACCTTCCCATGACTAAGGGATAACCTGCCGAAAGGCAGACTAATACCTTATGGTCTTCACTGACGGCATCAGATGTGAAGTAAAGATTTATCGGTTATGGATGGGGATGCGTCTGATTAGCTTGTTGGCGGGGTAACGGCCCACCAAGGCAACGATCAGTAGGGGTTCTGAGAGGAAGGTCCCCCACATTGGAACTGAGACACGGTCCAA	0.0311071	0	0	0	0	0	0	0	0	0	0.539568	0	0	0	0	0	0	0	0.0994036	0	0	0	0	0.00230001	0	0	0.0211015	0	0	0	0	0	0	0	0	0	0	0	0.6627	0	0	0	0	0.125322	0.0134993	0.0116594	0
	173	GACGAACGCTGGCGGCGTGCTTAACACATGCAAGTCGAACGAAGAGCGATGGAAGCTTGCTTCTATCAATCTTAGTGGCGAACGGGTGAGTAACGCGTAATCAACCTGCCCTTCAGAGGGGGACAACAGTTGGAAACGACTGCTAATACCGCATACGATCCAACCTCGGCATCGAGGATGGATGAAAGGTGGCCTCTATTTATAAGCTATCACTGAAGGAGGGGATTGCGTCTGATTAGCTAGTTGGAGGGGTAACGGCCCACCAAGGCAATGATCAGTAGCCGGTCTGAGAGGATGAACGGCCACATTGGGACTGAGACACGGCCCAG	0.0390535	0	0.0737432	0	0	0.00964227	0	0	0	0	0	0	0	0	0.00306082	0	0	0	0	0	0	0.00301432	0	0	0	0	0.0150725	0	0	0	0	0	0	0	0	0.736648	0	0.0016608	0	0.901611	0	0	0	0.62661	0	0.00466374	0
	174	AACGAACGCTGGCGGCAGGCCTAACACATGCAAGTCGAACGCCCCGCAAGGGGAGTGGCAGACGGGTGAGTAACACGTGGGAACCTTCCCTATAGTACGGAATAGCCCAGGGAAACTTGGAGTAATACCGTATACGCCCGAAAGGGGAAAGAATTTCGCTATAGGATGGGCCCGCGTAGGATTAGCTAGTTGGTGAGGTAATGGCTCACCAAGGCGACGATCCTTAGCTGGTTTGAGAGAACGACCAGCCACACTGGGACTGAGACACGGCCCAG	0.0182742	0	0	0	0	0	0	0	0	0	0	0	0	0	0	0	0	0	0	0	0	0	0	0	0	0	0	0	0	0	0	0	0	0	0	0	0	0	0	0	0	0	0	0	0	0	0
	175	GATGAACGCTGACAGAATGCTTAACACATGCAAGTCTACTTGAATTTGGGTTTTTTAACTTCGATTTGGGTGGCGGACGGGTGAGTAACGCGTAAAGAACTTGCCTCACAGCTAGGGACAACATTTGGAAACGAATGCTAATACCTGATATTATGATTATAGGGCATCCTAGAATTATGAAAGCTATATGCGCTGTGAGAGAGCTTTGCGTCCCATTAGCTAGTTGGAGAGGTAACGGCTCACCAAGGCGATGATGGGTAGCCGGCCTGAGAGGGTGAACGGCCACAAGGGGACTGAGACACGGCCCTT	0.0637573	0	0.00632085	0	0	0	0	7.32863	1.82811	0	0	0	0	0	0.0275474	0	0.0140696	0	0	0	0	0	0	0	0	0	0	0	0	0	0	0	0	0	0	0	0	0	0	0	0	0	0	0	0	0	0
	176	GACGAACGCTGGCGGCGTGCCTAATACATGCAAGTAGAACGCTGAAGAGAGGAGCTTGCTCTTCTTGGATGAGTTGCGAACGGGTGAGTAACGCGTAGGTAACCTGCCTGGTAGCGGGGGATAACTATTGGAAACGATAGCTAATACCGCATAAAATTGATTATTGCATGATAATTGATTGAAAGATGCAATTGCATCACTACCAGATGGACCTGCGTTGTATTAGCTAGTTGGTGAGGTAACGGCTCACCAAGGCGACGATACATAGCCGACCTGAGAGGGTGATCGGCCACACTGGGACTGAGACACGGCCCAG	0.0554021	0	0.0105347	0	0	0.00241057	0	0	0	0	0	0	0	0	0	0	0	0	0	0	0	0	0	0	0	0	0.0030145	0	0	0	0	0	0	0	0	3.52539	0	0	0	0.71498	0	0	0.0186047	0.438627	0	0	2.29998
	177	GATTAACGCTGGCGGCGTGCATAACACATGCAAGTCGAACGATGAAACTTAAATAATCTCTTCGGAGTGAACTTAAGTGGATTAGTGGCGGACGGGTGAGTAACGCGTGAGTAACCTGCCTTAGAGAAGGGGATAGCCTTTGGAAACGAAGAATAATACCCTATGACATGATAGCCTCGCATGAGATTATCATCAAAGATTTATCGCTCTAAGATGGACTTGCGTCTGATTAGTTAGTTGGTGGGGTAACGGCCTACCAAGACAGCGATCAGTAGCCGGCTTGAGAGAGTGTACGGCCACATTGGGACTGAGACACGGCCCAG	0.0524916	0	0	0	0	0	0	0	0	0	0	0	0	0	0	0	0	0	0	3.13756	0.083694	0	0	1.05341	0	0	0	0	0	0	0.284487	0.114366	0	0	0	0	0	0	0	0	0.695641	0	0.721447	0	0.809957	0.0116594	0
	178	GATGAACGCTGGCGGCGTGCTTAACACATGCAAGTCGAGCGAGGGAGCACCTTCGGGTGTGAACTAGCGGCGGACGGGTGAGTAACACGTGGGCAACCTGCCTTACAGAGGGGGATAGCCTTCCGAAAGGAAGATTAATACCGCATATTATGATTTTTCTGCATGGGAAAGTCATGAAAGGAGCAATCCGCTGTAAGATGGGCCCGCGGCGCATTAGCTAGTTGGTGAGGTAAGGGCTCACCAAGGCGACGATGCGTAGCCGACCTGAGAGGGTGATCGGCCACATTGGGACTGAGACACGGCCCAG	0.0403142	0	0	0	0.188377	0	0	0	0	0	0	0	0	0	0	0	0	0	0.18224	0	0.00717377	0	0	0	0	0	0	0	0	0	0	0	0	0.0197165	0	0	0	0	0	0	0	0	0.022739	0	0.0728961	0	0
	179	GATGAACGCTGGCGGCGCGCCTAACACATGCAAGTCGAACGGCACCCACCTTCGGGTGGAAGCGAGTGGCGAACGGCTGAGTAACACGTGGAGAACCTGCCCCCTCCCCCGGGATAGCCGCCCGAAAGGACGGGTAATACCGGATACCCCGGGGTGCCGCATGGCACCCCGGCTAAAGCCCCGACGGGAGGGGATGGCTCCGCGGCCCATCAGGTAGACGGCGGGGTGACGGCCCACCGTGCCGACAACGGGTAGCCGGGTTGAGAGACCGACCGGCCAGATTGGGACTGAGACACGGCCCAG	0.0316834	0	0	0.0628948	0	0	0	0	0	0	0.029976	0	0.00617017	0	0	0	0	0	0	0	0	0	0	0	0	0	0	0	0	0	0.00196198	0.0121666	0	0	0	0.131544	0.00277223	0	3.28994	0.586179	0.00307806	0	0.00206718	0.0139247	0	0.0116594	0
	180	GACGAACGCTGGCGGCGTGCTTAACACATGCAAGTCGAACGGAAAGGCTCCAGCTTGCTGGAGTGCTCGAGTGGCGAACGGGTGAGTAACACGTGGGCAATCTGCCCTGCACTCTGGGATAAGCCTGGGAAACTGGGTCTAATACCGGATAGGACCTTTCTCCTCATGGGGTTTGGTGGAAAGTTTTTCGGTGCAGGATGAGCCCGCGGCCTATCAGCTTGTTGGTGGGGTAATGGCCTACCAAGGCGACGACGGGTAGCCGGCCTGAGAGGGTGATCGGCCACATTGGGACTGAGATACGGCCCAG	0.0670269	0	0	0	0	0	0	0	0	0.00840972	0	0	0	0.00396291	0	0	0	0.00609329	0.0497018	0	0.00239126	0	0	0	8.08124	0	0	0	0	0	0.0196198	0	0	0	0	0	0	0	0	0	0.00923418	0.141501	0	0.0487363	0.0458976	0	0
	181	GATGAACGCTGGCGGCGCGCCTAACACATGCAAGTCGAACGGTTAAGGCGCCTTCGGGCGCGAATAAAGTGGCGAACGGCTGAGTAACACGTGGGCAACCTGCCCCTCGCACCGGGACAGCCTCGGGAAACCGTGGTTAATACCGGATACTCCGCACCCACCGCATGGTGGGGGCGGGAAAGCCCAGACGGCGAGGGATGGGCCCGCGGCCTGTTAGCTAGTTGGTGGGGCAACGGCCCACCAAGGCAATGATGGGTAGCCGGGTTGAGAGACCGACCGGCCAGATTGGGACTGAGACACGGCCCAG	0.0301588	0	0	0	0.0941886	0	0	0	0	0	0	0	0	0	0	0	0	0	0	0	0	0	0	0	0	0	0	0	0	0	0.00196198	0	0	0.0810568	0	0	0	0	0	0	0	0	0	0	0.0242987	0	0
	182	ATTGAACGCTGGCGGAATGCTTTACACATGCAAGTCGAGCGGCAGCGCGGGGGCAACCCTGGCGGCGAGCGGCGAACGGGTGAGTAACACATCGGAACGTGCCCTATCGTGGGGGATAACGAATCGAAAGATTCGCTAATACCGCATACGACCTGAGGGTGAAAGCGGGGGATCGCAAGACCTCGCGCGATTGGAGCGGCCGATGTCGGATTAGCTAGTTGGTGAGGTAAAGGCTCACCAAGGCGACGATCCGTAGCTGGTCTGAGAGGACGACCAGCCACACTGGGACTGAGACACGGCCCAG	0.00231473	0.0374967	0	0	0	0	0	0	0	0	0	0	0	0	0	0	0	0	0	0	0	0	0	0	0	0	0	0	0	0	0	0	0	0	0	0	0	0	0	0	0	0	0	0	0	0	0
	183	GACGAACGCTGGCGGCGTGCTTAACACATGCAAGTCGAACGAAAAGACGGAAAGAGCTTGCTCTTTTCAGAATTGAGTGGCAAACGGGTGAGTAACACGTAAACAACCTGCCTTCAGGATGGGGACAACAGACGGAAACGACTGCTAATACCGAATAAGTTCCAAGAGCCGCATGGCCCATGGAAGAAAAGGTGGCCTCTACCTGTAAGCTATCGCCTGAAGAGGGGTTTGCGTCTGATTAGCTGGTTGGAGGGGTAACGGCCCACCAAGGCGACGATCAGTAGCCGGTCTGAGAGGATGAACGGCCACACTGGAACTGAGACACGGTCCAG	0.0378259	0	0	0	0	0	0	0.0145843	0	0.0840972	0	0.853083	0	0.00396291	0	0.00402512	0	0	0	0	0.00478252	0	0	0	0	0	0.0572755	0	0	0.00339225	0	0	0.955877	0	0	0	0	0	0	0.0105144	0.00615612	0.0884382	0.0206718	0.020887	0.0269986	0.00466374	0
	184	GATGAACGCTAGCGATAGGCTTAACACATGCAAGTCGAGGGGTAACATGAGAAGAGCTTGCTCTTTTTGATGACGACCGGCGCACGGGTGCGTAACACGTATGCAACCTGCCCTTTATTAGCGGATACCCCGATGAAAGTCGGACTAATACGTTATGCATTGCGAAGTTTGCATGAACTTTGCAATAAAGATTTATCGATAAAGGATGGGCATGCGGTCCATTAGATGGTTGGTAGGGTAAAAGCCTACCAAGTCAATGATGGATAGGGGGACTGAGAGGTTGACCCCCCACACCGGTACTGAGATACGGACCGG	0.0199414	0	0	0	0	0	0	0	0	0	0	0	0	0	0	0	0	0	0	0	0	0	0	0	0.00864304	0	0	0	0	0	0	0	0	0	0	0	0	2.79678	0	0	0	0	0	0	0	0	0
	185	GATGAACGCTAGCTACAGGCTTAACACATGCAAGTCGAGGGGCAGCATGGACTTAGCTTGCTAAGTCCGATGGCGACCGGCGCACGGGTGAGTAACACGTATCCAACCTTCCGGTTACTCCGGTATAGCCTTTCGAAAGAAAGATTAATCCCGGATAGTATGGTGATTCCGCATGGTTTCTCCATTAAAGGATTCCGGTAACCGATGGGGATGCGTTCCATTAGGCGGTTGGCGGGGTAACGGCCCACCAAACCTACGATGGATAGGGGTTCTGAGAGGAAGGTCCCCCACATTGGAACTGAGACACGGTCCAA	0.0441897	0	0	1.68977	0	0	0	0	0	0	0	0	0	0	0	0	0	0	0	0	0.00239126	0	0	0	0	0	0	0	0	0	0	0	0	0	0	0.0789266	0	0	0.83942	0	0	0.00294794	0	0	0	0	0
	186	GATGAACGCTAGCTACAGGCTTAACACATGCAAGTCGAGGGGCATCAAATTGGTTGCTTGCAACCGATGTTGGCGACCGGCGCACGGGTGAGTAACGCGTATCCAACCTTCCCTTTACTCTGGTATAGCCCAGCGAAAGTTGGATTAATACCGGATGTTATCGAAAGCTCTCATGAGACTTTGATCAAAGATTTTATCGGTAAAGGATGGGGATGCGTCTGATTAGGCAGTTGGCGGGGTAACGGCCCACCAAACCGACGATCAGTAGGGGTTCTGAGAGGAAGGTCCCCCACATTGGAACTGAGACACGGTCCAA	0.0548783	0	0	0	0	0	0	0	0	0	0	0	0	0	0	0	0	0	0	0	0	0	0	0	0	0	0	0	0	0	0	0	0	0	0	0	0	0	0	0	0	0	0	0.0487363	0	0	0
	187	GACGAACGCTGGCGGCGCGCTTAACACATGCAAGTCGAGCGATGAAATTTTGACAGATCCCTTCGGGGTGAAGACAAAATGGATTAGCGGCGGACGGGTGAGTAACACGTGAGTAACCTGCCTTAGACATTGGGATAGCCTCGGGAAACCGGGATTAATACCGAATAAAATCATAGGTGCACATGCACTAATGATCAAAACTCCGGTGGTCTAAGATGGACTCGCGTCCCATTAGCTAGTTGGTAGGGTAACGGCCTACCAAGGCGACGATGGGTAGCCGGCCTGAGAGGGTGAACGGCCACATTGGAACTGAGAAACGGTCCAA	0.0554595	0	0	0	0	0	0.0656383	0	0	0.029434	0	0	0	0.00792581	0	0	0	0	0	0.0476059	0	0	0	0.147201	0.0691443	0	0	0.2142	0	0.0814139	0.0255057	0	0	0	0	0	0	0	0	0	0.0430928	0	0.0124031	0	0.0269986	0	0
	188	GATGAACGCTGACAGAATGCTTAACACATGCAAGTCTTTGGCGAAGCTGTGCTTGCACAGCCTAGCCAAGGCGGACGGGTGAGTAACGCGTAAGGAACTTGCCCTGCAGTCAGGGATAACAGACGGAAACGACTGATAAGACCTGGTAAAGTCAGGCGGACTCATGTCCAGCCTGATGAAAAGAGATGCTGCAGGAGAGCCTTGCGTCCTATTAGCTTGTTGGTGGGGTAACGGCCCACCAAGGCGATGATAGGTAGCCGGCCTGAGAGGGTGGACGGCCACAAGGGGACTGAGATACGGCCCTT	0.0244917	0	0.170663	0	0	0	0.0187538	0	0	0	0	0	0	0	0	0	0	0	0	0	0	0	0	0	0	0	0.0030145	0	0	0	0	0	0	0	0	0.0526177	0.00277223	0.00996479	0	0	0	0.00294794	0	0.139247	0	0.0209868	0.607853
	189	GATGAACGCTGGCGGCGCGCCTAACACATGCAAGTCGAACGATTAAAGCACCTTCGGGTGTGTATAAAGTGGCGAACGGCTGAGTAACACGTGGGCAACCTGCCTTTTACTTTGGGATAGCCTCGGGAAACCGAGGATAATACCGAATACTTTGTATGTATCGCATGGTATATACAAGAAAGCTTTTGCGGTAAAAGATGGGCCCGCGGCCTGTTAGCTTGTTGGTGAGGTAACGGCTCACCAAGGCAATGATGGGTAGCCGGGTTGAGAGACCGACCGGCCAGATTGGGACTGAGACACGGCCCAG	0.0449043	0	0	0	0	0	0.168784	0	0	1.58944	0	0	0	0	0	0	0	0	0	0.110711	0	0	0	0.0345002	0	0	0	0.219912	0	0	0.0235437	0	0	0	0	0	0	0.00664319	0	0	0.0184684	0.262367	0.0248062	0	0.0242987	0	0
	190	GATGAACGCTGGCGGCGTGCCTAATACATGCAAGTCGAACGCGAGCACTTGTGCTCGAGTGGCGAACGGGTGAGTAATACATAAGTAACCTGCCCTAGACAGGGGGATAACTATTGGAAACGATAGCTAAGACCGCATAGGTACGGACACTGCATGGTGACCGTATTAAAAGTGCCTCAAAGCACTGGTAGAGGATGGACTTATGGCGCATTAGCTGGTTGGCGGGGTAACGGCCCACCAAGGCGACGATGCGTAGCCGACCTGAGAGGGTGACCGGCCACACTGGGACTGAGACACGGCCCAG	0.0523182	0	0	0	0.0282566	0	0	0	0	0.588681	1.16906	0	0	0.0277404	0	0	0	0	0	0	0	0.00301432	0	0	0	0	0	0	0	0	0	0	0.0309885	0	0	0	0	0	0	0.525721	0	0.0560108	0	0.0905103	0	0.00466374	0
	191	GACGAACGCTGGCGGCGTGCTTAACACATGCAAGTCGAACGAAGAGCGATGGAAGCTTGCTTCTATCAATCTTAGTGGCGAACGGGTGAGTAACGCGTAATCAACCTGCCCTTCAGAGGGGGACAACAGTTGGAAACGACTGCTAATACCGCATACGATCTAATCTCGGCATCGAGGATAGATGAAAGGTGGCCTCTACATGTAAGCTATCACTGAAGGAGGGGATTGCGTCTGATTAGCTAGTTGGAGGGGTAACGGCCCACCAAGGCGATGATCAGTAGCCGGTCTGAGAGGATGAACGGCCACATTGGGACTGAGACACGGCCCAG	0.0543474	0	5.97952	0	0	0	0	0.00486145	0	0	0	0	0	0	0	0	0	0	0	0	0	0	0	0	0	0	0	0	0	0	0	0	0	0	0	0	0	0.0149472	0	0	0	0	0	0.194945	0.0161991	0	0.648924
	192	GACGAACGCTGGCGGCGCGCTTAACACATGCAAGTCGAGCGATGAAATCTTGACAGAACCCTTCGGGGTGAAGATAAGATGGATTAGCGGCGGACGGGTGAGTAACACGTGAGTAACCTGCCTTAGACATTGGGATAGCCTCGGGAAACCGGGATTAATACCAAATGAAATCACATATGCACATGCATAAATGATCAAAGCTCCGGCGGTCTAAGATGGACTCGCGTCCCATTAGCTAGTTGGTGAGGTAACGGCCCACCAAGGCGACGATGGGTAGCCGGCCTGAGAGGGTGAACGGCCACATTGGAACTGAGAAACGGTCCAA	0.0361026	0	0	0	0.0188377	0	0	0	0	0	0	0	0	0	0	0	0	0	0.149105	0	0	0	0	0	0	0	0	0.019992	0	0	0	0	0	0.0460052	0	0	0	0.169401	0	0.281261	0.00923418	0	0.0165375	0	0.0674964	0	0
	193	GACGAACGCTGGCGGCGCGCTTAACACATGCAAGTCGAGCGATGAAATCTTAACAGAACCCTTCGGGGTGAAGATAAGACGGAATAGCGGCGGACGGGTGAGTAACACGTGAGTAACCTACCTTTTACACAGGGATAGCCTCGGGAAACCGGGATTAAAACCTGATGAAACTATCAAATCACAAGATTAAGAAAGTTAAAACTCCGGTGGTAAAAGATGGACTCGCGGCCCATTAGCTAGTTGGTGAAGTAACGGTCCACCAAGGCAACGATGGGTAGCCGGCCTGAGAGGGTGAACGGCCACATTGGAACTGAGAAACGGTCCAA	0.0505663	0	0	0	0	0	0	0	0	0	0	0	0	0	0	0	0	0	0	0	0	0	0	0	0.164218	0	0	0.002856	0	0	0	0	0	0	0	0	0	0	0	0	0	0.00884382	0	0	0	0	0
	194	GATGAACGCTGGCGGCGCGCCTAACACATGCAAGTCGAACGGCACCTATCTTCGGATAGAAGCGAGTGGCGAACGGCTGAGTAACACGTGGAGAACCTGCCCCCTCCCCCGGGATAGCCGCCCGAAAGGACGGGTAATACCGGATACCCCGGGGTGCCGCATGGCACCCCGGCTAAAGCCCCGACGGGAGGGGATGGCTCCGCGGCCCATCAGGTAGACGGCGGGGTGACGGCCCACCGTGCCGACAACGGGTAGCCGGGTTGAGAGACCGACCGGCCAGATTGGGACTGAGACACGGCCCAG	0.0274709	0	0	0.00559065	0	0	0	0	0	0	0.059952	0	0	0	0	0	0	0	0	0	0	0	0	0	0	0	0	0	0	0	0.00196198	0.00486665	0	0	0	0	0.00277223	0	2.53593	0.0026286	0.00615612	0	0.00620155	0.111397	0.00269986	0.00466374	0
	195	GATGAACGCTGGCGGCGCGCCTAACACATGCAAGTCGAACGGTTAAAGCCCCTTCGGGGGTGCATAAAGTGGCGAACGGCTGAGTAACACGTGGGCAACCTGCCCCTCGCACCGGGACAGCCTCGGGAAACCGTGGTTAATACCGGATACTCCCGCACCCCCGCATGGGGGCGCGGGGAAAGCCCAGACGGCGAGGGATGGGCCCGCGGCCTGTTAGCTCGTTGGCGGGGTAACGGCCCACCAAGGCGATGATGGGTAGCCGGGTTGAGAGACCGACCGGCCAGATTGGGACTGAGACACGGCCCAG	0.0470738	0	0	0	0	0	0	0.00243072	0	0	0	0.12618	0	1.16509	0	0	0	0.298571	0	0	0.00478252	0	0	0	0	0	0	0	0	0	0	0	0.390932	0	0	0	0	0	0	0	0.0123122	0.17098	0.0186047	0	0.037798	0	0
	196	GATGAACGCTGGCGGCGTGCTTAACACATGCAAGTCGAGCGAAGCACATAGATGGAATTCTTCGGAAGGAAGCCTATGTGACTGAGCGGCGGACGGGTGAGTAACGCGTGGGGAACCTGCCCTGTACCGGGGGATAACAGTTAGAAATGGCTGCTAATACCGCATAAGCGCACAGCAAGGCATCTTGCCGTGTGAAAAACTCCGGTGGTACAGGATGGACCCGCGTTGGATTAGCCAGTTGGCGGGGTAACGGCCCACCAAAGCGACGATCCATAGCCGGCCTGAGAGGGCGACTGGCCACATTGGGACTGAGACACGGCCCAA	0.0561874	0	0	0.264158	0	0	0	0	0	0	0	0	0	0	0	0	0	0	0	0	0	0	0	0	0	0	0	0	0	0	0	0	0	0	0	0	0	0	0.512488	0	0.00615612	0	0	0	0	0	0
	197	GATGAACGCTAGCGGCAGGCCTAACACATGCAAGTCGAGGGGCAACGAGATGGTAGCAATACCATTGTCGGCGACCGGCGAACGGGTGCGTAACGCGTGAACAACTTGCCGGACACAGGGGGATAATCGTCGGAAACGTCGTCTAATATCCCATAACATTGACATGGGCATCCATGTTGATTGAAAGCATTTATGCGGTGTCTGATAGGTTCGCGTGACATTAGCTAGTCGGTGGGGCAACGGCCCACCGAGGCGACGATGTCTAGGGGTTCTGAGAGGAAGGCCCCCCACACTGGGACTGAGACACGGCCCAG	0.0325971	0	0.0294973	0.915469	0	0	0	0	0	0	0	0	0	0	0	0	0	3.04664	0	0	0.00478252	0	0	0	0	0	0	0	0	0	0	0	0	0	0	0	0	0	0.500707	0.141945	0	0	0	0	0	0	0
	198	GACGAACGCTGGCGGCGTGCCTAATACATGCAAGTAGAACGCACAGGATACACCGTAGTTTACTACACCGTATTCTGTGAGTTGCGAACGGGTGAGTAACGCGTAGGTAACCTGCCTGGTAGCGGGGGATAACTATTGGAAACGATAGCTAATACCGCATAAGAACATTTACTGCATGGTAGATGTTTAAAAGGTGCAAATGCATCACTACCAGATGGACCTGCGTTGTATTAGCTAGTAGGTGAGGTAACGGCTCACCTAGGCGACGATACATAGCCGACCTGAGAGGGTGATCGGCCACACTGGGACTGAGACACGGCCCAG	0.0499617	0	0	0	0	0	0.00468845	0	0	0	0	0.0960061	0	0	0	0.0161005	0	0	0	0	0	0.0844009	0	0	0	0	7.15944	0	0.00449802	0	0	0	0	0	0	0	0	0	0	0	0	0	0	0	0	0	0
	199	GATGAACGCTAGCGGCAGGCCTAACACATGCAAGTCGAGGGGCAGCGGTTCCGTAGCAATACGGAAGCCGGCGACCGGCGAAAGGGTGCGTAACGCGTGAACAACTTGCCTGTCACAGGGGGATAACCGTCGGAAACGGCGCCTAATACCCCGTAATATATATGGGGGCATCCCGATATGTTGAAAGCAGCGATGCGGTGACGGATAGGTTCGCGAGACATTAGCTAGTCGGCGGGGCAACGGCCCACCGAGGCGACGATGTCTAGGGGTTCTGAGAGGAAGGCCCCCCACACTGGGACTGAGACACGGCCCAG	0.0461665	0	0	0	0	0	0	0	0	0	0	0	0	0	0	0.00402512	0	0	0	0	0	0.00301432	0	0.00690004	0.0432152	0	0.006029	0.002856	0	3.27352	0	0	0	0	0	0.0526177	0	0	0.00294533	0	0.00923418	0	0	0	0.00269986	0	0
	200	AGCGAACGCTGGCGGCAGGCTTAACACATGCAAGTCGAGCGGGCATAGCAATATGTCAGCGGCAGACGGGTGAGTAACGCGTGGGAACGTACCTTTTGGTTCGGAACAACACAGGGAAACTTGTGCTAATACCGGATAAGCCCTTACGGGGAAAGATTTATCGCCGAAAGATCGGCCCGCGTCTGATTAGCTAGTTGGTGAGGTAATGGCTCACCAAGGCGACGATCAGTAGCTGGTCTGAGAGGATGATCAGCCACATTGGGACTGAGACACGGCCCAA	0.0143218	0	0	0	0	0	0	0	0	0	0	0	0	0	0	0	0	0	0	0	0	0	0	0	0	0	0	0	0	0	0	0.0924664	0	0	0	0	0	0	0	0.139316	0	0	0.045478	0.146209	0.056697	0	0
	201	GATAAACGCTGGCGGCGTGCATAACACATGCAAGTCGAACGATGAACCTTATTAGATTTCTTCGGAATGAAATTAAGTGGATTAGTGGCGAACGGGTGAGTAACACGTGAGTAACCTGCCTTACACAAGGGGATAGCCTTTGGAAACGAAGAATAATACCCTATAACGTCAAAATATCGCATGATAAAGTGACCAAAGATTTATCGGTGTAAGATGGACTTGCGTCTGATTAGCTAGTTGGTGAGATAAAAGCCCACCAAGGCGACGATCAGTAGCCGGCTTGAGAGAGTGTACGGCCACATTGGGACTGAGACACGGCCCAA	0.0531068	0	0	0	0	0	0	0	0	1.10588	0	0	0	0	0	0	0	0	0	0	0	0	0	0	0	0	0	0	0	0	0	0	0	0	0	0	0	0	0	0	0	0	0	0	0	0	0
	202	GATGAACGCTAGCGATAGGCTTAACACATGCAAGTCGAGGGGCAGCATGGTCTTAGCTTGCTAAGACTGATGGCGACCGGCGCACGGGTGCGTAACGCGTATGCAACTTGCCTCACAGAGGGGGATAACCCGTCGAAAGACGGACTAATACCGCGTACACTCTATGTTGGGCATCCAATGTAGAGGAAATGAAATTCGCTGTGAGATAGGCATGCGTCCCATTAGCTAGTTGGTGAGGTAACGGCTCACCAAGGCGACGATGGGTAGGGGAACTGAGAGGTTGAACCCCCACACTGGTACTGAGACACGGACCAG	0.0207571	0	0	0	0	0	0	0	0	0	0	0	0	0	0	0	0	0	0	0	0.00239126	0	0	0	0	0	0	0	0	0	0	0	0	0	0	0	0	0	0	0	0	0	0.00206718	0.167096	0	0.00233187	0
	203	AACGAACGCTGGCGGCGCGTCTTAAGCATGCAAGTCGAACGGCAAGATACTTTCGGGTATCCTAGAGTGGCGGACTGGTGAGTAACGCGTGGATGACGTACCCTCGTGACGGGGATAGCCGGTAGAAATACCGGGTAATACCGGATAAGGTCTCACGGAATAAAGGCGTGAGAGGAAAGCAGCGTATGCTGCGCAGGAGGAACGGTCTGCGGCCTATCAGCTGGTTGGCAGGGTAAAGGCCTACCAAGGCGACGACGGGTATCCGGCCTGAGAGGGTGAACGGACACATTGGGACTGAGATACGGCCCAG	0.0500056	0	0	0	0	0	0	0	0	0	0	0	0	0	0	0	0	0	0	0	0	0	0	0	0	0	0	0	0	0	0	0	0	0	0	0	0	0	0	0	0	0	0	0	0	0	0
	204	ATTGAACGCTGGCGGCAGGCTTAACACATGCAAGTCGAACGATGACTAACTAGCTTGCTAGTTATGATTAGTGGCGGACGGGTGAGTAACATTTAGGAATCTGCCTAGTAGTGGGGGATAGCTCGGGGAAACTCGAATTAATACCGCATACGACCTACGGGTGAAAGGGGGCGCAAGCTCTTGCTATTAGATGAGCCTAAATCAGATTAGCTAGTTGGTGGGGTAAAGGCCCACCAAGGCGACGATCTGTAACTGGTCTGAGAGGATGATCAGTCACACCGGAACTGAGACACGGTCCGG	0.00648859	0	0	0	0	0	0	0	0	0	0	0	0	0	0	0	0	0	0	0	0	0	0	0	0	0	0	0	0	0	0	0	0	0	0	0	0	0	0	0	0	0	0	0	0	0	0
	205	GATGAACGCTAGCGATAGGCTTAACACATGCAAGTCGAGGGGCAGCGCGAGGTAGCAATACTTTGGCGGCGACCGGCGCACGGGTGCGTAACACGTATGTAACTTACCTCTTACAATCGGATAACACGGTGAAAGTCGTGCTAATACGGTATAGTTTCGCAAGCTCGCATGGGCATGCGAATAAAGATTCATCGGTAAGAGATAGACATGCGGTCCATTAGATAGTTGGTGAGGTAACGGCTCACCAAGTCGACGATGGATAGGGGGACTGAGAGGTTGACCCCCCACACTGGTACTGAGACACGGACCAG	0.0565868	0	0.0042139	0	0	0	0	0.668449	0	0	0	0	0	0	0	0	0.0140696	0.0152332	0	0	0	0	0	0	7.43302	0	0	0.002856	0	0	0	0	0	0	0	0	0	0	0	0	0	0.212252	0	0	0	0.0163231	0
	206	GACGAACGCTGGCGGCGTGCTTAACACATGCAAGTCGAACGGAAAGGCCTCTGCTTGCAGAGGTACTCGAGTGGCGAACGGGTGAGTAACACGTGGGTGATCTGCCTTGCACTTCGGGATAAGCCTGGGAAACTGGGTCTAATACCGGATAGGACCATGCTTTAGTGTGTGTGGTGGAAAGTTTTTCGGTGCAAGATGAGCCCGCGGCCTATCAGCTTGTTGGTGGGGTAATGGCCTACCAAGGCGACGACGGGTAGCCGGCCTGAGAGGGTGTACGGCCACATTGGGACTGAGACACGGCCCAG	0.0186048	0	0	0	0	0	0	0	0	0	0	0	0	0	0	0	0	0	0	0	0	0	0	0	0.00864304	0	0	0.031416	0	0	0	0	0	0	0	0	0	0	0	0	0	0	0	0	0	0	0
	207	GACGAACGCTGGCGGCGTGCTTAACACATGCAAGTCGAACGGTAAGGCTCCAGCTTGCTGGGGTACACGAGTGGCGAACGGGTGAGTAACACGTGGGTGACCTGCCCTGCACTTCGGGATAAGCCTGGGAAACTGGGTCTAATACCGGATAGGACCGCACCGTGAGGGTGTGGTGGAAAGTTTTTTCGGTGTGGGATGGGCCCGCGGCCTATCAGCTTGTTGGTGGGGTAATGGCCTACCAAGGCGGCGACGGGTAGCCGGCCTGAGAGGGTGGACGGCCACATTGGGACTGAGACACGGCCCAG	0.0448778	0	0	0	3.9936	0	0.0328192	0	0	0	0	0	0	0.0277404	0	0	0	0	0	0	0	0	0	0	0	0	0	0.11424	0	0	0	0	0	0	0	0	0	0	0	0	0	0	0	0	0	0	0
	208	GATGAACGCTAGCGATAGGCTTAACACATGCAAGTCGAGGGGCAGCATGATCTTAGCTTGCTAAGGTCGATGGCGACCGGCGCACGGGTGCGTAACGCGTATGCAACTTGCCTTACAGAGGGGGATAACCCGTTGAAAGACGGACTAAAACCGCATACACTTGTATTATTGCATGATATTACAAGGAAATATTTATAGCTGTAAGATAGGCATGCGTCCCATTAGCTGGTTGGTGAGGTAACGGCTCACCAAGGCGACGATGGGTAGGGGAACTGAGAGGTTTATCCCCCACACTGGTACTGAGACACGGACCAG	0.0460042	0	0	0	0	0	0	0	0	0	0	0.713189	0	0	0.00306082	0	0	0	0	0	0	0	0	0	0	0	0	0	0	0	0	0	0	0	0	0	0	0	0	0	0	0	0	0.41774	0	0	0
	209	GACAAACGCTGGCGGCATGCCTAACACATGCAAGTCGAACGGACGGAGGAAAGAGACCTCTTCGGAGTGACCTTTCCCGAGTTAGTGGCGGATGGGTGAGTAACGCGTGAGTGACCTGCCCAACAGTGGGGAATAACAGTGAGAAATCATTGCTAATACCGCATACCTTACAAGTGCTTCATGGTACCTGTAAGAAAGACGGCCTTCGTGCTGTCGCTGTTGGATGGACTCGCGTCTGATTAGCCAGTTGGTGGGGTAACGGCCTACCAAAGCAATGATCAGTAGCCGGCCTGAGAGGGTGAACGGCCACATTGGGACTGAGACACGGCCCAA	0.0313725	0	0	0	0.0470943	0	0	0	0	0	0	0	0	0	0	0	0	0	0	0.0442845	0	0	0	0	0.380294	0	0	0.15708	0	0.0644527	0	0	0	0.0219072	0	0	0	0.554707	0	0	0	0	0	0	0.00269986	0	0
	210	GATGAACGCTGACAGAATGCTTAACACATGCAAGTCAACTTGAACTTCGGTTTGGGTGGCGGACGGGTGAGTAACGCGTAAAGAACTTGCCTCACAGATAGGGACAACATTTGGAAACGAATGCTAATACCTGATATTATGATTTTAGGGCATCCTAGGATTATGAAAGCTATATGCGCTGTGAGAGAGCTTTGCGTCCCATTAGCTAGTTGGAGAGGTAACGGCTCACCAAGGCGATGATGGGTAGCCGGCCTGAGAGGGTGATCGGCCACAAGGGGACTGAGACACGGCCCTT	0.0475596	0	0.145379	0	0	0	0	0	0	0	0	0	0	0	0	0	0	0	0	0	0	0	0	0	0	0	0	0	0	0	0	0	0	0	0	0	0	0	0	0.378519	0	0	0	0.856367	0	0	1.14178
	211	GACGAACGCTGGCGGCGTGCCTAATACATGCAAGTAGAACGCACAGGATGCACCGTAGTTTACTACACCGTATTCTGTGAGTTGCGAACGGGTGAGTAACGCGTAGGTAACCTGCCTGGTAGCGGGGGATAACTATTGGAAACGATAGCTAATACCGCATAAGAACATTTACTGCATGGTAGATGTTTAAAAGGTGCAAAAGCATCACTACCAGATGGACCTGCGTTGTATTAGCTAGTTGGTGAGGTAACGGCTCACCAAGGCAACGATACGTAGCCGACCTGAGAGGGTGATCGGCCACACTGGGACTGAGACACGGCCCAG	0.0457443	0	0	0	0	0	0	0.0097229	0.0126952	0.109326	0	0	0	0	0	0	0	0.00609329	0	0	0	0	0	0	0	0	0	0	0	0	0	0	0	0	0	0	0	0	0	0	0	0	0	0.00696233	0	0	0
	212	GACGAACGCTGGCGGCGTGCTTAACACATGCAAGTCGAACGTGATTTTTATGGAAGTTCCTTCGGGGATGGAAATGAAATGAAAGTGGCGAACGGGTGAGTAACACGTGAGCAACCTACCTTACACAGGGGGATAGCCGTTGGAAACGACGATTAATACCGCATGAGACCACTAAGACACATGTTTTGGAGGTAAAAGATTTATCGGTGTGAGATGGGCTCGCGTCTGATTAGCTAGTTGGAAGGGTAAAGGCCTACCAAGGCAACGATCAGTAGCCGGTCTGAGAGGATGAACGGCCACATTGGAACTGAGACACGGTCCAA	0.0454914	0	0	0	0	0	0	0	0	0	0	0	0	0	0	0	0	0	0	0	0	0	0	0	0	0	0	0	0	0	0	0	0	0	0	0	0	0	0	0	0	0	0	0	0	0	0
	213	GATGAACGCTGGCGGCGCGCCTAACACATGCAAGTCGAACGATTAAAGCACCTTCGGGTGTGTATAAAGTGGCGAACGGCTGAGTAACACGTGGGCAACCTGCCCCTTTCATTGGGATAGCCACGGGAAACCGTGGATAATACCGAATACTTCGAGACTTCCGCATGGAAGACTCGAGAAAGCTCCGGCGGAGAGGGATGGGCCCGCGGCCTGTTAGCTTGTTGGTGGGGTAACGGCCTACCAAGGCAATGATGGGTAGCTGGGTTGAGAGACCGACCAGCCAGATTGGGACTGAGACACGGCCCAG	0.0285326	0	0	0	0	0	0	0	0	0	0	0.115207	0	0	0	0	0	0	0.149105	0	0.00239126	0.00301432	0	0	0	0	0.0934495	0	0	0	0	0	0.0071512	0	0	0	0	0	0	0	0.00615612	0	0	0.020887	0	0	0
	214	GATGAACGCTGACAGAATGCTTAACACATGCAAGTCTACTTGAACTTCGGTTTGGGTGGCGGACGGGTGAGTAACGCGTAAAGAACTTGCCTCACAGTTAGGGACAACATTTGGAAACGAATGCTAATACCTGATATTATGATTTTAGGGCATCCTAAGATTATGAAAGCTATATGCGCTGTGAGAGAGCTTTGCGTCCCATTAGCTAGTTGGAGAGGTAACGGCTCACCAAGGCGATGATGGGTAGCCGGCCTGAGAGGGTGAACGGCCACAAGGGGACTGAGACACGGCCCTT	0.0433381	0	0	0	0	0	0	0	0	0	0	0	0	0	0.00306082	0.00402512	0	0	0	0	0	0.00301432	0	0	0	0	0.048232	0	0	0	0	0	0	0	0	0	0	0.0199296	0	0	0	0	0	0.132284	0	0	0
	215	GACGAACGCTGGCGGCGTGCTTAACACATGCAAGTTGAGCGGAGATGGATTGAGAGACTTCGGTTGATTGGTACATTTCAGCAGCGGACGGGTGAGTAAAGCACAAGGACTTGTCCGAAAGAGGGGGCCACCTGCGGGAAACCGGAGCTAATACCCCATAAGCCGGAAGGTGAAAGGCAGAGATGCGCTTTTGGAGAGACTTGTGTCCTATCAGGCAGTTGGTGAGGTAACGGCTCACCAAACCGAAGACGGGTAGCCGGACTGAGAGGTCGACCGGCCACATTGGAACTGAGAGACGGTCCAG	0.04815	0	0	0	0	0	0	0.00486145	0	0	0	0	0	7.12134	0	0	0	0	0	0	0	0	0	0	0	0	0	0	0	0	0	0	0	0	0	0	0	0	0	0	0	0	0	0	0	0	0
	216	ATTGAACGCTGGCGGCAGGCCTAACACATGCAAGTCGAGCGGTAGCACAGAGAGCTTGCTCTCGGGTGACGAGCGGCGGACGGGTGAGTAATGTCTGGGAAACTGCCTGATGGAGGGGGATAACTACTGGAAACGGTAGCTAATACCGCATAACGTCGCAAGACCAAAGTGGGGGACCTTCGGGCCTCATGCCATCAGATGTGCCCAGATGGGATTAGCTAGTAGGTGGGGTAACGGCTCACCTAGGCGACGATCCCTAGCTGGTCTGAGAGGATGACCAGCCACACTGGAACTGAGACACGGTCCAG	0.0427892	0	0.00210695	0	0.0941886	0.0265162	0.0093769	0	0	0	0	0	0	0.00396291	0	0	0.00703482	0	0	0	0	0.00602864	0	0	0	0	0	0.002856	0.0314861	0	0	0	0	0	0	0	0	0.0215904	0	0.670294	0	0	0	1.99123	0	0	1.89749
	217	GACGAACGCTGGCAGCGTGCTTAACACATGCAAGTCGAACGTGATTTTTATGGAATAGCCTTCGGGATAGGAAATGAAATGAAAGTGGCGAACGGGTGAGTAACACGTGAGCAACCTACCTTACACAGGGGGATAGCCGTTGGAAACGACGATTAATACCGCATGAGACCACAGAACCGCATGGTAAAGGGGTCAAAGATTTATCGGTGTAAGATGGGCTCGCGTCTGATTAGCTAGTTGGAAGGGTAAAGGCCTACCAAGGCGACGATCAGTAGCCGGTCTGAGAGGATGAACGGCCACATTGGAACTGAGACACGGTCCAA	0.0235194	0	0	0	0	0	0.0234423	0	0	0	0	0	0	0	0	0	0	0	0	0	0	0.00904295	0	0	0	0	0.955596	0	0	0	0	0	0	0	0	0	0	0	0	0	0	0	0	0	0	0	0
	218	ATTGAACGCTGGCGGCAGGCTTAACACATGCAAGTCGAGCGGTAGCACAGGGGAGCTTGCTCCCCGGGTGACGAGCGGCGGACGGGTGAGTAATGTCTGGGAAACTGCCTGATGGAGGGGGATAACTACTGGAAACGGTAGCTAATACCGCATAACGTCGCAAGACCAAAGAGGGGGACCTTCGGGCCTCTTGCCATCAGATGTGCCCAGATGGGATTAGCTAGTAGGTGGGGTAATGGCTCACCTAGGCGACGATCCCTAGCTGGTCTGAGAGGATGACCAGCCACACTGGAACTGAGACACGGTCCAG	0.0349202	0	0	0	0	0	0.0093769	0	0	0	0	0	0	0	0	0	0	0	0	0	0	0	0	0	0	0	0	0	0	0	0	0	0	0	0	4.99868	0	0	0	0	0	0	0	0.160134	0	0	0
	219	GACGAACGCTGGCGGCGTGCCTAATACATGCAAGTAGAACGCTGAAGAGAGGAGCTTGCTCTTCTTGGATGAGTTGCGAACGGGTGAGTAACGCGTAGGTAACCTGCCTTGTAGCGGGGGATAACTATTGGAAACGATAGCTAATACCGCATAACAATGGGTGACTCATGTCATTTATTTGAAAGGGGCAAATGCTCCACTACAAGATGGACCTGCGTTGTATTAGCTAGTAGGTGAGGTAACGGCTCACCTAGGCGACGATACATAGCCGACCTGAGAGGGTGATCGGCCACACTGGGACTGAGACACGGCCCAG	0.0414539	0	0	0	0	0	0	0	0.0126952	0	0.779376	0.00548607	0	0	0.0122433	0	0	0	0	0	0	0	0	0	0	0	0.042203	0	0	0	0	0.0705665	0	0	0	4.39358	0	0	0	0	0	0	0.00413437	0	0	0	0
	220	GATGAACGCTAGCGACAGGCTTAACACATGCAAGTCGAGGGGCAGCGGGGGTAGCAATACCCGCCGGCGACCGGCGCACGGGTGAGTAACGCGTATGCAACTTACCTATCAGAGGGGGATAACCCGGCGAAAGTCGGACTAATACCGCATGAAGCAGGGGCCCCGCATGGGGATATTTGCTAAAGATTCATCGCTGATAGATAGGCATGCGTTCCATTAGGCAGTTGGCGGGGTAACGGCCCACCAAACCGACGATGGATAGGGGTTCTGAGAGGAAGGTCCCCCACATTGGTACTGAGACACGGACCAA	0.0299202	0	0	0	0	0	0	0	0	0	0	0.00548607	0.00308509	0.233812	0	0	0	0	0	0	0	0	0	0	0.00864304	0	0	0	0	0	0	0	0	0	0	0	0	0.0049824	0	0	0	0.00589588	0	0.0139247	0	0	0
	221	ATTGAACGCTGGCGGCAGGCCTAACACATGCAAGTCGAACGGTAACAGGAAGCAGCTTGCTGCTTTGCTGACGAGTGGCGGACGGGTGAGTAATGTCTGGGAAACTGCCCGATGGAGGGGGATAACTACTGGAAACGGTAGCTAATACCGCATAACGTCGCAAGACCAAAGAGGGGGACCTTAGGGCCTCTTGCCATCGGATGTGCCCAGATGGGATTAGCTAGTAGGTGGGGTAAAGGCTCACCTAGGCGACGATCCCTAGCTGGTCTGAGAGGATGACCAGCCACACTGGAACTGAGACACGGTCCAG	0.0398373	0	0	0	0	0	0.0187538	0.00243072	0	0	0	0	0	0	0	0	0	0	0	0	0	0	0	0	0	0	0	0	0	0	0	0	0	0	0	0	0	0	0	0	0	0	0	0.111397	0	0	0
	222	GATGAACGCTAGCTACAGGCTTAACACATGCAAGTCGAGGGGAAACGGCATCAAGCGCTTGCGCCTGATGGACGTCGACCGGCGCACGGGTGAGTAACGCGTATCCAACCTGCCCCACACTAAGGGATAACCCGCAGAAATGTGGACTAATACCTTATATTTTCCACCAAGGGCATCGTCGATGGAACAAAGATTTATCGGTATGGGATGGGGATGCGTCCGATTAGGTTGTTGGCGGGGTAACGGCCCACCAAGCCTTCGATCGGTAGGGGTTCTGAGAGGAAGGTCCCCCACATAGGAACTGAGACACGGTCCTA	0.0444499	0	0.00210695	0	0	0	0.0562614	0	0	0	0	0	0	0	0	0	0	0	0	0	0	0	0	0	1.78047	0.232162	0	4.4268	0	0	0	0	0	0	0	0	0	0	0	0	0	0	0	0	0	0	0
	223	GATGAACGCTAGCTACAGGCTTAACACATGCAAGTCGTGGGGCAGCGGATGCTTAGCTTGCTAAGTATGCCGGCGACCGGCGCACGGGTGAGTAACGCGTACCGAACCTGCCCATCACACAGGGATAGGCTTGCGAAAGCAAGATTAATACCTGATGGTCTCAATTTTATGCATGTATAATTGAGTAAAGCCTTCGGGCGGTGATGGATGGCGGTGCGTCCCATTAGGAAGTTGGCGGGGTAACGGCCCACCAATCCTTCGATGGGTAGGGGTTCTGAGAGGAAGGTCCCCCACATTGGAACTGAGATACGGTCCAA	0.020983	0	0	0	0	0	0	0	0	0	0	2.19168	0	0.15059	0	0	0	0	0.0994036	0	0.0167388	0	0	0	0	0	0.084406	0	0	0	0.0431635	0	0	0	0	0	0	0	0	0	0.0338587	0	0	0	0.102595	0	0
	224	GATGAACGTTGGCGACGTGCCTAACACATGCAAGTCGAGCGGAGAAGGAAGAAGGGACCTTTTCGGAGTGAACTTTTTTCGGATCAGCGGCGGACGGGTGAGTAATACATGAGGAACCTGCCCTCTACAAGGGGATAGCCGGGGGAAACCGCGATTAATACCCTATGAGACCACGAAAGCGCATGCTTTTGAGGTTAAAGATTTATCGGTAGAAGATGGCCTCATGACCCATTAGCTAGTTGGTGATTTAACAGACCACCAAGGCGACGATGGGTAGCCGGCTTGAGAGAGTGAACGGCCACATTGGAACTGAGACACGGTCCAG	0.0455836	0	0	0	0	0	0	0	0	0	0	0	0	0	0	0	0	0.00609329	0	0	0	0	0	0	1.64218	0	0	0	0	0	0	0	0	0	0	0	0	0	0	0	0	0.00589588	0	0	0	0	0
	225	ATTGAACGCTGGCGGCATGCTTTACACATGCAAGTCGAACGGCAGCGCGGGGAGCTTGCTCCCTGGCGGCGAGTGGCGCACGGGTGAGTAATACATCGGAACGTGTCTTCTAGTGGGGGATAACTGCCCGAAAGGGCAGCTAATACCGCATGAGACCTGAGGGTGAAAGCGGGGGATCGCAAGACCTCGCGCTGGAAGAGCGGCCGATGTCCGATTAGCTAGTTGGTGAGGTAAAGGCTCACCAAGGCGACGATCGGTAGCTGGTCTGAGAGGACGACCAGCCACACTGGGACTGAGACACGGCCCAG	0.0302543	0	0	0	0	0	0	1.90083	0	0	0	0	0	0	0	0	0.00703482	0	0	0	0	0	0	0	0	0	0	0	0	0	0.00196198	0	0	0	0	0	0	0	0	0	0	0	0.00413437	0.0556987	0.0161991	0	0.0246427
	226	GATGAACGCTAGCGATAGGCTTAACACATGCAAGTCGAGGGGCAGCGAGATGTAGCAATACGTCGTCGGCGACCGGCGAATGGGTGAGTAACACGTATGCAACTTACCTCTTAGTGGTGAATAACTCGATGAAAGTCGAACTAATACACCATACTCTCCTTAGCTCACATGAGCAGAGGAGGAAAGATTAATCGCTAAGAGATAGGCCTGCGTTCCATTAGCTCGTTGGTAAGGTAACGGCTTACCAAGGCAACGATGGATAGGGGGACTGAGAGGTTGACCCCCCACATTGACACTGAGATACGGGTCAA	0.0436441	0	0	0	0	0	0	0.00243072	0	0	0	0	0	0	0	0	0	0	0	0.00553557	0	0	0	0	1.63354	0	0	0	0	0.00678449	0.00196198	0	0	0	0	0	0	0.0830399	0	0	0	2.44089	0	0	0	0	0
	227	GATGAACGCTGGCGGCGTGCCTAACACATGCAAGTCGAACGAAGCAATCAGAATGAAGTTTTCGGATGGATTTCTGATTGACTGAGTGGCGGACGGGTGAGTAACGCGTGGATAACCTGCCTCACACTGGGGGATAACAGTTAGAAATGGCTGCTAATACCGCATAAGCGCACAGTACCGCATGGTACGGTGTGAAAAACTCCGGTGGTGTGAGATGGATCCGCGTCTGATTAGTTAGTTGGCGGGGTAACGGCCCACCAAGACAGCGATCAGTAGCCGACCTGAGAGGGTGACCGGCCACATTGGGACTGAGACACGGCCCAA	0.0430431	0	0	0	0	0	0	0	0	0	0	0	0	0.0237774	0	0	0	0	0.0165673	0	0	0.00602864	0	0.00230001	0	0	0.0030145	0	0	1.56722	0	0	0	0	0	0	0	0	0	0	0	0.0678026	0	0.0278493	0	0	0
	228	GACGAACGCTGGCGGCGTGCCTAATACATGCAAGTAGAACGCTGAAGGAGGAGCTTGCTCTTCTGGATGAGTTGCGAACGGGTGAGTAACGCGTAGGTAACCTGCCTGGTAGCGGGGGATAACTATTGGAAACGATAGCTAATACCGCATAAGAGTAGATGTTGCATGACATTTGCTTAAAAGGTGCAATTGCATCACTACCAGATGGACCTGCGTTGTATTAGCTAGTTGGTGGGGTAACGGCTCACCAAGGCGACGATACATAGCCGACCTGAGAGGGTGATCGGCCACACTGGGACTGAGACACGGCCCAG	0.0257638	0	0	0	0	0	0	0	0	0	0	0	0	0	0	0	0	0	0	0	0	0	0	0	0	0	0.0271305	0	0	0	0	0.0194666	0	0	0	0.105235	0	0	0	1.0199	0	0.0117918	0	0.807631	0.00539971	0	0.763923
	229	GACGAACGCTGGCGGCGTGCTTAACACATGCAAGTCGAACGAAGAGCGATGGAAGCTTGCTTCTATCAATCTTAGTGGCGAACGGGTGAGTAACGCGTAATCAACCTGCCCTTCAGAGGGGGACAACAGTTGGAAACGACTGCTAATACCGCATACGATCTGACCTCGGCATCGAGGATAGATGAAAGGTGGCCTCTATTTATAAGCTATCACTGAAGGAGGGGATTGCGTCTGATTAGCTAGTTGGAGGGGTAACGGCCCACCAAGGCGATGATCAGTAGCCGGTCTGAGAGGATGAACGGCCACATTGGGACTGAGACACGGCCCAG	0.0320596	0	0.526737	0	0	0	0	0	0	0	0	0	0	0	0	0	0	0	0.0828363	0	0	0	0	0	0	0	0.0211015	0	0	0	0	0	0	0	0	0.447251	0.0665336	0	0	0.168231	0	0	0	0.139247	0	0.00932749	0
	230	GATGAACGCTAGCTACAGGCTTAACACATGCAAGTCGAGGGGAAACGGCATTTAGTGCTTGCACTGAATGGACGTCGACCGGCGCACGGGTGAGTAACGCGTATCCAACCTTCCCATTACTGTGGGATAACCTGCCGAAAGGCAGACTAATACCGCATAGTCTTCGATGACGGCATCAGATTTGAAGTAAAGATTTATCGGTAATGGATGGGGATGCGTCTGATTAGCTTGTTGGCGGGGTAACGGCCCACCAAGGCAACGATCAGTAGGGGTTCTGAGAGGAAGGTCCCCCACATTGGAACTGAGACACGGTCCAA	0.018339	0	0	0	0	0	0	0	0	0	0	0	0.00308509	0	0	0	0	0	0	0	0	0	0	0	0	0	0.0030145	0	0	0	0	0	0	0	0	0	0	0	0	0.184002	0	0	0	0.111397	0	0.0163231	0
	231	GACGAACGCTGGCGGCGTGCTTAACACATGCAAGTCGAACGGACTGGCCTTGAGCTTGCTTGGGGTTGGTGAGTGGCGAACGGGTGAGTAACACGTGAGTAACCTGCCCTCTTCTTTGGGATAACGGTCGGAAACGGCTGCTAATACTGGATATTCACTCATTGGCGCATGTTGGTGGGTGGAAAGATGCACTTTTGGTGTTTTTGGTGGGGGATGGGCTCGCGGCCTATCAGCTTGTTGGTGGGGTGATGGCCTACCAAGGCTTTGACGGGTAACCGGCCTGAGAGGGTGACCGGTCACATTGGGACTGAGATACGGCCCAG	0.0223773	0	0	0.662492	0	0	0	0	0	0	0	0	0	0	0	0	0	0	0	0	0	0	0	0	0.0345722	0	0	0.968184	0	0	0	0	0	0	0	0.0526177	0	0	0.444746	0	0	0	0	0	0	0	0
	232	AACGAACGCTGGCGGCAGGCCTAACACATGCAAGTCGAGCGCCCTTTCGGGGGAGCGGCGGACGGGTGAGTAACGCGTGGGAATATGCCCTTCTCTACGGAATAGCCTCGGGAAACTGAGAGTAATACCGTATACGCCCTGTGGGGGAAAGATTTATCGGGGAAGGATTAGCCCGCGTTGGATTAGGTAGTTGGTGGGGTAATGGCCTACCAAGCCGACGATCCATAGCTGGTTTGAGAGGATGATCAGCCACACTGGGACTGAGACACGGCCCAG	0.0396744	0	0	0	0	0	0	0	0	0	0	0	0	0	0	0	0.0140696	0	0	0	0	0	0	0	0	0	0	0	0	0	0	0	0	0	0	0	0	0	0	0	0	0	0	0.0556987	0	0	0
	233	ATTGAACGCTGGCGGCATGCCTTACACATGCAAGTCGAACGGTAACAGGTTAAGCTGACGAGTGGCGAACGGGTGAGTAATGTATCGGAACGTGCCCAGTCGTGGGGGATAACTGCTCGAAAGAGCAGCTAATACCGCATACGACCTGAGGGTGAAAGCGGGGGATCGCAAGACCTCGCGCGATTGGAGCGGCCGATATCAGATTAGGTAGTTGGTGAGGTAAAGGCTCACCAAGCCGACGATCTGTAGCTGGTCTGAGAGGACGACCAGCCACACTGGGACTGAGACACGGCCCAG	0.0229222	0	0	0	0	0	0	0	0	0	0.029976	0	0.00925526	0	0	0	0	0	0	0	0	0	0	0.0575003	0	0	0	0	0	0	0	0.0413666	0	0	0	0	0	0	0	0	0	0	0	0.041774	0.00539971	0.0209868	0
	234	GATGAACGCTAGCTACAGGCTTAACACATGCAAGTCGTGGGGCAGCGGATGCTTAGCTTGCTAAGTATGCCGGCGACCGGCGCACGGGTGAGTAACGCGTACCGAACCTGCCCATCACACAGGGATAGGCTTGCGAAAGCAAGATTAATATCTGATGGTCTCAGTTGTATGCATGTATGATTGAGTAAAGCCTTCGGGCGGTGATGGATGGCGGTGCGTCCCATTAGGAAGTTGGCGGGGTAACGGCCCACCAATCCTTCGATGGGTAGGGGTTCTGAGAGGAAGGTCCCCCACATTGGAACTGAGATACGGTCCAA	0.00940764	0	0	0	0	0	0.0140654	0	0	0	0	0.00548607	0	0	0	0	0	0	0.0662691	0	0	0	0	0	0	0	0	0	0	0	0	0	0	0	0	0	0	0	0	0	0.0338587	0	0.0434109	0	0.0809957	0	0
	235	GACGAACGCTGGCGGCGTGCCTAATACATGCAAGTAGAACGCTGAAGACTTTAGCTTGCTAAAGTTGGAAGAGTTGCGAACGGGTGAGTAACGCGTAGGTAACCTGCCTACTAGCGGGGGATAACTATTGGAAACGATAGCTAATACCGCATAACAGCATTTAACCCATGTTAGATGCTTGAAAGGAGCAATTGCTTCACTAGTAGATGGACCTGCGTTGTATTAGCTAGTTGGTGAGGTAACGGCTCACCAAGGCGACGATACATAGCCGACCTGAGAGGGTGATCGGCCACACTGGGACTGAGACACGGCCCAG	0.0332563	0	0	0	0	0	0	0	0	0	0	0	0	4.92193	0	0	0	0	0	0	0	0	0	0	0	0	0	0	0	0	0	0	0	0	0	0	0	0	0	0	0	0	0	0	0	0	0
	236	GACGAACGCTGGCGGCGCGCCTAACACATGCAAGTCGAGCGATGAAAGTTGTTCTGATCCTTCGGGTGACGAACTTCTGGATTAGCGGCGAACGGGTGAGTAACGCGTGAGGAACCTGCCTCTTACAACGGGATAGCCTCGGGAAACCGGGATTAATACCGTATAAGACTCCGACATCTCATGATGATGAAGTCAAAGCGTTAGCGGTAAGAGATGGCCTCGCGTCTGATTAGCTGGTTGGCGGGGTAACGGCCCACCAAGGCGACGATCAGTAACCGGCCTGAGAGGGTGAACGGTCACATTGGAACTGAGACACGGTCCAA	0.0381898	0	0	0	0	0	0	0	0	0	0	0	0	0	0	0	0	0	0	0	0	0.00301432	0	0.0138001	0	0	0.0030145	0	0	0.220496	0	0	0	0	0	0	0	0	0	0	0	0	0	0	0	0	0
	237	GATGAACGCTGGCTACAGGCTTAACACATGCAAGTCGAGGGGCATCACGGGGGTTGCTTGCAACCCCTGGTGGCGACCGGCGAATGGGTGAGTAACGCGTATCCAACCTGCCCCCGGCCGGGGTATAACCCGTCGAAAGGCGGCCTAATCCCCCATGCCGTCCTCCGCGGCCATCCAAGGAGGACGAAAGGTATTTTCCGGCCGGGCGATGGGGATGCGTCCGATTAGCTCGCTGGCGGGGTAACGGCCCACCAGGGCTTCGATCGGTAGGGGTTCTGAGAGGAAGGTCCCCCACACTGGTACTGAGACACGGACCAG	0.0282037	0	0	0	0	0	0	0	0	0	0	0.595238	0	0	0	0	0	0	0	0	0.00239126	0	0	0	0	0	0	0	0	0	0	0	0	0	0	0	0	0	0	0	0	0	0.0186047	0	0.0323983	0	0
	238	GATGAACGCTGGCGGCGTGCCTAACACATGCAAGTCGAGCGAGGGTTTGCTCAGTATTGAGTATTCTAAAACTAGAATGTTCAATACTGAGCAAAACCAAGCGGCGGACGGGTGAGTAACGCGTGGGTAACCTGCCCTATACACATGGATAACATACTGAAAAGTTTACTAATACATGATAATATATATTTGCGGCATCGCAGATATATCAAAGTGTTAGCGGTATAGGATGGACCCGCGTCTGATTAGCTAGTTGGTGAGATAACGGCCCACCAAGGCGACGATCAGTAGCCGACCTGAGAGGGTGATCGGCCACATTGGAACTGAGACACGGTCCAA	0.0397472	0	0.00210695	0	0	0	0	0.0291687	0	0	0	0.0274303	0	0	0	0	0	0.0700728	0	0	0	0	0	0	0	0	0.0030145	0	0	0.0101767	0	0	0.135873	0	0	0	0	0	0	0	0	0	0	0	0	0	0
	239	GACGAACGCTGGCGGCGTGCTTAACACATGCAAGTCGAACGATGAAGCTTGGTGCTTGCACTGGGTGGATTAGTGGCGAACGGGTGAGTAACACGTGAGTAACCTGCCCTTTACTTCGGGATAAGCTTGGGAAACTGGGTCTAATACCGGATATTCTGCGTGATTGGATGGTTGTGTAGGAAAGATTTTTTGGTAAGGGATGGGCTCGCGGCCTATCAGTTTGTTGGTGGGGTGATGGCCTACCAAGACGACGACGGGTAGCCGGCCTGAGAGGGCGACCGGCCACACTGGGACTGAGACACGGCCCAG	0.0333441	0	0	0	2.27936	0	0	0	0	0	0	0	0.00308509	0	0	0	0	0	0	0	0	0	0	0	0.00864304	0	0	0.019992	0	0	0	0	0	0	0	0	0	0	0	0	0	0	0	0	0	0.00466374	0
	240	ATTGAACGCTGGCGGCATGCCTTACACATGCAAGTCGAACGGCAGCATGATCTAGCTTGCTAGATTGATGGCGAGTGGCGAACGGGTGAGTAATACATCGGAACGTGCCCTGTAGTGGGGGATAACTAGTCGAAAGATTAGCTAATACCGCATACGACCTGAGGGTGAAAGTGGGGGACCGCAAGGCCTCATGCTATAGGAGCGGCCGATGTCTGATTAGCTAGTTGGTGAGGTAAAGGCTCACCAAGGCGACGATCAGTAGCTGGTCTGAGAGGACGATCAGCCACACTGGGACTGAGACACGGCCCAG	0.0331023	0	0	0	0	0	0	0	0	0	0	0	0	0	0	0	0	0	0	0	0	0	0	0	0	0	0	0	0	0	0	0	0	0	0.108373	0	0	0	0	0	0	0	0	0	0	0	0
	241	ATTGAACGCTGGCGGCATGCTTTACACATGCAAGTCGAACGGCAGCACAGGGAGCTTGCTCCCGGGTGGCGAGTGGCGCACGGGTGAGTAATACATCGGAACGTGTCCTGTTGTGGGGGATAACTGCTCGAAAGGGTGGCTAATACCGCATGAGACCTGAGGGTGAAAGCGGGGGATCGCAAGACCTCGCGCAATTGGAGCGGCCGATGCCCGATTAGCTAGTTGGTGAGGTAAAGGCTCACCAAGGCGACGATCGGTAGCTGGTCTGAGAGGACGACCAGCCACACTGGGACTGAGACACGGCCCAG	0.0377951	0	0	0.00978364	0	0	0.0375076	0	0	0	0	0	0	0.53103	0	0	0	0	0	0	0	0	0	0	0	0	0	0	0	0	0	0	0.00476747	0	0	0	0	0.0199296	0	0	0.00615612	0.00589588	0	0.0487363	0.0161991	0	0
	242	GATGAACGCTGGCGGCGCGCCTAACACATGCAAGTCGAACGGTTAAGGCGCCCTTCGGGGCGCGCATAGAGTGGCGAACGGCTGAGTAACACGTGGGCAACCTGCCCCCCGCACCGGGACAGCCTCGGGAAACCGTGGGTAATACCGGGTACTCCGCCACCCCCGCATGGGGGAGGCGGGAGAGCGTATGCGGCGGGGGATGGGCCCGCGGCCTGTTAGCTAGTTGGCGGGGCAACGGCCCACCAAGGCGATTATGGGTAGCTGGGTTGAGAGACCGACCAGCCAGATTGGGACTGAGACACGGCCCAG	0.0170099	0	0	0.0181696	0	0	0.0093769	0	0	0	0	0	0.00308509	0	0	0	0	0	0	0	0	0	0	0	0	0	0	0	0	0	0	0	0	0	0	0.0263089	0	0	2.12064	0	0.00307806	0	0	0	0	0.00466374	0
	243	GACGAACGCTGGCGGCGTGCTTAACACATGCAAGTCGAACGATGAAAGAGAATCCGATCTCTTCGGAGTGAAGAATCTCTGGATTAGTGGCGGACGGGTGAGTAACGCGTGAGCAATCTGCCTTACACAAAGGGATAGCCTCGGGAAACCGGGATTAATACCATATGAGATCACATCTTCGCATGAAGAAGTGATTAAAGAATTTCGGTGTAAGATGAGCTCGCGTCCCATTAATTAGTTGGTGAGGGTAACGGCCCACCAAGATAGCGATGGGTAGCCGATCTAAGAGGATGACCGGCCACATTGGAACTGAGAAACGGTCCAA	0.0355917	0	0	0	0	0	0	0	0	0	0	0	0	0	0	0	0	0	0	0	0	0	0	0	0.0259291	0	0	0.805392	0	0	0	0	0	0	0	0	0	0	0	0	0	0	0	0	0	0	0
	244	ATTGAACGCTGGCGGCATGCTTTACACATGCAAGTCGAACGGTAACAGGGAGCTTGCTCCGCTGACGAGTGGCGAACGGGTGAGTAATATATCGGAACGTACCCAAGAGTGGGGGATAACGTAGCGAAAGTTACGCTAATACCGCATACGATCTATGGATGAAAGTGGGGGATCGCAAGACCTCATGCTCCTGGAGCGGCCGATATCTGATTAGCTAGTTGGTGAGGTAAAGGCTCACCAAGGCGACGATCAGTAGCTGGTCTGAGAGGACGACCAGCCACACTGGAACTGAGACACGGTCCAG	0.0350192	0	0	0	0	0	0	0	0	0	0	0	0	0	0	0	0	0	0	0	0	0	0	0	0	0	0	0	0	0	0	0	0	0	0	5.18285	0	0	0	0	0	0	0	0	0	0	0
	245	GACGAACGCTGGCGGCATGCTTAACACATGCAAGTCGAACGAGCTGATTCCTTCGGGATGAAAGCTAGTGGCGAACGGGTGAGTAATGTATGAGTAACCTGCCTCTATCTACGGGATAACATTTGGAAACAAGTGCTAATACGGTATAAGACCACAGCACCGCATGGTGCAGGGGTAAAAGATTTATCGGATAGAGATGGACTCATATCCCATTAGCTAGTTGGTGAGATAATAGCCCACCAAGGCGACGATGGGTAGCCGAGCTGAGAGGCTGATCGGCCACATTGGAACTGAAACACGGTCCAG	0.038741	0.0131239	0	0	0	0	0	0	0	0.0126146	0	0.246873	0	0	0	0	0	0.0639795	0.0994036	0	0	0	0	0	0	0	0	0	0	0	0	0	0	0	0	0	0	0	0	0	0	0	0.00413437	0	0.0134993	0	0
	246	GACGAACGCTGGCGGCGTGCTTAACACATGCAAGTCGAACGAAGAGCGATGGAAGCTTGCTTCTATCAATCTTAGTGGCGAACGGGTGAGTAACGCGTAATCAACCTGCCCTTCAGAGGGGGACAACAGTTGGAAACGACTGCTAATACCGCATACGATCTAACCTTGGCATCGAGGATGGATGAAAGGTGGCCTCTATTTATAAGCTATCACTGAAGGAGGGGATTGCGTCTGATTAGCTAGTTGGAGGGGTAACGGCCCACCAAGGCGATGATCAGTAGCCGGTCTGAGAGGATGAACGGCCACATTGGGACTGAGACACGGCCCAG	0.0366259	0	2.86124	0	0	0	0	0	0	0	0.779376	0	0	0	0	0	0	0	0	0	0	0.00301432	0	0	0	0	0.012058	0	0	0	0	0	0	0	0	0.0263089	0	0	0	0	0.00615612	0.00884382	0	0.125322	0	0	0
	247	GACGAACGCTGGCGGCGTGCTTAACACATGCAAGTCGAACGATGAAAGAGAATCCGATCTCTTCGGAGTGAAGAATCTCTGGATTAGTGGCGGACGGGTGAGTAACGCGTGAGCAATCTGCCTTACACAAAGGGATAGCCTCGGGAAACCGGGATTAATACCATATGATATCTAGCGACCGCATGGTAGATAGATTAAAGAATTTCGGTGTAAGATGAGCTCGCGTCCCATTAATTAGTTGGTGAGGGTAACGGCCCACCAAGATAGCGATGGGTAGCCGATCTAAGAGGATGACCGGCCACATTGGAACTGAGAAACGGTCCAA	0.0267633	0	0	0	0	0	0	0	0	0	0	0	0	0	0	0	0	0	0	0	0	0	0	0	0.00864304	0	0	0.52836	0	0.369755	0	0	0	0	0	0.0263089	0	0	0	0	0	0	0	0	0	0	0
	248	GACGAACGCTGGCGGCGTGCTTAACACATGCAAGTCGAACGATGAACCTCGAAATGACATCTTCGGAAGGATTTTCGAGAGGATTAGTGGCGAACGGGTGAGTAACGCGTGAGCAACCTGCCTTAGACAAGGGGATAGCCTCGGGAAACCGTGATTAATACCCTATGAGACTCCGCCTACGAGTGTAGAAGAAGTTAAAGCGATAGCGGTCTAAGATGGGCTCGCGTCTGATTAGCTAGTTGGTGAGATAAAAGCCCACCAAGGCAACGATCAGTAACCGGCTTGAGAGAGTGAACGGTCACATTGGAACTGAGACACGGTCCAA	0.0406703	0	0	0	0	0	0	0	0	0	0	0	0	0.0118887	0	0	0	0	0	0	0	0	0	0	0	0	0	0	0	0	0	0	0	0	0	0	0	0	0	0	0	0.00294794	0	0	0	0	0
	249	GATGAACGCTGGCGGCGTGCTTAACACATGCAAGTCGAACGGAAAGGCCAGTGCTTGCACTGGTACTCGAGTGGCGAACGGGTGAGTAACACGTGGGTGATCTGCCCTGCACTTCGGGATAAGCCTGGGAAACTGGGTCTAATACCGGATAGGACCATCGTTTAGTGTCGGTGGTGGAAAGTTTTTTCGGTGTGGGATGAGCTCGCGGCCTATCAGCTTGTTGGTGGGGTAATGGCCTACCAAGGCGTCGACGGGTAGCCGGCCTGAGAGGGTGTACGGCCACATTGGGACTGAGATACGGCCCAG	0.000167433	0	0	0.00279533	0	0	0	0	0	0	0	0	0	0	0	0	0	0	0	0	0	0	0	0	0	0	0	0	0	0	0	0	0	0	0	0	0	0	0	0	0	0	0	0	0	0	0
	250	GATGAACGCTGACAGAATGCTTAACACATGCAAGTCTACTTGAATTCTCTTCGGAGATAGTAAGGTGGCGGACGGGTGAGTAACACGTAAAGAACTTGCCCTGCAGTCTGGGACAACTATTGGAAACGATAGCTAATACCGGATATTATGCGAGGACCGCATGGTCCTTTCATGAAAGCTATATGCGCTGCAGGAGAGCTTTGCGTCCCATTAGTTAGTTGGTGAGGTAACGGCTCACCAAGACCGCGATGGGTAGCCGGCCTGAGAGGGTGAACGGCCACAAGGGGACTGAGACACGGCCCTT	0.0385805	0	0	0	0	0	0	0.00729217	0	0	0	0	0	5.70262	0	0	0	0	0	0	0	0	0	0	0	0	0	0	0	0	0	0	0	0	0	0	0	0	0	0	0	0	0	0	0	0	0
	251	GACGAACGCTGGCGGCGTGCCTAATACATGCAAGTAGAACGCTGAAGGAGGAGCTTGCTTCTCTGGATGAGTTGCGAACGGGTGAGTAACGCGTAGGTAACCTGCCTGGTAGCGGGGGATAACTATTGGAAACGATAGCTAATACCGCATAACAGCAAATGTTGCATGACATTTGCTTAAAAGGTGCAATTGCATCACTACCAGATGGACCTGCGTTGTATTAGCTAGTTGGTGGGGTAATGGCTCACCAAGGCGACGATACATAGCCGACCTGAGAGGGTGATCGGCCACACTGGGACTGAGACACGGCCCAG	0.0363329	0	0	0	0	0	0	0	0	0	0	0	0	0	0	0	0	0	0	0	0	0	0	0	0	0	0	0	0	0	0	0	0	0	0	0	0	0	0	0.525721	0	0	0	0.640535	0	0	0
	252	GACGAACGCTGGCGGCGCGCCTAACACATGCAAGTCGCGCGGTTAAAGCCCCCTCGGGGGTGCATAAAGCGGCGAACGGGCGAGTAACGCGTGGGCAACCTGCCCCCCTCCCGGGAATAGCCGGGGGAAACCCCGGGTAAGGCCCGGCGACCCCTCGGAAGGGCATCCTTCCGGGGGCATACGAAGGGGAGGGGGATGGGCCCGCGTCCGATTAGCCAGACGGCGGGGTGACGGCCCACCGTGGCGACGATCGGTAGCCGGGCTGAGAGGCCGGTCGGCCGCATTGGGACTGAGACACGGCCCAG	0.00888922	0	0	0.0377369	0	0	0	0	0	0	0.059952	0	0	0	0	0	0	0	0	0	0	0	0	0	0	0	0	0	0	0	0	0.00729998	0	0	0	0.0263089	0.00277223	0	0.494816	0	0.00307806	0.00589588	0	0	0	0.00233187	0
	253	GACGAACGCTGGCGGCGCGCCTAACACATGCAAGTCGCGCGGTTAAAGCTGCTTCGGCAGTGCATAAAGCGGCGAACGGGCGAGTAACGCGTGGGCAACCTGCCCCCCTCCCGGGAATAGCCGGGGGAAACCCCGGGTAAGGCCCGGCGACCCCTCGGAAGGGCATCCTTCCGGGGGCATACGGAGGGGAGGGGGATGGGCCCGCGTCCGATTAGCCAGACGGCGGGGTGACGGCCCACCGTGGCGACGATCGGTAGCCGGGCTGAGAGGCCGGTCGGCCGCATTGGGACTGAGACACGGCCCAG	0.0187887	0	0	0.0670878	0	0	0	0	0	0	0.059952	0	0	0	0	0	0	0	0	0	0	0	0	0	0	0	0	0	0	0	0	0	0	0	0	0.0263089	0.00277223	0	1.95276	0	0.00923418	0.00884382	0	0	0	0	0
	254	GATGAACGCTGGCGGCGTGCCTAATACATGCAAGTAGAACGCTGAAGGAAGGAGCTTGCTCTTTCCGGATGAGTTGCGAACGGGTGAGTAACGCGTAGGTAACCTGCCTGGTAGCGGGGGATAACTATTGGAAACGATAGCTAATACCGCATAACAGTAGATATTGCATGATATCTGCTTGAAAGGGGCAATTGCTCCACTACCAGATGGACCTGCGTTGTATTAGCTAGTTGGTGAGGTAACGGCTCACCAAGGCGACGATACATAGCCGACCTGAGAGGGTGATCGGCCACACTGGGACTGAGACACGGCCCAG	0.0346037	0	0	0	0	0.00482114	0.0093769	0	0	0	0	0	0	0	0	0	0	0	0	0	0	0	0	0	0	0	0	0	0	0	0	0	0	0	0	0	0	0	0	0.449491	0	0	0	0.313305	0.0134993	0	0
	255	GACGAACGCTGGCGGCGCGCCTAACACATGCAAGTCGAGCGATGAACATTGAATGATCCCTTCGGGGTGATTTCGATCGGATTAGCGGCGAACGGGTGAGTAACGCGTGAGGAACCTGCCTCTTACAACGGGATAGCCTCGGGAAACCGGGATTAATACCGTATAAGACTCCGACATCTCCTGATGATGAAGTCAAAGCGTTAGCGGTAAGAGATGGCCTCGCGTCTGATTAGCTTGTTGGCGGGGTAACGGCCCACCAAGGCGACGATCAGTAACCGGCCTGAGAGGGTGAACGGTCACATTGGAACTGAGACACGGTCCAA	0.0353864	0	0	0	0	0	0	0	0	0	0	0	0	0	0.00306082	0	0	0	0	0	0	0	0	0	0	0	0	0.005712	0	0	0	0	0	0	0	0	0	0	0	0	0.00615612	0.123813	0	0	0.0350981	0	0
	256	GACGAACGCTGGCGGCGTGCTTAACACATGCAAGTCGAACGTGATTTTTGTGGAAATTCCTTCGGGAATGGAAATGAAATGAAAGTGGCGAACGGGTGAGTAACACGTGAGCAACCTACCTTACACAGGGGGATAGCCGTTGGAAACGACGATTAATACCGCATGAGACCACAGAACCGCATGGTATAGGGGTCAAAGATTTATCGGTGTAAGATGGGCTCGCGTCTGATTAGCTAGTTGGAAGGGTAAAGGCCTACCAAGGCGACGATCAGTAGCCGGTCTGAGAGGATGAACGGCCACATTGGAACTGAGACACGGTCCAA	0.0338578	0	0	0	0	0	0	0	0	0	0	0	0	0	0	0.0161005	0	0	0	0	0	0.0301432	0	0	0	0	4.93172	0	0.0134941	0.00339225	0	0	0	0	0	0	0	0	0	0	0	0	0	0	0	0	0
	257	GATAAACGCTGGCGGCGTGCATAACACATGCAAGTCGAACGATGAACCTTATTAGATTTCTTCGGAATGAAAATAAGTGGATTAGTGGCGAACGGGTGAGTAACACGTGAGTAACCTGCCTTACACAAGGGGATAGCCTTTGGAAACGAAGAATAATACCCTATAAAGTTAGTCAATCGCATGGTAGACTAACCAAAGATTTATCGGTGTAAGATGGACTTGCGTCTGATTAGCTAGTTGGTGAGATAAAAGCCCACCAAGGCGACGATCAGTAGCCGGCTTGAGAGAGTGTACGGCCACATTGGGACTGAGACACGGCCCAA	0.033735	0	0	0	0	0	0	0	0	0	0	0	0	0	0	0	0	0	0	0	0	0	0	0	0	0	0	0	0	0	0	0	0	0	0	0	0	0	0	0	0	0.0206356	0	0	0	0	0
	258	GATGAACGCTAGCTACAGGCTTAACACATGCAAGTCGAGGGGCAGCATGTCGGTTGCTTGCAACCGATGATGGCGACCGGCGCACGGGTGAGTAACGCGTATCCAACCTACCCTTGTCCATCGGATAACCCGTCGAAAGGCGGCCTAACACGATATGCGGTTCTCAGCAGGCATCTAACGAGAACGAAATGTGAAGGAGAAGGATGGGGATGCGTCTGATTAGCTTGTTGGCGGGGTAACGGCCCACCAAGGCGACGATCAGTAGGGGTTCTGAGAGGAAGGTCCCCCACATTGGAACTGAGACACGGTCCAA	0.0339325	0	0	0	0	0	0.00468845	0	0	0	0	0	0	0	0	0	0	0	0	0	0	0	0	0	0	0	0	0	0	0	0	0	0	0	0	0	0	0.0182688	0	0	0	0	0	0	0	0	0
	259	GACGAACGCTGGCGGCGCGCTTAACACATGCAAGTCGAGCGATGAAATTTTGACAGAACCCTTCGGGGTGAAGACAAAATGGATTAGCGGCGGACGGGTGAGTAACACGTGAGTAACCTGCCTTAGACATTGGGATAGCCTCGGGAAACCGGGATTAATACCGAATAAAATCATAGGTGCACATGCACTAATGATCAAAACTCCGGTGGTCTAAGATGGACTCGCGTCCCATTAGCTAGTTGGTAGGGTAACGGCCTACCAAGGCGACGATGGGTAGCCGGCCTGAGAGGGTGAACGGCCACATTGGAACTGAGAAACGGTCCAA	0.0337411	0	0	0	0	0	0.051573	0	0	0.0126146	0	0	0	0.0317033	0	0	0	0	0	0.0597841	0	0	0.00226835	0.0644004	0.0172861	0	0.0030145	0	0	0.0373147	0	0	0	0	0	0	0	0	0	0	0.0215464	0	0	0	0.00539971	0	0
	260	GACGAACGCTGGCGGCGTGCCTAATACATGCAAGTAGAACGCTGAGGACTGGTGCTTGCACCGGCCCAAGGAGTTGCGAACGGGTGAGTAACGCGTAGGTAACCTACCTCATAGCGGGGGATAACTATTGGAAACGATAGCTAATACCGCATAAAAGTGTTTAACCCATGTTAAACATTTAAAAGGTGCAACTGCATCACTATGAGATGGACCTGCGTTGTATGAGCTAGTTGGTGAGGTAACGGCTCACCAAGGCGACGATACATAGCCGACCTGAGAGGGTGATCGGCCACACTGGGACTGAGACACGGCCCAG	0.0666833	0	0	0	0	0	0	0	0	0	0	0	0	0	0	0	0	0	0	0	0	0	0	0	0	0	0	0	0	0	0	0	0	0	0	0	0	0	0	0	0	0	0	0	0	0	0
	261	GATGAACGCTGGCGGCGTGCTTAACACATGCAAGTCGAACGAGAGATACAGGAGGAAGTTTTCGGACGGAATCCGGTAGATCGAGTGGCGGACGGGTGAGTAACGCGTGGGGAACCTGCCTCATACAGGGGGATAACAGTTGGAAACGACTGTTAATACCGCATAAGACCACAGAGTCGCATGACTCAGGGGTAAAAACTCCGGTGGTATGAGATGGACCCGCGTTCGATTAGCCAGTTGGCGGGGTAACGGCCCACCAAGGCGACGATCGATAGCCGATTTGAGAGAATGACCGGCCACATTGGGACTGAGACACGGCCCAA	0.027955	0	0.0042139	0.146755	0	0	0	0	0	0	0.14988	0	0.00308509	0	0	0	0	0.216312	0.0497018	0	0.00239126	0	0	0	0	0	0	0	0	0.0169612	0.0176578	0	0	0	0	0	0	0.0531456	0.008836	0	0.0277025	0	0.0434109	0	0.124193	0	0
	262	GATGAACGCTGGCGGCGTGCTTAACACATGCAAGTCGAACGATGAAGCCCAGCTTGCTGGGTGGATTAGTGGCGAACGGGTGAGTAACACGTGAGTAACCTGCCCTTAACTCTGGGATAAGCCTGGGAAACTAGGTCTAATACCGGATAGGAGCGCCTACCGCATGGTGGGTGTTGGAAAGATTTATCGGTTTTGGATGGACTCGCGGCCTATCAGCTTGTTGGTGAGGTAATGGCTCACCAAGGCGACGACGGGTAGCCGGCCTGAGAGGGTGACCGGCCACACTGGGACTGAGACACGGCCCAG	0.00190429	0	0	0	0	0	0	0	0	0	0	0	0	0	0	0	0.00703482	0	0	0	0	0	0	0	0	0	0	0	0	0	0	0	0	0	0	0	0	0	0	0	0	0	0	0.250644	0	0	0
	263	GATGAACGCTGGCGGCGTGCCTAACACATGCAAGTCGAACGAAGCAATTAAGATGAAGTTTTCGGATGGAATCTTGATTGACTGAGTGGCGGACGGGTGAGTAACGCGTGGATAACCTGCCTCACACTGGGGGATAACAGTTAGAAATGACTGCTAATACCGCATAAGCGCACAGTGCCGCATGGCAGTGTGTGAAAAACTCCGGTGGTGTGAGATGGATCCGCGTCTGATTAGCCAGTTGGCGGGGTAACGGCCCACCAAAGCGACGATCAGTAGCCGACCTGAGAGGGTGACCGGCCACATTGGGACTGAGACACGGCCCAA	0.0214962	0	0	0	0.0753509	0	0	0.00243072	0	0	0	0	0	0.645954	0	0	0	0	0	0	0	0	0	0	0	0	0	0	0	0	0	0	0.0548259	0.0219072	0	0	0	0	0	0	0	0.397972	0	0	0	0.00233187	0
	264	ATTGAACGCTGGCGGCAGGCCTAACACATGCAAGTCGAACGGTAACAGGAAACAGCTTGCTGTTTCGCTGACGAGTGGCGGACGGGTGAGTAATGTCTGGGAAACTGCCCGATGGAGGGGGATAACTACTGGAAACGGTAGCTAATACCGCATAACGTCGCAAGACCAAAGAGGGGGACCTTAGGGCCTCTTGCCATCGGATGTGCCCAGATGGGATTAGCTAGTAGGTGGGGTAAAGGCTCACCTAGGCGACGATCCCTAGCTGGTCTGAGAGGATGACCAGCCACACTGGAACTGAGACACGGTCCAG	0.0323785	0	0	0	0	0	0	0	0	0	0	0	0	0	0	0	0	0	0	0	0	0	0	0	0	0	0	0	0	0	0	0	0	0	0	0	0	0	0	0	0	0	0	0	0	0	0
	265	GACGAACGCTGGCGGCGTGCTTAACACATGCAAGTCGAACGATGAAGAAAAGAATTGAAGCTTCGGCAGAAATTCATTTCGGATTAGTGGCAGACGGGTGAGTAACGCGTGAGCAACCTACCTCTTACAAAGGGATAGCCTCGGGAAACCGGGATTAATACCATATAACATTGCGACGAAGCATTTCGATGCAATCAAAGCTACGGCGGTAAGAGATGGGCTCGCGTCCCATTAACCGGATGGTGAGGTAACGGCTCACCATAGTGACGATGGGTAACCGGCCTGAGAGGGTGAACGGTCACACTGGAACTGAGACACGGTCCAG	0.0219408	0	0	0	0	0	0	0	0	0	0	0	0	0.0237774	0	0	0	0	0.132538	0	0.00239126	0	0	0	0.00864304	0	0	0.039984	0	0	0.0255057	0	0	0	0	0	0	0	0	0	0.0400148	0	0.0165375	0	0.0890953	0	0
	266	ATTGAACGCTGGCGGCAGGCCTAACACATGCAAGTCGAGCGGATGAAGGGAGCTTGCTCCTGGATTCAGCGGCGGACGGGTGAGTAATGCCTAGGAATCTGCCTGGTAGTGGGGGATAACGTCCGGAAACGGGCGCTAATACCGCATACGTCCTGAGGGAGAAAGTGGGGGATCTTCGGACCTCACGCTATCAGATGAGCCTAGGTCGGATTAGCTAGTTGGTGGGGTAAAGGCCTACCAAGGCGACGATCCGTAACTGGTCTGAGAGGATGATCAGTCACACTGGAACTGAGACACGGTCCAG	0.0366059	0	0	0	0	0	0.0093769	0	0	0	0	0	0	0	0	0	0	0	0	0	0	0	0	0	0	0	0	0	0	0	0	0	0	0	0	0	0	0	0	0.575664	0	0	0	1.96338	0	0	0
	267	GATGAACGCTGGCGGCATGCCTAATACATGCAAGTCGAACGAGAGGAAGGAAAGCTTGCTTTTCTGAATCTAGTGGCGAACGGGTGAGTAACACGTAGGTAACCTGCCCATGTGCCCGGGATAACTTCTGGAAACGGATGCTAAAACCGGATAGGTAGCAGACAAGCATTTGACTGCTATTAAAGTGGCTAAGGCCATGAACATGGATGGACCTGCGGTGCATTAGCTAGTTGGTGAGGTAACGGCCCACCAAGGCGACGATGCATAGCCGGCCTGAGAGGGCGGACGGCCACATTGGGACTGAGACACGGCCCAA	0.0303165	0	0	0	0	0	0	0	0.114257	0	0	0	0.00308509	0.0118887	0	0	0	0	0	0	0	0	0	0.167901	0	0	0	0	0	0	0	0	0	0	0	0	0	0	0	0	0	0	0	0.132284	0	0.0163231	0.714638
	268	GATGAACGCTGGCGGCGTGCCTAATACATGCAAGTCGAGCGAACAGATAAGGAGCTTGCTCCTTTGACGTTAGCGGCGGACGGGTGAGTAACACGTGGGTAACCTACCTATAAGACTGGGACAACTTCGGGAAACCGGAGCTAATACCGGATAATATGTTGAACCGCATGGTTCAATAGTGAAAGATGGTTTTGCTATCACTTATAGATGGACCCGCGCCGTATTAGCTAGTTGGTGAGGTAACGGCTCACCAAGGCAACGATACGTAGCCGACCTGAGAGGGTGATCGGCCACACTGGAACTGAGACACGGTCCAG	0.0210418	0	0.00210695	0	0	0	0	0	0	0	0	0	0	0	0.0306082	0	0	0	0	0	0	0	0	0	0	0	0	0.008568	0	0	0	0	0	0	0	0	0	0	0	0	0	0	0	0.0696233	0	0.00699562	0
	269	GACGAACGCTGGCGGCGTGCCTAATACATGCAAGTAGAACGCTGAAGCTTGGTGCTTGCACCGAGCGGATGAGTTGCGAACGGGTGAGTAACGCGTAGGTAACCTGCCTGGTAGCGGGGGATAACTATTGGAAACGATAGCTAATACCGCATGACAACAGTTATTGCATGATAACTGTTTAAAAGGGGCAATTGCTCCACTACCAGATGGACCTGCGTTGTATTAGCTAGTTGGTGAGGTAACGGCTCACCAAGGCAACGATACATAGCCGACCTGAGAGGGTGATCGGCCACACTGGGACTGAGACACGGCCCAG	0.0306035	0	0	0	0	0	0	0	0	0	0	0	0	0	0	0	0	0	0	0	0	0	0	0	0	0	0.006029	0	0	0	0	0	0	0	0	0	0	0	0	0	0	0	0	0	0	0	0
	270	GACGAACGCTGGCGGCGTGCCTAATACATGCAAGTAGAACGCTGAAGGAAGGAGCTTGCTCTTTCCGGATGAGTTGCGAACGGGTGAGTAACGCGTAGGTAACCTGCCTGGTAGCGGGGGATAACTATTGGAAACGATAGCTAATACCGCATAACAGTAGATATCGCATGATAGCTGCTTGAAAGGTGCAAATGCACCACTACCAGATGGACCTGCGTTGTATTAGCTAGTTGGTGAGGTAACGGCTCACCAAGGCAACGATACATAGCCGACCTGAGAGGGTGATCGGCCACACTGGGACTGAGACACGGCCCAG	0.0199368	0	0.0042139	0	0	0	0	0	0	0	0.44964	0	0	0	0	0	0	0	0	0	0	0	0	0	0	0	0.048232	0	0	0	0	0	0	0	0	0	0	0	0	0	0	0	0	0.0278493	0	0	0
	271	GATGAACGCTGGCTACAGGCTTAACACATGCAAGTCGAGGGGAAACGACGGGGAAGCTTGCTTCCTTGGGCGTCGACCGGCGCACGGGTGAGTAACGCGTATCCAACCTGCCTCTGACTGAGGGATAACCCGTCGAAAGTCGGCCTAATACCTCATGGCATCGTCTGCGGGCATCCAACGACGATTAAAGATTTCATCGGTCAGGGATGGGGATGCGTCTGATTAGTTAGTTGGCGGGGTAACGGCCCACCAAGGCGACGATCAGTAGGGGTTCTGAGAGGAAGGTCCGCCACATTGGAACTGAGACACGGTCCAA	0.0293923	0	0	0	0	0	0	0	0	0	0	0	0	0	0	0	0	0	0	0	0.00717377	0	0	0	0	0	0	0	0	0	0	0	0	0	0	0	0	0	0	0	0	0	0	0	0.00269986	0	0
	272	GATGAACGCTGGCGGCGTGCTTAACACATGCAAGTCGAACGCTGAAGCCTGGTGCTTGCACTGGGTGGATGAGTGGCGAACGGGTGAGTAACACGTGAGTAACCTGCCCTTGACTTCGGGATAAGCCCGGGAAACTGGGTCTAATACTGGATATGACTTCCTGCCGCATGGTGGGGGGTGGAAAGATTTATCGGTTGGGGATGGACTCGCGGCCTATCAGTTTGTTGGTGGGGTAATGGCCTACCAAGACGTCGACGGGTAGCCGGCCTGAGAGGGTGACCGGCCACACTGGGACTGAGACACGGCCCAG	0.000493812	0	0	0.00139766	0	0	0	0	0	0	0	0	0	0	0	0	0	0	0.0497018	0	0	0	0	0	0	0	0	0	0	0	0	0	0	0	0	0	0	0	0	0	0	0	0	0	0	0	0
	273	ATTGAACGCTGGCGGCAGGCTTAACACATGCAAGTCGAACGATGATTATCTAGCTTGCTAGATATGATTAGTGGCGGACGGGTGAGTAACATTTAGGAATCTGCCTAGTAGTGGGGGATAGCTCGGGGAAACTCGAATTAATACCGCATACGACCTACGGGTGAAAGGGGGCGCAAGCTCTTGCTATTAGATGAGCCTAAATCAGATTAGCTAGTTGGTGGGGTAAAGGCCCACCAAGGCGACGATCTGTAACTGGTCTGAGAGGATGATCAGTCACACCGGAACTGAGACACGGTCCGG	0.0018356	0	0	0	0	0	0	0	0.139647	0	0	0	0	0	0	0	0.0281393	0	0	0	0	0	0	0	0	0	0	0	0	0	0	0	0	0	0	0	0	0	0	0	0	0	0	0	0.018899	0	0
	274	AGCGAACGCTGGCGGCAGGCCTAACACATGCAAGTCGAACGGACCCTTCGGGGTTAGTGGCGGACGGGTGAGTAACACGTGGGAACGTGCCTTTAGGTTCGGAATAGCTCCTGGAAACGGGTGGTAATGCCGAATGTGCCCTTCGGGGGAAAGATTTATCGCCTTTAGAGCGGCCCGCGTCTGATTAGCTAGTTGGTGAGGTAACGGCTCACCAAGGCGACGATCAGTAGCTGGTCTGAGAGGATGACCAGCCACACTGGGACTGAGACACGGCCCAG	0.0276666	0	0	0	0	0	0	0	0	0	0	0	0	0	0	0	0	0	0	0	0	0	0	0	0	0	0	0	0	0	0	0	0	0	0	3.94633	0	0	0	0	0	0	0	0	0	0	0
	275	GACGAACGCTGGCGGCGTGCTTAACACATGCAAGTCGAACGAGAGATGAAAAGAAGCTTGCTTCTTTTGAGATCGAGTGGCAAACGGGTGAGTAACGCGTAAACAACCTGCCCTACGGATGGGGACAACAGTTGGAAACGACTGCTAATACCGAATACGCTCATAGAGCCGCATGACTTTATGAGGAAAGGATGGCCTCTACATTATGCTATCGCCGGAGGAGGGGTTTGCGTCTGATTAGCTAGTTGGAGGGGTAACGGCCCACCAAGGCGACGATCAGTAGCCGGTCTGAGAGGATGAACGGCCACATTGGAACTGAGACACGGTCCAG	0.0303743	0	0	0	0	0	0	0	0	0	0	0	0	0	0	0	0	0.00304664	0	0	0	0	0	0	0.11236	0	0	3.86131	0	0	0	0	0.00238373	0	0	0	0	0	0	0	0	0	0	0	0	0	0
	276	GATGAACGCTAGCTACAGGCTTAACACATGCAAGTCGAGGGGCAGCATGGTCTTAGCTTGCTAAGGCTGATGGCGACCGGCGCACGGGTGAGTAACACGTATCCAACCTGCCGTCTACTCTTGGCCAGCCTTCTGAAAGGAAGATTAATCCAGGATGGGATCATGAGTTCACATGTCCGCATGATTAAAGGTATTTTCCGGTAGACGATGGGGATGCGTTCCATTAGATAGTAGGCGGGGTAACGGCCCACCTAGTCAACGATGGATAGGGGTTCTGAGAGGAAGGTCCCCCACATTGGAACTGAGACACGGTCCAA	0.0315928	0	0	0	0.00941886	0	0.00468845	0	0	0	0	0.0109721	0	0.360625	0	0.0241507	0.0281393	0	0	0	0.0119563	0	0	0	0.0345722	0	0	0	0	0	0	0	0	0	0.0489762	0	0	0.00996479	0.00589067	0.41532	0	0	0.0144703	0.591798	0	0.00466374	1.69213
	277	AACGAACGCTGGCGGCATGCCTAACACATGCAAGTCGAACGATGCTTTCGGGCATAGTGGCGCACGGGTGCGTAACGCGTGGGAATCTGCCCTTAGGTTCGGAATAACAGTTAGAAATGACTGCTAATACCGGATGATGTCGATAAGACCAAAGATTTATCGCCTGAGGATGAGCCCGCGTAGGATTAGCTAGTTGGTGTGGTAAAGGCGCACCAAGGCGACGATCCTTAGCTGGTCTGAGAGGATGATCAGCCACACTGGGACTGAGACACGGCCCAG	0.0273821	0	0	0	0	0	0	0	0	0	0	0	0	0	0	0	0	0	0	0	0	0	0	0	0	0	0	0	0	0	0	0	0	0	0	0	0	0	0	3.27261	0	0	0	0.772819	0	0	0
	278	GACGAACGCTGGCGGCGTGCCTAATACATGCAAGTGGAACGCACAGATGATACGTAGCTTGCTACAATTATCTGTGAGTCGCGAACGGGTGAGTAACGCGTAGGTAACCTAGCTTATAGCGGGGGATAACTATTGGAAACGATAGCTAATACCGCATAAAAGTGGTTGACCCATGTTAACTATTTAAAAGGAGCAACAGCTCCACTATGAGATGGACCTGCGTTGTATTAGCTAGTTGGTAGGGTAAAGGCCTACCAAGGCGACGATACATAGCCGACCTGAGAGGGTGAACGGCCACACTGGGACTGAGACACGGCCCAG	0.0289243	0	0	0	0	0	0	0	0	0	0	0	0	0	0	0	0	0	0	0	0	0	0	0	0	0	0	0	0	0	0	0	0	0	0	0	0	0	0	0	0	0	0	0	0	0	0
	279	GACGAACGCTGGCGGCGCGCCTAACACATGCAAGTCGAGCGATGAAGAGAAGACAGAAGCCCTCGGGCAGACGTCATCTCGGATTAGCGGCGGACGGGTGAGTAACAGGTGAGTAACCTACCTTCGACACAGGGATAGCCTCGGGAAACCGGGATTAATACCTGATGATATTACACTTTCGCATGAGAGAGTAATCAAAGAACTTCGGTCAAAGATGGACTCGCCACTGATTAGCTCGTTGGTGAGATAACAGCCCACCAAGGCAACGATCAGTAGCCGGCCTGAGAGGGTGAACGGCCACATTGGAACTGAGACACGGTCCAA	0.0316194	0	0	0	0	0	0	0	0	0	0	0	0	0	0	0	0	0	0	0	0	0	0	0	0	0	0	0	0	0	0	0	0	0	0	0	0	0	0	0	0	0	0	0	0	0	0
	280	GATGAACGCTGGCGGCGTGCTTAACACATGCAAGTCGAGCGATGAAGTTTCCTTCGGGAAATGGATTAGCGGCGGACGGGTGAGTAACACGTGGGTAACCTGCCTCATAGAGTGGAATAGCCTTCCGAAAGGAAGATTAATACCGCATAATGTTGAAAGATGGCATCATCATTTAACCAAAGGAGCAATCCGCTATGAGATGGACCCGCGGCGCATTAGCTAGTTGGTGGGGTAACGGCCTACCAAGGCGACGATGCGTAGCCGACCTGAGAGGGTGATCGGCCACATTGGGACTGAGACACGGCCCAG	0.029893	0	4.40984	0	0	0	0	0.00243072	0	0	0	0	0	0.0118887	0	0	0	0	0	0	0	0	0	0	0	0	0	0	0	0	0	0	0	0	0	0	0	0	0	0	0	0	0	0	0	0	0
	281	GATTAACGCTGGCGGCGTGCATAACACATGCAAGTCGAACGATGAAACTTAAATGATCTCTTCGGAGTGAACTTAAGTGGATTAGTGGCGGACGGGTGAGTAACGCGTGAGTAACCTGCCTTAGAGAAGGGGATAGCCTTTGGAAACGAAGAATAATACCCTATGACACCATAACCTCGCATGAGGACTTGGTCAAAGATTTATCGCTCTAAGATGGACTTGCGTCTGATTAGTTAGTTGGTGGGGTAACGGCCTACCAAGACAGCGATCAGTAGCCGGCTTGAGAGAGTGTACGGCCACATTGGGACTGAGACACGGCCCAG	0.0275006	0	0	0	0	0	0	0	0	0	0	0	0	0	0	0	0	0	0	1.70385	0.0215213	0	0	0.883205	0	0	0	0	0	0	0.125567	0	0	0	0	0	0	0.107952	0	0	0.31704	0.00589588	0.299742	0	0.337482	0.00699562	0
	282	GATGAACGCTGGCGGCGTGCTTAACACATGCAAGTCGAACGGGATCTGACCAGCTTGCTGGTTGGTGAGAGTGGCGAACGGGTGAGTAATGCGTGACCAACCTGCCCCATGCTCCAGAATAGCTCTTGGAAACGGGTGGTAATGCTGGATGCTCCAACTTGACGCATGTCTTGTTGGGAAAGTGTTTAGTGGCATGGGATGGGGTCGCGTCCTATCAGCTTGTAGGCGGGGTAATGGCCCACCTAGGCTTCGACGGGTAGCCGGCCTGAGAGGGCGGACGGCCACATTGGGACTGAGATACGGCCCAG	0.0269529	0	0	0	0.0188377	0	0	0	0	0	0	0	0	0	0	0	0	0	0	0	0	0	0	0	0	0	0	0	0	0	0	0	0	0	0	0	0	0	0	0	0	0	0	0	0.129593	0.00233187	0
	283	GATTAACGCTGGCGGCATGCCTAACACATGCAAGTCGAACGGAGATAGCAATATCTTAGTGGCGAACGGGTGAGTAACGCGTGAGTAATCTGCCTTTCATTACGGAATAACACAAAGAAATTTGTGCTAATACGGTATGACACAAAGCATCGCATGGTGCAATGTTAAAAGATTTATCGATGAGAGATGAGCTCGCGTCCCATTAGCTAGTTGGTGAGATAATAGCCCACCAAGGCAACGATGGGTAGCCGGTCTGAGAGGATGAACGGCCACAATGGAACTGAGACACGGTCCAT	0.0026722	0	0	0	0	0	0	0	0	0	0	0	0	0	0	0	0	0	0	0	0	0	0	0	0	0	0	0	0	0	0	0	0	0	0	0.0526177	0	0	0	0	0	0	0	0	0	0	0
	284	GATAAACGCTGGCGGCGTGCATAACACATGCAAGTCGAACGATGAACCTTAATTGATTTCTTCGGAATGAAATTAAGCGGATTAGTGGCGAACGGGTGAGTAACACGTGAGTAACCTGCCTTACACAAGGGGATAGCCTTTGGAAACGAAGAATAATACCCTATAACGTCAAAATATCGCATGATAAAGTGACCAAAGATTTATCGGTGTAAGATGGACTTGCGTCTGATTAGCTAGTTGGTGAGATAAAAGCCCACCAAGGCGACGATCAGTAGCCGGCTTGAGAGAGTGTACGGCCACATTGGGACTGAGACACGGCCCAA	0.0293701	0	0	0	0	0	0	0	0	2.65747	0	0	0	0	0	0	0	0	0	0	0	0	0	0	0	0	0	0	0	0	0	0	0	0	0	0	0	0	0	0	0	0	0	0	0	0	0
	285	GATGAACGCTAGCTATAGGCTTAACACATGCAAGTCGAGGGGAAACGGCATTATGTGCTTGCACATTTTGGACGTCGACCGGCGCACGGGTGAGTATCGCGTATCCAACCTGCCCTTTACTTGGGGATACCCCGTTGAAAGACGGCCTAATACCCGATGTAATTCATTGATGGCATCAGATATGAATAAAAGATTTATCGGTAAAGGATGGGGATGCGTCTGATTAGCTTGTTGGTGAGGTAATGGCTCACCAAGGCAACGATCAGTAGGGGTTCTGAGAGGAAGGTCCCCCACATTGGAACTGAGAAACGGTCCAA	0.0208708	0	0	0	0	0	0	0	0	0	2.15827	0	0	0	0	0	0	0	0	0	0	0	0	0	0	0	0.006029	0	0	0	0	0	0	0	0	0.0263089	0	0	0	0	0	0.00294794	0	0.083548	0	0.0139912	0
	286	GACGAACGCTGGCGGCGTGCCTAATACATGCAAGTAGAACGCTGAAGGAGGAGCTTGCTCTTCTGGATGAGTTGCGAACGGGTGAGTAACGCGTAGGTAACCTGCCTGGTAGCGGGGGATAACTATTGGAAACGATAGCTAATACCGCATAAGAGTAGATGTCGCATGACATTTGCTTAAAAGGTGCAATTGCATCACTACCAGATGGACCTGCGTTGTATTAGCTAGTTGGTGAGGTAACGGCTCACCAAGGCAACGATACATAGCCGACCTGAGAGGGTGATCGGCCACACTGGGACTGAGACACGGCCCAG	0.0169051	0	0	0	0	0	0	0	0	0	0	0	0	0	0	0	0	0	0	0	0	0	0	0	0.00864304	0	0.0030145	0	0	0	0	0	0	0	0	0	0	0	0	0.0026286	0	0	0	0.222795	0	0	0
	287	GACGAACGCTGGCGGCGTGCTTAACACATGCAAGTCGAACGCTGAAGCCCAGCTTGCTGGGTGGATGAGTGGCGAACGGGTGAGTAACACGTGAGTAACCTGCCCCCTTCTTTGGGATAACGCCCGGAAACGGGTGCTAATACTGGATATTCACTGGCCTTCGCATGGGGGTTGGTGGAAAGGTTTTTTCTGGTGGGGGATGGGCTCGCGGCCTATCAGCTTGTTGGTGGGGTGATGGCCTACCAAGGCTTTGACGGGTAGCCGGCCTGAGAGGGTGACCGGTCACATTGGGACTGAGATACGGCCCAG	0.0282228	0	0.0105347	0	0	0	0	0	0	0	0	0	0	0.00396291	0	0	0	0	0	0	0.00478252	0.00301432	0	0	0	0	0.018087	0	0	0	0	0	0	0	0	0	0	0	0	0.701837	0	0	0	0.396853	0	0.0116594	1.01035
	288	GATGAACGCTAGCGATAGGCTTAACACATGCAAGTCGAGGGGCAGCGAGATGTAGCAATACGTCGTCGGCGACCGGCGAATGGGTGAGTAACACGTATGCAACTTACCTCTTAGTGGTGAATAACTCGATGAAAGTCGAACTAATACACCATACTCTCCTTAGATCACATGAAAAGAGGAGGAAAGATTAATCGCTAAGAGATAGGCCTGCGTTCCATTAGCTCGTTGGTAAGGTAACGGCTTACCAAGGCAACGATGGATAGGGGGACTGAGAGGTTGACCCCCCACATTGACACTGAGATACGGGTCAA	0.0288955	0	0	0	0	0	0	0	0	0	0	0	0	0	0	0	0	0	0	0	0	0	0	0	0	0	0	0	0	0.00339225	0	0	0	0	0.0333455	0	0	0	0	0	0	3.62597	0	0	0	0	0
	289	GATGAACGCTGACAGAATGCTTAACACATGCAAGTCAACTTGAATTTGGGTCTTTTGACTTAGATTTGGGTGGCGGACGGGTGAGTAACGCGTAAAGAACTTGCCTCACAGTTAGGGACAACATTTGGAAACGAATGCTAATACCTGATATTATGATTTTAAGGCATCTTAGAATTATGAAAGCTATACGCGCTGTGAGAGAGCTTTGCGTCCCATTAGCTAGTTGGAGAGGTAACGGCTCACCAAGGCGATGATGGGTAGCCGGCCTGAGAGGGTGAACGGCCACAAGGGGACTGAGACACGGCCCTT	0.0285554	0	0	0	0	0	0	0	0	0	0	0	0	0	0	0	0	0	0	0	0	0	0	0	0	0	0	0	0	0	0	0	0	0	0	0	0	0	0	0	0	0	0	0	0	0	0
	290	GACGAACGCTGGCGGCGTGCCTAATACATGCAAGTAGAACGCACAGGATGCACCGTAGTTTACTACACCGTATCCTGTGAGTTGCGAACGGGTGAGTAACGCGTAGGTAACCTGCCTGGTAGCGGGGGATAACTATTGGAAACGATAGCTAATACCGCATAAGAACATTTACTGCATGGTAGATGTTTAAAAGGTGCAAATGCATCACTACCAGATGGACCTGCGTTGTATTAGCTAGTTGGTGAGGTAACGGCTCACCAAGGCAACGATACATAGCCGACCTGAGAGGGTGATCGGCCACACTGGGACTGAGACACGGCCCAG	0.0236078	0	0	0	0	0	0	0	0	0	0	0	0	0	0	0	0	0	0	0	0	0	0	0	0	0	0	0	0	0	0	0	0	0	0	0	0	0	0	0	0	0	0	0	0	0	0
	291	GATGAACGCTGGCGGCGTGCCTAACACATGCAAGTTGAGCGGAGAGTTTTCGAAGAGGACTTCGGTTGGAATTGGAAACGATCAGCAGCGGACGGGTGAGTAAAGCACAAGGACGTATCCTTTTGAGGGGGACAACTGCGGGAAACCGGAGCTAATAGCCCATAAGCCGAGAGGTGAAAGCGCGCAAGCGCGCAAGAGGAGCGACTTGTGTCCTATCAGGCAGTTGGTGAGGTAAGAGCTCACCAAACCGAAGACGGGTAGCCGGACTGAGAGGTTGTACGGCCACATTGGAACTGAGAGACGGTCCAG	0.0282578	0	0	0	0	0	0	0	0	0	0	0	0	0	0	0	0	0	0	0	0.00478252	0	0	0	0	0	0.006029	0	0	1.35351	0	0	0	0	0	0	0	0	0	0	0.00923418	0	0.0289406	0	0.0458976	0	0
	292	GATGAACGCTGACAGAATGCTTAACACATGCAAGTCGACTCGAGTCTTCGGACTTGGGTGGCGGACGGGTGAGTAACGCGTAAAGAACTTGCCTCATAGTCTGGGACAACATTTGGAAATGGATGCTAATACCGGATATTATACTTTCTTCGCATGGAGGAAGTATGAAAGCTATATGCGCTATGAGAGAGCTTTGCGTCCCATTAGCTAGTTGGTGAGGTAACGGCCCACCAAGGCGATGATGGGTAGCCGGCCTGAGAGGGTGAACGGCCACAAGGGGACTGAGACACGGCCCTT	0.023889	0	0	0	0	0	0.0187538	0	0	0.00420486	0	0	0	0	0	0	0	0	0	0	0	0	0	0	0	0	0	0	0	0	0	0	0	0	0	0	0	0	0	0	0	0	0	0	0	0	0
	293	GATGAACGCTGGCGGCGTGCTTAACACATGCAAGTCGAACGGTGAAGCCCAGCTTGCTGGGTGGATCAGTGGCGAACGGGTGAGTAACACGTGAGCAATCTGCCCCTGACTCTGGGATAAGCGCTGGAAACGGTGTCTAATACTGGATATGAGCTGCGACCGCATGGTCAGTAGTTGGAAAGATTTTTCGGTCAGGGATGAGCTCGCGGCCTATCAGCTTGTTGGTGAGGTAATGGCTCACCAAGGCGTCGACGGGTAGCCGGCCTGAGAGGGTGACCGGCCACACTGGGACTGAGACACGGCCCAG	0.0237923	0	0	0	0	0	0	0	0	0	0	0	0	0	0	0	0	0	0	0	0	0	0	0	0	0	0	0	0	0	0	0.0389332	0	0	0	0	0	0	0	0.283889	0	0	0	0.041774	0	0	0
	294	GATGAACGCTAGCTACAGGCTTAACACATGCAAGTCGAGGGGCATCAGGAAGAAAGCTTGCTTTCTTTGCTGGCGACCGGCGCACGGGTGAGTAACACGTATCCAACCTGCCCTTTACTCGGGGATAGCCTTTCGAAAGAAAGATTAATACCCGATGGCATAATGATTCCGCATGGTTTCATTATTAAAGGATTCCGGTAAAGGATGGGGATGCGTTCCATTAGGTTGTTGGTGAGGTAACGGCTCACCAAGGCGTCGATGGATAGGGGTTCTGAGAGGAAGGTCCCCCACATTGGAACTGAGACACGGTCCAA	0.0197104	0	0	0	0.0188377	0	0	0.4351	0	0.0126146	0	0	0.0462763	0.118887	0	0	0	0	0	0	0	0	0	0	0	0	0	0	0	0.0237457	0	0	0	0	0	0	0	0	0	0.0026286	0	0	0	0.0139247	0	0	0
	295	ATTGAACGCTGGCGGAATGCTTTACACATGCAAGTCGAGCGGCAGCGCGGGGCAACCTGGCGGCGAGCGGCGAACGGGTGAGTAATACATCGGAACGTACCCAGACGTGGGGGATAGCCCGGCGAAAGCCGGATTAATACCGCATGAGATCTGAGGATGAAAGCAGGGGACCTTCGGGCCTTGCGCGTTTGGAGCGGCCGATGGCAGATTAGGTAGTTGGTGAGGTAAAGGCTTACCAAGCCTGCGATCTGTAGCTGGTCTGAGAGGATGATCAGCCACACTGGGACTGAGACACGGCCCAG	0.0260696	0	0	0	0	0	0	0	0	0	0	0	0	0	0	0	0	0	0	0	0	0	0	0	0	0	0	0	0	0	0	0	0	0	0	0	0	0	0	0	0	0	0	0.041774	0	0	0
	296	GATTAACGCTGGCGGCGTGCATAACACATGCAAGTCGAACGATGAAGATTATTAGACTTCTTCGGAATGAAAATAATTGGATTAGTGGCGGACGGGTGAGTAACGCGTGAGTAACCTGCCTTACACAAGGGGATAGCCGTTGGAAACGACGAATAATACCCTATGAAACTATCACTTCGCATGAAGCGATAGTCAAAGTGTTAGCGGTGTAAGATGGACTTGCGTCTGATTAGCTAGTTGGTGAGAAAAAAGCCCACCAAGGCAACGATCAGTAGCCGGCTTGAGAGAGTGTACGGCCACATTGGGACTGAGACACGGCCCAG	0.0283208	0	0	0	0	0	0	0	0	0	0	0	0	0	0	0	0	0	0	0	0	0	0	0	0	0	0	0	0	0	0	0	0	0	0	0	0	0	0	0	0	0	0	0	0.00269986	0	0
	297	AGTGAACGCTGGCGGCGTGCCTAATACATGCAAGTCGAACGGACAAGTAAGAGCTTGCTCTTATGAGTTAGTGGCGCACGGGTGAGTAATGTATAGCTAATCTGCCCTACACTAGAGGACAACAGTTGGAAACGACTGCTAATACTCTATACTCCTGTCTTACATAAGTTAGATAGGGAAAGTTTTTCGGTGTAGGATGAGGCTATATTGTATCAGCTAGTTGGTGAGGTAATGGCTCACCAAGGCTATGACGCATAACTGGTCTGAGAGGATGATCAGTCACACTGGAACTGAGACACGGTCCAG	0.0209331	0	0.0442459	0	0	0	0	0	0	0	0	0	0.0462763	0	0	0	0	0	0	0	0	0	0	0	0	0	0	0	0	0	0	0	0	0	0	0	0	0	0.100141	0.315433	0	0	0	0.0974727	0	0	0
	298	ATTGAACGCTGGCGGCAGGCTTAACACATGCAAGTCGAACGGTAGCAGGAGAAAGCTTGCTTTCTTGCTGACGAGTGGCGGACGGGTGAGTAATGCTTGGGAATCTGGCTTATGGAGGGGGATAACTACGGGAAACTGTAGCTAATACCGCGTAGAATCGGAAGATGAAAGTGCGGGACCGCAAGGCCGCATGCCATGAGATGAGCCCAAGTGGGATTAGGTAGTTGGTGGGGTAAGGGCCTACCAAGCCTGCGATCTCTAGCTGGTCTGAGAGGATGGCCAGCCACACTGGAACTGAGACACGGTCCAG	0.0277977	0	0.00842779	0	0	0	0	0	0	0	0.959233	0	0	0	0	0	0	0	0	0	0.00239126	0	0	0	0	0	0	0	0	0	0	0	0	0	0	0.684031	0	0	0	0.402176	0	0	0	0.236719	0	0	1.7907
	299	GATGAACGCTGGCGGCGTGCCTAATACATGCAAGTAGAACGCTGAAGCTTGGTGCTTGCACCGAGCGGATGAGTTGCGAACGGGTGAGTAACGCGTAGGTAACCTGCCTCTTAGCGGGGGATAACTATTGGAAACGATAGCTAATACCGCATAAAAGTCGACATTGCATGATGTTGACTTGAAAGGTGCAATTGCATCACTAAGAGATGGACCTGCGTTGTATTAGCTAGTTGGTGAGGTAACGGCTCACCAAGGCGACGATACATAGCCGACCTGAGAGGGTGATCGGCCACACTGGGACTGAGACACGGCCCAG	0.0211601	0	0.0294973	0	0	0.00241057	0	0.00243072	0.177733	0	0	0	0.0925526	0.00792581	0	0	0	0	0	0	0.00239126	0.00301432	0	0	0	0	0.0512465	0	0	0	0	0	0	0	0	0	0	0.0033216	0	0	0	0	0	0.194945	0	0	0
	300	GATGAACGCTGGCGGCGTGCTTAACACATGCAAGTCGAACGAAGCGAGAGGAGCTTGCTCCTTAAGCTTAGTGGCGGACGGGTGAGTAACGTGTGGGCAACCTGCCTTTTACAGGGGAATAATCACTGGAAACGGTGACTAATACCGCATACGATCTTCGGAAGGCATCTTCTGGAGAGGAAAGGAGCAATCCGGTAAAAGATGGGCCCGCATCTGATTAGCTAGTTGGTGAGATAATAGCCCACCAAGGCAACGATCAGTAGCCGACCTGAGAGGGCGATCGGCCACATTGGGACTGAGACACGGCCCAA	0.0259533	0	0	0	0	0	0	0	0	0	0	0	0	0	0	0	0	0	0	0	0	0	0	0	0	0	0	0	0	0	0	0	0	0	0	3.84109	0	0	0	0	0	0	0	0	0	0	0
	301	GACGAACGCTGGCGGCGTGCCTAATACATGCAAGTCGAGCGAAGTTTTTCTGGTGCTTGCACCGGAAAAACTTAGCGGCGAACGGGTGAGTAACACGTAAAGAACCTGCCTCATAGACTGGGACAACTATTGGAAACGATAGCTAATACCGGATAACAGCATTAACTGCATGGTTGATGTTTAAAAGTTGGTTTTGCTAACACTATGAGATGGCTTTGCGGTGCATTAGCTAGTTGGTGGGGTAAAGGCCTACCAAGGCGACGATGCATAGCCGACCTGAGAGGGTGATCGGCCACACTGGGACTGAGACACGGCCCAG	0.0187566	0	0	0	0	0	0	0	0	0	0	0	0	0	0	0	0	0	0	0	0	0	0	0	0	0	0.0150725	0	0	0	0	0	0	0	0	0.157853	0	0	0	0.428463	0	0	0	0.703196	0	0.0116594	0
	302	GATGAACGCTAGCTACAGGCTTAACACATGCAAGTCGAGGGGAAACGGCATTTAGTGCTTGCACCGAATGGACGTCGACCGGCGCACGGGTGAGTAACGCGTATCCAACCTTCCCATAACTAAGGAATAACCTGCCGAAAGGCAGACTAATACCTTATGTAATCCTTTGATGGCATCAGATAAGGATAAAAGATTTATCGGTTATGGATGGGGATGCGTCTGATTAGCTTGTTGGCGGGGTAACGGCCCACCAAGGCAACGATCAGTAGGGGTTCTGAGAGGAAGGTCCCCCACATTGGAACTGAGACACGGTCCAA	0.0254963	0	0	0	0	0	0	0	0	0	0	0	0	0	0	0	0	0	0	0	0	0.00602864	0	0	0	0	0.337624	0	0	0	0	0	0	0	0	0	0	0	0	0	0	0	0	0	0	0	0
	303	GATGAACGCTGACAGAATGCTTAACACATGCAAGTCAACTTGAATTTGGGTTTTTTAACTTAGATTTGGGTGGCGGACGGGTGAGTAACGCGTAAAGAACTTACCTCACAGCTAGGGACAACATTTGGAAACGAATGCTAATACCTGATATTATGATTTTAAGGCATCTTAGAATTATGAAAGCTATATGCGCTGTGAGAGAGCTTTGCGTCCCATTAGCTAGTTGGAGAGGTAACGGCTCACCAAGGCGATGATGGGTAGCCGGCCTGAGAGGGTGAACGGCCACAAGGGGACTGAGACACGGCCCTT	0.0267584	0	0	0	0	0	0	0	0	0	0	0	0	0	0	0	0	0	0	0	0	0	0	0	0	0	0	0	0	0	0	0	0	0	0	0	0	0	0	0	0	0	0	0	0	0	0
	304	ATTGAACGCTGGCGGCCTGCCTTACACATGCAAGTCGAACGGCAGCACGGGAGCAATCCTGGTGGCGAGTGGCGAACGGGTGAGTAATACATCGGAACGTGTCCTGGAGTGGGGGATAGCCCGGCGAAAGCCGGATTAATACCGCATACGCTCTGTGGAGGAAAGGGGGGGATCTTCGGACCTCTCGCTCAAGGGGCGGCCGATGGCAGATTAGCTAGTTGGTGGGGTAAAGGCCTACCAAGGCGACGATCTGTAGCTGGTCTGAGAGGACGACCAGCCACACTGGGACTGAGACACGGCCCAG	0.0234755	0	0	0	0.141283	0	0.0328192	0	0	0	0.239808	0	0	0	0	0	0	0	0.0165673	0	0	0	0	0	0	0	0	0	0	0	0	0.00486665	0	0.024098	0	0	0	0	0	0	0	0	0	0	0	0	0
	305	GACGAACGCTGGCGGCGTGCCTAATACATGCAAGTCGAGCGAGTCTGCCTTGAAGATCGGAGTGCTTGCACTCTGTGAAACAAGATACAGGCTAGCGGCGGACGGGTGAGTAACACGTGGGTAACCTGCCCAAGAGATCGGGATAACACCTGGAAACAGATGCTAATACCGGATAACAACAGATGATGCCTATCAACTGTTTAAAAGATGGTTCTGCTATCACTCTTGGATGGACCTGCGGTGCATTAGCTAGTTGGTAGGGTAACGGCCTACCAAGGCGATGATGCATAGCCGAGTTGAGAGACTGATCGGCCACATTGGGACTGAGACACGGCCCAA	0.0285615	0	0	0	0	0.0072317	0	0	0	0	0	0	0	0	0	0	0	0	0	0	0	0	0	0	0	0	0	0	0	0	0	0	0	0	0	0	0	0	0	0.538864	0	0	0	0.515213	0.0809957	0	0
	306	GATGAACGCTGGCGGCGTGCCTAACACATGCAAGTCGAACGGGGGTATGTATCGGAAGTTTTCGGATGGAAGATAGATAGCCCAGTGGCGGACGGGTGAGTAACGCGTGAGTAACCTGCCTCATAGAGGGGGATAACAGAGAGAAATCACTGCTAATACCGCATAAGCACACGGGAGCGCATGCTTCTGTGTGAAAAGATTTATCACTATGAGATGGACTCGCGTCTGATTAGCTGGTTGGCGGGGTAAAGGCCCACCAAGGCGACGATCAGTAGCCGATCTGAGAGGATGGACGGCCACATTGGGACTGAGACACGGCCCAG	0.0177085	0	0	0.94482	0	0	0	0	0	0	0	0	0	0	0	0	0	0	0	0	0.00239126	0	0	0	0	0	0	0	0	0	0	0	0	0	0	0	0	0	0.930726	0	0	0	0	0	0	0	0
	307	GACGAACGCTGGCGGCGTGCTTAACACATGCAAGTCGAACGGAGAATTATTTCGGTAATTCTTAGTGGCGAACGGGTGAGTAACGCGTAGACAACCTACCTTTTAGATGGGGACAACATCGCGAAAGCGGTGCTAATACCGAATGTTGATAATGAAATGCATGTTTCGTTATTTAAAGATGGCCTCTATATATAAGCTATCGCTAAAAGATGGGTCTGCGTCTGATTAGCTAGTTGGTGAGATAACAGCCCACCAAGGCAACGATCAGTAGCCGGTCTGAGAGGATGAACGGCCACATTGGGACTGAGACACGGCCCAG	0.0214933	0	0	0	0	0	0	0	0	0	0	0	0	0	0	0	0	0	0	0	0	0	0	0	0	0	0	0	0	0	0	0	0	0	0	0	0	0	0	0	0	0	0	0.355079	0	0	0
	308	GACGAACGCTGGCGGCGCGCCTAACACATGCAAGTCGAGCGATGAACATTCAATGATCCCTTCGGGGTGATTTGGTTGGGATTAGCGGCGAACGGGTGAGTAACGCGTGAGGAACCTGCCTCTTACAACGGGATAGCCTCGGGAAACCGGGATTAATACCGTATAAGACTCCGACATCTCCTGATGATGAAGTCAAAGCGTATGCGGTAAGAGATGGCCTCGCGTCTGATTAGTTAGTTGGCGGGGTAACGGCCCACCAAGACGACGATCAGTAACCGGCCTGAGAGGGTGAACGGTCACATTGGAACTGAGACACGGTCCAA	0.0294667	0	0.0042139	0	0	0	0	0	0	0	0	0	0	0	0	0	0	0	0	0	0	0	0	0	2.70527	0	0	0	0	0	0	0	0	0	0	0	0	0	0	0	0	0	0	0	0	0	0
	309	GATGAACGCTGGCGGCGTGCCTAACACATGCAAGTCGAGCGATTCTCTTCGGAGAAGAGCGGCGGACGGGTGAGTAACGCGTGGGTAACCTGCCCTGTACACACGGATAACATACCGAAAGGTATGCTAATACGGGATAACATAAGAAATTCGCATGTTTTTCTTATCAAAGCTCCGGCGGTACAGGATGGACCCGCGTCTGATTAGCTAGTTGGTGAGGTAACGGCTCACCAAGGCGACGATCAGTAGCCGACCTGAGAGGGTGATCGGCCACATTGGAACTGAGACACGGTCCAA	0.0261881	0	3.57128	0	0	0	0	0	0	0	0	0	0	0	0.0153041	0	0	0	0	0	0	0.00602864	0	0	0	0	0	0	0	0	0	0	0	0	0	0	0.00277223	0	0	0	0	0	0	0.0765857	0	0	0
	310	AGCGAACGCTGGCGGCAGGCTTAACACATGCAAGTCGAGCGGGCACCTTCGGGTGTCAGCGGCAGACGGGTGAGTAACACGTGGGAACGTACCCTTCGGTTCGGAATAACGCTGGGAAACTAGCGCTAATACCGGATACGCCCTTTTGGGGAAAGGTTTACTGCCGAAGGATCGGCCCGCGTCTGATTAGCTAGTTGGTGGGGTAACGGCCTACCAAGGCGACGATCAGTAGCTGGTCTGAGAGGATGATCAGCCACACTGGGACTGAGACACGGCCCAG	0.0297769	0	0	0	0	0	0	0	0	0	0	0	0	0	0	0	0	0	0	0	0	0	0	0	0	0	0	0	0	0	0	0	0	0	0	0	0	0	0	3.7221	0	0	0	0.619648	0	0	0
	311	AGCGAACGCTGGCGGCAGGCCTAACACATGCAAGTCGAACGGATCCTTCGGGATTAGTGGCGGACGGGTGAGTAACACGTGGGAACGTGCCCTTTGGTTCGGAACAACTCAGGGAAACTTGAGCTAATACCGGATGTGCCCTTCGGGGGAAAGATTTATCGCCATTGGAGCGGCCCGCGTCTGATTAGCTAGTTGGTGGGGTAAAGGCCCACCAAGGCGACGATCAGTAGCTGGTCTGAGAGGATGATCAGCCACATTGGGACTGAGACACGGCCCAA	0.0320325	0	0.00210695	0	0.74409	0	0	0	0.698235	0	0	0	0	0.00396291	0.00306082	0.0362261	0.077383	0	0	0	0	0	0	0	0.0950735	0.0116081	0	0.002856	0.0539763	0	0	0	0	0	0	0	0	0	0	0	0	0	0	0	0	0	0
	312	AACGAACGCTGGCGGCAGGCTTAACACATGCAAGTCGAGCGCGTAGCAATACGAGCGGCAGACGGGTGAGTAACGCGTGGGAATCTACCCATCTCTACGGAACAACTCCGGGAAACTGGAGCTAATACCGTATACGTCCTTTTGGAGAAAGATTTATCGGAGATGGATGAGCCCGCGTTGGATTAGCTAGTTGGTGGGGTAATGGCCTACCAAGGCGACGATCCATAGCTGGTCTGAGAGGATGATCAGCCACACTGGGACTGAGACACGGCCCAG	0.0252362	0.00562451	0	0	0.00941886	0	0	0	0	0	0	0	0	0	0	0	0	0	0	0	0	0	0	0	0.0345722	0	0	0	0	0	0	0	0	0	0	0	0.00277223	0	0	0	0	0	0	0	0	0	1.35535
	313	GACGAACGCTGGCGGCGCGCCTAACACATGCAAGTCGCGCGGTTAAAGCCCCCTCGGGGGTGCATAAAGCGGCGAACGGGCGAGTAACGCGTGGGCAACCTGCCCCCCTCCCGGGAATAGCCGGGGGAAACCCCGGGTAAGGCCCGGCGACCCCTCACCGAGGCATCTCGGAGAGGGCATACGAAGGGGAGGGGGATGGGCCCGCGTCCGATTAGCCAGACGGCGGGGTGACGGCCCACCGTGGCGACGATCGGTAGCCGGGCTGAGAGGCCGGTCGGCCGCATTGGGACTGAGACACGGCCCAG	0.0160119	0	0	0.0670878	0	0	0	0	0	0	0	0	0.00925526	0	0	0	0	0	0	0	0	0	0	0	0	0	0	0	0	0	0	0.00243333	0	0	0	0	0	0	1.8968	0	0.00615612	0	0	0	0	0	0
	314	GACGAACGCTGGCGGCGTGCTTAACACATGCAAGTCGAACGAAAATACCAAGCTTGCTTGGTTGATTAGTGGCGAACGGGTGAGTAACACGTGAGTAACCTGCCCCTTACTTTCCTGGATAACTGCTCGAAAGGGTAGCTAATACGGGATATTCTGACTAGCCTGCATGGGTTGGTTTGGAAAGGTTGTTTTTCTGGTAAGGGATGGGCTCGCGGCCTATCAGCTTGTTGGTGGGGTGATGGCCTACCAAGGCTTTGACGGGTAGCCGGCCTGAGAGGGTGGACGGTCACACTGGGACTGAGATACGGCCCAG	0.0110457	0	0	0	0	0	0	0	0	0	0	0	0	0	0	0	0	0	0.0828363	0	0	0	0	0	0	0	0.012058	0	0	0	0	0	0	0	0	0	0	0	0	0	0	0	0	0.062661	0	0	0
	315	GACGAACGCTGGCGGCGCGCCTAACACATGCAAGTCGAGCGATGAACATTCATTGATCCCTTCGGGGTGATTTGATTGGGATTAGCGGCGAACGGGTGAGTAACGCGTGAGGAACCTGCCTCTTACAACGGGATAGCCTCGGGAAACCGGGATTAATACCGTATAAGACTCCGACACCTCCTGGTGATGAAGTCAAAGTGCTAGCGGTAAGAGATGGCCTCGCGTCTGATTAGTTAGTTGGTGGGGTAACGGCCTACCAAGACGACGATCAGTAACCGGCCTGAGAGGGTGAACGGTCACATTGGAACTGAGACACGGTCCAA	0.0225119	0	0	0	0	0	0	0	0	0	0	0	0	0	0	0	0	0	0	0	0	0	0	0	0	0	0	0	0	0.00339225	0	0	0	0	0	0.0263089	0	0	0	0	0	0	0.0248062	0	0	0	0
	316	GATGAACGCTGGCGGCACGCTTAACACATGCAAGTCGAACGAATAAAGCACCTTCGGGTGTGTATAGAGTGGCGAACGGCTGAGTAACACGTGGGCAACCTGCCCTTCAGTTCGGAATAGCTACGGGAAACCGTGGGTAATACCGGATGATCCACCTCCCTCGCATGAAGGAGGTGGCAAAGATTTATCGCTGAAGGATGGGCCCGCGGCCTGTTAGCTTGTTGGTGAGGTAACGGCTCACCAAGGCAGTAATGGGTAGCCGGGTTGAGAGACCGACCGGCCAGATTGGGACTGAGACACGGCCCAG	0.0173847	0	0	0	0	0	0	0	0	0	0	0	0	0	0	0	0	0	0	0	0	0	0	0	0	0	0.0030145	0.017136	0	0.841277	0	0	0	0	0	0	0	0.0199296	0	0	0	0	0	0	0	0	0
	317	ATTGAACGCTGGCGGCCGGCCTAACACATGCAAGTCGAACGGTAACAGAAAGCAGCTTGCTGCTTTGCTGACGAGTGGCGGACGGGTGAGTAATGTCTGGGAAACTGCCCGATGGAGGGGGATAACTACTGGAAACGGTAGCTAATACCGCATAACGTCGCAAGACCAAAGAGGGGGACCTTCGGGCCTCTTGCCATCGGATGTGCCCAGATGGGATTAGCTAGTAGGTGGGGTAACGGCTCACCTAGGCGACGATCCCTAGCTGGTCTGAGAGGATGACCAGCCACACTGGAACTGAGACACGGTCCAG	0.0155156	0	0	0	0	0	0	0	0	0	0	0	0	0	0	0	0	0	0	0	0	0	0	0	0	0	0	0	0	0	0	0	0	0	0	0	0	0	0	0	0	0	0	0	0	0	0
	318	GATGAACGCTAGCTACAGGCTTAACACATGCAAGTCGTGGGGCAGCGGATACTTAGCTTGCTAAGTATGCCGGCGACCGGCGCACGGGTGAGTAACGCGTACCGAACCTGCCCATCACACAGGGATAGGCTTGCGAAAGCAAGATTAATATCTGATGGTCTCAATTTTATGCATGTATGATTGAGTAAAGCCTTCGGGCGGTGATGGATGGCGGTGCGTCCCATTAGGAAGTTGGCGGGGTAACGGCCCACCAATCCTTCGATGGGTAGGGGTTCTGAGAGGAAGGTCCCCCACATTGGAACTGAGATACGGTCCAA	0.026756	0	0	0	0	0	0	0	0	0	0	2.37821	0	0.538955	0	0	0	0	0	0	0	0.00301432	0	0	0	0	0.018087	0	0	0	0	0	0	0	0	0	0	0	0	0	0	0	0	0.187983	0	0	0
	319	GATGAACGCTGACAGAATGCTTAACACATGCAAGTCAACTTGAATTTGGGTTTTTTAACTTAGATTTGGGTGGCGGACGGGTGAGTAACGCGTAAAGAACTTGCCTCACAGCTAGGGACAACATTTGGAAACGAATGCTAATACCTGATATTATGATTTTAAGGCATCTTAGAATTATGAAAGCTATACGCGCTGTGAGAGAGCTTTGCGTCCCATTAGCTAGTTGGAGAGGTAACAGCTCACCAAGGCGATGATGGGTAGCCGGCCTGAGAGGGTGAACGGCCACAAGGGGACTGAGACACGGCCCTT	0.0251597	0	0	0	0	0	0	0	0	0	0	0	0	0	0	0	0	0	0	0	0	0	0	0	0	0	0	0	0	0	0	0	0	0	0	0	0	0	0	0	0	0	0	0	0	0	0
	320	GATGAACGCTGGCGGCGTGCTTAACACATGTAAGTCGAGCGGAGTTAATTGGAAGCTTGCTTTTGATTAACTTAGCGGCGGACGGGTGAGTAACGTGTGGGCAACCTGCCCTGTACTGTGGAATAATCACTTGAAAAGGTGACTAATACCGCATGTGGTCCTTGGAAGGCATCTTCTGAGGAAGAAAGGATTTATTCGGTACAGGATGGGCCCGCATCTGATTAGCTAGTTGGTGAGATAACAGCCCACCAAGGCGACGATCAGTAGCCGACCTGAGAGGGTGATCGGCCACATTGGGACTGAGACACGGCCCAA	0.025911	0	0	0	0	0	0.0093769	0	0	0	0	0	0	0	0	0	0	0	0	0	0	0	0	0	0	0	0	0	0	0	0	0	0	0	0	0	0	0	1.0721	0	0	0	0	0.236719	0	0	0
	321	GATGAACGCTGGCTACAGGCTTAACACATGCAAGTCGAGGGGAAACGACGGGGAAGCTTGCTTCCTCGGGCGTCGACCGGCGCACGGGTGAGTAACGCGTATCCAACCTGCCTCTGACTGAGGGATAACCCGTCGAAAGTCGGCCTAATACCTCATGGCATCGTCTGCGGGCATCCAACGACGATTAAAGATTTCATTGGTCAGGGATGGGGATGCGTCTGATTAGCTTGTTGGCGGGGTAACGGCCCACCAAGGCGACGATCAGTAGGGGTTCTGAGAGGAAGGTCCCCCACATTGGAACTGAGACACGGTCCAA	0.0217288	0	0	0	0	0	0	0	0	0	0	0	0	0	0	0	0	0	0	0	0	0	0	0	0	0	0	0	0	0	0	0	0.00476747	0	0	0	0	0	0	0	0.00615612	0	0.00620155	0	0.00539971	0	0
	322	GATGAACGCTGGCGGCGTGCTTAACACATGCAAGTCGAACGAACGACTATTAACAGAACCTTTCGGGGCGAAGATGATAGAAGTTAGTGGCGGACGGGTGCGTAACGCGTGGGTAATCTGCCTTTGTCAAAGGAATAACTATTCGAAAGAATAGCTAAAACCATATAACATATTAATAGGGCATCCTAATAATATCAAAACGATAGTGGACAAAGATGAGCCCGCGTCTGATTAGCTAGTTGGTGAGATAAAAGCCCACCAAGGCAACGATCAGTAGCCGACCTGAGAGGGTGAACGGCCACATTGGAACTGAGACACGGTCCAA	0.0219305	0	0.00210695	0	0	0	0	0	0	0	0	0	0	0	0	0	0	0.152332	0	0	0.00239126	0	0	0	0	0	0	0	0	0	0	0	0	0	0	0	0	0	0	0	0.00307806	0	0.00206718	0.00696233	0.00539971	0	0
	323	AGCGAACGCTGGCGGCAGGCTTAACACATGCAAGTCGAGCGGGCGTAGCAATACGTCAGCGGCAGACGGGTGAGTAACGCGTGGGAACGTACCTTTTGGTTCGGAACAACACAGGGAAACTTGTGCTAATACCGGATAAGCCCTTACGGGGAAAGATTTATCGCCGAAAGATCGGCCCGCGTCTGATTAGCTAGTTGGTAGGGTAATGGCCTACCAAGGCGACGATCAGTAGCTGGTCTGAGAGGATGATCAGCCACATTGGGACTGAGACACGGCCCAA	0.0177798	0	0	0	0.518037	0	0.0281307	0	0	0	0	0	0	0	0	0	0.0422089	0	0	0	0	0	0	0	0	0.00386937	0	0	0.00899604	0	0	0.170333	0	0	0	0	0	0	0	0	0	0	0	0.222795	0	0	0
	324	AGCGAACGCTGGCGGCAGGCTTAACACATGCAAGTCGAGCGGGCGTAGCAATACGTCAGCGGCAGACGGGTGAGTAACGCGTGGGAACGTACCTTTTGGTTCGGAACAACACAGGGAAACTTGTGCTAATACCGGATAAGCCCTTACGGGGAAAGATTTATCGCCGAAAGATCGGCCCGCGTCTGATTAGCTAGTTGGTGAGGTAACGGCTCACCAAGGCGACGATCAGTAGCTGGTCTGAGAGGATGATCAGCCACATTGGGACTGAGACACGGCCCAA	0.0257184	0	0	0	0	0	0.0328192	0	0	0	0	0	0	0	0	0	0	0	0.231942	0	0	0	0	0	0	0	0	0	0	0	0	0	0	0	0	0	0	0	0	0	0.0554051	0	0.117829	0	0.0647966	0	0
	325	GACGAACGCTGGCGGCGTGCGTAACACATGCAAGTCGAACGAGAGAGAGAGAGAAGCTTGCTTTTCTTACGATCGAGTGGCAAACGGGTGAGTAACGCGTAAACAACCTGCCCCGCAGATGGGGACAACAGCTGGAAACGGCTGCTAATACCGAATACGCTCCTCTTAGCGCATGGTAAGAGGAAGAAAGGGTGGCCTCTGGAACAAGCTACCGCTGCGGGAGGGGTTTGCGTCTGATTAGCTGGTTGGAGGGGTAACGGCCCACCAAGGCGACGATCAGTAGCCGGTCTGAGAGGATGAACGGCCACATTGGAACTGAGACACGGTCCAG	0.0252657	0	0.00210695	0	0	0	0	3.46621	0.152342	0	0	0	0	0	0	0	0	0	0	0	0	0	0	0	0	0	0	0	0	0	0	0	0.109652	0	0	0	0	0	0	0	0	0	0	0	0	0	0
	326	GACGAACGCTGGCGGCGTGCTTAACACATGCAAGTCGAGCGATGAAGCTTCCTTCGGGAAGTGGATTAGCGGCGGACGGGTGAGTAACACGTGGGTAACCTGCCTCAAAGTGGGGGATAGCCTTCCGAAAGGAAGATTAATACCGCATAACATAAGAGAATCGCATGATTTTCTTATCAAAGATTTATTGCTTTGAGATGGACCCGCGGCGCATTAGCTAGTTGGTAAGGTAACGGCTTACCAAGGCAACGATGCGTAGCCGACCTGAGAGGGTGATCGGCCACATTGGAACTGAGACACGGTCCAG	0.0355116	0	0	0	5.25572	0	0	0	0	0	0	0	0	0	0	0	0	0	0	0	0	0	0	0	0	0	0	0	0	0	0	0	0	0	0	0	0	0	0	0	0	0	0	0	0	0	0
	327	GATGAACGCTGACAGAATGCTTAACACATGCAAGTCAACTTGAACATGGGTTTTTAACTTAGGTTTGGGTGGCGGACGGGTGAGTAACGCGTAAAGAACTTGCCTCACAGATAGGGACAACATTTAGAAATGAATGCTAATACCTAATATTATGGAAATAGGGCATCCTATAATTATGAAAGCTAAATGCGCTGTGAGAGAGCTTTGCGTCCCATTAGCTAGTTGGAGAGGTAACAGCTCACCAAGGCGATGATGGGTAGCCGGCCTGAGAGGGTGAACGGCCACAAGGGGACTGAGACACGGCCCTT	0.0253347	0	0	0	0	0	0	0	0	0	0	0	0	0	0	0	0	0	0	0	0	0	0	0	0	0	0.024116	0.002856	0	3.71451	0	0	0	0	0	0	0	0	0	0	0	0	0	0	0	0	0
	328	AACGAACGCTGGCGGCAGGCTTAACACATGCAAGTCGAGCGCCCCGCAAGGGGAGCGGCAGACGGGTGAGTAACGCGTGGGAACGTACCTTTTGCTACGGAATAACTCAGGGAAACTTGTGCTAATACCGTATGTGCCCTTCGGGGGAAAGATTTATCGGCAAAGGATCGGCCCGCGTTGGATTAGCTAGTTGGTGAGGTAAAGGCTCACCAAGGCGACGATCCATAGCTGGTCTGAGAGGATGATCAGCCACACTGGGACTGAGACACGGCCCAG	0.0232609	0	0	0	0.113026	0.00482114	0	0	0	0	1.4988	0	0	0	0	0	0	0	0	0	0	0	0	0	0	0	0	0	0	0	0	0	0	0	0	0	0.00277223	0	0	0	0	0	0	0	0	0.00233187	0
	329	ATTGAACGCTGGCGGCAGGCCTAACACATGCAAGTCGAGCGGATGAGAGGAGCTTGCTCCTTGATTTAGCGGCGGACGGGTGAGTAATGCCTAGGAATCTGCCTGGTAGTGGGGGATAACGTTCCGAAAGGAACGCTAATACCGCATACGTCCTACGGGAGAAAGCAGGGGACCTTCGGGCCTTGCGCTATCAGATGAGCCTAGGTCGGATTAGCTAGTTGGTGAGGTAATGGCTCACCAAGGCGACGATCCGTAACTGGTCTGAGAGGATGATCAGTCACACTGGAACTGAGACACGGTCCAG	3.37059e-05	0	0	0	0	0	0	0	0	0	0	0	0	0	0	0	0	0	0	0	0	0	0	0	0	0	0	0	0	0	0	0	0	0	0	0	0	0	0	0	0	0	0	0	0	0.00233187	0
	330	GATGAACGCTAGCGACAGGCTTAACACATGCAAGTCGAGGGGCAGCATGATAAGTAGCAATACTTATTGATGGCGACCGGCGCACGGGTGAGTAACGCGTATGCAACTTACCTATCAGAGGGGGATAGCCCGGCGAAAGTCGGATTAATACTCCATAAAACAGGGGTTCCGCATGGGACTATTTGTTAAAGATTCATCGCTGATAGATAGGCATGCGTTCCATTAGGCAGTTGGCGGGGTAACGGCCCACCAAACCGACGATGGATAGGGGTTCTGAGAGGAAGGTCCCCCACATTGGTACTGAGACACGGACCAA	0.0248311	0	0	0	0	0	0	0	0	0	0	0	0	0	0	0	0	0	0	0	0	0	0	0	0	0	0	0	0	0	0	0	0	0	0	0	0	0	0	0	0	0	0	0	0	0	0
	331	GATGAACGCTAGCGATAGGCTTAACACATGCAAGTCGAGGGGTAACATGAGAAGAGCTTGCTCTTTTTGATGACGACCGGCGCACGGGTGCGTAACACGTATGCAACCTGCCCTTTATTAGCGGATACCCCGATGAAAGTCGGACTAATACGTTATGCATTGCGGAGTTCGCATGAGCTTTGCAATAAAGATTTATCGATAAAGGATGGGCATGCGGTCCATTAGATAGTTGGTAGGGTAAAAGCCTACCAAGTCAATGATGGATAGGGGGACTGAGAGGTTGACCCCCCACACCGGTACTGAGATACGGACCGG	0.023542	0	0	0	0	0	0	0	0	0	0	0	0	0	0	0	0	0	0	0	0	0	0	0	0	0	0	0	0	0	0	0	0	0	0	0	0	0	0	0	0	0	0	0	0	0	0
	332	GATGAACGCTGGCGGCGTGCTTAACACATGCAAGTCGAACGAGAAGTGAAGACGGAAACCTTCGGGCGGAAGACTTTATTTCGAGTGGCGGACGGGTGAGTAACGCGTGGGTAACCTGCCTCATACAGGGGGATAACAGTTGGAAACGACTGTTAATACCGCATAAGACCACAGCACCGCATGGTGCGGGGGTAAAAACTCCGGTGGTATGAGATGGACCCGCGTTCGATTAGCCAGTTGGCGGGGTAACGGCCCGCCAAAGCGACGATCGATAGCCGATCTGAGAGGATGACCGGCCACATTGGGACTGAGACACGGCCCAA	0.00110091	0	0	0	0	0	0	0	0	0	0	0	0.0678719	0	0	0	0	0	0	0	0	0	0	0	0	0	0.0030145	0	0	0	0	0	0	0	0	0.0263089	0	0	0	0	0.00307806	0	0	0.062661	0	0	0
	333	GATGAACGTTGGCGACGTGCCTAACACATGCAAGTCGAGCGGAGAAGAAGAAAGTGAACTTTTCGGAGTGAACTTTTTTCGGATCAGCGGCGGACGGGTGAGTAATACATGAGGAACCTGCCCTCTACAAGGGGATAGCCGGGGGAAACCGCGATTAATACCCTATGAGACCACGAAAGCGCATGCTTTTGAGGTTAAAGATTTATCGGTAGAAGATGGCCTCATGACCCATTAGCTAGTTGGTGATTTAACAGACCACCAAGGCGACGATGGGTAGCCGGCTTGAGAGAGTGAACGGCCACATTGGAACTGAGACACGGTCCAG	0.0272368	0	0.00210695	0	0	0	0	0	0	0	0	0	0	0	0	0	0	0.00304664	0	0	0	0	0	0	2.83492	0	0	0	0	0.281556	0	0	0	0	0	0	0	0	0	0	0	0	0	0	0	0	0
	334	GATGAACGCTGGCGGCGTGCCTAACACATGCAAGTCGAGCGAGGGTTTGCTCAGTATTGAGTATTCTAAAACTAGAATGTTCAATTCTGAGCAAAACCAAGCGGCGGACGGGTGAGTAACGCGTGGGTAACCTGCCCTATACACATGGATAACATACTGAAAAGTTTACTAATACATGATAATATATATTTGTGGCATCGCAGATATATCAAAGTGTTAGCGGTATAGGAGGGACCCGCGTCTGATTAGCTAGTTGGTGAGATAACTGCCCACCAAGGCGACGATCAGTAGCCGACCTGAGAGGGTGATCGGCCACATTGGAACTGAGACACGGTCCAA	0.0238081	0	0	0	0	0	0	0.043753	0	0	0	0.427913	0	0	0	0	0	0.051793	0	0	0	0	0	0	0	0	0	0	0	0.0169612	0	0	1.09175	0	0	0.0789266	0	0	0	0	0	0	0	0	0	0	0
	335	GATGAACGCTGGCGGCGTGCTTAACACATGCAAGTCGAACGAAGCAATTTAGCGGAAGTTTTCGGATGGAAGCTAGATTGACTGAGTGGCGGACGGGTGAGTAACGCGTGGGTAACCTGCCTCACACTGGGGGACAACAGTTAGAAATGACTGCTAATACCGCATAAGCGCACAGGACCGCATGGTCTAGTGTGAAAAACTCCGGTGGTGTGAGATGGACCCGCGTTTGATTAGCTAGTTGGTGGGGTAACGGCCTACCAAGGCGACGATCAATAGCCGACCTGAGAGGGTGACCGGCCACATTGGGACTGAGACACGGCCCAA	0.0232424	0	0	0	0	0	0	0	0	0	0	0	0	0	0	0	0	0	0	0	0	0	0	0	0	0	0	0	0	0	0	0	0	0	0	0	0	0	0	0	0	0	0	0	0	0	0
	336	GATGAACGCTAGCGATAGGCTTAACACATGCAAGTCGAGGGGTAACGTGTTGGAAGCTTGCTTCCGATGACGACGACCGGCGGATGGGTGCGTAACGCGTATGCAACTTGCCTCACAGTGGAGAATAACCCGGAGAAATCCGGACTAATGTTCCATACACTCTTAAGTACGCCTGTACATGAGAGGAAAGATTTATCGCTGTGAGATAGGCATGCGTCCTATTAGGTAGTTGGTGAGGTAACGGCTCACCAAGCCGACGATAGGTAGGGGTGCTGAGAGGCAGATCCCCCACATTGGGACTGAGACACGGCCCAA	0.0225983	0	0	0	0	0	0	0	0	0	0	0	0	0	0	0	0	0	0	0.00221423	0	0	0	0.00230001	0.0432152	0	0.0030145	0	0	0.128905	0	0	0	0	0	0	0	0	0	0	0	0	0	0	0	0	0
	337	GACGAACGCTGGCGGCGTGCCTAACACATGCAAGTCGAACGGAGAGATATGAGAGCTTGCTCTTGTAAATCTTAGTGGCGAACGGGTGAGTAACGCGTAAACAACCTGCCCAACGGATGGGGACAACAGACGGAAACGACTGCTAATACCCAATAGACTCCGGTTTCGCATGAAACCGACAGGAAAGGTGGCCTCTCGAAGAAGCTACCGCCGCAGGAGGGGTTTGCGTTTGATTAGTTAGTTGGTGGGGTAACGGCCTACCAAGACGATGATCAATAGCCGGTCTGAGAGGATGAACGGCCACACTGGAACTGAGACACGGTCCAG	0.020958	0	0	0	0.0188377	0	0	0	0	0	0	0	0	0	0	0	0	0	0	0	0	0	0	0	0.242005	0	0	0	0	0.00339225	0	0	0	0	0	0	0	0	0	0	0	0.00294794	0	0	0	0	0
	338	GATGAACGCTGGCGGCGTGCTTAACACATGCAAGTCGAGCGAAGCGAATCTTCGGAAGTTTTCGGATGGAAGAGGATTTGACTTAGCGGCGGACGGGTGAGTAACGCGTGGGTAACCTGCCTTACACTGGGGGATAACAGTTAGAAATGACTGCTAATACCGCATAAGCGCACAGGGCCGCATGGTCCGGTGTGAAAAACTCCGGTGGTGTAAGATGGACCCGCGTCTGATTAGGTAGTTGGTGGGGTAACGGCCCACCAAGCCGACGATCAGTAGCCGACCTGAGAGGGTGACCGGCCACATTGGGACTGAGACACGGCCCAA	0.0161019	0	0	0	0.0188377	0	0	0	0	0	0	0	0	0	0	0	0	0	0	0	0	0	0	0	0	0	0	0	0	0.00339225	0	0	0	0.0350516	0	0	0	0	0	0	0	0	0	0	0	0	0
	339	GATGAACGCTGGCGGCGTGCCTAACACATGCAAGTTGAGCGGAGAGTTTTCGAAGAAGACTTCGGTTGGAATTGGAAACGATCAGCAGCGGACGGGTGAGTAAAGCACAAGGACGTATCCTTTTGAGGGGGACAACTGCGGGAAACCGGAGCTAATAGCCCATAAGCCGAGAGGTGAAAGCGCGCGAGCGCGCAAGAGGAGCGACTTGTGTCCTATCAGGCAGTTGGTGAGGTAAGAGCTCACCAAACCGAAGACGGGTAGCCGGACTGAGAGGTTGTACGGCCACATTGGAACTGAGAGACGGTCCAG	0.0215562	0	0	0	0	0	0	0	0	0	0	0	0	0	0	0.00402512	0	0	0	0	0.00239126	0	0	0	0	0	0	0	0	0.912514	0	0	0	0	0	0	0	0	0	0	0.00307806	0.106126	0.00620155	0	0.0485974	0	0
	340	GATGAACGCTGACAGAATGCTTAACACATGCAAGTCAACTTGAACTTCGGTTTGGGTGGCGGACGGGTGAGTAACGCGTAAAGAACTTGCCTCACAGCTAGGGACAACATTTGGAAACGAATGCTAATACCTGATATTATGATAATAGGGCATCCTATAATTATGAAAGCTAAAAGCGCTGTGAGAGAGCTTTGCGTCCCATTAGCTAGTTGGAGAGGTAACGGCTCACCAAGGCGATGATGGGTAGCCGGCCTGAGAGGGTGATCGGCCACAAGGGGACTGAGACACGGCCCTT	0.022897	0	0	0	0	0.00964227	0	0.0291687	0	0	0	0	0	0.0158516	0	0	0	0	0	0	0	0	0	0	0	0	0	0	0	0	0	0	2.35513	0	0	0	0	0	0	0	0	0	0	0	0	0	0
	341	GATGAACGCTAGCGACAGGCTTAACACATGCAAGTCGAGGGGCAGCACAGGTAGCAATACCGGGTGGCGACCGGCGCACGGGTGAGTAACGCGTATGCAACTTGCCTATCAGAGGGGGATAACCCGGCGAAAGTCGGACTAATACCGCATGAAGCAGGGGCCCCGCATGGGGATATTTGCTAAAGATTCATCGCTGATAGATAGGCATGCGTTCCATTAGGCAGTTGGCGGGGTAACGGCCCACCAAACCGACGATGGATAGGGGTTCTGAGAGGAAGGTCCCCCACATTGGTACTGAGACACGGACCAA	0.0250623	0	0	0	0	0	0	0	0	0	0	0	0	0.475549	0	0	0	0	0	0	0	0	0	0.00230001	0	0	0	0	0	0	0	0	0	0	0	0	0	0	0.686263	0	0	0.0619067	0.00206718	0.041774	0	0	0.0410711
	342	GATGAACGCTAGCTACAGGCTTAACACATGCAAGTCGAGGGGCATCAGGAAGAAAGCTTGCTTTCTTTGCTGGCGACCGGCGCACGGGTGAGTAACACGTATCCAACCTGCCCTTTACTCGGGGATAGCCTTTCGAAAGAAAGATTAATACCCGATAGTATAATGATTCCGCATGGTTTGATTATTAAAGGATTCCGGTAAAGGATGGGGATGCGTTCCATTAGGTTGTTGGTGAGGTAACGGCTCACCAAGCCGTCGATGGATAGGGGTTCTGAGAGGAAGGTCCCCCACATTGGAACTGAGACACGGTCCAA	0.0226951	0	0	0	0	0	0	0	0	0	0	0	0.910101	0	0	0	0	0	0	0	0	0	0	0	0	0	0	0	0	0	0	0	0.00476747	0	0	0	0	0	0	0	0	0	0	0.00696233	0	0	0
	343	GACGAACGCTGGCGGCGCGCCTAACACATGCAAGTCGAACGGAGCTGTTTTCTCTGAAGTTTTCGGATGGAAGAGAGTTCAGCTTAGTGGCGAACGGGTGAGTAACACGTGAGCAACCTGCCTTTCAGTGGGGGACAACATTTGGAAACGAATGCTAATACCGCATAAGACCACAGTGTCGCATGGCACAGGGGTCAAAGGATTTATCCGCTGAAAGATGGGCTCGCGTCCGATTAGCTAGATGGTGAGGTAACGGCCCACCATGGCGACGATCGGTAGCCGGACTGAGAGGTTGAACGGCCACATTGGGACTGAGACACGGCCCAG	0.0237996	0	0	0	0	0	0	0	0	0	0	0	0	0	0	0	0	0	0	0	0	0	0	0	0	0	0	0	0	0.013569	0	0	0	0	0	0	0	0	0	0	0	0.0766464	0	0.11836	0.0269986	0.00466374	0
	344	GACGAACGCTGGCGGCGCGCCTAACACATGCAAGTCGAACGAGAGAGAAGGAGCTTGCTTCTTCGATCGAGTGGCGAACGGGTGAGTAACGCGTGAGGAACCTGCCTCAAAGAGGGGGACAACAGTTGGAAACGACTGCTAATACCGCATAAGCCCACGGGTCGGCATCGACCTGAGGGAAAAGGAGCAATCCGCTTTGAGATGGCCTCGCGTCCGATTAGCTAGTTGGTGAGGTAACGGCCCACCAAGGCGACGATCGGTAGCCGGACTGAGAGGTTGAACGGCCACATTGGGACTGAGACACGGCCCAA	0.0211	0	0	0	0	0	0	0	0	0	0	0	0	0	0	0	0	0	0	0	0	0	0	0	0	0	0	0	0	0	0	0	0	0	0	0	0.00277223	0	0	0	0	0	0	0.00696233	0	0	0
	345	GACGAACGCTGGCGGCGTGCCTAATACATGCAAGTAGGACGCACAGTTTATACCGTAGCTTGCTACACCATAGACTGTGAGTTGCGAACGGGTGAGTAACGCGTAGGTAACCTGCCTATTAGAGGGGGATAACTATTGGAAACGATAGCTAATACCGCATAACAGTATGTAACACATGTTAGATGCTTGAAAGATGCAATTGCATCGCTAGTAGATGGACCTGCGTTGTAGTAGCTAGTAGGTAGGGTAATGGCCTACCTAGGCGACGATACATAGCCGACCTGAGAGGGTGATCGGCCACACTGGGACTGAGACACGGCCCAG	0.0456268	0	0.0294973	0	0	0	0	0	0	0	0	0	0	0.19022	0	0	0	0	0	0	0	0	0	0	0	0	0	0.005712	0	0	0	0	0.00238373	0	0	0	0	0	0	0	0	0	0	0	0	0	0
	346	AACGAACGCTGGCGGCGCGTCTTAAGCATGCAAGTCGAACGGCAAGATACCTTCGGGTATCCTAGAGTGGCGGACTGGTGAGTAACGCGTGGATGACGTACCCTCGTGACGGGGATAGCCGGTAGAAATACCGGGTAATACCGGATAAGGTCTCACGGAATAAAGGCGTGAGAGGAAAGCAGCGTATGCTGCGCAGGAGGAACGGTCTGCGGCCTATCAGCTGGTTGGCAGGGTAAAGGCCTACCAAGGCGACGACGGGTATCCGGCCTGAGAGGGTGAACGGACACATTGGGACTGAGATACGGCCCAG	0.0232371	0	0	0	0	0	0	0	0	0	0	0	0	0	0	0	0	0	0	0	0	0	0	0	0	0	0	0	0	0	0	0	0	0	0	0	0	0	0	0	0	0	0	0	0	0.00932749	0
	347	GATGAACGCTGGCGGCACGCTTAACACATGCAAGTCGAACGATTAAAGCACCTTCGGGTGTGTATAGAGTGGCGAACGGCTGAGTAACACGTGGGCAACCTGCCCTTCAGTTTGGAATAGCTACGGGAAACCGTGGGTAATACCGGATGATCCACTTCCCTCGCATGAAGGAAGTGGCAAAGATTTATCGCTGAAGGATGGGCCCGCGGCCTGTTAGCTTGTTGGTGAGGTAACGGCTCACCAAGGCAGTAATGGGTAGCCGGGTTGAGAGACCGACCGGCCAGATTGGGACTGAGACACGGCCCAG	0.0233523	0	0	0	0	0	0	0	0	0.142965	0	0	0	0	0	0	0	0	0	0	0	0	0	0	0	0	0	0	0	0	0	0	0	0	0	0	0	0	0	0	0	0	0	0	0	0	0
	349	GACGAACGCTGGCGGCGCGCCTAACACATGCAAGTCGAGCGATGAAGAGAAGACAGAAGCCCTCGGGCAGACGTCATCTCGGATTAGCGGCGGACGGGTGAGTAACAGGTGAGTAACCTACCTTTGACACAGGGATAGCCTCGGGAAACCGGGATTAATACCTGATGACATTACACTCTCGCATGAGAGAGTAATCAAAGAACTTCGGTCAAAGATGGACTCGCCACTGATTAGCTCGTTGGTGAGATAACAGCCCACCAAGGCAACGATCAGTAGCCGGCCTGAGAGGGTGAACGGCCACATTGGAACTGAGACACGGTCCAA	0.0209547	0	0	0	0	0.0072317	0	0	0	0	0.959233	0	0	0	0	0	0	0	0	0	0	0	0	0	0	0	0	0	0	0	0	0	0	0	0	0	0	0	0	0	0	0	0	0	0.0269986	0	0
	350	GACGAACGCTGGCGGCGTGCCTAACACATGCAAGTCGAGCGAGTGAATCTCCTTCGGGAGTGAAGCTAGCGGCGGACGGGTGAGTAACACGTGGGCAACCTGCCTCATAGAGGGGAATAGCCTTCCGAAAGGAAGATTAATACCGCATAAGATTGTAGCTTCGCATGAAGTAGCAATTAAAGGAGCAATCCGCTATGAGATGGGCCCGCGGCGCATTAGCTAGTTGGTGAGGTAACGGCTCACCAAGGCGACGATGCGTAGCCGACCTGAGAGGGTGATCGGCCACATTGGGACTGAGACACGGCCCAG	0.00257873	0	0.305508	0	0	0	0	0	0	0	0	0	0	0.0634065	0.00306082	0	0	0	0	0	0	0	0	0	0	0	0	0	0	0	0	0	0	0	0	0	0	0	0	0	0	0	0	0	0	0	0
	352	GACGAACGCTGGCGGCGTGCCTAATACATGCAAGTCGAGCGAGCGGAACTAACAGATTTACTTCGGTAATGACGTTAGGAAAGCGAGCGGCGGATGGGTGAGTAACACGTGGGGAACCTGCCCCATAGTCTGGGATACCACTTGGAAACAGGTGCTAATACCGGATAAGAAAGCAGATCGCATGATCAGCTTTTAAAAGGCGGCGTAAGCTGTCGCTATGGGATGGCCCCGCGGTGCATTAGCTAGTTGGTAAGGTAAAGGCTTACCAAGGCGATGATGCATAGCCGAGTTGAGAGACTGATCGGCCACATTGGGACTGAGACACGGCCCAA	0.00157252	0	0	0	0	0.00241057	0	0	0	0	0	0	0	0	0	0	0	0	0	0	0	0	0	0	0	0	0	0	0	0	0	0	0	0	0	0	0	0	0	0.0683437	0.00307806	0	0	0	0	0	0
	353	GATGAACGCTAGCGATAGGCTTAACACATGCAAGTCGAGGGGTAACGTGTTGGAAGCTTGCTTCCGATGACGACGACCGGCGGATGGGTGCGTAACGCGTATGCAACTTGCCTCACAGAGGAGAATAACCCGGAGAAATCCGGACTAATGCTCCATACACTCTTTAGCACGCCTGTGCGTAAGAGGAAAGATTTATCGCTGTGAGATAGGCATGCGTCCTATTAGGTAGTTGGTGAGGTAACGGCTCACCAAGCCGACGATAGGTAGGGGTGCTGAGAGGCAGATCCCCCACATTGGGACTGAGACACGGCCCAA	0.0206708	0	0	0	0	0	0.0281307	0	0	0	0	0	0	0	0.00306082	0	0	0	0	0	0	0	0	0	0.00864304	2.0972	0	0.025704	0	0	0	0	0	0	0	0	0	0	0	0	0	0	0	0	0.0134993	0	0
	354	GATGAACGCTGGCTACAGGCTTAACACATGCAAGTCGAGGGGAAACGGCATTGAGTGCTTGCACTGAATGGACGTCGACCGGCGCACGGGTGAGTAACGCGTATCCAACTTTCCCGTTACTGCGGGATAACCTGCCGAAAGGCAGACTAATACCGCATGTTCTTCGATGACGGCATCAGATTCGAAGCAAAGATTCATCGGTAACGGAGGGGGATGCGTCTGATTAGCTTGTTGGCGGGGCAACGGCCCACCAAGGCGACGATCAGTAGGGGTTCTGAGAGGAAGGTCCCCCACATTGGAACTGAGACACGGTCCAA	0.0221646	0	0	0	0	0	0	0	0	0	0	0	0	0	0	0	0	0	0	0	0	0	0	0	0	0	0	0	0	0	0	0	0.00238373	0	0	0	0	0	0	0	0	0	0	0	0	0	0
	355	GATGAACGCTAGCTATCGGCTTAACACATGCAAGTCGAGGGGAAACGGCATTATGTGCTTGCACATTCTGGACGTCGACCGGCGCACGGGTGAGTATCGCGTATCCAACCTTCCCTCCACTCGGGGATACCCCGTTGAAAGACGGCCTAATACCCGATGTTGTCCACATATGGCATCTGACGTGGACCAAAGATTCATCGGTGGAGGATGGGGATGCGTCTGATTAGCTTGTTGGTGCGGGTAACGGCCCACCAAGGCAACGATCAGTAGGGGTTCTGAGAGGAAGGTCCCCCACATTGGAACTGAGACACGGTCCAA	0.0219957	0	0	0	0	0	0	0	0	0	0	0	0	0	0	0	0	0	0	0	0	0	0	0	0	0	0	0	0	0	0	0	0	0	0	0	0	0	0	0	0	0	0	0.00696233	0	0	0
	356	GATGAACGCTAGCTACAGGCTTAACACATGCAAGTCGAGGGGAAACGGCATTGAGTGCTTGCACTGAATGGACGTCGACCGGCGCACGGGTGAGTAACGCGTATCCAACCTTCCCATAACTAAGGGATAACCTGCCGAAAGGCAGACTAATACCTTATGTAATTCTTGGATGACATCAGAAGAGAATGAAAGATTTATCGGTTATGGATGGGGATGCGTCTGATTAGCTTGTTGGCGGGGTAACAGCCCACCAAGGCAACGATCAGTAGGGGTTCTGAGAGGAAGGTCCCCCACATTGGAACTGAGACACGGTCCAA	0.0149773	0.0131239	0	0	0	0	0	0.026738	0	0	0	0	0	0	0	0	0	0	0	0	0	0	0	0	0	0	0	0	0	0	0	0	1.33012	0	0	0	0	0	0	0	0	0	0	0	0	0	0
	357	GACGAACGCTGGCGGCGTGCTTAACACATGCAAGTCGAACGATGAAAGAGAATCCGATCTCTTCGGAGTGAAGAATCTCTGGATTAGTGGCGGACGGGTGAGTAACGCGTGAGCAATCTGCCTTACACAAAGGGATAGCCTCGGGAAACCGGGATTAATACCATATGATATCTATTAACCGCATGGTTTATAGATTAAAGAATTTCGGTGTAAGATGAGCTCGCGTCCCATTAATTAGTTGGCGAGGGTAACGGCCCACCAAGATAGCGATGGGTAGCCGATCTAAGAGGATGACCGGCCACATTGGAACTGAGAAACGGTCCAA	0.0207145	0	0	0	0	0	0	0	0	0	0	0	0	0	0	0	0	0	0.0828363	0	0	0	0	0	0	0	0	0.274176	0	0.00339225	0.00784791	0	0	0	0	0	0	0	0	0	0.0123122	0	0.00620155	0	0.0404979	0	0
	358	GATAAACGCTGGCGGCGTGCATAACACATGCAAGTCGAACGATGAAACTTAGAAGATTTCTTCGGAATGATTTTAAGTGGATTAGTGGCGAACGGGTGAGTAACACGTGAGTAACCTGCCTTACACAAGGGGATAGCCTTTGGAAACGAAGAATAATACCCTATAAAGTCAATTTATCGCATGATAGAGTGACCAAAGATTTATCGGTGTAAGATGGACTTGCGTCTGATTAGCTAGTTGGTGAGATAAAAGCTCACCAAGGCGACGATCAGTAGCCGGCTTGAGAGAGTGTACGGCCACATTGGGACTGAGACACGGCCCAA	0.0203622	0	0	0	0	0	0	0	0	0	0	0	0	0	0	0	0	0	0.0662691	0	0.00478252	0	0	0	0	0	0	0	0	0	0	0	0	0	0.021883	0	0	0	0	0	0.0246245	0	0.0186047	0	0.0890953	0.0163231	0
	359	GATGAACGCTGGCGGCGTGCTTAACACATGCAAGTCGAACGGAAAGGCCTCTGCTTGCAGGGGTACTCGAGTGGCGAACGGGTGAGTAACACGTGGGTGATCTGCCCTGCACTTTGGGATAAGCCTGGGAAACTGGGTCTAATACCAGATAGGACCACGTCTTGGATGGTGTGGTGGAAAGTTTTTTCGGTGTGGGATGAGCTCGCGGCCTATCAGCTTGTTGGTGGGGTAATGGCCTACCAAGGCGTCGACGGGTAGCCGGCCTGAGAGGGTGTACGGCCACATTGGGACTGAGATACGGCCCAG	1.74882e-05	0	0	0	0	0	0	0	0	0	0	0	0	0	0	0	0	0	0	0	0	0	0	0	0	0	0	0	0	0	0	0	0	0	0	0	0	0	0	0	0	0	0	0	0	0	0
	360	GATGAACGCTGGCGGCGTGCCTAACACATGCAAGTTGAGCGGAGAGTTTTCGAAGAAGACTTCGGTTGGAATTGAAGACGATCAGCAGCGGACGGGTGAGTAAAGCACAAGGACGTATCCTTTTGAGGGGGACAACTGCGGGAAACCGGAGCTAATAGCCCATAAGCCGAGAGGTGAAAGCGCGCGAGCGCGCAAGAGGAGCGACTTGTGTCCTATCAGGCAGTTGGTGAGGTAAGAGCTCACCAAACCGAAGACGGGTAGCCGGACTGAGAGGTTGTACGGCCACATTGGAACTGAGAGACGGTCCAG	0.0218679	0	0	0	0	0	0	0	0	0	0	0	0	0	0	0	0	0	0	0	0	0	0	0	0	0	0	0	0	0.49866	0	0	0	0	0	0	0	0	0	0	0.0153903	0	0.0475452	0	0.0296984	0	0
	361	ATTGAACGCTGGCGGCAGGCTTAACACATGCAAGTCGAACGGTAACATAAAGAAGCTTGCTTCTTTGATGACGAGTGGCGGACGGGTGAGTAATGCTTGGGAATCTAGCTTATGGAGGGGGATAACTACGGGAAACTGTAGCTAATACCGCGTAGTATCGGAAGATGAAAGTGTGGGACCTTCGGGCCACATGCCATAGGATGAGCCCAAGTGGGATTAGGTAGTTGGTGAGGTAAAGGCTCACCAAGCCGACGATCTCTAGCTGGTCTGAGAGGATGACCAGCCACACTGGGACTGAGACACGGCCCAG	0.012598	0	0.783785	0	0	0	0	0	0	0	0	0	0	0	0	0	0	0	0	0	0	0	0	0	0	0	0.006029	0	0	0	0	0	0	0	0	0.0263089	0.00554447	0	0	0.37589	0	0	0	0.201908	0	0	0
	362	GATAAACGCTGGCGGCGTGCGTAACACATGCAAGTCGAACGAGAATGTACTGACGGATCCTTCGGGTGAAGATAGTACAGGACAGTGGCGGATGGGTGAGTAACGCGTAAGAAACCTGCCTTTCACACCGGGATAGCAGCTGGAAACGGCTATTAATACCGGATGACACTTTTTCCCCGCATGAGGAAGAGGTTAAAGAATTTCGGTGAAAGATGGTCTTGCGTCTGATTAGCTAGTTGGTGGGGTAACGGCCTACCAAGGCGACGATCAGTAGCCGGCCTGAGAGGGTGTACGGCCACATTGGGACTGAGACACGGCCCAA	0.0129779	0	0	0	0	0	0	0	0	0	0	0	0	0	0	0	0	0	0	0	0	0	0	0	0	0	0	0.005712	0	0	0	0	0	0	0	0	0	0	0	0	0	0	0	0	0	0	0
	363	GATGAACGCTAGCTACAGGCTTAACACATGCAAGTCGAGGGGCAGCATTTTAGTTTGCTTGCAAACTGAAGATGGCGACCGGCGCACGGGTGAGTAACACGTATCCAACCTGCCGATAACTCCGGGATAGCCTTTCGAAAGAAAGATTAATACCGGATAGTATACGAATATCGCATGATATTTTTATTAAAGAATTTCGGTTATCGATGGGGATGCGTTCCATTAGTTTGTTGGCGGGGTAACGGCCCACCAAGACTACGATGGATAGGGGTTCTGAGAGGAAGGTCCCCCACATTGGAACTGAGACACGGTCCAA	0.0197306	0	0	0	0	0	0	0	0	0.269111	0	0	0	0	0	0	0	0	0	0	0	0	0	0	0	0	0	0	0	0	0	0	0	0	0	0	0	0	0	0	0	0	0	0	0	0	0.0246427
	364	GATGAACGCTGGCTGTGTGCCTAATACATGCATGTCGAGCGGAAGTAGCAATACTTTAGCGGCGAATGGGTGAGTAACACGTGCTTAATCTACCTTTTAGATTGGAATACCTAATGGAAACATTGGTTAATGCCGGATACGCATGAAATCGCATGATTTCGTTGTGAAAGGAGCGTTTGCTTCACTAAAAGATGAGGGTGCGGAACATTAGCTAGTTGGTGAGGTAATGGCCCACCAAGGCTATGATGTTTAGCCGGGTCGAGAGACTGAACGGCCACATTGGGACTGAGATACGGCCCAA	0.0212443	0	0	0	0	0	0	0	0	0	0	0	0	0	0	0	0	0	0	0	0	0	0	0	0	0	0	0	0	0	0	0	0	0	0	0	0	0	0	0	0	0	0	0	0.0269986	0	0
	365	GATTAACGCTGGCGGCGTGCATAACACATGCAAGTCGAACGATGAAGCTTTTTTGATTTCTTCGGAATGATTAAAAGTGGATTAGTGGCGGACGGGTGAGTAACGCGTGAGTAACCTGCCTTAGAGAAGGGGATAGCCTTTGGAAACGAAGAATAATACCCTATGAAACCATAACCTCGCATGAGGCCTTGGTCAAAGATTTATCGCTCTAAGATGGACTTGCGTCTGATTAGTTAGTTGGTGGGGTAACGGCCTACCAAGACAGCGATCAGTAGCCGGCTTGAGAGAGTGTACGGCCACATTGGGACTGAGACACGGCCCAG	0.0114174	0	0	0	0.0753509	0	0	0	0	0	0	0	0	0	0	0	0	0	0	0	0	0	0	0	0	0	0	0	0	0	0	0	0	0.0350516	0	0	0	0	0	0	0	0	0	0	0	0	0
	366	GATGAACGCTAGCGGCAGGCTTAATACATGCAAGTCGTGGGGCAGCACAGGTAGCAATACTGGGTGGCGACCGGCAAACGGGTGCGGAACACGTACGCAACCTTCCTTTAAGCGGGGAATAGCCCAGGGAAACTTGGATTAATACCCCATAAGACAGTGGTGTGGCATCACACAGCTGTTAAAGCTCCGGCACTTAAAGATGGGCGTGCGGCTGATTAGGTAGTTGGCGGGGTAATGGCCCACCAAGCCGACGATCAGTAACTGGTGTGAGAGCACGACCAGTCACACGGGCACTGAGACACGGGCCCG	0.0215864	0	0	0	0.0753509	0	0	0	0.647455	0.00420486	0	0	0	0	0	0	0	0	0	0	0	0	0	0	0.0172861	0	0	0	0.00449802	0	0	0	0	0.0569588	0	0	0	0	0	0.241832	0	0	0	0.0556987	0	0	0
	367	GATGAACGCTGGCGGCGTGCCTAACACATGCAAGTCGAACGAAGCAATTAAGAGGAAGTTTTCGGATGGAATCTTGATTGACTGAGTGGCGGACGGGTGAGTAACGCGTGGATAACCTGCCTCACACTGGGGGATAACAGTTAGAAATGACTGCTAATACCGCATAAGCGCACGCTACCGCATGGTAGTGTGTGAAAAACTCCGGTGGTGTGAGATGGATCCGCGTCTGATTAGCCAGTTGGCGGGGTAACGGCCCACCAAAGCGACGATCAGTAGCCGACCTGAGAGGGTGACCGGCCACATTGGGACTGAGACACGGCCCAA	0.0218394	0	0	0	0	0	0	0	0	0	0	0	0	0.721249	0	0	0	0	0	0	0	0	0	0	0	0	0.0030145	0	0	0.312087	0	0	0	0	0	0	0	0	0	0	0	0	0	0	0	0	0
	368	GATGAACGCTAGCTACAGGCTTAACACATGCAAGTCGAGGGGAAACGACATTGAAAGCTTGCTTTTAATGGGCGTCGACCGGCGCACGGGTGCGTAACGCGTATCGAACCTGCCCTTTACTCAGGGATAGCCTTGCGAAAGTAAGATTAATACCTGATAGTGTTGCGATGAGGCATCTTGTTGCAACTAAAGATTTATTGGTAAAGGATGGCGATGCGTCTGATTAGGTAGTAGGCGGGGTAATGGCCCACCTAGCCTTCGATCAGTAGGGGTTCTGAGAGGAAGGTCCCCCACATTGGAACTGAGACACGGTCCAA	0.0181067	0	0	0	0	0	0	0	0	0	0	0.0576037	0	0	0	0.00402512	0	0.0396064	0	0	0	0.00602864	0	0	0	0	1.04905	0	0	0	0	0	0	0	0	0	0	0	0	0	0	0	0	0.0765857	0	0	0
	369	GATGAACGCTGACAGAATGCTTAACACATGCAAGTCTACTTGATCCTTCGGGTGATGGTGGCGGACGGGTGAGTAACGCGTAAAGAACTTGCCCTGCAGTCTGGGACAACATTTGGAAACGAATGCTAATACCGGATATTATGTGAGTTTCGCATGAAATTCATATGAAAGCTATATGCGCTGCAGGAGAGCTTTGCGTCCTATTAGCTAGTTGGTGAGGTAACGGCTCACCAAGGCGATGATAGGTAGCCGGCCTGAGAGGGTGAACGGCCACAAGGGGACTGAGACACGGCCCTT	0.0240953	0	0	0	0	0	0	0.00486145	0	0	0	0	0	1.95371	0	0	0	0	0	0	0	0	0	0	0	0	0	0	0	0	0	0	0	0	0	0	0	0	0	0.0105144	0	0	0	0	0	0	0
	370	GATGAACGCTCGCTACCGGCTTAACACATGCAAGTCGAGGGGCATCAGGAAGAAAGCTTGCTTTCTTTGCTGGCGACCGGCGCACGGGTGAGTAACACGTATCCAACCTGCCCTTTACTCGGGGATAGCCTTTCGAAAGAAAGATTAATACCCGATGGCATAATGATTCCGCATGGTTTCATTATTAAAGGATTCCGGTAAAGGATGGGGATGCGTTCCATTAGGTTGTTGGTGAGGTAACGGCTCACCAAGCCTTCGATGGATAGGGGTTCTGAGAGGAAGGTCCCCCACATTGGAACTGAGACACGGTCCAA	0.00217886	0	0	0	0	0	0	0.00243072	0	0	0	0	0.00925526	0	0	0	0	0	0	0	0	0	0	0	0	0	0	0	0	0	0	0	0	0	0	0	0	0	0	0	0	0	0	0	0.00269986	0	0
	371	GATGAACGCTAGCGGCAGGCCTAACACATGCAAGTCGAGGGGCATCGAGATGGCAGCAATGTCATTGTCGGCGACCGGCGAACGGGTGCGTAACGCGTGAACAACTTGCCGGACACAGGGGGATAATCGTCGGAAACGTCGTCTAATATCCCATAACATTGACATGGGCATCCATGTTGATTGAAAGCAGCGATGCGGTGTCTGATAGGTTCGCGTGACATTAGCTAGTCGGTGGGGCAACGGCCCACCGAGGCGACGATGTCTAGGGGTTCTGAGAGGAAGGCCCCCCACACTGGGACTGAGACACGGCCCAG	0.0034375	0	0	0.508749	0	0	0	0	0	0	0	0	0	0	0	0	0	0	0	0	0	0	0	0	0	0	0	0	0	0	0	0	0	0	0	0	0	0	0	0	0	0	0	0	0	0	0
	372	GATGAACGCTGGCTACAGGCTTAACACATGCAAGTCGAGGGGAAACGGCATTGAGTGCTTGCACTGAATGGACGTCGACCGGCGCACGGGTGAGTAACGCGTATCCAACCTTCCCGTTACTGCGGGATAACCTGCCGAAAGGCAGACTAATACCGCATGTTCTTCGATGACGGCATCAGATTCGAAGCAAAGATTCTTCGGTAACGGAGGGGGATGCGTCTGATTAGCTAGTTGGCGGGGCGACGGCCCACCAAGGCGACGATCAGTAGGGGTTCTGAGAGGAAGATCCCCCACATTGGAACTGAGACACGGTCCAA	0.0207342	0	0	0	0	0	0	0.0534759	0	0	0	0	0	0	0	0	0.0140696	0	0	0	0	0	0	0	0	0	0	0	0	0	0	0	3.00112	0	0	0	0	0	0	0	0	0	0	0	0	0	0
	373	GACAAACGCTGGCGGCATGCCTAACACATGCAAGTCGAACGGACGGAGGAAAGAGATCTCTTCGGAGTGATCTTTCCCGAGTTAGTGGCGGATGGGTGAGTAACGCGTGAGTGACCTGCCCAACAGTGGGGAATAACAGTGAGAAATCATTGCTAATACCGCATAGCTTACAAGTGCTTCATGGTACCTGTAAGAAAGACGGCCTTCGTGCTGTCGCTGTTGGATGGACTCGCGTCTGATTAGCCAGTTGGTGGGGTAACGGCCTACCAAAGCAATGATCAGTAGCCGGCCTGAGAGGGTGAACGGCCACATTGGGACTGAGACACGGCCCAA	0.0180195	0	0	0	0	0	0.0281307	0	0	0	0	0	0	0	0	0	0	0	0	0.048713	0	0	0	0.00230001	0.466724	0	0	0.239904	0	0.0576682	0	0	0	0	0.0166727	0	0	0.252441	0	0	0	0.11497	0.00413437	0	0.00269986	0	0
	374	GATGAACGCTGGCGGCGTGCCTAACACATGCAAGTCGAGCGAGAAATTCAAGATCAAATCTTCGGAAGAGAGAAAGAATGGAAAGCGGCGGACGGGTGAGTAACGCGTAGGTAACCTGCCCTGTACAGAGGGATAGCCACTGGAAACGGTGATTAATACCTCATAATACCGGAAGTTCACATGGACAATCGGTCAAAGATTTATCGGTACAGGATGGACCTGCGTCTGATTAGTTAGTTGGTGAGGTAACGGCTCACCAAGGCGACGATCAGTAGCCGACCTGAGAGGGTGATCGGCCACATTGGAACTGAGACACGGTCCAA	0.0113156	0	0	0.0335439	0	0	0	0	0	0	0	1.22614	0	0	0	0	0	0.085306	0	0	0	0	0	0	0	0	0	0	0	0	0	0	0	0	0	0	0	0	0	0	0.00307806	0	0	0	0	0	0
	375	GATGAACGCTAGCGACAGGCTTAACACATGCAAGTCGAGGGGCAGCACAGGTAGCAATACCGGGTGGCGACCGGCGCACGGGTGAGTAACGCGTATGCAACTTGCCTATCAGAGGGGGATAACCCGGCGAAAGTCGGACTAATACCGCATGAAGCAGGGATCCCGCATGGGAATATTTGCTAAAGATTCATCGCTGATAGATAGGCATGCGTTCCATTAGGCAGTTGGCGGGGTAACGGCCCACCAAACCGACGATGGATAGGGGTTCTGAGAGGAAGGTCCCCCACATTGGTACTGAGACACGGACCAA	0.0214358	0	0	0	0	0	0	0.00243072	0	0	0	0	0	0.00396291	0	0	0	0	0	0	0	0	0	0	0.0172861	0	0	0	0	0	0	0	0	0	0	0	0	0.0016608	0	0	0	0	0	0	0	0	0
	376	GACGAACGCTGGCGGCGTGCTTAACACATGCAAGTCGAACGGAAAGGCCCTGCTTGCAGGGTACTCGAGTGGCGAACGGGTGAGTAACACGTGGGTGATCTGCCCTGCACTTCGGGATAAGCTTGGGAAACTGGGTCTAATACCGGATAGGAACCATCTTTAGTGTGGTGGTTGGAAAGTTTTTTCGGTGTAGGATGAGCTCGCGGCCTATCAGCTTGTTGGTGGGGTAATGGCCTACCAAGGCGGCGACGGGTAGCCGGCCTGAGAGGGTGTACGGCCACATTGGGACTGAGATACGGCCCAG	0.0210231	0	0	0	0.0376754	0	0	0	0	0	0	0	0	0	0	0	0	0	0	0	0.00478252	0	0	0	0	0	0	0	0	0	0	0	0	0	0	0	0	0	0	0	0	0	0	0.828518	0	0	1.74963
	377	GATGAACGCTGGCGGCGTGCCTAACACATGCAAGTTGAGCGGAGAGTTTTCGAAGAAGACTTCGGTTGGAATTGGAAACGATCAGCAGCGGACGGGTGAGTAAAGCACAAGGACGTATCCTTTTGAGGGGGACAACTGCGGGAAACCGGAGCTAATAGCCCATAAGCCGAGAGGTGAAAGCGCGCAAAGCGCGCAAGAGGAGCGACTTGTGTCCTATCAGGCAGTTGGTGAGGTAAGAGCTCACCAAACCGAAGACGGGTAGCCGGACTGAGAGGTTGTACGGCCACATTGGAACTGAGAGACGGTCCAG	0.0159836	0	0	0	0	0	0	0	0	0	0	0	0	0	0	0	0	0	0.132538	0	0.00478252	0	0	0	0	0	0	0	0	0	0	0	0	0	0	0	0	0	0	0	0.00615612	0	0.0268734	0	0.0431977	0	0
	378	GACGAACGCTGGCGGCGTGCCTAACACATGCAAGTCGAACGAAGCTTGACGAATGATTTCTTCGGAATGAAATCTGATATGACTGAGTGGCGGACGGGTGAGTAACGCGTGAGCAACCTGCCCTTCGGAACGGGATAGTGTCTGGAAACGGACAGTAATACCGTATAACGTATTTTTACCGCATGATAGAAATACCAAAACTGAGGTGCCGAAGGATGGGCTCGCGTCTGATTAGATAGTTGGTGGGGTAACGGCCTACCAAGTCGACGATCAGTAGCCGGACTGAGAGGTTGAACGGCCACATTGGGACTGAGACACGGCCCAG	0.0178716	0	0	0.00559065	0	0	0	0	0	0	0	0	0	0	0	0	0	0	0	0	0	0	0	0	0	0	0	0	0	0	0	0	0	0	0	0	0	0	0.215009	0	0	0	0	0	0	0.00233187	0
	379	AGTGAACGCTGGCGGTAGGCCTAACACATGCAAGTCGAACGGCAGCACAGAGGAGCTTGCTCCTTGGGTGGCGAGTGGCGGACGGGTGAGGAATACATCGGAATCTACTCTGTCGTGGGGGATAACGTAGGGAAACTTACGCTAATACCGCATACGACCTACGGGTGAAAGCAGGGGATCTTCGGACCTTGCGCGATTGAATGAGCCGATGTCGGATTAGCTAGTTGGCGGGGTAAAGGCCCACCAAGGCGACGATCCGTAGCTGGTCTGAGAGGATGATCAGCCACACTGGAACTGAGACACGGTCCAG	0.019686	0	0	0	0	0	0	0	0	0	0	0	0	0	0	0	0	0	0	0	0	0	0	0	0	0	0	0	0	0	0	0	0	0	0	0	0.00277223	0	0	0	0	0	0	0.313305	0.00539971	0	0
	380	GATGAACGCTGGCTACAGGCTTAACACATGCAAGTCGAGGGGAAACGACGGGGAAGCTTGCTTCCCCGGGCGTCGACCGGCGCACGGGGGAGTAACGCGTATCCAACCTGCCTCTGACTGAGGGATAACCCGTCGAAAGTCGGCCTAATACCTCATGGCATCGTCTGCGGGCATCCAACGACGATTAAAGATTTCATCGGTCAGAGATGGGGATGCGTCTGATTAGCTTGTTGGCGGGGTAACGGCCCACCAAGGCAACGATCAGTAGGGGTTCTGAGAGGAAGGTCCCCCACATTGGAACTGAGACACGGTCCAA	0.0215707	0	0	0	0	0	0	0	0	0	0	0.00274303	0	0	0	0	0	0	0	0	0	0	0	0	0	0	0	0	0	0	0	0	0	0	0	0	0	0	0	0	0	0	0	0	0	0	0
	381	GACGAACGCTGGCGGCGTGCCTAATACATGCAAGTAGAACGCTGAAGGAAGGAGCTTGCTCTTTCCGGATGAGTTGCGAACGGGTGAGTAACGCGTAGGTAACCTGCCTGGTAGCGGGGGATAACTATTGGAAACGATAGCTAATACCGCATAACAGTAGATATCGCATGATAGCTGCTTAAAAGGTGCAATTGCACCACTACCAGATGGACCTGCGTTGTATTAGCTAGTTGGTGAGGTAACGGCTCACCAAGGCGACGATACATAGCCGACCTGAGAGGGTGATCGGCCACACTGGGACTGAGACACGGCCCAG	0.000847051	0	0	0	0	0	0	0	0	0	0	0	0	0	0	0	0	0	0	0	0	0	0	0	0	0	0.0030145	0	0	0	0	0	0	0	0	0	0	0	0	0	0	0	0	0	0	0	0
	382	GATTAACGCTGGCGGCGTGCATAACACATGCAAGTCGAACGATGAAACTTAACTGATCTCTTCGGAGTGATTTTAGGTGGATTAGTGGCGGACGGGTGAGTAACGCGTGAGTAACCTGCCTTAGAGAAGGGGATAGCCTTTGGAAACGAAGAATAATACCCTATGAAACCAACACCTCGCATGAAGTGCTGGTCAAAGATTTATCGCTCTAAGATGGACTTGCGTCTGATTAGCTAGTTGGTGAGATAATAGCTCACCAAGGCAACGATCAGTAGCCGGCTTGAGAGAGTGTACGGCCACATTGGGACTGAGACACGGCCCAG	0.0200465	0	0	0	0	0	0	0	0	0	0	0	0	0	0	0	0	0	0	0	0	0	0	0	0	0	0	0.002856	0	0	0	0	0	0	0	0	0	0	0	0	0	0	0	0	0	0	0
	383	ATTGAACGCTGGCGGCATGCCTTACACATGCAAGTCGAACGGTAACAGGTCTTCGGACGCTGACGAGTGGCGAACGGGTGAGTAATACATCGGAACGTGCCCAGTCGTGGGGGATAACTACTCGAAAGAGTAGCTAATACCGCATACGATCTGAGGATGAAAGCGGGGGACCTTCGGGCCTCGCGCGATTGGAGCGGCCGATGGCAGATTAGGTAGTTGGTGGGATAAAAGCTTACCAAGCCGACGATCTGTAGCTGGTCTGAGAGGACGACCAGCCACACTGGGACTGAGACACGGCCCAG	0.0147394	0	0	0	0	0	0	0	0.177733	0	0.029976	0	0.00308509	0	0	0	0	0	0	0	0	0	0	0	0	0	0	0	0	0	0	0.0608332	0	0.0175258	0	0.0263089	0	0.0315552	0	0	0	0	0.0206718	0.153171	0	0	0.00821423
	384	GATGAACGCTGGCTACAGGCTTAACACATGCAAGTCGAGGGGCAGCATGCCGGTTGCTTGCAACCGGTGATGGCGACCGGCGCACGGGTGAGTAACGCGTATCCAACCTTCCCGCGACCAAGGGATAACCTGCCGAAAGGCAGACTAATACCTTATGTCCTCCTTTGAAGGCATCTGACGAGGAGCAAAGATGCCGTCGGTCACGGATGGGGATGCGTCCGATTAGCTTGTTGGCGGGGCAACGGCCCACCAAGGCTTCGATCGGTAGGGGTTCTGAGAGGAAGGCCCCCCACACTGGAACTGAGACACGGTCCAG	0.0108613	0	0	0	0	0	0	0	0	0	0	0	0	0	0	0	0	0	0	0	0	0	0	0	0	0	0	0	0	0	0	0	0	0	0	0	0	0	0	0	0	0	0	0	0	0	0
	385	GATGAACGCTAGCGACAGGCTTAACACATGCAAGTCGAGGGGCAGCGGGGGTAGCAATACCCGCCGGCGACCGGCGCACGGGTGAGTAACGCGTATGCAACTTACCTATCAGAGGGGGATAACCCGGCGAAAGTCGGACTAATACCGCATGAAGCAGGGATCCCGCATGGGAATATTTGCTAAAGATTCATCGCTGATAGATAGGCATGCGTTCCATTAGGCAGTTGGCGGGGTAACGGCCCACCAAACCGACGATGGATAGGGGTTCTGAGAGGAAGGTCCCCCACATTGGTACTGAGACACGGACCAA	0.0200836	0	0	0	0	0.00964227	0	0	0	0	0	0	0	0.00396291	0	0	0	0	0	0	0	0	0	0	0	0	0	0	0	0.00339225	0	0	0	0	0	0	0	0	0	0	0	0	0	0	0	0	0
	386	GATGAACGCTGGCGGCGTGCCTAACACATGCAAGTCGAACGAAGCAATTGAAGGAAGTTTTCGGATGGAATTCGATTGACTGAGTGGCGGACGGGTGAGTAACGCGTGGATAACCTGCCTCACACTGGGGGATAACAGTTAGAAATGACTGCTAATACCGCATAAGCGCACAGTACCGCATGGTACAGTGTGAAAAACTCCGGTGGTGTGAGATGGATCCGCGTCTGATTAGCCAGTTGGCGGGGTAACGGCCCACCAAAGCGACGATCAGTAGCCGACCTGAGAGGGTGACCGGCCACATTGGGACTGAGACACGGCCCAA	0.0103388	0	0	0	0	0	0	0	0	0	0	0	0	0	0	0	0	0	0	0	0	0	0	0	0	0	0	0	0	0	0	0	0	0	0	0	0	0	0	0	0	0	0.00826873	0	0.0242987	0	0
	387	GATGAACGCTAGCGATAGGCTTAACACATGCAAGTCGAGGGGCATCGAGGGTAGCAATACCTGTCGGCGACCGGCGCACGGGTGAGTAACGCGTATGTAACCTGCCCGCAACAGAGGGATAACCCGGCGAAAGTCGGACTAATACCTCATAAAACAGGGGTTCCGCATGGGGCTATTTGTTAAAGATTTATTGGTTGCGGATGGGCATGCGTACCATTAGGTAGTTGGTGAGGTAACGGCTCACCAAGCCATCGATGGTTAGGGGTTCTGAGAGGAAGGTCCCCCACACTGGTACTGAGACACGGACCAG	0.0179059	0	0	0	0	0	0	0	0	0	0	0	0	0	0	0	0	0.00609329	0	0	0	0	0	0	0	0	0	0	0	0	0	0	0	0	0	0	0	0	0	0	0	0	0	0.0348117	0	0	0
	388	GATGAACGCTGGCGGCGCGCCTAACACATGCAAGTCGAACGGCACCTGCCCTCGGGCAGAAGCGAGTGGCGAACGGCTGAGTAACACGTGGAGAACCTGCCCCCTCCCCCGGGATAGCCGCCCGAAAGGACGGGTAATACCGGATACCCCGGGGTGCCGCATGGCACCCCGGCTAAAGCCCCGACGGGAGGGGATGGCTCCGCGGCCCATCAGGTAGACGGCGGGGTGACGGCCCACCGTGCCGACAACGGGTAGCCGGGTTGAGAGACCGACCGGCCAGATTGGGACTGAGACACGGCCCAG	0.00877622	0	0	0.0237603	0	0	0	0	0	0	0.029976	0	0	0	0	0	0	0	0	0	0	0	0	0	0	0	0	0	0	0	0	0	0	0	0	0	0	0	1.06621	0	0	0.00294794	0.00206718	0	0	0	0
	389	GACGAACGCTGGCGGCGTGCCTAACACATGCAAGTCGAGCGAGAGGAGTTCCTTCGGGAACAAATCTAGCGGCGGACGGGTGAGTAACACGTGGGCAACCTGCCTTGTAGAGGGGAATAGCCTTCCGAAAGGAAGATTAATACCGCATAACATTACATTTTCGCATGAAGAAGTAATTAAAGGAGCAATCCGCTACAAGATGGGCCCGCGGCGCATTAGCTAGTTGGTGAGGTAACGGCTCACCAAGGCGACGATGCGTAGCCGACCTGAGAGGGTGATCGGCCACATTGGGACTGAGACACGGCCCAG	0.0260561	0	0	0	2.97636	0	0	0	0	0	0	0	0	0	0	0	0	0	0	0	0	0	0	0	0	0	0	0	0	0	0	0	0	0	0	0	0	0	0	0	0	0	0	0.111397	0	0	0
	390	GATGAACGCTGGCGGCGTGCCTAATACATGCAAGTAGAACGCTGAAGCTTGGTGCTTGCACCGAGCGGATGAGTTGCGAACGGGTGAGTAACGCGTAGGTAACCTGCCTGGTAGCGGGGGATAACTATTGGAAACGATAGCTAATACCGCATAACAGTCGACATTGCATGATGTTGATTTGAAAGGGGCAATTGCTCCACTACCAGATGGACCTGCGTTGTATTAGCTAGTTGGTGAGGTAACGGCTCACCAAGGCGACGATACATAGCCGACCTGAGAGGGTGATCGGCCACACTGGGACTGAGACACGGCCCAG	0.0139289	0	0.0463529	0	0	0	0	0	0	0	0	0	0	0.00396291	0	0	0	0	0	0	0	0	0	0.0368002	0	0	0	0	0	0	0	0	0	0	0	0	0	0	0	0	0.00307806	0.0147397	0.00206718	0.0487363	0	0	0
	391	ATTGAACGCTGGCGGCAGGCTTAACACATGCAAGTCGAACGATGAAGTCTAGCTTGCTAGACGGATTAGTGGCGAACGGGTGAGTAATGCTTAGGAATCTGCCTATTAGTGGGGGATAACGTAGGGAAACTTACGCTAATACCGCATACGACCTACGGGTGAAAGGGGGCGTTTAGCTCTCGCTAATAGATGAGCCTAAGTCGGATTAGCTAGTTGGTGGGGTAAAGGCCTACCAAGGCGACGATCTGTAGCTGGTCTGAGAGGATGATCAGCCACACTGGGACTGAGACACGGCCCAG	0.0192972	0	0	0	0.0941886	0	0	0	0	0	2.33813	0	0	0	0	0	0	0	0	0	0.00478252	0	0	0	0	0	0	0	0.0134941	0	0	0	0	0	0	0	0	0	0	0.14983	0	0	0	0.104435	0	0	0.0164285
	392	GACGAACGCTGGCGGCGTGCCTAATACATGCAAGTAGAACGCTGAGAACCGGTGCAAGCACCAGTTCAAGGAGTTGCGAACGGGTGAGTAACGCGTAGGTAACCTACCTCATAGCGGGGGATAACTATTGGAAACGATAGCTAATACCGCATAAGAGAGACTAACGCATGTTAGTAATTTAAAAGGGGCAATTGCTCCACTATGAGATGGACCTGCGTTGTATTAGCTAGTTGGTGAGGTAAAGGCTCACCAAGGCGACGATACATAGCCGACCTGAGAGGGTGATCGGCCACACTGGGACTGAGACACGGCCCAG	0.014209	0.0243729	0	0	0	0	0	0	0	0	0	0	0.0123403	0	0	0	0	0	0.447316	0	0.0454339	0	0	0	0	0	0	0	0	0	0.121643	0.0121666	0	0	0	0	0.188512	0.0149472	0	0	0.0831076	0.00884382	0.0144703	0	0.0269986	0.118925	0
	393	ATTGAACGCTGGCGGCATGCCTAACACATGCAAGTCGAACGGGAGTAGCAATACTCTAGTGGCGGACGGGTGAGGAATACGTAGGAATTTGCCCTTAAGTGGGGGATAACCCGGGGAAACCCGGATTAATACCGCATGACCTCGAAAGAGCAAAGTGGGGGATCGCAAGACCTCACGCTTTTGGAGAAGCCTACGTCGGATTAGCTAGTTGGTGAGGTAATGGCTCACCAAGGCGACGATCCGTAACTGGTCTGAGAGGATGATCAGTCACACCGGAACTGAGACACGGTCCGG	0.0187938	0	0	0	0	0	0	0	0	0	0	0	0	0	0	0.0161005	0	0	0	0	0	0.00602864	0	0	0	0	0	0	0	0	0	0	0	0.133634	0	0	0	0	0	0	0	0	0	0	0	0	0
	394	GATGAACGCTGGCGGCGTGCCTAACACATGCAAGTCGAACGAAGCGATTTAACGGAAGTTTTCGGATGGAAGTTGAATTGACTGAGTGGCGGACGGGTGAGTAACGCGTGGGTAACCTGCCTTGTACTGGGGGACAACAGTTAGAAATGACTGCTAATACCGCATAAGCGCACAGTATCGCATGATACAGTGTGAAAAACTCCGGTGGTACAAGATGGACCCGCGTCTGATTAGCTAGTTGGTAAGGTAACGGCTTACCAAGGCGACGATCAGTAGCCGACCTGAGAGGGTGACCGGCCACATTGGGACTGAGACACGGCCCAA	0.0202141	0	0	0	0.113026	0.25311	0	0	0	0	0	0	0	0	0	0	0	0	0	0	0	0	0	0	0	0	0	0	0	0.379931	0	0	0	0	0	0	0	0	0	0	0	0	0.0165375	0	0	0	0
	395	GACGAACGCTGGCGGCGTGCCTAATACATGCAAGTAGAACGCTGAAGGAGGAGCTTGCTTCTCTGGATGAGTTGCGAACGGGTGAGTAACGCGTAGGTAACCTGCCTGGTAGCGGGGGATAACTATTGGAAACGATAGCTAATACCGCATAATAGCAGTTGTTGCATGACAGCTGTTTGAAAGGTGCAATTGCACCACTACCAGATGGACCTGCGTTGTATTAGCTAGTTGGTGGGGTAACGGCTCACCAAGGCGACGATACATAGCCGACCTGAGAGGGTGATCGGCCACACTGGGACTGAGACACGGCCCAG	0.0116103	0	0	0	0	0	0	0	0	0	0	0	0	0	0	0	0	0	0	0	0	0	0	0	0	0	0	0	0	0	0	0	0	0	0	0	0	0	0	0	0	0	0	0.111397	0	0	0.574996
	396	GACGAATGCTAGCGGCGCGCTTTAGGCATGCAAGTGGAACGAGACTTTGTAGCAATACAAAGTTTAGTCGCGAACGGCTGAGTAACACGTAGGAATCTACCCCTTGGCGGGGAATACCTTGTCGAAAGACAAGCTAATACCGCATAAGATCGAAAGATGAAAGGAGCAATCCACCGAGGGAGGAGCCTGCGGTCCATCAGCTAGTTGGTAGGGTAATGGCCTACCAAGGCTACGACGGATAGGGGACGTGAGAGCGTGACCCCCCAGAATAGGACTGAGACACGGCCTAT	0.0176024	0	0	0	0	0	0	0	0	0	0	0	0	0	0	0	0	0	0	0	0	0	0	0	0	0	0	0	0	0	0	0	0	0	0	0	0	0	0	0	0	0	0	0	0	0	0
	397	ATTGAACGCTGGCGGCATGCCTTACACATGCAAGTCGAACGGCAGCACGGGAGCAATCCTGGTGGCGAGTGGCGAACGGGTGAGTAATACATCGGAACGTGCCCTGTAGTGGGGGATAACTAGTCGAAAGACTAGCTAATACCGCATACGACCTGAGGGTGAAAGTGGGGGACCGCAAGGCCTCATGCTATAGGAGCGGCCGATGTCTGATTAGCTAGTTGGTGGGGTAAAGGCCTACCAAGGCGACGATCAGTAGCTGGTCTGAGAGGACGATCAGCCACACTGGGACTGAGACACGGCCCAG	0.0189131	0	0	0	0	0	0	0	0	0	0	0	0	0	0	0	0	0	0	0	0	0	0	0	0	0	0	0	0	0	0	0	0	0	0	0	0	0	0	0.283889	0	0	0	0.11836	0	0	0
	398	GATTAACGCTGGCGGCGTGCATAACACATGCAAGTCGAACGATGAAACTTAAAAGATTTCTTCGGAATGAACTTAAGTGAATTAGTGGCGAACGGGTGAGTAACGCGTGAGTAACCTGCCTTACACAAGGGGATAGCCTCTGGAAACGGAGAATAATACCCTATGAAACTATCTTATCGCATGAATAGATAGTCAAAGTGTTTAGCGGTGTAAGATGGACTTGCGTCTGATTAGCTAGTTGGTGAGATAACAGCCCACCAAGGCAACGATCAGTAGCCGGCTTGAGAGAGTGTACGGCCACATTGGGACTGAGACACGGCCCAG	0.026411	0	0	0	3.90883	0	0	0	0	0	0	0	0	0	0	0	0	0	0	0	0	0	0	0	0	0	0	0	0	0	0	0	0	0	0	0	0	0	0	0	0	0	0	0	0	0	0
	399	GATGAACGCTAGCTACAGGCTTAACACATGCAAGTCGAGGGGCATCAGGATGTAGCAATACATTGCTGGCGACCGGCGCACGGGTGAGTAACACGTATCCAACCTGCCTTTTACTCGGGGATAGGCTTTCGAAAGAAAGATTAATACCCGATGGCATAATATTTCCGCATGGGATTATTATTAAAGAATTTCGGTAAAAGATGGGGATGCGTTCCATTAGGCAGTTGGCGGGGTAACGGCCCACCAAACCTTCGATGGATAGGGGTTCTGAGAGGAAGGTCCCCCACATTGGAACTGAGACACGGTCCAA	0.0207695	0	0	0	0	0	0	0	0	0	0	0	0	1.6565	0	0	0	0	0	0	0	0	0	0	0	0	0	0	0	0	0	0	0	0	0	0	0	0	0	0	0	0	0	0	0	0	0
	400	GACGAACGCTGGCGGCGCGCCTAACACATGCAAGTCGAGCGATGAAATTTTAACCGATCTCTTCGGAGAGAAGATAAAATGGATTAGCGGCGGACGGGTGAGTAACACGTGAGAAACCTGCCTTTCACAAGGGGATAGCCTCGGGAAACCGGGATTAATACCCTATGACACATTTCCTTCGCATGAAAGAAATGTTAAAACTCCGGTGGTGAAAGATGGTCTCGCGTCTGATTAGCTAGTTGGTGGGGTAACGGCCTACCAAGGCCATGATCAGTAACCGGCCTGAGAGGGTGAACGGTCACATTGGAACTGAGACACGGTCCAA	0.0200343	0	0	0	0	0	0	0	0	0	0	0	0	0	0	0	0	0	0	0	0	0	0	0	0	0	0	0.005712	0	0.027138	0	0	0	0	0	0	0	0	0	0	0.00923418	0	0.00413437	0	0.037798	0	0
	401	GACGAACGCTGGCGGCGTGCTTAACACATGCAAGTCGAACGGGAAGAGATGAAGAGCTTGCTCTTTATCGAATCCAGTGGCAAACGGGTGAGTAACACGTAAACAACCTGCCTTCAGGATGGGGACAACAGACGGAAACGACTGCTAATACCGAATACGTTCCACGGGCCGCATGACCTGTGGAAGAAAGGGTAGCCTCTACCTGTAAGCTATCGCCTGAAGAGGGGTTTGCGTCTGATTAGGCAGTTGGTGGGGTAACGGCCCACCAAGCCAACGATCAGTAGCCGGTCTGAGAGGATGAACGGCCACACTGGAACTGAGACACGGTCCAG	0.0178107	0	0	0	0	0	0.00468845	0	0	0	0.029976	0	0	0	0	0	0	0	0.0828363	0.00664268	0.00239126	0	0	0.00230001	0.00864304	0	0	0.045696	0	0.115336	0.00196198	0.00243333	0	0	0.00104205	0	0	0	0	0	0.0246245	0.0353753	0.0289406	0	0.056697	0.00466374	0
	402	GATGAACGCTAGCTACAGGCTTAACACATGCAAGTCGAGGGGCATCATGTCGGTTGCTTGCAACCGATGATGGCGACCGGCGAATGGGTGAGTAACGCGTATCCAACCTGCCCCCGGCCGGGGTATAACCCGTCGAAAGGCGGCCTAATCCCCCATGTAGTCCTCTGAGGTCCTCCGATGAGGATGAAAGGTATTTTTCCGGCCGGTCGATGGGGATGCGTCCGATTAGCTTGCTGGCGGGGTAACGGCCCACCAGGGCTTCGATCGGTAGGGGTTCTGAGAGGAAGGTCCCCCACACTGGTACTGAGACACGGACCAG	0.0181356	0	0.0042139	0	0	0	0	0.0170151	0	0	0	0	0	0	0	0	0.00703482	0.487463	0	0	0	0	0	0	0	0	0	0	0	0	0	0	1.18472	0	0.021883	0	0	0	0	0	0	0.675078	0	0	0	0.00932749	0
	403	GATGAACGTTGGCGACGTGCCTAACACATGCAAGTCGAGCGGAGAAGAAGAGAGTGATCTTTTCGGAGTGAACTTTTTTCGGATCAGCGGCGGACGGGTGAGTAATACATGAGGAACCTGCCCTCTACAAGGGGATAGCCGGGGGAAACCGCGATTAATACCCTATGAGACCACGAGCGTGCATACGCTTGAGGTTAAAGATTTATCGGTAGAAGATGGCCTCATGACCCATTAGCTAGTTGGTGATTTAACAGACCACCAAGGCGACGATGGGTAGCCGGCTTGAGAGAGTGAACGGCCACATTGGAACTGAGACACGGTCCAG	0.0215355	0	0	0	0	0	0	0	0	0	0	0	0	0	0	0	0	0.00609329	0	0	0	0	0	0.00690004	2.29041	0	0.0030145	0	0	0.264595	0	0	0	0	0	0	0	0	0	0	0	0	0	0	0	0	0
	404	GATGAACGCTGGCGGCGTGCCTAACACATGCAAGTCGAACGGGGCTATGTATCGGAAGTTTTCGGATGGAAGATAGATAGCCTAGTGGCGGACGGGTGAGTAACGCGTGAGTAACCTGCCTCATAGAGGGGGATAACAGAGAGAAATCACTGCTAATACCGCATAAGCACACGGGAGCGCATGCTTCTGTGTGAAAAGATTTATCACTATGAGATGGACTCGCGTCTGATTAGCTGGTTGGCGGGGTAAAGGCCCACCAAGGCGACGATCAGTAGCCGATCTGAGAGGATGGACGGCCACATTGGGACTGAGACACGGCCCAG	0.0175683	0	0	1.40745	0	0	0	0	0	0	0	0	0	0	0	0	0	0	0	0	0.00717377	0	0	0	0	0	0	0	0	0	0	0	0	0	0	0	0	0	1.16341	0	0	0	0	0	0	0	0
	405	GATTAACGCTGGCGGCGTGCATAACACATGCAAGTCGAACGATGAAGATATTTAGATTCCTTCGGGATGAAAAATATTGGATTAGTGGCGGACGGGTGAGTAACGCGTGAGTAACCTGCCTTACACAAGGGGATAGCCGTTGGAAACGACGAATAATACCCTATGATATAAACTCTTCGCATGAAGAGCTTATCAAAGATTTATCGGTGTAAGATGGACTCGCGTCTGATTAGCTAGTTGGTGAGGTAACGGCCCACCAAGGCAACGATCAGTAGCCGGCTTGAGAGAGTGTACGGCCACATTGGGACTGAGACACGGCCCAG	0.0186713	0	0	0	0	0	0	0	0	0	0	0	0	0	0	0	0	0	0	0	0	0	0	0	0	0	0	0	0	0	0	0	0	0	0	0	0	0	0	0	0	0	0	0	0	0	0
	406	GATGAACGCTGGCTACAGGCTTAACACATGCAAGTCGAGGGGAAACGACGGGGAAGCTTGCTTCCTTGGGCGTCGACCGGCGCACGGGTGAGTAACGCGTATCCAACCTGCCTCTGACTGAGGGATAACCCGTCGAAAGTCGGCCTAATACCTCATGGTATCGTCTGCGGGCATCCAATGACGATTAAAGATTTCATCGGTCAGGGATGGGGATGCGTCTGATTAGCTTGTTGGTGGGGTAACGGCCCACCAAGGCTACGATCAGTAGGGGTTCTGAGAGGAAGGTCCCCCACATTGGAACTGAGACACGGTCCAA	0.0178979	0	0	0	0	0	0	0	0	0	0	0	0	0	0	0	0	0	0	0	0	0	0	0	0	0	0	0	0	0	0	0	0	0	0	0	0	0	0	0	0	0	0	0	0	0	0
	407	ATTGAACGCTGGCGGCAGGCCTAACACATGCAAGTCGAGCGGATGAAGTGAGCTTGCTCACGGATTTAGCGGCGGACGGGTGAGTAATGCCTAGGAATCTGCCTGGTAGTGGGGGATAACGTTTCGAAAGGGACGCTAATACCGCATACGTCCTACGGGAGAAAGCAGGGGACCTTCGGGCCTTGCGCTATCAGATGAGCCTAGGTCGGATTAGCTAGTTGGTGAGGTAATGGCTCACCAAGGCGACGATCCGTAACTGGTCTGAGAGGATGATCAGTCACACTGGAACTGAGACACGGTCCAG	0.0183342	0	0	0	0	0	0	0	0	0	0	0	0	0	0	0	0	0	0	0	0	0	0	0	0	0	0	0	0	0	0	0	0	0	0	0	0	0	0	0	0	0	0	0	0	0	0
	408	GACGAACGCTGGCGGCGCGCTTAACACATGCAAGTCGAGCGATGAAATTTTGACAGATCCCTTCGGGGTGAAGATGAAATGGATTAGCGGCGGACGGGTGAGTAACACGTGAGTAACCTGCCTTTGACATTGGGATAGCCTCGGGAAACTGGGATTAATACCAAATGACACTAACTGGTCACATGATCAATTAGTCAAAGAAATTCGGTCAAAGATGGACTCGCGGCTGATTAGCTAGTTGGTGAGGTAACGGCCCACCAAGGCGACGATCAGTAGCCGGCCTGAGAGGGTGATCGGCCACATTGGAACTGAGACACGGTCCAA	0.0173406	0	0	0	0	0	0	0	0	0	0	0	0	0	0	0	0	0	0.0994036	0.00110711	0	0	0	0.00230001	0.0172861	0	0	0.379848	0	0.0373147	0	0	0	0	0	0	0	0.0182688	0	0	0	0.421555	0.0268734	0	0.0134993	0.00699562	0
	409	GATAAACGCTGGCGGCGTGCATAACACATGCAAGTCGAACGATGAAACTTAGATGATTTCTTCGGAATGAACTTAAGCGGATTAGTGGCGAACGGGTGAGTAACACGTGAGTAACCTGCCTTACACAAGGGGATAGCCTTTGGAAACGAAGAATAATACCCTATAAAGTCAATTTATCGCATGATAGAATGACCAAAGATTTATCGGTGTAAGATGGACTTGCGTCTGATTAGCTAGTTGGTGAGATAAAGGCCCACCAAGGCAACGATCAGTAGCCGGCTTGAGAGAGTGTACGGCCACATTGGGACTGAGACACGGCCCAA	0.00690984	0	0	0	0	0	0	0	0	0	0	0	0	0	0	0	0	0	0	0.0309992	0	0	0	0.0207001	0	0	0	0	0	0	0	0	0	0	0	0	0	0.797183	0	0	0.0153903	0	0.00826873	0	0.140393	0	0
	410	GATGAACGCTGGCTACAGGCTTAACACATGCAAGTCGAGGGGCAGCATGGGGTTTGCTTGCAAACCCCGATGGCGACCGGCGCACGGGTGAGTAACGCGTATCCAACCTTCCCGCGACTCGGGTATAACCTGCCGAAAGGCAGACTAATCCCCGATGTCCTCCACTTGAGACATCTTTGGTGGAGCAAAGGCTTCGGCCGGTTGCGGATGGGGATGCGTCCGATTAGCTTGTTGGCGGGGTAATGGCCCACCAAGGCTTCGATCGGTAGGGGTTCTGAGAGGAAGGCCCCCCACATTGGAACTGAGACACGGTCCAA	0.0102996	0	0.0042139	0	0	0	0	0	0	0	0	0	0	0	0	0	0	0.280291	0	0	0	0	0	0	0	0	0	0	0	0	0	0	0	0	0	0	0	0	0	0	0	0	0	0	0	0	0
	411	GACGAACGCTGGCGGCGCGCTTAACACATGCAAGTCGAGCGATGAAATTTCGACAGATCCCTTCGGGGTGAAGATGAAATGGATTAGCGGCGGACGGGTGAGTAACACGTGAGTAACCTGCCTTTGACATTGGGATAGCCTCGGGAAACTGGGATTAATACCAAATGACACTAAACTATCACATGATAGCTTAGTCAAAGAACCTCGGTCAAAGATGGACTCGCGCCTGATTAGCTAGTTGGTGAGGTAACGGCCCACCAAGGCGACGATCAGTAGCCGGCCTGAGAGGGTGATCGGCCACATTGGAACTGAGACACGGTCCAA	0.0170306	0	0	0	0	0	0	0	0	0	2.51799	0	0	0	0	0	0	0	0	0	0	0	0	0	0	0	0	0	0	0	0	0	0	0	0	0	0	0	0	0	0	0	0	0	0	0	0
	412	ATTGAACGCTGGCGGCAGGCTTAACACATGCAAGTCGAACGGTAACAGGGATTAGCTTGCTAATTTGCTGACGAGTGGCGGACGGGTGAGTAATGCTTGGGAATCTGGCTTATGGAGGGGGATAACTACGGGAAACTGTAGCTAATACCGCGTAAAATCTTCGGATTAAAGGGTGGGACTTTCGAGCCACCTGCCATAAGATGAGCCCAAGTGGGATTAGGTAGTTGGTTAGGTAAAGGCTGACCAAGCCGACGATCTCTAGCTGGTCTGAGAGGATGACCAGCCACACTGGAACTGAGACACGGTCCAG	0.0123584	0	0	0	0	0	0	0	0	0	0	0	0	0	0	0	0	0	0	0	0	0.00301432	0	0	0	0	0	0	0	0	0	0	0	0	0	0.0789266	0	0	0	0.289146	0	0	0	0.236719	0	0	0
	413	GATGAACGCTGGCGGCGTGCTTAACACATGCAAGTCGAACGAGGAATTTTAAATGAGGCTTCGGTGGATTTTGAAATTCTTAGTGGCGGACGGGTGAGTAACGCGTGGGCAACCTGCCCTGTACAGGGGGACAACAGCTGGAAACGGCTGCTAATACCGCATAAGCGCACAGCATCGCATGATGCCGTGTGAAAAACTCCGGTGGTACAGGATGGGCCCGCGTTGGATTAGGTAGTTGGTGAGGTAACGGCCCACCAAGCCGACGATCCATAGCCGACCTGAGAGGGTGACCGGCCACATTGGGACTGAGACACGGCCCAA	7.35782e-05	0	0	0	0	0	0	0	0	0	0	0	0	0	0	0	0	0	0	0	0	0	0	0	0	0	0	0	0	0	0	0	0	0	0	0	0	0	0	0	0	0	0	0	0	0	0
	414	GACGAACGCTGGCGGTATGCTTAACACATGCAAGTCGAACGAGAAGTTTTTTATTGACCCTTCGGGGGATATAAGAGACAGACAGTGGCGAACGGGTGAGTAACGCGTGGGCAACCTACCTATCGGAGCGGGATAGCCTCGAGAAATCGGGAGTAAAACCGCATAACACAGCAGAATCGCATGACTTTGCTGTCAAAACTCCGGTGCCGATAGATGGGCCCGCGTCTGATTAGCTAGTTGGTAAGGTAAGGGCTTACCAAGGCAACGATCAGTAGCCGGTCTGAGAGGGCGAACGGCCACACTGGAACTGAGACACGGTCCAG	0.0173204	0	0	0	0	0	0	0	0	0	0	0	0	0	0	0	0	0	0	0	0	0	0	0	0	0	0	0	0	0	0	0	0	0	0	0	0	0	0	0	0	0.639703	0	0	0	0	0
	415	GATGAACGCTGGCGGCGTGCCTAACACATGCAAGTCGAACGGTTAAACCGGCTTCGGCCGGAAATAAAGTGGCGAACGGGTGAGTAACGCGTGACCGACCTTCCCCCCGCACCGGGACAACCGCGGGAAACCGCGGCTGATACCGGGTACTCCGGGGCCCCCGCATGGGGGCCCCGGGAAAGCTCCGGCGGCGGGGGATGGGGTCGCGTCCCATCAGGTAGTAGGCGGGGCAACGGCCCACCTAGCCGACGACGGGTAGCCGGGTTGAGAGACCGACCGGCCACATTGGGACTGAGATACGGCCCAG	0.0119271	0	0	0.00559065	0	0	0	0	0	0	0.029976	0	0.00308509	0	0	0	0	0	0	0	0	0	0	0	0	0	0	0	0	0	0	0	0	0	0	0.0263089	0	0	1.61993	0	0.00307806	0	0	0	0	0	0
	416	GATGAACGCTAGCTACAGGCTTAACACATGCAAGTCGAGGGGAAACGGCATTTGGTGCTTGCACCATTTGGACGTCGACCGGCGCACGGGTGAGTAACGCGTATCCAACCTGCCCATAAGTAGGGTATAACCCGCAGAAATGCGGACTAATCCCCTATGTTGTTCAAAGACGGCATCAGATTTGAACCAAAGGCTTGCCGCTTATGGATGGGGATGCGTCCGATTAGCTTGTTGGTGGGGTAACGGCCCACCAAGGCATCGATCGGTAGGGGTTCTGAGAGGAAGGCCCCCCACATAGGAACTGAGACACGGTCCTA	0.0135404	0	0	0	0.0188377	0	0	0	0	0	0	0	0	0	0	0	0	0	0.0331345	0	0.00239126	0.00301432	0	0.00230001	0	0	0	0	0	0.176397	0	0	0	0	0	0	0	0	0	0	0	0.648547	0	0	0.0215989	0	0
	417	GATGAACGCTGGCGGCGTGCCTAACACATGCAAGTCGAACGGAGATTACAGACGGAAGTTTTCGGATGGAAGCCTGTAATTCTTAGTGGCGGACGGGTGAGTAACGCGTGGGCAACCTGCCCTATACAGGGGGATAGCAGCTGGAAACGGCTGGTAAGACCGCATAAGTCGGTTAAATCGCATGATTTGACCGGGAAATGAGCAATCAGGTATAGGATGGGCCCGCGTCCGATTAGCCAGTTGGCAGGGTAAAAGCCTACCAAAGCGACGATCGGTAGCCGGACTGAGAGGTCGGACGGCCACATTGGGACTGAGACACGGCCCAA	0.0164704	0	0	0	0	0	0	0	0	0	0	0	0	0	0	0	0	0.00304664	0	0	0	0.00301432	0	0	0	0	0.0512465	0	0	0	0	0	0	0	0	0	0	0	0	0	0	0	0	0	0	0	0
	418	GACGAACGCTGGCGGCGTGCCTAATACATGCAAGTAGAACGCTGAGAACTGGTGCTTGCACCGGTTCAAGGAGTTGCGAACGGGTGAGTAACGCGTAGGTAACCTACCTCATAGCGGGGGATAACTATTGGAAACGATAGCTAATACCGCATAAGAGAGACTAACGCATGTTAGTAATTTAAAAGGGGCAATTGCTCCACTATGAGATGGACCTGCGTTGTATTAGCTAGTTGGTGAGCCTTTACCTCACCAAGGCGACGATACATAGCCGACCTGAGAGGGTGATCGGCCACACTGGGACTGAGACACGGCCCAG	0.0112152	0.00374967	0	0	0	0	0	0	0	0	0	0	0.0123403	0	0	0	0	0	0.497018	0	0	0	0	0	0	0	0	0	0	0	0.0608213	0	0	0	0	0	0.047128	0	0	0	0.0369367	0.0176876	0.00206718	0	0.0107994	0.0396418	0
	419	GATGAACGCTAGCTACAGGCTTAACACATGCAAGTCGAGGGGAAACGATAGAGAAAGCTTGCTTTTTCTAGGCGTCGACCGGCGCACGGGTGAGTAACGCGTATCCAACCTGCCCATCACTTGAGGATAACCTTGCGAAAGTAAGACTAATACCCAATGATATCTCTAGAAGACATCTGAAAGAGATTAAAGATTTATCGGTGATGGATGGGGATGCGTCTGATTAGCTTGTTGGCGGGGTAACGGCCCACCAAGGCGACGATCAGTAGGGGTTCTGAGAGGAAGGTCCCCCACATTGGAACTGAGACACGGTCCAA	0.0168596	0	0	0	0	0	0	0	0	0	2.21823	0	0	0	0	0	0	0	0	0	0	0	0	0	0	0	0	0	0	0	0	0.0656998	0	0	0	0	0	0	0	0	0	0	0	0	0	0	0
	420	GATGAACGCTAGCTACAGGCTTAACACATGCAAGTCGAGGGGCATCAGGGTGTAGCAATACACCGCTGGCGACCGGCGCACGGGTGAGTAACACGTATCCAACCTGCCCTTTACTCGGGGATAGCCTTTCGAAAGAAAGATTAATACCCGATGGCATAACATGACCTCCTGGTTTTGTTATTAAAGAATTTCGGTAGAGGATGGGGATGCGTTCCATTAGGCAGTTGGCGGGGTAACGGCCCACCAAACCTTCGATGGATAGGGGTTCTGAGAGGAAGGTCCCCCACATTGGAACTGAGACACGGTCCAA	0.0194417	0	0	0	0	0.238646	0	0	0	0.00840972	0	0	0	0	0	0	0	0	0	0	0	0	0	0.0253002	0	0	0	0	0	0	0	0	0	0	0	0	0	0	0	0	0.00615612	0	0	0.194945	0	0	0
	421	AACGAACGCTGGCGGCATGCCTAACACATGCAAGTCGAACGAAGGCTTCGGCCTTAGTGGCGCACGGGTGAGTAACGCGTGGGAAACTGCCTATTGGTGGGGAATAACGACGGGAAACTGTCGCTAATACCGCATAAGCCCTTCGGGGGAAAGATTTATCGCCGATAGATGTGCCCGCGTCCGATTAGCTAGTTGGTGAGGTAATGGCTCACCAAGGCGACGATCGGTAGCTGGTCTGAGAGGATGATCAGCCACACTGGGACTGAGACACGGCCCAG	0.0147784	0	0	0	0.546294	0	0	0	0.165037	0.00420486	0	0	0	0	0	0.00805023	0	0	0	0	0	0	0	0	0	0	0	0	0	0	0	0	0	0.129253	0	0	0	0.0132864	0	0	0	0	0	0.062661	0	0	0
	422	GATGAACGCTGGCGGCGTGCCTAATACATGCAAGTAGAACGCTGAAGCTTGGTGCTTGCACCGAGCGGATGAGTTGCGAACGGGTGAGTAACGCGTAGGTAACCTGCCTGGTAGCGGGGGATAACTATTGGAAACGATAGCTAATACCGCATAATAGTAGATGTTGCATGACATTTGCTTAAAAGGTGCAATTGCATCACTACCAGATGGACCTGCGTTGTATTAGCTAGTTGGTGAGGTAACGGCTCACCAAGGCAACGATACATAGCCGACCTGAGAGGGTGATCGGCCACACTGGGACTGAGACACGGCCCAG	0.0172921	0	0	0	0	0	0.00468845	0	0	0	0	0	0	0	0	0	0	0	0	0	0	0	0	0	0	0	0	0	0	0	0	0	0	0	0	0	0	0	0	0	0	0	0	0.0696233	0	0	0
	423	GACGAACGCTGGCGGCGTGCTTAACACATGCAAGTCGAACGGGATTTAGTAGACAGAAACCTCGGTGGAAGATTACTAATGAGAGTGGCGAACGGGTGAGTAACGCGTGAGCAACCTGCCTATGACAGTGGGATAGCCTCGGGAAACCGGGATTAATACCGCATAAAATCGTAGAAACACATGTTTCAACGGTCAAAGATTTATCGGTCATAGATGGGCTCGCGTCTGATTAGCTAGTTGGTGAGATAACAGCCCACCAAGGCAACGATCAGTAGCCGGTCTGAGAGGATGAACGGCCACATTGGAACTGAGACACGGTCCAA	0.0121349	0	0	0	0.527456	0	0.0140654	0	0	0	0	0	0	0	0	0	0	0	0	0	0	0	0	0	0	0	0	0	0	0	0	0	0	0	0	0	0	0.184349	0	0	0	0	0	0	0	0	0
	424	GACGAACGCTGGCGGCGTGCCTAATACATGCAAGTCGAGCGGAGGTATATCGTAGAAGGATTTATCTGGAAGTGATATACTTTAGCGGCGGACGGGTGAGTAACGCGTGAGCAATCTGGCCTATACAGGGGGATAACACAGGGAAACTTGTACTAATACCGCATAATCTCCCTTGGTCGCATGACCGAGGGAAGAAAGTGGCAACACGGTAAAGGGGGAGCTCGCGTTCTATTAGATAGTTGGTGAGGTAACGGCTCACCAAGTCAACGATAGATAGCCGACCTAAGAGGGTGATCGGCCACACTGGAACTGAGACACGGTCCAG	0.0164629	0	0	0	0	0	0	0	0	0	0	0	0	0	0	0	0	0	0	0	0	0	0	0	0	0	0	0	0	0.0237457	0	0	0	0	0	0	0	0	0	0	0	0.176876	0	0	0	0.00233187	0
	425	ATTGAACGCTGGCGGCGTGCCTAACACATGCAAGTCGAGCGGTAACAGGTGTAGCAATACATGCTGACGAGCGGCGAACGGGTGAGTAATGCTTCGGAATCTACCCAATGGTGGGGAATAACCAGCCGAAAGGTTGGCTAATACCGCATACGTCCTACGGGAGAAAGCAGGGGATCGCAAGACCTTGCGCCAATGGATGAGCCGAAGTCGGATTAGCTAGTTGGTAGGGTAACGGCCTACCAAGGCGACGATCCGTAGCTGGTCTGAGAGGACGACCAGCCACACTGGGACTGAGACACGGCCCAG	0.0137218	0	0	0	0	0	0	0	0	0.00420486	0	0	0	0	0	0	0	0	0	0	0	0	0	0	0	0	0	0	0	0	0	0	0	0.0701032	0	0	0	0	0	0	0	0.00294794	0	0	0	0	0
	426	ATTGAACGCTGGCGGCAGGCCTAACACATGCAAGTCGAACGGTAACAGGAAGAAGCTTGCTTCTTTGCTGACGAGTGGCGGACGGGTGAGTAATGTCTGGGAAACTGCCTGATGGAGGGGGATAACTACTGGAAACGGTAGCTAATACCGCATAACGTCGCAAGACCAAAGAGGGGGACCTTCGGGCCTCTTGCCATCGGATGTGCCCAGATGGGATTAGCTTGTTGGTGGGGTAACGGCTCACCAAGGCGACGATCCCTAGCTGGTCTGAGAGGATGACCAGCCACACTGGAACTGAGACACGGTCCAG	0.0135148	0	0	0	0	0	0	0	0	0	0	0	0	0.00396291	0.00306082	0	0	0	0	0	0	0	0	0	0	0	0	0	0	0	0	0	0	0	0	0	0	0.0016608	0	0	0	0	0	0.0348117	0	0	0
	427	GATGAACGCTAGCGATAGGCTTAACACATGCAAGTCGAGGGGCAGCGAGCGAGATAGCAATATCTTGTGTCGGCGACCGGCGCACTGGTGAGTAACACGTATGCAACCTGCCCTCTACAGGGGGATAATCCGGAGAAATTCGGTCTAATATCCCATAGTCCCTGAGCTTGCATGAGTTTAGGGGGAAAGTTCCGGCGGTAGAGGATGGGCATGCGGCGCATTAGCTGGTTGGCGGGGTAACGGCCCACCAAGGCGACGATGCGTAGGGGTTCTGAGAGGAAGGTCCCCCACACTGGTACTGAGACACGGACCAG	0.0152158	0	0	0.00139766	0	0	0	0	0	0	0	0	0	0	0	0	0	0	0	0	0	0	0	0	0	0	0	0.002856	0	0.00339225	0	0	0	0	0	0.0526177	0	0.0016608	0	0	0	0	0	0	0	0	0
	428	GATGAACGCTGGCGGCGTGCCTAACACATGCAAGTCGAACGAAGCGACTGGAGGAAGTTTTCGGATGGAATCCGGTTGACTGAGTGGCGGACGGGTGAGTAACGCGTGGATAACCTGCCTCACACTGGGGGATAACAGTTAGAAATGGCTGCTAATACCGCATAAGCGCACAGTACCGCATGGTACGGTGTGAAAAACCCAGGTGGTGTGAGATGGATCCGCGTCTGATTAGCCAGTTGGCGGGGTAACGGCCCACCAAAGCGACGATCAGTAGCCGACCTGAGAGGGTGACCGGCCACATTGGGACTGAGACACGGCCCAA	0.00553538	0	0	0	0	0	0	0	0	0	0	0	0	0.0475549	0	0	0	0	0	0	0	0	0	0	0	0	0	0	0	0	0	0	0	0	0	0	0	0	0	0	0	0	0.0144703	0	0.0269986	0	0
	429	GATGAACGCTAGCGACAGGCTTAACACATGCAAGTCGAGGGGCATCATGAGGTAGCAATACCTTGATGGCGACCGGCGCACGGGTGAGTAACGCGTATGCAACCTGCCCGATACCGGGGTATAGCCCATGGAAACGTGGATTAACACCCCATAGTACTTTTATCCTGCATGGGATGTGAGTTAAATGTTCAAGGTATCGGATGGGCATGCGTCCTATTAGTTAGTTGGCGGGGTAACAGCCCACCAAGACGATGATAGGTAGGGGTTCTGAGAGGAAGGTCCCCCACATTGGAACTGAGACACGGTCCAA	0.0167984	0	0	0	0	0	0	0	0	0	0	0	0	0.503289	0	0	0	0	0	0	0	0	0	0	0	0	0	0	0	0.0508837	0	0	0	0	0	0.0263089	0	0.0016608	0	0	0	0.0265315	0	0	0	0	0.00821423
	430	GATGAACGCTAGCTACAGGCTTAACACATGCAAGTCGAGGGGAAACGACATTGAAGCTTGCTTCGATGGGCGTCGACCGGCGCACGGGTGAGTAACGCGTATCCAACCTGCCTCTGACTAAGGGATAACCCGGCGAAAGTCGGACTAATACCTTATGAGGTTTTCTGCAGACATCTAACGAAAACGAAAGATTTATCGGTCAGTGATGGGGATGCGTCTGATTAGCTTGTTGGCGGGGTAACGGCCCACCAAGGCAACGATCAGTAGGGGTTCTGAGAGGAAGGTCCCCCACATTGGAACTGAGACACGGTCCAA	0.00106833	0	0	0	0	0	0	0	0	0	0	0	0	0	0	0	0	0	0	0	0.00956503	0	0	0	0	0	0	0	0	0	0	0	0	0	0	0	0	0	0	0	0	0	0	0.0278493	0	0.0443056	0
	431	GACGAACGCTGGCGGCGTGCTTAACACATGCAAGTCGAACGCTGAAGACCTGGCTTTTGTTGGGTTGGATGAGTGGCGAACGGGTGAGTAACACGTGAGTAACCTGCCCCCTTCTTTGGGATAACGCCCGGAAACGGGTGCTAATACTGGATATTCACTGGCCTTCGCATGGGGGTTGGTGGAAAGGTTTGTTCTGGTGGGGGATGGGCTCGCGGCCTATCAGCTTGTTGGTGGGGTGATGGCCTACCAAGGCTTTGACGGGTAGCCGGCCTGAGAGGGTGACCGGTCACATTGGGACTGAGATACGGCCCAG	0.00332932	0	0.00210695	0	0	0	0	0	0	0	0.419664	0	0	0	0	0	0	0	0.0165673	0	0	0	0	0	0	0	0	0	0	0	0	0	0	0	0	0	0	0	0	0	0	0	0	0.041774	0	0	0
	432	GATGAACGCTAGCTACAGGCTTAACACATGCAAGTCGCGGGGCAGCATGGGGGTTGCTTGCAACCCCTGATGGCGACCGGCGCACGGGTGAGTAACGCGTATCCAACCTGCCCTTCACCACGGGATAACCCGGCGAAAGTCGGACTAATACCGTATGTTGTCCATTGACGGCATCCGATTTGGACGAAAGGCTTAGCGGTGAGGGATGGGGATGCGTCCGATTAGCTTGACGGCGGGGTAACGGCCCACCGTGGCAACGATCGGTAGGGGTTCTGAGAGGAAGGTCCCCCACACTGGAACTGAGACACGGTCCAG	0.0164312	0	0	0	0	0	0	0	0	0	0	0.00274303	0	0	0	0	0	0	0	0	0	0	0	0	0	0	0.0150725	0	0	0	0	0	0	0	0	0	0	0	0	0.181374	0	0	0	0.0905103	0	0	0.484639
	433	GATGAACGCTGGCGGCGTGCCTAATACATGCAAGTCGAACGAATCTTCTTCGGAAGATGAGTGGCGAACGGGTGAGTAATACATAGGTAACCTGCCCCTGTGCGGGGGATAACAGGAGGAAACTCCTGCTAATACCGCATAGCCATGAGCACCGCATGGAGCTCATGCCAAATATCCTTTACGGGATAGCGCAGGGATGGACCTATGGCGCATTAGCTAGTTGGCGGGGCAACGGCCCACCAAGGCAACGATGCGTAGCCGGCCTGAGAGGGCGGACGGCCACATTGGGACTGAGACACGGCCCAG	0.0129354	0	0	0	0	0	0	0	0	0	0.029976	0	0	0.00792581	0	0	0	0	0	0	0	0	0	0	0	0	0	0	0	0	0	0.0121666	0	0	0	0	0	0	1.56103	0	0	0.00884382	0	0.0348117	0	0	0
	434	GATGAACGCTGGCGGCGTGCCTAACACATGCAAGTCGAGCGAGAACTTATGTAAAGAAACTTCGGTAGATTTACAAAAGGGAAAGCGGCGGACGGGTGAGTAACGCGTAGGCAACCTGCCCCATACAGGGGGATAGCCACCGGAAACGGTGATTAATACCTCATAAAGCATAGATAACACATGTTAAAGATGTCAAAGAGAATTCGGTATGGGATGGGCCTGCGTCTGATTAGTTAGTTGGTGAGGTAACGGCTCACCAAGGCGACGATCAGTAGCCGACCTGAGAGGGTAGGCGGCCACATTGGAACTGAGACACGGTCCAG	0.00822609	0	0	0	0	0	0	0	0.152342	0	0	0.282532	0	0	0	0	0	0.0456997	0	0	0	0	0	0	0	0	0	0	0	0	0	0	0	0	0	0	0	0	0	0	0	0	0	0	0	0	0
	435	GATGAACGCTGGCGGCGTGCCTAATACATGCAAGTAGAACGCTGAAGGAGGAGCTTGCTCTTCTGGATGAGTTGCGAACGGGTGAGTAACGCGTAGGTAACCTGCCTCTTAGCGGGGGATAACTATTGGAAACGATAGCTAATACCGCATAAAAGTCGACATTGCATGATGTTGACTTGAAAGGTGCAACTGCATCACTAAGAGATGGACCTGCGTTGTATTAGCTAGTTGGTGAGGTAACGGCTCACCAAGGCGACGATACATAGCCGACCTGAGAGGGTGATCGGCCACACTGGGACTGAGACACGGCCCAG	0.0153015	0	0.0231764	0	0	0.00482114	0	0	0	0	0	0	0	0	0	0	0	0	0	0	0	0	0	0.00230001	0	0	0.0150725	0	0	0	0	0	0	0	0	0	0	0	0	0	0	0	0	0	0	0	0
	436	GATGAACGCTGACAGACTGCTTAACACATGCAAGTCTACTTGAATTTGGGTTTTTAACTTAGATTTGGGTGGCGGACGGGTGAGTAACGCGTAAAGAACTTGCCTCACAGCTAGGGACAACATTTAGAAATGAATGCTAATACCTAATATTATGATAATAGGGCATCCTATAATTATGAAAGCTATATGCGCTGTGAGAGAGCTTTGCGTCCCATTAGCTAGTTGGAGAGGTAACAGCTCACCAAGGCGATGATGGGTAGCCGGCCTGAGAGGGTGATCGGCCACAAGGGGACTGAGACACGGCCCTT	0.0100914	0	0	0	0	0	0	0	0	0	0	0.0137152	0.0215956	0	0	0	0	0	0	0	0	0	0	0	0	0	0.018087	0	0	0	0	0	0.00238373	0	0	0	0	0	0	0	0.00307806	0.00589588	0.0124031	0	0.0269986	0	0
	437	ATTGAACGCTGGCGGCAGGCTTAACACATGCAAGTCGAACGGTAACAGGGATTAGCTTGCTAATTTGCTGACGAGTGGCGGACGGGTGAGTAATGCTTGGGAATCTGGCTTATGGAGGGGGATAACTACGGGAAACTGTAGCTAATACCGCGTAATATCGGAAGATTAAAGGGTGGGACTTTCGAGCCACCTGCCATAAGATGAGCCCAAGTGGGATTAGGTAGTTGGTTAGGTAAAGGCTGACCAAGCCGACGATCTCTAGCTGGTCTGAGAGGATGACCAGCCACACTGGAACTGAGACACGGTCCAG	0.0149631	0	0	0	0	0	0.0328192	0	0	0	0	0	0	0	0	0	0	0	0	0	0	0	0	0	0	0	0.006029	0	0	0	0	0	0	0	0	0	0	0	0	0	0	0	0	0.104435	0	0	0
	438	GATGAACGCTAGCTACAGGCTTAACACATGCAAGTCGAGGGGAAACGGCGTTGAGTGCTTGCACTCTTCGGACGTCGACCGGCGCACGGGTGAGTAACGCGTATCCAACTTTCCCATAACTAAGGGATAACCTGCCGAAAGGCAGACTAATACCTTATGTAATCCTTTGACGGCATCAGATTAGGATTAAAGATTTATCGGTTATGGATGGGGATGCGTCTGATTAGCTTGTTGGCGGGGTAACAGCCCACCAAGGCAACGATCAGTAGGGGTTCTGAGAGGAAGGTCCCCCACATTGGAACTGAGACACGGTCCAA	0.00827801	0	0	0	0	0	0	0	0	0	0	0	0	0	0	0	0	0	0.0828363	0	0	0	0	0	0	0	0.006029	0	0	0	0	0	0	0	0	0	0	0	0	0	0	0	0.00620155	0	0	0	0
	439	GATGAACGCTGGCGGCGTGCCTAATACATGCAAGTCGAGCGAACAGACAAGGAGCTTGCTCCTTTGACGTTAGCGGCGGACGGGTGAGTAACACGTGGGTAACCTACCTATAAGACTGGGATAACTTCGGGAAACCGGAGCTAATACCGGATAATATTTCGAACCGCATGGTTCGATAGTGAAAGATGGTTTTGCTATCACTTATAGATGGACCCGCGCCGTATTAGCTAGTTGGTAAGGTAACGGCTTACCAAGGCGACGATACGTAGCCGACCTGAGAGGGTGATCGGCCACACTGGAACTGAGACACGGTCCAG	0.0118395	0	0	0	0.150702	0	0.0234423	0	0	0	0	0	0	0.0911469	0	0	0.0984875	0.00304664	0	0	0	0	0	0	0	0	0	0.068544	0	0	0	0	0	0	0	0	0	0	0	0	0	0	0	0.0278493	0	0	0
	440	GACGAACGCTGGCGGCGTGCCTAACACATGCAAGTCGAACGGAACTGTTTTGAAAGATTTCTTCGGAATGAATTTGATTTAGTTTAGTGGCGGACGGGTGAGTAACGCGTGAGTAACCTGCCTTCAAGAGGGGGATAACATTCTGAAAAGAATGCTAATACCGCATGACATATCGGAATCACATGATTTTGATATCAAAGATTTTATCGCTTGAAGATGGACTCGCGTCCGATTAGTTAGTTGGTGAGGTAACGGCTCACCAAGACCGCGATCGGTAGCCGGACTGAGAGGTTGAACGGCCACATTGGGACTGAGACACGGCCCAG	0.0165782	0	0	0	0	0	0	0	0	0	0	0	0	0.46366	0	0	0	0	0	0	0	0	0	0	0	0	0	0	0	0	0	0	0	0	0	0	0	0.0016608	0	0.215546	0	0	0	0.362041	0	0	0.0164285
	441	GATGAACGCTAGCTACAGGCTTAACACATGCAAGTCGAGGGGAAACGGCATTTAGTGCTTGCACTGAATGGACGTCGACCGGCGCACGGGTGAGTAACGCGTATCCAACCTTCCCATAACTAAGGGATAACCTGCCGAAAGGCAGACTAATACCTTATGTAATTCTTAGATGACATCAGAAGAGAATGAAAGATTTATCGGTTATGGATGGGGATGCGTCTGATTAGCTTGTTGGCGGGGTAACAGCCCACCAAGGCGACGATCAGTAGGGGTTCTGAGAGGAAGGTCCCCCACATTGGAACTGAGACACGGTCCAA	0.00687249	0	0	0	0	0	0	0	0	0	0	0	0	0	0	0	0	0	0	0	0	0	0	0	0	0	0	0	0	0	0	0	0	0	0	0	0	0	0	0	0	0	0	0	0	0	0
	442	ATTGAACGCTGGCGGCGTGCTTAACACATGCAAGTCGAACGTGAAAGTCCTTCGGGGCGAGTAAAGTGGCGCACGGGTGAGTAACGCGTGGATAATCTACCCTTAAGATGGGGATAACGGCTGGAAACGGTCGCTAATACCGAATACGCTCCCGATTTTATCATTGGGGGGAAAGATGGCCTCTGCTTGCAAGCTATCGCTTAAGGATGAGTCCGCGTCCCATTAGCTAGTTGGCGGGGTAACGGCCCACCAAGGCAACGATGGGTAGCCGGTCTGAGAGGATGACCGGCCACACTGGAACTGGAACACGGTCCAG	0.0146766	0	0	0	0	0.00241057	0	0	0	0.185014	0	0	0	0.348736	0	0	0	0	0	0	0	0	0	0	0	0	0	0	0	0.0407069	0	0	0	0	0	0	0	0	0	0	0.00307806	0.0324273	0	0.00696233	0.0215989	0	0
	443	GACGAACGCTGGCGGCGTGCCTAATACATGCAAGTCGAACGAACAGCAACTTGAACTTGTTCAAGTCAATGTTAGTGGCGCACGGGTGAGTAACACGTGGAGAACCTACCCTTAAGCGGGGGATAACCATTGGAAACGATGACTAATACCGCATAGAATCACAGATCGCATGATCAATGAAGGAAAGACGGCTTCGGCTGTCACTTAAGGATGGCTCCGCGGTGCATTAGCTAGATGGTGGGGTAAAGGCCTACCATGGCAATGATGCATAGCCGACCTGAGAGGGTGATCGGCCACATTGGGACTGAGACACGGCCCAA	0.00104919	0	0	0	0	0	0	0	0	0	0	0	0	0	0	0	0	0	0	0	0	0	0	0	0	0	0	0	0	0	0	0	0	0	0	0	0	0	0	0	0	0	0	0	0	0	0
	444	GACGAACGCTGGCGGCGTGCCTAATACATGCAAGTAGAACGCTGAAGGAGGAGCTTGCTTCTCCGGATGAGTTGCGAACGGGTGAGTAACGCGTAGGTAACCTGCCTGGTAGCGGGGGATAACTATTGGAAACGATAGCTAATACCGCATAACAGTAGATATTGCATGATATCTGCTTGAAAGGTGCAATTGCATCACTACCAGATGGACCTGCGTTGTATTAGCTAGTTGGTGAGGTAACGGCTCACCAAGGCGACGATACATAGCCGACCTGAGAGGGTGATCGGCCACACTGGGACTGAGACACGGCCCAG	0.0159496	0	0	0	0.00941886	0	0	0	0	0	0.44964	0	0	0	0	0	0	0	0	0	0.00239126	0	0	0	0	0	0.018087	0	0	0	0	0	0	0	0	0	0	0	0	0.00525721	0	0.00294794	0	0.174058	0	0	1.37178
	445	GATGAACGCTGGCGGCGTGCTTAACACATGCAAGTCGAACGATTAAGACTTAAACTTCGGTTTAGGTGTATAAAGTGGCGAACGGGTGAGTAACACGTGGGCAACCTACCCTTTTCTTTGGGATAACTCGTGGAAACATGTGCTAATACCAAATACTCCAACTCTCTTGCATGAAAGAGTTGGGAAAGATTTATCGGAAAAGGATGGGCCCGCGGTCCATTAGCTTGTTGGCGGGGTAATGGCCCACCAAGGCTGCGATGGATAGCCGGGTTGAGAGACCGACCGGCCACATTGGGACTGAGACACGGCCCAG	0.00702945	0	0	0	0	0	0	0	0	0	0	0	0	0	0	0	0	0	0	0	0	0	0	0	0	0	0	0	0	0	0	0	0	0	0	0	0	0	0	0	0	0	0	0	0	0	0
	446	GATGAACGCTAGCTACAGGCCTAACACATGCAAGTCGAGGGGAAACGGGAAAGCAGCTTGCTGCTTTCTGTCGTCGACCGGCGCACGGGTGAGTAACGCGTATCCAACCTTCCCATAACTAAGGGATACCCCGTAGAAATGCGGCCTAATACCTTATGTACTCCCATGACGGCATCAGAATGGGAGCAAAGAATTTCGGTTATGGATGGGGATGCGTCTGATTAGCTTGCTGGCGGGGTAACGGCCCACCAGGGCATCGATCAGTAGGGGTTCTGAGAGGAAGGTCCCCCACATTGGAACTGAGACACGGTCCAA	0.0152842	0	0	0	0	0	0	0	0	0	1.97842	0	0	0	0	0	0	0	0	0	0	0	0	0	0	0	0	0	0	0	0	0	0	0	0	0	0	0	0	0	0	0	0	0.041774	0	0	0
	447	ATTGAACGCTGGCGGCAGGCTTAACACATGCAAGTCGAACGGTAACAGGAGAAAGCTTGCTTTCTGGCTGACGAGTGGCGGACGGGTGAGTAATGCTTGGGAATCTGGCTTATGGAGGGGGATAACGACGGGAAACTGTCGCTAATACCGCGTAGAATCGAGAGATGAAAGTGCGGGACCGCAAGGCCGCATGCCATAGGATGAGCCCAAGTGGGATTAGGTAGTTGGTGGGGTAAAGGCCTACCAAGCCGACGATCTCTAGCTGGTCTGAGAGGATGACCAGCCACACCGGGACTGAGACACGGCCCGG	0.0156028	0	2.30922	0	0	0	0	0	0	0	0	0	0	0	0	0	0	0	0	0	0	0	0	0	0	0	0	0	0	0	0	0	0	0	0	0	0	0	0	0	0	0	0	0	0	0	0
	448	AACGAACGCTGGCGGCAGGCCTAACACATGCAAGTCGAGCGCCCGCAAGGGAGCGGCGGACGGGTGAGTAACGCGTGGGAATATGCCCTTCTCTACGGAATAGCCTCGGGAAACTGAGAGTAATACCGTATACGCCCTATTGGGGAAAGATTTATCGGGGAAGGATTAGCCCGCGTTGGATTAGGTAGTTGGTGGGGTAATGGCCTACCAAGCCGACGATCCATAGCTGGTTTGAGAGGATGATCAGCCACACTGGGACTGAGACACGGCCCAG	1.37257e-05	0	0	0	0	0	0	0	0	0	0	0	0	0	0	0	0	0	0	0	0	0	0	0	0	0	0	0	0	0	0	0	0	0	0	0	0	0	0	0	0	0	0	0	0	0	0
	449	GACAAACGCTGGCGGCATGCCTAACACATGCAAGTCGAACGGACGGAGGAAAGAGACCTCTTCGGAGTGACCTTTCCCGAGTTAGTGGCGGATGGGTGAGTAACGCGTGAGTGACCTGCCCAGCAGTGGGGAATAACAGTGAGAAATCATTGCTAATACCGCATAGCTTACAAGTGCTCCATGGTACCTGTAAGAAAGACGGCCTTCGTGCTGTCGCTGTTGGATGGACTCGCGTCTGATTAGCCAGTTGGTGGGGTAACGGCCTACCAAAGCAATGATCAGTAGCCGGCCTGAGAGGGTGAACGGCCACATTGGGACTGAGACACGGCCCAA	0.0156679	0	0	0	0	0	0	0	0	0	0	0	0	0	0	0	0	0	0	0	0	0	0	0	0.146932	0	0	0	0	0	0	0	0	0	0	0	0	0	0	0	0	0	0	0	0	0	0
	450	GATGAACGCTGACAGAATGCTTAACACATGCAAGTCTACTTGATCCTTCGGGTGATGGTGGCGGACGGGTGAGTAACGCGTAAAGAACTTGCCTTGCAGTCTGGGACAACGTCTGGAAACGGACGCTAATACCGGATATTATGATTGAATCGCATGATTTGATTATGAAAGCTATATGCGCTGCGAGAGAGCTTTGCGTCCCATTAGTTAGTTGGTGAGGTAACGGCTCACCAAGACGATGATGGGTAGCCGGCCTGAGAGGGTGAACGGCCACAAGGGGACTGAGACACGGCCCTT	0.0166281	0	0	0	0	0	0	0	0	0	0	0	0	2.46097	0	0	0	0	0	0	0	0	0	0	0	0	0	0	0	0	0	0	0	0	0	0	0	0	0	0	0	0	0	0	0	0	0
	451	GATGAACGCTGGCGGCGTGCTTAACACATGCAAGTCGAGCGAAGCGGTTTCGATGAAGTTTTCGGATGGATTTGAAATCGACTTAGCGGCGGACGGGTGAGTAACGCGTGGGTAACCTGCCTTACACTGGGGGATAACAGTTAGAAATGACTGCTAATACCGCATAAGCGCACAGGGCCGCATGGTCTGGTGCGAAAAACTCCGGTGGTGTAAGATGGACCCGCGTCTGATTAGGTAGTTGGTGGGGTAACGGCCCACCAAGCCGACGATCAGTAGCCGACCTGAGAGGGTGACCGGCCACATTGGGACTGAGACACGGCCCAA	0.0107199	0	0	0	0.0282566	0	0	0	0	0	0	0	0	0	0	0	0	0	0	0	0	0	0	0	0	0	0	0	0	0	0	0	0	0	0	0	0	0	0	0	0	0	0	0	0	0	0
	452	GATGAACGCTAGCTACAGGCTTAACACATGCAAGTCGAGGGGAAACGACATCGAAAGCTTGCTTTTGATGGGCGTCGACCGGCGCACGGGTGAGTAACGCGTATCCAACCTGCCCATCACTTGGGGATAACCTTGCGAAAGTAAGACTAATACCCAATGATATCTCTAGAAGACATCTGAAAGAGATTAAAGATTTATCGGTGATGGATGGGGATGCGTCTGATTAGCTTGTTGGCGGGGTAACGGCCCACCAAGGCAACGATCAGTAGGGGTTCTGAGAGGAAGGTCCCCCACATTGGAACTGAGACACGGTCCAA	0.0161673	0	0	0.00978364	0	0	0.0421961	0	0	0	0	0	0	0.0277404	0	0	0	0	0	0	0	0	0	0.0184001	0	0	0	0	0	0	0	0	0	0	0	0	0	0	0	0.197145	0	0	0	0.494326	0	0.00233187	0
	453	GACGAACGCTGGCGGCGTGCCTAACACATGCAAGTTGAGCGGAGATATGGAGAGCTTGCTCTTTATATTTTAGCAGCGAACGGGTGAGTAACACGTAGATAATTTGTCCTATATTGGGGGATAGGCCGATGAAAATTGGATTAATACCGCATACAGCTATTTAACCGCATGGGGAGATAGTGAAAGGGGAGACTTGATATAGGAGGAGTCTGCGGCACATTAGCTAGTAGGTGAGGTAAGAGCTCACCTAGGCGACGATGTGTAGCCGGTCTGAGAGGATGAACGGCCACAATGGAACTGAGACACGGTCCAT	0.0154749	0	0	0	0	0	0	0	0	0	0	0	0	0	0	0	0	0	0	0	0	0	0	0	0	0	0	0	0	0	0	0.00243333	0	0	0	0	0.00277223	0	0	0.562521	0	0	0	0.550024	0	0	0.79678
	454	GATGAACGCTGGCGGCGTGCTTAACACATGCAAGTCGAACGATTAACCCGCCCTCGGGCGGTTATAGAGTGGCGAACGGGTGAGTAACACGTGACCAACCTGCCCCCTTCACCGGGATAACCCAGGGAAACCTGCGCTAATACCGGATACTCCGGGACCCTCGCATGGGGGTCCCGGGAAAGCCCAGGCGGAAGGGGATGGGGTCGCGGCCCATTAGGTAGACGGCGGGGTAACGGCCCACCGTGCCCGCGATGGGTAGCCGGGTTGAGAGACCGATCGGCCACATTGGGACTGAGATACGGCCCAG	0.00708463	0	0	0.00838598	0	0	0	0	0	0	0	0	0	0	0	0	0	0	0	0	0	0	0	0	0	0	0	0	0	0	0	0	0	0	0	0.0526177	0	0	0.933671	0	0	0	0	0	0.00269986	0	0
	455	GACGAACGCTGGCGGCGTGCTTAACACATGCAAGTCGAACGGGATCCGGAATGCTTTTTGTGTTTTGGTGAGAGTGGCGAACGGGTGAGTAACACGTGAGTAACCTGCCCCCTTCTTTTGGATAACCGCATGAAAGTGTGGCTAATACAGGATATTCCAGGCTGGTCGCATGATTGGTTTGGGAAATGGTTTGGTCTGGTGGGGGATGGGCTCGCGGCCTATCAGCTTGTTGGTGGGGTGATGGCCTACCAAGGCGGTGACGGGTAGCCGGCCTGAGAGGGTGGGCGGTCACACTGGGACTGAGATACGGCCCAG	0.0167965	0	0	0	0	0	0	0	0	0	0	0	0	0	0	0	0	0	0	0	0	0	0	0	0	0	0	0	0	0.0169612	0	0	0	0	0	0	0	0	0	0	0	0	0	0	0	0	0
	456	GATGAACGCTGGCGGCGTGCTTAACACATGCAAGTCGAACGAGAAATGAAGACGGAAACCTTCGGGCGGAAGGCTTCATTTCGAGTGGCGGACGGGTGAGTAACGCGTGGGTAACCTGCCTCATACAGGGGGATAACAGTTGGAAACGACTGTTAATACCGCATAAGACCACAGCACCGCATGGTGCGGGGGTAAAAACTCCGGTGGTATGAGATGGACCCGCGTTCGATTAGCCAGTTGGCGGGGTAACGGCCCACCAAAGCGACGATCGATAGCCGATCTGAGAGGATGACCGGCCACATTGGGACTGAGACACGGCCCAA	0.0151362	0	0	0	0	0	0	0	0	0	0	0	0	0	0	0	0	0	0	0	0	0	0	0	0	0	0	0	0	0	0	0	0	0	0	0	0	0	0	0	0	0	0	0	0	0	0.0985707
	457	GATGAACGCTAGCGACAGGCTTAACACATGCAAGTCGAGGGGCAGCATGATTTGTAGCAATACAGATTGATGGCGACCGGCGCACGGGTGAGTAACGCGTATGCAACTTACCTATCAGAGGGGGATAGCCCGGCGAAAGTCGGATTAATACCCCATAAAACAGGGGTCCCGCATGGGAATATTTGTTAAAGATTCATCGCTGATAGATAGGCATGCGTTCCATTAGGCAGTTGGCGGGGTAACGGCCCACCAAACCGACGATGGATAGGGGTTCTGAGAGGAAGGTCCCCCACATTGGTACTGAGACACGGACCAA	0.014852	0	0	0	0	0	0	0	0	0	0	0	0	0.198145	0	0	0	0	0	0	0	0	0	0	0	0	0	0	0	0	0	0	0	0	0	0	0	0.0016608	0	0	0	0	0	0.0278493	0	0	0
	458	GACGAACGCTGGCGGCGTGCTTAACACATGCAAGTCGAACGGGATCCAAAGGCTTTTTGTTTTTGGTGAGAGTGGCGAACGGGTGAGTAACACGTGAGTAACCTGCCCCCTTCTTTTGGATAACCGCATGAAAGTGTGGCTAATACAGGATAATCCAGGCTGGTCGCATGATTGGTTTGGGAAATGGTTTGGTCTGGTGGGGGATGGGCTCGCGGCCTATCAGCTTGTTGGTGGGGTGATGGCCTACCAAGGCGGTGACGGGTAGCCGGCCTGAGAGGGTGGGCGGTCACACTGGGACTGAGATACGGCCCAG	0.01599	0	0	0	0	0	0	0	0	0	0	0	0	0.00396291	0	0	0	0	0	0	0	0	0	0	0	0	0	0	0	0.0407069	0	0	0	0	0	0	0	0.00830399	0	0	0	0	0	0	0	0	0
	459	GACGAACGCTGGCGGCGTGCCTAATACATGCAAGTAGAACGCTGAAGGAGGAGCTTGCTTCTCTGGATGAGTTGCGAACGGGTGAGTAACGCGTAGGTAACCTGCCTGGTAGCGGGGGATAACTATTGGAAACGATAGCTAATACCGCATAACAGTAGATATCGCATGATAGCTGCTTGAAAGGTGCAATTGCACCACTACCAGATGGACCTGCGTTGTATTAGCTAGTTGGTGAGGTAACGGCTCACCAAGGCAACGATACATAGCCGACCTGAGAGGGTGATCGGCCACACTGGGACTGAGACACGGCCCAG	0.014817	0	0	0	0	0	0	0	0.0126952	0	0	0	0	0	0	0	0	0	0	0	0	0	0	0	0	0	0.0030145	0	0	0	0	0	0	0	0	0	0	0.0049824	0	0	0	0	0	0.0139247	0	0	0.919993
	460	GATGAACGCTAGCTACAGGCTTAACACATGCAAGTCGAGGGGAAACGGCGGAGAGTGCTTGCACTCTTTGGACGTCGACCGGCGCACGGGTGAGTAACGCGTATCCAACCTTCCCATTACTGTGGGATAACCTGCCGAAAGGCAGACTAATACCTCATAGTCTTCGATGACGGCATCAGATTTGAAGTAAAGATTTATCGGTAATGGATGGGGATGCGTCTGATTAGCTTGTTGGCGGGGTAACGGCCCACCAAGGCAACGATCAGTAGGGGTTCTGAGAGGAAGGTCCCCCACATTGGAACTGAGACACGGTCCAA	0.0137446	0	0	0	0	0	0	0	0	0	0	0	0	0	0	0	0	0	0	0	0	0	0	0	0	0	0	0	0	0	0	0	0	0	0	0	0	0	0	0	0	0	0	0	0	0	0
	461	GATGAACGCTGGCGGCGTGCTTAACACATGCAAGTCGAGCGAAGCAGTTAAGTTGATTTCTTCGGATTGATTCTTAACTGACTGAGCGGCGGACGGGTGAGTAACGCGTGGGTGACCTGCCCCATACCGGGGGATAACAGCTGGAAACGGCTGCTAATACCGCATAAGCGCACAGAGCTGCATGGCTCGGTGTGAAAAACTCCGGTGGTATGGGATGGGCCCGCGTCTGATTAGGCAGTTGGCGGGGTAACGGCCCACCAAACCGACGATCAGTAGCCGGCCTGAGAGGGCGACCGGCCACATTGGGACTGAGACACGGCCCAA	0.0146736	0	0	0	0	0	0	0	0	0	0	0	0	0.0158516	0	0	0	0	0	0	0	0	0	0	0	0	0	0	0	0	0	0	0	0	0	0	0	0	0	0	0.00307806	0	0	0.125322	0	0	0
	462	GATGAACGCTAGCTACAGGCTTAACACATGCAAGTCGAGGGGCAGCATGACCTAGCAATAGGTTGATGGCGACCGGCGCACGGGTGAGTAACACGTATCCAACCTACCGGTTATTCCGGGATAGCCTTTCGAAAGAAAGATTAATACCGGATAGTATAACGAGAAGGCATCTTCTTGTTATTAAAGAATTTCGATAACCGATGGGGATGCGTTCCATTAGTTTGTTGGCGGGGTAACGGCCCACCAAGACATCGATGGATAGGGGTTCTGAGAGGAAGGTCCCCCACATTGGAACTGAGACACGGTCCAA	0.0108809	0	0	0	0	0	0	0	0	0	0	0	0	0	0	0	0	0	0	0	0	0	0	0	0	0	0	0	0	0	0	0	0	0	0	0	0	0.0049824	0	0.0184002	0	0.0147397	0	0.083548	0	0	0
	463	GATGAACGCTGGCGGCGTGCTTAACACATGCAAGTCGAGCGAGGGAGCACCTTCGGGTGTGAACTAGCGGCGGACGGGTGAGTAACACGTGGGCAACCTGCCTTACAGAGGGGGATAGCCTTCCGAAAGGAAGATTAATACCGCATATTATGATTTTTCTGCATGGAGGAATCATGAAAGGAGCAATCCGCTGTAAGATGGGCCCGCGGCGCATTAGCTAGTTGGTGAGGTAAGGGCTCACCAAGGCGACGATGCGTAGCCGACCTGAGAGGGTGATCGGCCACATTGGGACTGAGACACGGCCCAG	0.00279045	0	0	0	0	0	0	0	0	0	0	0	0	0	0	0	0	0	0	0	0	0	0	0	0	0	0	0	0	0	0	0	0	0	0	0	0	0	0	0	0.00615612	0	0	0	0	0	0
	464	GATTAACGCTGGCGGCGTGCATAACACATGCAAGTCGAACGATGAAACTTAACTGATCTCTTCGGAGTGAAATTAAGTGGATTAGTGGCGGACGGGTGAGTAACGCGTGAGTAACCTGCCTTAGAGATGGGGATAGCCTCTGGAAACGGAGAATAATACCCAATGATACCAAGCTATCGCATGGTAGCCTGGTCAAAGATTTATCGCTCTAAGATGGACTTGCGTCTGATTAGCTAGTTGGTGAGATAATGGCTCACCAAGGCAACGATCAGTAGCCGGCTTGAGAGAGTGTACGGCCACATTGGGACTGAGACACGGCCCAG	0.0146726	0	0	0	0	0	0	0	0	0	0	0	0	0	0	0	0	0	0	0	0	0	0	0	0	0	0	0	0	0	0	0	0	0	0	0	0	0	0	0	0	0	0	0	0	0	0
	465	GATTAACGCTGGCGGCGTGCATAACACATGCAAGTCGAACGATGAAATCTAATTGATCTCTTCGGAGTGATTTTAGATGGATTAGTGGCGGACGGGTGAGTAACGCGTGAGTAACCTGCCTTAGAGAAGGGGATAGCCTTTGGAAACGAAGAATAATACCCTATGAAACCAACACCTCGCATGAAGTGTTGGTCAAAGATTTATCGCTCTAAGATGGACTTGCGTCTGATTAGCTAGTTGGTGAGATAATAGCTCACCAAGGCAACGATCAGTAGCCGGCTTGAGAGAGTGTACGGCCACATTGGGACTGAGACACGGCCCAG	0.0138749	0	0	0	0	0	0	0	0	0	0	0	0	0	0	0	0	0	0	0	0	0	0	0	0	0	0	0	0	0	0	0	0	0	0	0	0	0	0	0	0	0	0	0	0	0	0
	466	GATGAACGCTGGCGGCATGCCTAATACATGCAAGTCGAACGAGAGGAAGGAAAGCTTGCTTTCCTGAATCTAGTGGCGAACGGGTGAGTAACACGTAGGTAACCTGCCCATGTGCTCGGGATAACTTCTGGAAACGGATGCTAAAACCGGATAGGTAGCAGACAAGCATTTGACTGCTATTAAAGTGGCCTTGGCCATGAACATGGATGGACCTGCGGTGCATTAGCTGGTTGGTGAGGTAACGGCCCACCAAGGCGACGATGCATAGCCGGCCTGAGAGGGCGGACGGCCACATTGGGACTGAGACACGGCCCAA	0.00944873	0	0	0	0	0	0.0328192	0	0	0	0	0	0	0.162479	0	0	0	0	0	0	0	0	0	0	0	0	0	0	0	0	0	0.00243333	0	0	0	0	0	0	0	0.00525721	0	0	0	0.187983	0	0	0
	467	AACGAACGCTGGCGGCGGGCCTCATACATGCAAGTCGAGCGCGAAAGTCCGCAAGGATGAGTAAAGCGGCGCACGGGTGAGTAACACGTGGATAATCTACCCTTTGGATTGGAATAACCTGTCGAAAGACGGGCTAATGCCGAGTAAGCTCTCGGGAGCGTGAAGCTCTTGCGAGGAAAGATGGCGCAAGCTATCGCCGATGGATGAGTCTGCGTCCCATTAGTTAGTTGGTGAGGTAACAGCTTACCAAGACGATGATGGGTACCTGGTCTGAGAGGATGATCAGGCACACTGGAACTGAAACACGGTCCAG	0.0133696	0	0	0	0	0	0	0	0	0	0	0	0	0	0	0	0	0	0	0	0	0	0	0	0	0	0	0	0	0	0	0	0	0	0	0	0	0	0	0	0	0	0	0	0	0	0
	468	GATGAACGCTAGCTACAGGCTTAACACATGCAAGTCGAGGGGCAGCATGACGATAGCTTGCTATTGTCGATGGCGACCGGCGCACGGGTGAGTAACGCGTATCCAACCTTCCCGTTGCTAGGGGATAACCTTGCGAAAGTAAGACTAATACCCTATGATGTTCTTCGCAGACATCTAAAGAGAACCAAAGATTTATCGGCAACGGATGGGGATGCGTCTGATTAGGTTGTTGGCGGGGTAACGGCCCACCAAGCCTACGATCAGTAGGGGTTCTGAGAGGAAGGTCCCCCACATTGGAACTGAGACACGGTCCAA	0.0137652	0.0149987	0	0	0	0.0072317	0	0	0	0	0	0	0	0	0	0	0	0	0	0	0	0	0	0	0	0	0	0	0	0	0	0	0	0	0	0	0	0	0	0	0	0	0	0.0139247	0	0	0
	469	GACGAACGCTGGCGGCGCGCTTAACACATGCAAGTCGAGCGATGAAATCTTGACAGATCCCTTCGGGGTGAAGATAAGATGGATTAGCGGCGGACGGGTGAGTAACACGTGAGTAACCTGCCTTAGACATTGGGATAGCCTCGGGAAACCGGGATTAATACCAAATGAAATCATAGGTGCCCATGCACTAATGATCAAAACTCCGGTGGTCTAAGATGGACTCGCGTCCCATTAGCTAGTTGGTGAGGTAACGGCCCACCAAGGCGACGATGGGTAGCCGGCCTGAGAGGGTGAACGGCCACATTGGAACTGAGAAACGGTCCAA	0.0137775	0	0	0	0	0	0	0	0	0	0	0	0.984143	0.0554807	0.00612164	0	0	0	0	0	0	0	0	0	0	0	0	0.002856	0	0	0	0	0	0	0	0	0	0	0	0	0	0	0	0.083548	0.0674964	0	0
	470	GATGAACGCTGGCGGCGTGCGTAACACATGCAAGTTGGACGACGGTGTCATGAAGTGGTAACACGGAATGGCATACGGAGTAGCGGACGGGTGAGTACAACATGAGAAGCTGTCCTTCAGTGGGGGACAACGTCTGGAAGCGGACGCTAATACCCCATAGGCCGAGAGGTTAAAGCAGAGATGCGCTGGAGGAGGTGCTCGTGCCCTATCAGCTAGTTGGTGAGGTAATGGCTCACCAAGGCGACGACGGGTAGCCGGCCTGAGAGGGTGAACGGCCACACTGGAACTGAGATACGGTCCAG	0.0136029	0	0	0	0	0.00482114	0	0	0	0	0	0	0	0	0	0	0	0	0	0	0	0	0	0	0	0	0	0	0	0	0	0	0	0	0	0	0	0	0	0	0	0	0	0	0	0	0
	471	GATGAACGCTGGCGGCGTGCCTAATACATGCAAGTAGAACGCTGAAGCTTGGTGCTTGCACCGAGCGGAAGAGTTGCGAACGGGTGAGTAACGCGTAGGTAACCTGCCTCTTAGCGGGGGATAACTATTGGAAACGATAGCTAATACCGCATAAAAGTCGGCATTGCATGATGTTGACTTGAAAGGTGCAACTGCATCACTAAGAGATGGACCTGCGTTGTATTAGCTAGTTGGTGAGGTAACGGCTCACCAAGGCGACGATACATAGCCGACCTGAGAGGGTGATCGGCCACACTGGGACTGAGACACGGCCCAG	0.0137765	0	0	0	0	0	0	0	0.0253904	0	1.88849	0	0	0	0	0	0	0	0	0	0	0	0	0	0	0	0	0	0	0	0	0	0	0	0	0	0	0	0	0.0499435	0	0	0	0.0556987	0	0.00233187	0
	472	ATTGAACGCTGGCGGCATGCCTTACACATGCAAGTCGAACGGTAACAGGTCTTCGGATGCTGACGAGTGGCGAACGGGTGAGTAATACATCGGAACGTGCCCGATCGTGGGGGATAACGAGGCGAAAGCTTTGCTAATACCGCATAAGATCTATGGATGAAAGCAGGGGACCGCAAGGCCTTGCGCGAACGGAGCGGCCGATGGCAGATTAGGTAGTTGGTGGGGTAAAGGCTTACCAAGCCTACGATCTGTAGCTGGTCTGAGAGGACGACCAGCCACACTGGGACTGAGACACGGCCCAG	0.00016155	0	0	0	0	0	0	0	0	0	0	0	0	0	0	0	0	0	0	0	0	0	0	0	0	0	0	0	0	0	0	0	0	0	0	0	0	0	0	0	0	0	0	0	0	0	0
	473	GACGAACGCTGGCGGCGTGCTTAACACATGCAAGTCGAACGGGATCCAAGGCGCTTTTTTGTGTTTTGGTGAGAGTGGCGAACGGGTGAGTAACACGTGAGTAACCTGCCCCCTTCTTTTGGATAACCGCATGAAAGTGTGGCTAATACAGGATATTCCAGGCTGGTCGCATGATTGGTTTGGGAAATGGTTTGGTCTGGTGGGGGATGGGCTCGCGGCCTATCAGCTTGTTGGTGGGGTGATGGCCTACCAAGGCGGTGACGGGTAGCCGGCCTGAGAGGGTGGGCGGTCACACTGGGACTGAGATACGGCCCAG	0.0154771	0	0	0	0	0	0	0	0	0	0	0	0	0	0	0	0	0	0	0	0	0	0	0	0	0	0	0	0	0	0	0	0	0	0	0	0	0	0	0	0	0	0	0	0	0	0
	474	ATTGAACGCTGGCGGCAGGCTTAACACATGCAAGTCGAGCGGAGAGAGGTAGCTTGCTACTGATCTTAGCGGCGGACGGGTGAGTAATGCTTAGGAATCTGCCTATTAGTGGGGGACAACATTTCGAAAGGAATGCTAATACCGCATACGTCCTACGGGAGAAAGCAGGGGATCTTCGGACCTTGCGCTAATAGATGAGCCTAAGTCGGATTAGCTAGTTGGTGGGGTAAAGGCCTACCAAGGCGACGATCTGTAGCGGGTCTGAGAGGATGATCCGCCACACTGGGACTGAGACACGGCCCAG	0.0132774	0	0	0	0	0	0	0	0	0	0	0	0	0	0	0	0	0	0	0	0	0	0	0	0	0	0	0	0	0	0	0	0	0	0	0	0	0	0	0	0	0	0	0	0	0	0
	475	GACGAACGCTGGCGGCGTGCCTAATACATGCAAGTAGAACGCTGAAGGGAGAGCTTGCTCTTCTGGATGAGTTGCGAACGGGTGAGTAACGCGTAGGTAACCTGCCTGGTAGCGGGGGATAACTATTGGAAACGATAGCTAATACCGCATAATAGTAGATGTTGCATGACATTTGCTTGAAAGGTGCAATTGCATCACTACCAGATGGACCTGCGTTGTATTAGCTAGTTGGTGGGGTAACGGCTCACCAAGGCGACGATACATAGCCGACCTGAGAGGGTGATCGGCCACACTGGGACTGAGACACGGCCCAG	0.015478	0	0	0	0	0	0	0	0	0	0	0	0	0	0	0	0	0	0	0	0	0	0	0	0	0	0	0	0	0	0	0	0	0	0	0	0	0	0	0.841153	0	0	0	0.696233	0	0	0
	476	ATTGAACGCTGGCGGCATGCTTAACACATGCAAGTCGAACGGTAACATAAAGAAGCTTGCTTCTTTGATGACGAGTGGCGGACGGGTGAGTAATGCTTGGGAATCTGGCTTATGGAGGGGGATAACTACGGGAAACTGTAGCTAATACCGCGTAGAATCGGGAGATGAAAGTGTGGGACCTTCGGGCCACATGCCATAGGATGAGCCCAAGTGGGATTAGGTAGTTGGTGAGGTAAAGGCTCACCAAGCCGACGATCTCTAGCTGGTCTGAGAGGATGACCAGCCACACTGGGACTGAGACACGGCCCAG	0.0142307	0	0.162235	0	0	0	0	0	0	0	0	0	0	0	0	0	0	0	0	0	0	0	0	0	0	0	0	0	0	0	0	0	0	0	0	0	0	0	0	0.431091	0	0	0	0.104435	0	0	0
	477	GACGAACGCTGGCGGCGTGCTTAACACATGCAAGTCGAACGGAGATTTTATTTCGGTAAAATCTTAGTGGCGAACGGGTGAGTAACGCGTAGGCAACCTGCCCCACAGCCGGGGACAACTTCCCGAAAGGGAAGCTAATACCGGATACGAACCGGGCATCGCATGATGCCGGGTTGAAAGATGGCCTCTATTTATACGCTATCGCTGTGGGATGGGCCTGCGTCCGATTAGCTGGTTGGTGAGGTAACGGCTCACCAAGGCGACGATCGGTAGCCGGTCTGAGAGGATGAACGGCCACATTGGGACTGAGACACGGCCCAG	0.0103017	0	0	0	0	0	0	0	0	0	0	0	0	0	0	0	0	0	0	0	0	0	0	0	0.674157	0	0.0030145	0	0	0.176397	0	0	0	0	0	0.0526177	0	0	0	0	0	0	0	0	0	0	0
	478	GATGAACGCTAGCTACAGGCTTAACACATGCAAGTCGAGGGGCATCAAATTGGTTGCTTGCAACCGATGTTGGCGACCGGCGCACGGGTGAGTAACGCGTATCCAACCTTCCCTTTACTCTGGTATAGCCCAGCGAAAGTTGGATTAATACCGGATGTTATCGAAAGCTCTCATGAGACTTTGATCAAAGATTTTATCGGTAAAGGATGGGGATGCGTCTGATTAGGCAGTTGGCGGGGTAACGGCCCACCAAACCTACGATCAGTAGGGGTTCTGAGAGGAAGGTCCCCCACATTGGAACTGAGACACGGTCCAA	0.00742571	0	0	0	0	0	0	0	0	0	0	0	0	0	0	0	0	0	0	0	0	0	0	0	0	0	0	0	0	0	0	0	0	0	0	0	0	0	0	0	0	0	0	0	0	0	0
	479	GATGAACGCTGACAGAATGCTTAACACATGCAAGTCGATGGGGAAGTGGTGCTTGCACCATGGTAACCATGGCGGACGGGTGAGTAACGCGTAAGGAACTTGCCTGCGGGACTGGGATAACAGCAGGAAACTGCTGATAATACCGGATAAGGTCATTAAGCTGCATAGCTTAGTGATGAAAGGAGACGCCTGCGGAGAGCCTTGCGTCCTATTAGCTAGTTGGAGGGGTAACGGCCCACCAAGGCGAAGATAGGTAGCCGGCCTGAGAGGGTGGACGGCCACAAGGGGACTGAGATACGGCCCTT	0.00157901	0	0	0	0	0	0	0	0	0	0	0	0	0	0	0	0	0	0	0	0	0.00301432	0	0	0	0	0.0331595	0	0	0	0	0	0	0	0	0	0	0	0	0	0	0	0	0.0556987	0	0	0
	480	GATGAACGCTGGCGGCGTGCCTAACACATGCAAGTCGAACGGTTAAGGCGGCTTCGGCCGCGGATAAAGTGGCGAACGGGTGAGTAACGCGTGACCGACCTTCCCCCCGCACCGGGACAACCGCGGGAAACCGCGGCTGATACCGGGTACTCCGGGGCCCCCGCATGGGGGCCCCGGGAAAGCTCCGGCGGCGGGGGATGGGGTCGCGTCCCATCAGGTAGTAGGCGGGGCAACGGCCCACCTAGCCGACGACGGGTAGCCGGGTTGAGAGACCGACCGGCCACATTGGGACTGAGATACGGCCCAG	0.0111285	0	0	0.0503159	0	0	0	0	0	0	0	0	0.00925526	0	0	0	0	0	0	0	0	0	0	0	0	0	0	0	0	0	0.00196198	0	0	0	0	0	0	0	1.06032	0	0	0	0.00206718	0.0765857	0	0.00699562	0
	481	GACGAACGCTGGCGGCGTGCTTAACACATGCAAGTCGAACGATGAAAGAGAATCCGATCTCTTCGGAGTGAAGAATCTCTGGATTAGTGGCGGACGGGTGAGTAACGCGTGAGCAATCTGCCTTACACAAAGGGATAGCCTCGGGAAACCGGGATTAATACCATATGATATCTATTAACCGCATGGTTTATAGATTAAAGAATTTCGGTGTAAGATGAGCTCGCGTCCCATTAATTAGTTGGTGAGGGCAACGGCCCACCAAGATAGCGATGGGTAGCCGATCTAAGAGGATGACCGGCCACATTGGAACTGAGAAACGGTCCAA	0.0112777	0	0	0	0	0	0	0	0	0	0.029976	0	0	0	0	0	0	0	0.0497018	0	0	0	0	0	0	0	0	0.09996	0	0	0.00196198	0	0	0	0	0	0	0	0	0	0.00615612	0	0.00620155	0	0.0107994	0	0
	482	GATGAACGCTGGCGGCGTGCCTAACACATGCAAGTCGAACGGTTAAACCGGCTTCGGCCGGAAATAAAGTGGCGAACGGGTGAGTAACGCGTGACCGACCTTCCCCCCGCACCGGGACAACCGCGGGAAACCGCGGCTGATACCGGGTACTCCGGGGCCTTCGCATGAGGGCCCCGGGAAAGCTCCGGCGGCGGGGGATGGGGTCGCGTCCCATCAGGTAGTAGGCGGGGCAACGGCCCACCTAGCCGACGACGGGTAGCCGGGTTGAGAGACCGACCGGCCACATTGGGACTGAGATACGGCCCAG	0.00190299	0	0	0.00419299	0	0	0	0	0	0	0	0	0	0	0	0	0	0	0.0165673	0	0	0	0	0	0	0	0	0	0	0	0.00196198	0	0	0	0	0	0	0	0	0	0	0.00589588	0.00413437	0	0.00269986	0	0
	483	GATGAACGCTGGCGGCGTGCTTAACACATGCAAGTCGAACGGGAATTACTTTATTGAAACTTCGGTCGATTTAATTTAATTCTAGTGGCGGACGGGTGAGTAACGCGTGGGTAACCTGCCTTATACAGGGGGATAACAGTCAGAAATGGCTGCTAATACCGCATAAGCGCACAGAGCTGCATGGCTCAGTGTGAAAAACTCCGGTGGTATAAGATGGACCCGCGTTGGATTAGCTAGTTGGTGGGGTAACGGCCCACCAAGGCGACGATCCATAGCCGGCCTGAGAGGGTGAACGGCCACATTGGGACTGAGACACGGCCCAG	0.0065107	0	0	0.00419299	0	0	0	0	0	0	0	0	0	0	0	0	0	0	0	0	0	0	0	0	0	0	0	0	0	0	0.0137338	0	0	0	0	0	0	0	0.126649	0.310175	0	0	0	0.0348117	0	0	0
	484	GACGAACGCTGGCGGCGCGCCTAACACATGCAAGTCGAGCGATGAAAGTTGTTCAGATCCTTCGGGTGACGAACTTCTGGATTAGCGGCGAACGGGTGAGTAACGCGTGAGGAACCTGCCTCTCACAACGGGATAGCCTCGGGAAACCGGGATTAATACCGTATGACACTATCAGATGGCATCATCAGGTAGTTAAAGTGCTAGCGGTGAGAGATGGCCTCGCGTCTGATTAGTTAGTTGGTGGGGTAACGGCCTACCAAGACGACGATCAGTAACCGGCCTGAGAGGGTGAACGGTCACATTGGAACTGAGACACGGTCCAA	0.0133341	0	0	0	0	0	0.00468845	0	0	0	0	0	0	0	0	0	0	0	0	0	0	0	0	0	0	0	0	0	0	0	0	0	0	0	0	0	0	0	0	0	0.0184684	0	0.0330749	0	0.0917951	0	0
	485	GATGAACGCTGGCGGCGTGCTTAACACATGCAAGTCGAACGGGATTTAGTAGACAGAAACCTCGGTGGAAGATTACTAATGAGAGTGGCGAACGGGTGAGTAACGCGTGAGCAACCTGCCTATGACAGTGGGATAGCCTCGGGAAACCGGGATTAATACCGCATAAAATCGTAGAAACACATGTTTTAACGGTCAAAGATTTATCGGTCATAGATGGGCTCGCGTCTGATTAGCTAGTTGGTGAGATAACAGCCCACCAAGGCGACGATCAGTAGCCGGTCTGAGAGGATGAACGGCCACATTGGAACTGAGACACGGTCCAA	0.00723543	0	0	0	0.00941886	0	0	0	0	0	0	0	0.0863824	0	0	0	0	0	0	0	0	0	0	0	0	0	0	0.005712	0	0	0	0	0	0	0	0	0	0	0	0	0	0	0	0.00696233	0.00809957	0.00233187	0
	486	GACGAACGCTGGCGGCGTGCCTAATACATGCAAGTCGAGCGGGGGTATATATATGAAGGATTTATCTGGATGTGTATACTCTAGCGGCGGACGGGTGAGTAACGCGTGAGCAATCTGGCCTATACAGGGGGATAACACAGGGAAACTTGTACTAATACCGCATAATATCCAATAATCGCATGATTGATGGATGAAAGTGGCAACACGGTAAAGGGGGAGCTCGCGTTCTATTAGATAGTTGGTAAGGTAACGGCTTACCAAGTCAACGATAGATAGCCGACCTAAGAGGGTGATCGGCCACACTGGAACTGAGACACGGTCCAG	0.0141194	0	0	0	0	0	0	0	0	0	0	0	0	0	0	0	0	0	0	0	0	0	0	0	0	0	0	0	0	0	0	0	0	0	0	0	0	0	0	0	0.00307806	0	0	0	0	0	0
	487	GATGAACGCTGGCGGCGTGCCTAATACATGCAAGTCGAACGCTTCACTTCGGTGAAGAGTGGCGAACGGGTGAGTAATACATAAGTAACCTGGCATCTACAGGGGGATAACTGATGGAAACGTCAGCTAAGACCGCATAGGTGTAGAGATCGCATGAACTCTATATGAAAAGTGCTACGGGACTGGTAGATGATGGACTTATGGCGCATTAGCTGGTTGGTAGGGTAACGGCCTACCAAGGCGACGATGCGTAGCCGACCTGAGAGGGTGACCGGCCACACTGGGACTGAGACACGGCCCAG	0.0130937	0	0	0	0	0	0	0	0	0	0	0	0	0	0	0	0	0	0	0	0	0	0	0.0299002	0.0172861	0	0	0	0	0	0	0	0	0	0	0	0	0	0.385839	0.362747	0	0	0	0.271531	0	0	0
	488	GATGAACGCTAGCGATAGGCTTAACACATGCAAGTCGAGGGGCAGCGAGCGAGATAGCAATATCTTGTGTCGGCGACCGGCGCACTGGTGAGTAACACGTATGCAACCTGCCCTCTACAGGGGGATAATCCGGAGAAATTCGGTCTAATATCCCATAGTCCCTGAGTTTGCATGAGCTTAGGGGGAAAGTTCCGGCGGTAGAGGATGGGCATGCGGCGCATTAGCTGGTTGGCGGGGTAACGGCCCACCAAGGCGACGATGCGTAGGGGTTCTGAGAGGAAGGCCCCCCACACTGGTACTGAGACACGGACCAG	0.0140212	0	0	0.00698832	0	0	0	0	0	0	0	0	0	0	0	0	0	0	0	0	0	0	0	0	0	0	0	0	0	0.00339225	0	0	0	0	0	0	0	0	0	0	0	0.00294794	0	0	0	0	0
	489	GATGAACGCTGGCGGCGTGCCTAACACATGCAAGTCGAGCGATCTTCTTCGGAAGAGAGCGGCGGACGGGTGAGTAACGCGTGGGTAACCTGCCCTGTACACACGGATAACATACCGAAAGGTATGCTAATACGGGATAACATAAGAAATTCGCATGTTTTTCTTATCAAAGCTCCGGCGGTACAGGATGGACCCGCGTCTGATTAGCTAGTTGGTGAGGTAACGGCTCACCAAGGCGACGATCAGTAGCCGACCTGAGAGGGTGATCGGCCACATTGGAACTGAGACACGGTCCAA	0.0133049	0	1.69399	0	0	0	0	0	0	0	0	0.00274303	0	0	0.00306082	0	0	0	0	0	0	0	0	0	0	0	0	0	0	0	0	0	0	0	0	0	0	0	0	0	0	0	0	0.0487363	0	0	0
	490	GATGAACGCTGGCGGCGTGCCTAACACATGCAAGTCGAGCGAGAAATTACTCAATGAATCTTCGGAAGAATTGAATAATGGAAAGCGGCGGACGGGTGAGTAACGCGTGGGCAACCTGCCTTTCACAGAGGGATAGCCAAAGGAAACTTTGATTAAAACCTCATAAAGCCGGAATAGTGCATAATATACCGGCCAAAGATTTATCGGTGAAAGATGGGCCCGCGTCTGATTAGTTAGTTGGTGGGGTAACGGCTCACCAAGGCGACGATCAGTAGCCGACCTGAGAGGGTGATCGGCCACATTGGAACTGAGACACGGTCCAA	0.012008	0	0	0	0	0	0	0	0	0	0	0	0	0	0	0	0	0	0	0	0	0	0	0	0.406223	0	0	0	0	0	0	0	0	0	0	0	0	0	0	0	0	0.0383232	0	0	0	0	0
	491	GATGAACGCTGGCGGCGCGCCTAACACATGCAAGTCGAACGGCACCCCCCTCCGGGGGGAAGCGAGTGGCGAACGGCTGAGTAACACGTGGAGAACCTGCCCCCTCCTCGGGAATAGCCGCGGGAAACCGCGGGTAATGCCCGACGACCCGGGGACCGCGCATGCGGCCCCCGGCAAAGCCCAGGCGGGAGGGGATGGCTCCGCGGCCCATCAGGTAGACGGCGGGGTGACGGCCCACCGTGCCGACAACGGGTAGCCGGGTTGAGAGACCGACCGGCCAGATTGGGACTGAGACACGGCCCAG	0.00620388	0	0	0	0	0	0	0	0	0	0	0	0	0.00792581	0	0	0	0	0	0	0	0	0	0	0	0	0	0	0	0	0	0	0	0	0	0	0	0	0	0	0	0	0	0	0	0	0
	492	GATGAACGCTGGCGGCGTGCCTAACACATGCAAGTCGAGCGAGAAGCTAGCGACTGACACTTTGGTAGAGGGAGCTAGTGGAGAGCGGCGGACGGGTGAGTAACGCGTAGGCAACCTGCCCTTCACCCAGGGACAGCCTCCGGAAACGGGGATTAATACCTGATGACCCGGTAGTGACACATGTCACCATCGGCAAAGATTTATTGGTGAGGGATGGGCCTGCGTCTGATTAGTTAGTTGGTGAGGTAACGGCTCACCAAGGCGACGATCAGTAGCCGACCTGAGAGGGTGACCGGCCACATTGGAACTGAGACACGGTCCAG	0.013112	0	0	0	0	0	0	0	0	0.00420486	0	0.120693	0	0	0	0	0	0	0	0	0	0	0	0	0	0	0	0	0	0	0	0	0	0	0	0	0	0	0	0	0	0	0	0	0	0	0
	493	GATTAACGCTGGCGGCGTGCATAACACATGCAAGTCGAACGATGAAAGCTAAATGATTTCTTCGGAATGAATTTAGCCGGATTAGTGGCGGACGGGTGAGTAACGCGTGAGTAACCTGCCTTAGAGAAGGGGATAGCCTTTGGAAACGAAGAATAATACCCTATGAAACCATAACCTCGCATGAGGCCTTGGTCAAAGATTTATCGCTCTAAGATGGACTTGCGTCTGATTAGTTAGTTGGTGGGGTAACGGCCCACCAAGACAGCGATCAGTAGCCGGCTTGAGAGAGTGTACGGCCACATTGGGACTGAGACACGGCCCAG	0.00841263	0	0	0	0	0	0	0	0	0	0	0	0	0	0	0	0	0	0	0	0	0	0	0	0	0	0	0	0	0	0	0	0	0.0109536	0	0	0	0.29064	0	0	0	0	0	0	0	0	0
	494	GATGAACGCTAGCGGCAGGCTTAACACATGCAAGTCGAGGGGCATCGGGAGGGAAGCTTGCTTTCCTTGCCGGCGACCGGCGCACGGGTGAGTAACACGTATGCAACCTGCCCTCTTCAGGGGGACAACCTTCCGAAAGGGAGGCTAATCCCGCGTATATCGGTTTCGGGCATCCGAGATCGAGGAAAGATTCATCGGAAGAGGATGGGCATGCGGCGCATTAGCTTGACGGCGGGGTAACGGCCCACCGTGGCGACGATGCGTAGGGGTTCTGAGAGGAAGGTCCCCCACACTGGTACTGAGACACGGACCAG	0.0119602	0	0	0	0	0	0	0	0	0	0	0	0	0	0	0	0	0	0	0	0	0	0	0	0	0	0	0	0	0	0	0	0	0	0	0	0	0.0016608	0.00294533	0	0	0	0	0	0	0	1.75784
	496	GATGAACGCTGGCTACAGGCTTAACACATGCAAGTCGAGGGGAAACGGCATTTGGTGCTTGCACCGAATGGACGTCGACCGGCGCACGGGTGAGTAACGCGTATCCAACCTTCCCGTTACTGCGGGATAACCTGCCGAAAGGCAGACTAATACCGCATGTTCTTCGATGACGGCATCAGATTCGAAGCAAAGATCCGTCGGTAACGGAGGGGGATGCGTCTGATTAGCTAGTTGGCGGGGCGACGGCCCACCAAGGCGACGATCAGTAGGGGTTCTGAGAGGAAGGTCCCCCACATTGGAACTGAGACACGGTCCAA	0.0124304	0	0.0126417	0	0	0	0	0.026738	0	0	0	0	0	0	0	0	0.00703482	0	0	0	0	0	0	0	0	0	0	0	0	0	0	0	1.47553	0	0	0	0	0	0	0	0	0	0	0	0	0	0
	497	GACGAACGCTGGCGGCGTGCCTAATACATGCAAGTTGAGCGATGAAGATTGGTGCTTGCACCAATTTGAAGAGCAGCGAACGGGTGAGTAACGCGTGGGGAATCTGCCTTTGAGCGGGGGACAACATTTGGAAACGAATGCTAATACCGCATAACAACTTTAAACATAAGTTTTAAGTTTGAAAGATGCAATTGCATCACTCAAAGATGATCCCGCGTTGTATTAGCTAGTTGGTGAGGTAAAGGCTCACCAAGGCGATGATACATAGCCGACCTGAGAGGGTGATCGGCCACATTGGGACTGAGACACGGCCCAA	0.0150732	0	0.0105347	0	0	0	0	0	0	0	0	0	0	0	0	0	0	0	0	0	0	0	0	0	0	0	0	0	0	0	0	0	0	0	0	0	0	0	0	0.233946	0	0	0	0.11836	0	0	0
	498	GACGAACGCTGGCGGCGTGCTTAACACATGCAAGTCGTACGGTAAGGCCCTTTCGGGGGTACACGAGTGGCGAACGGGTGAGTAACACGTGAGTAACCTGCCCACAACTTTGGGATAACGCTAGGAAACTGGTGCTAATACTGGATATGTGCTCCTGCTGCATGGTGGGGGTTGGAAAGCTCCGGCGGTTGTGGATGGACTCGCGGCCTATCAGCTTGTTGGTGGGGTAGTGGCCTACCAAGGCGGCGACGGGTAGCCGGCCTGAGAGGGTGACCGGCCACATTGGGACTGAGATACGGCCCAG	0.0153751	0	0	0	0	0	0.00468845	0	0	0	0	0	0	0	0	0.068427	0	0.00609329	0	0	0	0	0	0	0.0259291	0	0	0	0.0134941	0	0	0	0	0	0	0	0	0	0	0	0	0	0.00413437	0.041774	0	0	0
	499	GATGAACGCTGGCGGCGTGCCTAACACATGCAAGTCGAACGATGAAACCGCCCTCGGGCGGACATGAAGTGGCGAACGGGTGAGTAACACGTGACCAACCTGCCCCCCTCTCCGGGACAACCTTGGGAAACCGAGGCTAATACCGGATACTCCCTCCCCTGCTCCTGCAGGGGTCGGGAAAGCCCAGGCGGAGGGGGATGGGGTCGCGGCCCATTAGGTAGTAGGCGGGGTAACGGCCCACCTAGCCCGCGATGGGTAGCCGGGTTGAGAGACCGACCGGCCACATTGGGACTGAGATACGGCCCAG	0.0120459	0	0	0	0.0470943	0	0	0	0	0.0126146	0	0	0	0.00396291	0	0	0	0	0	0	0	0	0	0	0	0	0	0	0	0.0169612	0	0	0	0.0109536	0	0	0	0	0	0	0	0.00589588	0	0	0	0	0
	500	ATTGAACGCTGGCGGCAGGCTTAACACATGCAAGTCGAACGATGACTCTCTAGCTTGCTAGAGAAGATTAGTGGCGGACGGGTGAGTAACATTTAGGAATCTGCCTAGTAGTGGGGGATAGCTCGGGGAAACTCGAATTAATACCGCATACGACCTACGGGTGAAAGGGGGCGCAAGCTCTTGCTATTAGATGAGCCTAAATCAGATTAGCTAGTTGGTGGGGTAAAGGCCCACCAAGGCGACGATCTGTAACTGGTCTGAGAGGATGATCAGTCACACCGGAACTGAGACACGGTCCGG	0.0127712	0	0	0	0	0	0	0	0	0	0	0	0	0	0	0	0.0140696	0	0	0	0	0	0	0	0	0	0	0	0	0	0	0	0	0.0306701	0	0	0	0	0	0	0	0	0	0	0	0	0
	501	GATGAACGCTGGCGGCATGCCTAATACATGCAAGTCGAACGAAGTTTCGAGGAAGCTTGCTTCCAAAGAGACTTAGTGGCGAACGGGTGAGTAACACGTAGGTAACCTGCCCATGTGTCCGGGATAACTGCTGGAAACGGTAGCTAAAACCGGATAGGTATACGGAGCGCATGCTCTGTATATTAAAGCGCCCATCAAGGCGTGAACATGGATGGACCTGCGGCGCATTAGCTAGTTGGTGAGGTAACGGCCCACCAAGGCGATGATGCGTAGCCGGCCTGAGAGGGTAAACGGCCACATTGGGACTGAGACACGGCCCAA	0.0135306	0	0	0	0.0470943	0	0	0	0	0	0	0	0	0	0	0	0	0	0	0	0	0	0	0	0	0	0	0	0	0	0	0	0	0	0	0	0	0	0	0	0	0	0	0	0	0	0.00821423
	502	GACGAACGCTGGCGGCGTGCCTAATACATGCAAGTAGAACGCTGAGAACCGGTGCAAGGAGTTGCGAACGGGTGAGTAACGCGTAGGTAACCTACCTCATAGCGGGGGATAACTATTGGAAACGATAGCTAATACCGCATAAGAGAGACTAACGCATGTTAGTAATTTAAAAGGGGCAATTGCTCCACTATGAGATGGACCTGCGTTGTATTAGCTAGTTGGTGAGGTAAAGGCTCACCAAGGCGACGATACATAGCCGACCTGAGAGGGTGATCGGCCACACTGGGACTGAGACACGGCCCAG	0.0101299	0.0431212	0	0	0	0	0	0	0	0	0.029976	0	0.037021	0	0	0	0	0	0.298211	0	0.0502164	0	0	0	0	0	0	0	0	0	0.0784791	0.00729998	0	0	0	0	0.188512	0.0149472	0	0.0026286	0.0554051	0.00884382	0.0124031	0	0.0215989	0.072288	0
	503	AGTGAACGCTGGCGGCGTGCCTAATACATGCAAGTCGAACGAACGAATAAGAGCTTGCTCTTATAAGTTAGTGGCGCACGGGTGAGTAATATATAGCTAATCTGCCTCTTAGTAGAGGATAACAGTCGGAAACGATTGCTAATACTCTATACTTCTGCTTTACATAAGTAAAGTAGAGAAAGTTTTTCGCTAAGAGATGAGGCTATACTGTATCAGCTAGTTGGTAAGGTAACGGCTTACCAAGGCTATGACGCATAACTGGTCTGAGAGGATGATCAGTCACATTGGAACTGAGACACGGTCCAA	0.014367	0	0	0	0	0	0	0	0	0	0	0	0	0	0	0	0	0.00304664	0	0	0	0	0	0	1.56439	0	0	0.005712	0	0	0	0	0	0	0	0	0	0	0	0	0	0	0	0	0	0	0
	504	GATTAACGCTGGCGGCGTGCATAACACATGCAAGTCGAACGATGAAGCTTAGATGATTTCTTCGGAATGACCTTAAGTGGATTAGTGGCGAACGGGTGAGTAACGCGTGAGTAACCTGCCTTACACAAGGGGATAGCCTCTGGAAACGGAGAATAATACCCTATGAAACTATCTTATCGCATGAATAGATAGTCAAAGTGAATTAGCGGTGTAAGATGGACTTGCGTCTGATTAGCTAGTTGGTGAGATAACAGCCCACCAAGGCAACGATCAGTAGCCGGCTTGAGAGAGTGTACGGCCACATTGGGACTGAGACACGGCCCAG	0.0174955	0	0	0	2.38297	0.139813	0	0	0	0	0	0	0	0	0	0	0	0	0	0	0	0	0	0	0	0	0	0	0	0	0	0	0	0	0	0	0	0	0	0	0	0	0	0	0	0	0
	505	AACGAACGCTGGCGGCATGCCTAACACATGCAAGTCGAACGAACCCTTCGGGGTTAGTGGCGCACGGGTGCGTAACGCGTGGGAATCTGCCCTTGGCTTCGGAATAACAGTTAGAAATGACTGCTAATACCGGATGATGTCTTCGGACCAAAGATTTATCGGCCAGGGATGAGCCCGCGTAGGATTAGGTAGTTGGTGGGGTAAAGGCCTACCAAGCCGACGATCCTTAGCTGGTCTGAGAGGATGATCAGCCACACTGGGACTGAGACACGGCCCAG	0.0125988	0	0	0	0	0	0	0	0	0	0	0	0	0	0	0	0	0	0	0	0	0	0	0	0	0	0	0	0	0	0	0	0	0	0	0	0	0	0	0	0	0	0	0	0	0	1.86463
	506	GACAAACGCTGGCGGCATGCCTAACACATGCAAGTCGAACGGACGGAGGAAAGAGATCTCTTCGGAGTGACCTTTCCCGAGTTAGTGGCGGATGGGTGAGTAACGCGTGAGTGACCTGCCCGGCAGTGGGGAATAACAGTGAGAAATCATTGCTAATACCGCATACCTTACAAGTGCTTCATGGTACCTGTAAGAAAGACGGCCTTCGTGCTGTCGCTGTTGGATGGACTCGCGTCTGATTAGCCAGTTGGTGGGGTAACGGCCTACCAAAGCAATGATCAGTAGCCGGCCTGAGAGGGTGAACGGCCACATTGGGACTGAGACACGGCCCAA	0.00958243	0	0	0	0	0	0	0	0	0	0	0	0	0	0	0	0	0.00304664	0	0.0542485	0	0	0	0	0.630942	0	0	0.045696	0	0.0203535	0	0	0	0	0	0	0	0	0	0	0.00615612	0	0.00206718	0	0.00269986	0	0
	507	GATTAACGCTGGCGGCGTGCATAACACATGCAAGTCGAACGATGAAACTTTTTTGATTTCTTCGGAATGAAAAAAAGTGGATTAGTGGCGGACGGGTGAGTAACGCGTGAGTAACCTGCCTTAGAGAAGGGGATAGCCTTTGGAAACGAAGAATAATACCCTATGAAACCATAACCTCGCATGAGGTCTTGGTCAAAGATTTATCGCTTTAAGATGGACTTGCGTCTGATTAGTTAGTTGGTGGGGTAACGGCCTACCAAGACAGCGATCAGTAGCCGGCTTGAGAGAGTGTACGGCCACATTGGGACTGAGACACGGCCCAG	0.00784157	0	0	0	0	0	0	0	0	0	0	0	0	0	0	0	0	0	0	0	0	0	0	0	0	0	0	0	0	0	0	0	0	0	0	0	0	0	0	0	0	0	0	0	0	0	0
	509	GACGAACGCTGGCGGCGTGCCTAATACATGCAAGTCGAGCGGACGAATCGAAAGCTTGCTTTTGATTCGTTAGCGGCGGACGGGTGAGTAACACGTGGGCAACCTGCCCTGTAGACGGGGATAACACCGAGAAATCGGTGCTAATACCGGATAACACGAAATGTCGCATGACGTTTCGTTGAAAGACGGCGCAAGCTGTCGCTACAGGATGGGCCCGCGGCGCATTAGCTAGTTGGTGAGGTAACGGCTCACCAAGGCGACGATGCGTAGCCGACCTGAGAGGGTGATCGGCCACACTGGGACTGAGACACGGCCCAG	0.00316773	0	0.00210695	0	0.0470943	0	0	0	0	0	0	0	0	0	0.00306082	0.00805023	0.00703482	0	0	0	0	0.00301432	0	0	0.0345722	0	0	0	0	0	0	0	0	0	0	0	0	0	0	0	0	0	0	0	0	0	0
	510	GACGAACGCTGACAGAATGCTTAACACATGCAAGTCAACTTGAATTTAGGTTTATAACTTAGGTTTGGGTGGCGGACGGGTGAGTAACGCGTAAAGAACTTGCCTCACAGCTAGGGACAACATTTAGAAATGAATGCTAATACCTAATATTATGGTTATAGGGCATCCTATAATTATGAAAGCTAAATGCACTGTGAGAGAGCTTTGCGTCCCATTAGCTAGTTGGAGAGGTAACAGCTCACCAAGGCGATGATGGGTAGCCGGCCTGAGAGGGTGAACGGCCACAAGGGGACTGAGACACGGCCCTT	0.0121544	0	0	0	0	0	0	0	0	0	0	0	0	0	0	0	0	0	0	0	0	0	0	0	0	0	0	0	0	0	0	0	0	0	0	0	0	0	0	0.168231	0	0	0	0	0	0	1.6182
	511	GATGAACGCTGGCGGCGTGCCTAACACATGCAAGTCGAGCGGAGTTTGTAGGACGTACATGTACAGAATATAAACTTAGCGGCGGACGGGTGAGTAACACGTGAGCAACCTGCCTTTCACAAGGGGATAACAACAGGAAACTGTTGCTAATACCCTATAGCCTATCACGGGGGCATCCCTGGGATATGAAAGATTTTATCGGTGGAAGATGGGCTCGCGTCCGATTAGCTGGTTGGTGAGGTAACGGCTCACCAAGGCGACGATCGGTAGCCGGACTGAGAGGTTGAACGGCCACATTGGGACTGAGATACGGCCCAG	0.0150267	0	0	0	0	0	0	0	0	0	0	0	0	0	0	0	0	0.00304664	0	0	0	0	0	0	2.20398	0	0	0	0	0.00678449	0	0	0	0	0	0	0	0	0	0	0	0	0	0	0	0	0
	512	GATGAACGCTAGCTACAGGCTTAACACATGCAAGTCGAGGGGCATCAGTTTGGTTTGCTTGCAAACCAAAGCTGGCGACCGGCGCACGGGTGAGTAACACGTATCCAACCTGCCTCATACTCGGGGATAGCCTTTCGAAAGAAAGATTAATATCCGATAGCATATATTTCCCGCATGGGTTTTATATTAAAGAAATTCGGTATGAGATGGGGATGCGTTCCATTAGTTTGTTGGCGGGGTAACGGCCCACCAAGACTACGATGGATAGGGGTTCTGAGAGGAAGGTCCCCCACATTGGAACTGAGACACGGTCCAA	0.0123821	0	0	0.00559065	0	0	0	0.00243072	0	0.0168194	0	0	0	0.0317033	0	0	0	0	0.0497018	0	0	0	0	0	0	0	0	0	0	0	0	0	0.0262211	0	0	0	0	0	0	0.0026286	0	0.0353753	0.0186047	0.153171	0	0	0
	513	ATTGAACGCTGGCGGCAGGCCTAACACATGCAAGTCGAACGGTAACAGAAAGCAGCTTGCTGCTTTGCTGACGAGTGGCGGACGGGTGAGTAATGTCTGGGAAACTGCCTGATGGAGGGGGATAACTACTGGAAACGGTAGCTAATACCGCATAACGTCGCAAGACCAAAGAGGGGGACCTTCGGGCCTCTTGCCATCGGATGTGCCCAGATGGGATTAGCTTGTTGGTGGGGTAACGGCTCACCAAGGCGACGATCCCTAGCTGGTCTGAGAGGATGACCAGCCACACTGGAACTGAGACACGGTCCAG	0.0104118	0	0	0	0	0	0.0093769	0.00243072	0	0	0	0	0	0.00396291	0	0	0	0	0	0	0	0	0	0	0	0	0	0	0	0	0	0	0	0	0	0	0	0	0	0.105144	0	0	0	0	0	0	0
	514	ATTGAACGCTGGCGGCATGCCTTACACATGCAAGTCGGACGGCAGCGCGGGCTTCGGCCTGGCGGCGAGTGGCGAACGGGTGAGTAATACATCGGAACATGTCCAGTAGTGGGGGATAGCCCGGCGAAAGCCGGATTAATACCGCATACGATCTGTGGATGAAAGCGGGGGACCGAAAGGCCTCGCGCTATTGGGGTGGCCGATGGCGGATTAGGTAGTTGGTGGGGTAAAGGCCTACCAAGCCGACGATCCGTAGCTGGTCTGAGAGGACGACCAGCCACACTGGGACTGAGACACGGCCCAG	0.0158711	0	0	0	0	0	0	0	0	0	0	0	0	0	0	0	0	0	0	0	0	0	0	0	0.00864304	0	0	0.005712	0	0	0	0	0	0	0	0	0	0	0	0	0	0	0	0	0	0	0
	515	GATGAACGCTGGCGGCGTGCCTAACACATGCAAGTCGAGCGGAGCGCGGCGCTTCGAATTCTTCGGAAGGAAGAGCATCGCGTCTTAGCGGCGGACGGGTGAGTAACGCGTGGGCAACCTGCCTCATACAGGGGGATAACAGCCAGAAATGGCTGCTAATACCGCATAAGGCCACAGCACCGCATGGTGCAGCGGCAAAAACTCCGGTGGTATGAGATGGGCCCGCGTCTGATTAGCTAGTTGGCAGGGTAACGGCCTACCAAGGCGACGATCAGTAGCCGGCCTGAGAGGGTGGACGGCCACATTGGGACTGAGACACGGCCCAA	0.0115792	0	0	0	0	0	0	0	0	0	0	0	0	0	0	0	0	0	0	0	0	0	0	0	0	0	0	0	0	0	0	0	0	0	0	0	0	0	0	0	0	0	0	0.0348117	0	0	1.65927
	516	GATGAACGCTGGCGGCGTGCCTAACACATGCAAGTTGAGCGGAGAGTTTTCGAAGAAGACTTCGGTTGGAATTGGAAACGATCAGCAGCGGACGGGTGAGTAAAGCACAAGGACGTATCCTTTTGAGGGGGACAACTGCGGGAAACCGGAGCTAATAGCCCATAAGCCGAGAGGTGAAAGCGCGAAAAGCGCGCAAGAGGAGCGACTTGTGTCCTATCAGGCAGTTGGTGAGGTAAGAGCTCACCAAACCGAAGACGGGTAGCCGGACTGAGAGGTTGTACGGCCACATTGGAACTGAGAGACGGTCCAG	0.012798	0	0	0	0	0	0	0	0	0	0	0	0	0	0	0	0	0	0	0	0	0	0	0	0	0	0	0	0	0	0	0	0	0	0	0	0	0	0	0	0	0	0	0	0	0	0
	517	GATGAACGTTGGCGACGTGCCTAACACATGCAAGTCGAGCGGAGAAGAAGAGAGTGAACTTTTCGGAGTAAACTTTTTTCGGATCAGCGGCGGACGGGTGAGTAATACATGAGGAACCTGCCCTCTACAAGGGGATAGCCGGGGGAAACCGCGATTAATACCCTATGAGACCACGAAAGCGCATGCTTTTGAGGTTAAAGATTTATCGGTAGAAGATGGCCTCATGACCCATTAGCTAGTTGGTGATTTAACAGACCACCAAGGCGACGATGGGTAGCCGGCTTGAGAGAGTGAACGGCCACATTGGAACTGAGACACGGTCCAG	0.00375667	0	0	0	0	0	0	0	0	0	0	0	0	0	0	0	0	0	0	0	0	0	0	0	0.00864304	0	0.006029	0.008568	0	0.111944	0	0	0	0	0	0	0	0	0	0	0	0	0	0	0	0	0
	518	GATGAACGCTAGCTACAGGCTTAACACATGCAAGTCGAGGGGCATCATGCGGATTGCTTGCGATCCGTGATGGCGACCGGCGCACGGGTGAGTAACGCGTATCCAACCTTCCCGCTGCTGGGGGATAACCCGGTGAAAGCCGGACTAATACCCCATAATCCCCGTTGACGGCATCCGATTCGGGGCAAAGTTTTTTTTCGGCAGCGGATGGGGATGCGTCCGATTAGTTAGTTGGTGAGGTAACGGCTCACCAAGGCTTTGATCGGTAGGGGTTCTGAGAGGAAGGCCCCCCACATTGGGACTGAGACACGGCCCAA	0.0126298	0	0	0	0	0	0	0	0	0	0	0.00274303	0	0	0	0	0	0	0	0	0	0	0	0	0	0	0	0	0	0	0	0	0	0	0.021883	0	0	0	0	0	0	1.49166	0	0.0487363	0	0	0
	519	ATTGAACGCTGGCGGCAGGCCTAACACATGCAAGTCGAACGGTAACAGGGAGCAGCTTGCTGCTCTGCTGACGAGTGGCGGACGGGTGAGTAATGTCTGGGAAACTGCCTGATGGAGGGGGATAACTACTGGAAACGGTAGCTAATACCGCATAACGTCTACGGACCAAAGTGGGGGACCTTCGGGCCTCATGCCATCAGATGTGCCCAGATGGGATTAGCTAGTAGGTGGGGTAACGGCTCACCTAGGCGACGATCCCTAGCTGGTCTGAGAGGATGACCAGCCACACTGGAACTGAGACACGGTCCAG	0.0122716	0	1.81619	0	0	0	0	0	0	0	0	0	0	0	0	0	0	0	0	0	0	0	0	0	0	0	0	0	0	0	0	0	0	0	0	0	0	0	0	0	0	0	0	0	0	0	0
	520	GATGAACGCTAGCTACAGGCTTAACACATGCAAGTCGAGGGGTACCATTTAGGGAGCTTGCTTCCTTTGATGACGACCGGCGAATGGGTGAGTAACGCGTATCCAACCTGCCCCTGGCTGGGGTATAACCCGTCGAAAGGCGGCCTAATCCCCCATGGTGTCTTCTGAGGTCATCCGATGAGGACTAAAGGTATTTTTTTCCGGCCGGGTGATGGGGATGCGTCCGATTAGCTTGCTGGTGAGGTAACGGCTCACCAGGGCATCGATCGGTAGGGGTTCTGAGAGGAAGGTCCCCCACACTGGTACTGAGACACGGACCAG	0.0120412	0	0	0	0	0	0	0	0	0	0	0	0	0	0	0	0	0	0	0	0	0	0	0	0	0	0	0	0	0	0	0	0	0	0	0	0	0	0	0	0	0	0	0	0	0	1.72499
	521	GACGAACGCTGGCGGCGTGCTTAACACATGCAAGTCGAACGGAAAGGCCCTTCCTTTTTTGGTTGGGTGCTCGAGTGGCGAACGGGTGAGTATTACGTGAGTAACCTGCCCTCAACTGTGGGATAAGCCTGGGAAACTGGGTCTAATACTGCATATTCTTCTTTCACCGCATGGTGGGGGTTGGAAAGTTTTTTCGGTTGGGGATGGGCTCGCGGCCTATCAGCTTGTTGGTGGGGTGATGGCCTACCAAGGCGGTGACGGGTAGCCGGCCTGAGAGGGTGGTCGGCCACATTGGGACTGAGATACGGCCCAG	0.0123467	0	0	0	0	0	0	0	0	0	0	0	0	0	0	0	0	0	0	0	0	0	0	0	0	0	0	0	0	0	0	0	0	0	0	0	0	0	0	0	0	0	0	0	0	0	0
	522	GACGAACGCTGGCGGCGCGCCTAACACATGCAAGTCGAGCGATGAACATTGAATGATCCCTTCGGGGTGATTTCGATCGGATTAGCGGCGAACGGGTGAGTAACGCGTGAGGAACCTGCCTCTTACAACGGGATAGCCTCGGGAAACCGGGATTAATACCGTATAAGACTCCGACACCTCCTGGTGATGAAGTCAAAGCGTTAGCGGTAAGAGATGGCCTCGCGTCTGATTAGTTAGTTGGCGGGGTAACGGCCCACCAAGACGACGATCAGTAACCGGCCTGAGAGGGTGAACGGTCACATTGGAACTGAGACACGGTCCAA	0.00230743	0	0	0	0	0	0	0	0	0	0	0	0	0	0	0	0	0	0	0.0276778	0	0	0	0	0	0	0	0	0.00449802	0	0	0	0	0	0	0	0	0	0	0	0.00923418	0	0	0	0	0	0
	523	GATGAACGCTGGCGGCATGCCTAATACATGCAAGTCGAACGGAACTTACTTGTTAAGTTCAGTGGCGAACGGGTGAGTAACACGTAGATAACCTGCCCATACCCGGGGGATACGCTTTGGAAACGAAGTCTAAAACCCCATCCGAAAGAACAAGGCATCTTGTCCTTTTTAAACAGGCCATCAAGCCTGGGGGATGAATGGATCTGCGGTGCATTAGCTGGTTGGTAAGGCAACGGCTTACCAAGGCGATGATGCATAGCCGGCCTGAGAGGGCGATCGGCCACACTGGGACTGAGACACGGCCCAG	0.0137921	0	0	0	0	0	0	0	0	0	0	0	0	0	0	0	0	0	0	0	0.00956503	0	0	0	0	0	0	0	0	0	0	0	0	0	0	0	0	0	0	0.402176	0	0	0.00206718	0.842442	0	0	0.747495
	524	ATTGAACGCTGGCGGAATGCTTTACACATGCAAGTCGAGCGGCAGCGCGGGGCAACCTGGCGGCGAGCGGCGAACGGGTGAGTAATACATCGGAACGTACCCTGTTGTGGGGGATAACACATCGAAAGATGTGCTAATACCGCATACGACCTGAGGGTGAAAGCGGGGGACCGAAAGGCCTCGCGCGATAGGAGCGGCCGATGTCAGATTAGGTAGTTGGTGGGGTAAAGGCCCACCAAGCCGACGATCTGTAGCTGGTCTGAGAGGATGATCAGCCACACTGGGACTGAGACACGGCCCAG	0.00101859	0.0243729	0	0	0	0	0	0	0	0	0	0	0	0	0	0	0	0	0	0	0	0	0	0	0	0	0	0	0	0	0	0	0	0	0	0	0	0	0	0	0	0	0	0	0	0	0
	525	GATGAACGCTAGCGATCGGCTTAACACATGCAAGTCGAGGGGCAGCGAGATGTAGCAATACGTCGTCGGCGACCGGCGAATGGGTGAGTAACACGTATGCAACTTACCTCTTAGTGGTGAATAACTCGATGAAAGTCGGACTAATACACCATATTCTCCTTAGATCACATGAGAAGAGGAGGAAAGATTAATCGCTAAGAGATAGGCCTGCGTTCCATTAGCTAGTTGGTAAGGTAACGGCTTACCAAGGCAACGATGGATAGGGGGACTGAGAGGTTGACCCCCCACATTGACACTGAGATACGGGTCAA	0.00640605	0	0	0	0.0470943	0	0	0	0	0	0	0	0	0	0	0	0	0	0	0	0	0	0	0	0	0	0	0	0	0	0	0	0	0.00657217	0	0	0	0	0	0	0	0	0	0	0	0	0
	526	GACGAACGCTGGCGGCATGCCTAACACATGCAAGTCGAACGGAGATTACTTCGGTAATCTTAGTGGCGAACGGGTGAGTAACGCGTGGGCAACCTGCCCTCTAGATGGGGACAACATCCCGAAAGGGGTGCTAATACCGAATGTGACAGCAATCTCGCATGAGGATGCTGTGAAAGATGGCCTCTATTTATAAGCTATCGCTAGAGGATGGGCCTGCGTCTGATTAGCTAGTTGGTGGGGTAACGGCCTACCAAGGCGATGATCAGTAGCCGGTCTGAGAGGATGAACGGCCACATTGGGACTGAGACACGGCCCAG	0.0111293	0	0	0	0	0	0	0	0	0	0	0	0	0.154553	0	0	0	0	0	0	0	0	0	0	0	0	0	0	0	0	0	0	0	0	0	0	0	0	0	0	0	0	0	0	0	0	0
	527	GATGAACGCTAGCTACAGGCTTAACACATGCAAGTCGCGGGGCAGCATGTTGGTTGCTTGCAACCGATGATGGCGACCGGCGCACGGGTGAGTAACACGTATCCAACCTGCCTATTACCACGGTATAACCCGATGAAAGTCGGCCTAATCCCGTATGTAGTCTTCCAATGGCATCAGCAGTAGACGAAAGGTTTAGCGGTAATGGATGGGGATGCGTCCGATTAGCTAGTCGGTGAGGTAACGGCTCACCGAGGCAACGATCGGTAGGGGTTCTGAGAGGAAGGTCCCCCACACTGGAACTGAGACACGGTCCAG	0.0123709	0	0	0	0	0	0	0	0	0.0546632	0	0	0	0	0	0	0	0	0	0	0	0	0	0	0	0	0	0	0	0	0	0	0	0	0	0	0	0	0	0	0	0	0	0	0	0	0
	528	GATGAACGCTGGCGGCGTGCTTAACACATGCAAGTCGAACGAAGCACTTCATAAAGCTTGCTTTAAGAAGTGACTTAGTGGCGGACGGGTGAGTAACGCGTGGGTAACCTGCCTTACACAGGGGGATAACAGTTAGAAATGACTGCTAATACCGCATAAAACAGCAGAGTCGCATGACTCAACTGTCAAAGATTTATCGGTGTAAGATGGACCCGCGTCTGATTAGCTGGTTGGTGGGGTAACGGCCTACCAAGGCGACGATCAGTAGCCGGCCTGAGAGGGTGAACGGCCACATTGGGACTGAGACACGGCCCAA	0.00425354	0	0	0.00559065	0	0	0	0	0	0	0	0	0.00617017	0	0	0	0	0	0	0	0	0	0	0	0	0	0	0	0	0	0	0	0	0	0	0	0	0	0	0	0	0	0.00413437	0	0	0	0
	529	AGTGAACGCTGGCGGCGTGCCTAATACATGCAAGTCGAACGGAATTTAAGAGGGCTTGCTCTTTTAAATTTAGTGGCGCACGGGTGAGTAATATATAGCTAATCTGCCCCTTGCTGGAGGACAACAGTTAGAAATGACTGCTAATACTCCATACTCCTTTTTACCATAAGATAAATCGGGAAAGAATTTCGGCAAGGGATGAGACTATATCGTATCAGCTAGTCGGTGGGGTAACGGCCTACCGAGGCTATGACGCGTAACTGGTCTGAGAGGATGATCAGTCACATTGGAACTGAGACACGGTCCAA	0.0115804	0	0.0210695	0	0	0	0	1.62615	0	0	0	0	0	0	0	0	0	0	0	0	0	0	0	0	0	0	0.0090435	0	0	0	0	0	0.00238373	0	0	0	0	0	0	0	0	0	0	0	0	0	0
	530	GACAAACGCTGGCGGCATGCCTAACACATGCAAGTCGAACGGACAGAACAGGGAAGCTTTTCGGAGTGGAACTGGAAAGTTAGTGGCGGATGGGTGAGTAACGCGTGGACAACCTACCTTGTAAAGGGGAATAACCTCGAGAAATCGAAGCTAATACCCCATAATAACCTTGATTCGCATGAAGCAAGGAGGAAAGGCGGCCTTAGAGCTGTCGATAGAAGATGGGTCCGCGTCTGATTAGCTAGTTGGTGAGGTAAAGGCTCACCAAGGCGACGATCAGTAGCCGGCCTGAGAGGGTGAACGGCCACATTGGGACTGAGACACGGCCCAA	0.00083715	0	0	0	0	0.00964227	0	0	0	0	0	0	0	0	0	0	0	0	0	0	0	0.00301432	0	0	0	0	0.0271305	0	0	0	0	0	0	0	0	0	0	0	0	0	0	0	0	0	0	0	0
	531	GATGAACGCTGGCGGCGTGCCTAACACATGCAAGTCGAGCGATGAAGAACCGACAGACGCCTTCGGGCGGAAGTTAGTTTGGATTAGCGGCGGACGGGTGAGTAACACGTGAGGAACCTGCCTCTCACAAGGGGATAGCCTCGGGAAACCGGGATTAATACCCTATGACACAACGAGATCGCATGATCTGGTTGTCAAAGAACATCGGTGAGAGATGGCCTCGCGTCCCATTAGCTAGTTGGTGGGGTAACAGCCTACCAAGGCAACGATGGGTAGCCGGCCTGAGAGGGTGAACGGCCACACTGGAACTGAGACACGGTCCAG	0.0116654	0	0	0	0	0	0	0	0	0	0	0	0	0	0	0	0	0	0	0	0	0	0	0	0	0	0	0	0	0	0	0	0	0	0	0	0	0	0	0	0	0	0	0	0	0	0
	532	GATGAACGCTGGCGGCGTGCCTAATACATGCAAGTCGAGCGAACGGACGAGAAGCTTGCTTCTCTGATGTTAGCGGCGGACGGGTGAGTAACACGTGGATAACCTACCTATAAGACTGGGATAACTTCGGGAAACCGGAGCTAATACCGGATAATATTTTGAACCGCATGGTTCAAAAGTGAAAGACGGTCTTGCTGTCACTTATAGATGGATCCGCGCTGCATTAGCTAGTTGGTAAGGTAACGGCTTACCAAGGCAACGATGCATAGCCGACCTGAGAGGGTGATCGGCCACATTGGGACTGAGACACGGCCCAG	0.0114794	0	0.0379251	0	0	0	0	0	0	0	0	0	0	0	0	0	0	0	0	0	0	0	0	0	0	0	0	0	0	0	0	0	0	0	0	0	0	0	0.341659	0.00525721	0	0	0	0.083548	0	0	0
	533	GATGAACGCTGGCGGCGTGCCTAACACATGCAAGTCGAGCGAGAAGTAAAGAAATGAAGCTTCGGTAGATTTTCATTATGGAAAGCGGCGGACGGGTGAGTAACGCGTAGGCAACCTGCCCTGTACAGGGGGATAGCCACCCGAAAAGGTGATTAATACCCCATGATGCAAGAGATACACATGTATCACTTGTCAAAGATTTATCGGTATGGGATGGGCCTGCGTCTGATTAGCTAGTTGGTAGGGTAACGGCTTACCAAGGCAACGATCAGTAGCCGACCTGAGAGGGTGATCGGCCACATTGGAACTGAGACACGGTCCAA	0.0101242	0	0.00210695	0	0	0	0	0.00243072	0	0	0	0.087777	0	0.745027	0	0	0	0.143192	0	0	0	0	0	0	0	0	0	0	0	0	0	0	0	0	0	0	0	0	0	0	0	0	0	0	0	0	0
	534	GATGAACGCTAGCGATCGGCTTAACACATGCAAGTCGAGGGGCAGCATTATTTTAGCTTGCTAAGATAGATGGCGACCGGCGCACGGGTGCGTAACGCGTATGCAACCTGCCTGTAATTAGGGAATAACCCGGTGAAAGTCGGACTAATACCCTATATTCTTCTTTCTCCGCATGGAGGAGGACGGAAAGATTTATTGATTACAGATGGGCATGCGTCCCATTAGCTCGTTGGTAAGGTAACGGCTTACCAAGGCAACGATGGGTAGGGGGACTGAGAGGTTGACCCCCCACACTGGTACTGAGACACGGACCAG	0.00886549	0	0	0	0	0	0	0	0	0	0.209832	0	0	0	0	0	0	0.00609329	0	0	0	0	0	0	0	0	0	0	0	0	0	0	0	0	0	0	0	0	0	0	0.0123122	0	0	0	0.018899	0	0
	535	ATTGAACGCTGGCGGCAGGCCTAACACATGCAAGTCGAACGGTAACACAGAGGAGCTTGCTCCTTGGGTGACGAGTGGCGGACGGGTGAGTAATGTCTGGGAAACTGCCCGATGGAGGGGGATAACTACTGGAAACGGTAGCTAATACCGCATAACGTCGCAAGACCAAAGAGGGGGACCTTCGGGCCTCTTGCCATCGGATGTGCCCAGATGGGATTAGCTAGTAGGTGGGGTAATGGCTCACCTAGGCGACGATCCCTAGCGGGTCTGAGAGGATGACCAGCCACACTGGAACTGAGACACGGTCCAG	0.0127387	0	0	0	0	0	0	0	0	0	0	0	0	0	0	0	1.88533	0	0	0	0	0	0	0	0	0	0	0	0	0	0	0	0	0	0	0	0	0	0	0	0	0	0	0	0	0	0
	536	GATGAACGCTAGCGACAGGCTTAACACATGCAAGTCGAGGGGCAGCGGGGGATAAGCTTGCTTTTCCTGCCGGCGACCGGCGCACGGGTGAGTAACACGTATGCAACCTGCCCCTGTCAGAGGGATAATCCGGAGAAATCCGGTCTAATATCGCATAAAGCGTTTGCGGGGCATCCTGCGAGCGCCAAAGGAGTAATCCGGACAGGGATGGGCATGCGGCGCATTAGCTAGTTGGGGGGGTAACGGCCCACCAAGGCGACGATGCGTAGGGGTTCTGAGAGGAAGGTCCCCCACATTGGTACTGAGACACGGACCAA	0.0124778	0	0	0	0	0	0	0	0	0	0	0	0	1.84671	0	0	0	0	0	0	0	0	0	0	0	0	0	0	0	0	0	0	0	0	0	0	0	0	0	0	0	0	0	0	0	0	0
	537	GATGAACGCTAGCGATAGGCTTAACACATGCAAGTCGAGGGGCAGCGCGAGGTAGCAATACTTTGGCGGCGACCGGCGCACGGGTGCGTAACACGTATGTAACTTACCTCTTACAACCGGATAACACGGTGAAAGTCGTGCTAATATGGTATAGTTTCACATTTTTGCATGAGAAGGTGAATAAAGATTTATCGGTAAGAGATAGACATGCGGTCCATTAGATAGTTGGTGAGGTAACGGCTCACCAAGTCGACGATGGATAGGGGGACTGAGAGGTTGACCCCCCACACTGGTACTGAGACACGGACCAG	0.0121317	0	0	0	0	0	0	0	0	0.00840972	0	0	0	0	0	0	0	0	0	0	0	0	0	0	0.328436	0	0.0030145	0.219912	0	0.223888	0	0	0	0	0	0	0	0	0	0	0	0.203408	0	0	0	0	0
	538	ATTGAACGCTGGCGGCAGGCCTAACACATGCAAGTCGAACGGTAACAGAAAGCAGCTTGCTGCTTTGCTGACGAGTGGCGGACGGGTGAGTAATGTCTGGGAAACTGCCTGATGGAGGGGGATAACTACTGGAAACGGTAGCTAATACCGCATAACGTCGCAAGACCAAAGAGGGGGACCTTAGGGCCTCTTGCCATCGGATGTGCCCAGATGGGATTAGCTAGTAGGTGGGGTAACGGCTCACCTAGGCGACGATCCCTAGCGGGTCTGAGAGGATGACCAGCCACACTGGAACTGAGACACGGTCCAG	0.0141061	0	0	0	0	0	0	0	0	0	0	0	0	0	0	0	0	0	0	0	0	0	0	0	0	0	0	0	0	0	0	0	0	0	0	0	0	0	0	0.00525721	0	0	0	0.0139247	0	0	0
	539	GATGAACGCTGGCGGCGTGCCTAACACATGCAAGTCGAACGGAGATTACGGACGGAAGTTTTCGGATGGAAGACTGTAATTCTTAGTGGCGGACGGGTGAGTAACGCGTGGGCAACCTGCCCTATACAGGGGGATAGCAGCTGGAAACGGCTGGTAAGACCGCATAAGTCGGTTAAATCGCATGATTTGATCGGGAAATGAGCAATCAGGTATAGGATGGGCCCGCGTCCGATTAGCCAGTTGGCAGGGTAAAAGCCTACCAAAGCGACGATCGGTAGCCGGACTGAGAGGTCGGACGGCCACATTGGGACTGAGACACGGCCCAA	0.0115267	0	0	0	0	0	0	0	0	0	0	0.630898	0	0	0	0	0	0.00609329	0	0	0	0.00301432	0	0	0	0	0.14771	0	0	0	0	0	0	0	0	0	0	0	0	0	0	0	0	0	0	0	0
	541	GATGAACGCTGGCGGCGTGCTTAACACATGCAAGTCGAACGATGAAGCCCAGCTTGCTGGGCGGATTAGTGGCGAACGGGTGAGTAACACGTGAGTAACCTGCCCTTGACTCTGGGATAAGCCCGGGAAACTGGGTCTAATACCGGATAGGAGCGCCTGTCGCATGACGGGTGTTGGAAAGATTTTTCGGTCATGGATGGACTCGCGGCCTATCAGCTTGTTGGTGAGGTAATGGCTCACCAAGGCGACGACGGGTAGCCGGCCTGAGAGGGTGACCGGCCACACTGGGACTGAGACACGGCCCAG	0.00724065	0	0	0	0	0	0	0	0	0	0	0	0	0	0	0	0	0	0	0	0	0	0	0	0	0	0	0	0	0	0	0	0	0	0	0	0.0249501	0	0	0.283889	0.00307806	0	0	0	0	0	0
	542	GATAAACGCTGGCGGCGTGCATAACACATGCAAGTCGAACGATGAAACTTAGCTGATTTCTTCGGAATGAAATTAAGTGGATTAGTGGCGAACGGGTGAGTAACACGTGAGTAACCTGCCTTACACAAGGGGATAGCCTTTGGAAACGAAGAATAATACCCTATAAAGTTAGTCAATCGCATGGTAGACTAACCAAAGATTTATCGGTGTAAGATGGACTTGCGTCTGATTAGCTAGTTGGTGAGATAAAAGCCCACCAAGGCGACGATCAGTAGCCGGCTTGAGAGAGTGTACGGCCACATTGGGACTGAGACACGGCCCAA	0.0111326	0	0	0	0	0	0	0	0	0	0	0	0.203616	0	0	0	0	0	0.0497018	0	0	0	0	0	0	0	0	0	0	0	0	0	0	0	0	0	0	0	0	0	0.00923418	0.00589588	0.0144703	0	0.0323983	0	0
	543	AGTGAACGCTGGCGGCGTGCCTAATACATGCAAGTCGAACGGAGATTAGGTAGCTTGCTATTTAATCTTAGTGGCGCACGGGTGAGTAATATATAGCTAACTTGCCCATTACTAAGGGACAACAGTTGGAAACGACTGCTAATACCTTATACTCCGTATCTATATAAGTAGATACGGGAAAGTTTTTCGGTAATGGATAGGGCTATATCGTATCAGCTAGTTGGTAAGGTAATGGCTTACCAAGGCTATGACGCGTAACTGGTCTGAGAGGATGATCAGTCACACTGGAACTGAGACACGGTCCAG	0.0113276	0	0.00842779	0	0	0	0	0	0	0	0	0	0	0	0	0	0	0	0	0	0	0	0	0	0	0	0	0	0	0	0	0	0	0	0	0	0	0	0	0	0	0	0	0	0	0	1.64285
	544	GATGAACGCTAGCTATCGGCTTAACACATGCAAGTTGAGGGGAAACGGCAAAGAGTGCTTGCACACTTTGGACGTCGACCGGCGCACGGGTGAGTAACGCGTATCCAACCTGCCCTTTACTTGGGGATAACCCGTTGAAAGACGGACTAATACCCAATGATATTCATTGATGACATCTGATTTGAATTAAAGATTTATCGGTATAGGATGGGGATGCGTCTGATTAGCTTGTTGGTGAGGTAACGGCTCACCAAGGCAACGATCAGTAGGGGTTCTGAGAGGAAGGTCCCCCACATTGGAACTGAGACACGGTCCAA	0.00624193	0	0	0	0	0	0	0	0	0	0	0	0	0	0	0	0	0	0	0	0	0	0	0	0	0	0	0	0	0	0	0	0	0	0	0	0	0	0	0	0	0	0	0	0	0	0
	546	GATTAACGCTGGCGGCGTGCATAACACATGCAAGTCGAACGATGAAATCTAATTGATCTCTTCGAAGTGAAATTAGATGGATTAGTGGCGGACGGGTGAGTAACGCGTGAGTAACCTGCCTTAGAGAAGGGGATAGCCTTTGGAAACGAAGAATAATACCCTATGAAACCAACACCTCGCATGAGGAATTGGTCAAAGATTTATCGCTCTAAGATGGACTTGCGTCTGATTAGCTAGTTGGTGAGATAATAGCTCACCAAGGCAACGATCAGTAGCCGGCTTGAGAGAGTGTACGGCCACATTGGGACTGAGACACGGCCCAG	0.0062626	0	0	0	0.0282566	0	0	0	0	0	0	0	0	0	0	0	0	0	0	0	0	0	0	0	0	0	0	0	0	0	0	0	0	0	0	0	0	0	0	0	0	0	0	0	0	0	0
	547	GACGAACGCTGGCGGCGCGCCTAACACATGCAAGTCGAGCGATGAAAGTCGTTCTGATCCTTCGGGTGATGAACTTCTGGATTAGCGGCGAACGGGTGAGTAACGCGTGAGGAACCTGCCTCTTACAACGGGATAGCCTCGGGAAACCGGGATTAATACCGTATAAGACTCCGACATCTCCTGGTGATGAAGTCAAAGTGCTAGCGGTAAGAGATGGCCTCGCGTCTGATTAGTTAGTTGGTGGGGTAACGGCCTACCAAGACGACGATCAGTAACCGGCCTGAGAGGGTGAACGGTCACATTGGAACTGAGACACGGTCCAA	0.0106631	0	0	0	0	0	0	0	0	0	0	0	0	0.00396291	0	0	0	0	0	0	0	0	0	0	0	0	0	0	0	0.00339225	0	0	0	0	0	0	0	0	0	0	0	0	0	0	0	0	0
	548	GATGAACGCTGGCGGCGTGCCTAACACATGCAAGTCGAGCGAGGGTTTGCTCAGTATTGAGTATTCTAAGTTTAGAATGTTCAATTCTGAGCAAAACCAAGCGGCGGACGGGTGAGTAACGCGTGGGTAACCTGCCCTATACACATGGATAACATACTGAAAAGTTTACTAATACATGATAATATATGTTTGCGGCATCGCAGATATATCAAAGTGTTAGCGGTATAGGATGGACCCGCGTCTGATTAGCTAGTTGGTGAGATAACTGCCCACCAAGGCGACGATCAGTAGCCGACCTGAGAGGGTGATCGGCCACATTGGAACTGAGACACGGTCCAA	0.011845	0	0	0	0	0	0	0	0	0	0	0	0	1.39494	0	0	0	0	0	0	0	0	0	0	0	0	0	0	0	0	0	0	0	0	0	0	0	0	0	0	0	0	0	0	0	0	0
	549	GATGAACGCTGGCGGCATGCCTAATACATGCAAGTCGAACGAGAGACCTTCGGGTCTCTAGTGGCGAACGGGTGAGTAACACGTAGGGAACCTGCCCGCGCACCGGGAATACGCTCTGGAAACGGAGAACAAATCCCGATGTACAGGAAGGAGGCATCTTCTTTCTGTGAAACATCCTTTCGGGGATGGGGCGCGGATGGACCTGCGGTGCATTAGTTGGTTGGCGGGGTAAAGGCCCACCAAGACGATGATGCATAGCCGGCCTGAGAGGGCGGACGGCCACATTGGGACTGAGACACGGCCCAG	0.00926199	0	0	0	0	0	0	0	0	0	0	0	0	0	0	0	0	0	0	0	0.00717377	0	0	0	0	0	0	0	0	0	0	0	0	0	0	0	0	0	0	0.0762295	0	0	0	0.654459	0	0	0
	550	GATTAACGCTGGCGGCGTGCGTAACACATGCAAGTCGAACGGTATTTTGAAAGGAAAAGGCTACGGTCTTGGAAAGACAAAAGAGAGTGGCGAACGGGTGAGTAACGCGTGAGCAACCTGCCTTCCACAAAGGGATAGCTGCCGGAAACGGTAATTAATACCATATGAAGTTAACGAATCGCATGATAAGGGAACTAAAGAGAAATCGGTGGAAGATGGGCTCGCGTCCGATTAGCTGGTTGGAGAGATAACAGCTCACCAAGGCGATGATCGGTAGCCGGCTTGAGAGAGTGAACGGCCACACTGGAACTGAGAGACGGTCCAG	0.0115148	0	0	0	0	0	0	0	0	0	0	0.0137152	0	0	0	0	0	0	0	0	0	0	0	0	0	0	0	0	0	0	0	0	0	0	0	0	0	0	0	0	0	0	0	0	0	0	0
	551	GATGAACGCTGGCGGCGTGCCTAACACATGCAAGTCGAACGGAGATTACAGACGGAAGTTTTCGGATGGAAGACTGTAATTCTTAGTGGCGGACGGGTGAGTAACGCGTGGGCAACCTGCCCTATACAGGGGGATAGCAGCTGGAAACGGCTGGTAAGACCGCATAAGTCGATTAAATCGCATGATTTGATCGGGAAATGAGCAATCAGGTATAGGATGGGCCCGCGTCCGATTAGCCAGTTGGCAGGGTAAAAGCCTACCAAAGCAACGATCGGTAGCCGGACTGAGAGGTCGGACGGCCACATTGGGACTGAGACACGGCCCAA	0.00990908	0	0	0	0	0	0	0	0	0	0	0	0	0	0	0	0	0	0	0	0	0	0	0	0	0	0	0	0	0	0	0	0	0	0	0	0	0	0	0	0	0	0	0	0	0	0
	552	GATGAACGCTAGCTATAGGCTTAACACATGCAAGTCGAGGGGAAACGGCATTATGTGCTTGCACATTCTGGACGTCGACCGGCGCACGGGTGAGTATCGCGTATCCAACCTTCCCTCCACTCGGGGATACCCCGTTGAAAGACGGCCTAATACCCGATGTTGTCCACATATGGCATCTGACGTGGACCAAAGATTCATCGGTGGAGGATGGGGATGCGTCTGATTAGCTTGTTGGTGCGGGTAACGGCCCACCAAGGCTACGATCAGTAGGGGTTCTGAGAGGAAGGTCCCCCACATTGGAACTGAGACACGGTCCAG	0.01158	0	0	0	0	0	0	0	0	0.0504583	0	0	0	0	0	0	0	0	0	0	0	0	0	0	0	0	0	0	0	0	0	0	0	0	0	0	0	0	0	0	0	0	0	0	0	0	0
	553	GATGAACGCTGGCGGCGTGCCTAACACATGCAAGTCGAACGGTTAAGGCGCCTTCGGGCGCATATAAAGTGGCGAACGGGTGAGTAACACGTGACCAACCTGCCCACCGCACGGGGACAGCCCGCCGAAAGGCGGATTGATACCCGATGACCCCCTCCCCGCGCATGCGGGGCGGGGGAAAGCTCAGGCGGCGGTGGATGGGGTCGCGGCCCATCAGGTAGTGGGCGGGGCAACGGCCCGCCCAGCCGACGACGGGTAGCCGGGTTGAGAGACCGACCGGCCACATTGGGACTGAGATACGGCCCAG	0.00721225	0	0	0.00978364	0	0	0	0	0	0	0	0	0	0	0	0	0	0	0	0	0	0	0	0	0	0	0	0	0	0	0	0	0	0	0	0	0	0	1.01614	0	0	0.00294794	0	0	0	0	0
	554	GATGAACGCTGGCGGCGTGCCTAACACATGCAAGTCGAACGGTTAAGACGGCTTCGGCCGTGAATAGAGTGGCGAACGGGTGAGTAACACGTGACCAACCTGCCCTCCGCACCGGGACAACCGGGGGAAACCCCGGCTAATACCGGACGATCCCGGCCCCCCGCATGGGGGGCCGGGCGAAGCCCAGGCGGCGGGGGATGGGGTCGCGGCCCATTAGGTAGACGGCGGGGCAACGGCCCACCGTGCCGACGATGGGTAGCCGGGTTGAGAGACCGACCGGCCACATTGGGACTGAGATACGGCCCAG	0.00823585	0	0	0	0	0	0	0	0	0.142965	0	0	0	0	0	0	0	0.0335131	0	0.078605	0	0	0	0	0	0	0	0.059976	0	0.0101767	0	0	0	0	0	0	0	0.0315552	0	0	0.0215464	0	0.0186047	0	0	0	0
	555	GACGAACGCTGGCGGCGTGCTTAACACATGCAAGTCGAACGGGAAGACACGAAGAGCTTGCTCTTTATGAAATCCAGTGGCAAACGGGTGAGTAACACGTAAACAACCTGCCTTCAGGATGGGGACAACAGACGGAAACGACTGCTAATACCGAATACGATTCTTGAGTCGCATGACACAAGAAAGAAAGGGTGGCCTCTACTTGTAAGCTATCGCCTGAAGAGGGGTTTGCGTCCGATTAGGTAGTTGGTGAGGTAACGGCCCACCAAGCCGACGATCGGTAGCCGGTCTGAGAGGATGAACGGCCACATTGGAACTGAGACACGGTCCAG	0.00783278	0	0	0.0377369	0	0	0	0	0	0	0.959233	0	0	0	0	0	0	0	0	0	0	0	0	0	0	0	0	0.002856	0	0	0	0	0	0	0	0	0	0	0	0	0	0	0	0	0	0	0
	556	GATGAACGCTGGCGGCGCGCCTAACACATGCAAGTCGAACGGCACCTATCTTCGGATAGAAGCGAGTGGCGAACGGCTGAGTAACACGTGGAGAACCTGCCCCCTCCCCCGGGATAGCCGCCCGAAAGGACGGGTAATACCGGATACCCCCGGGCGCCGCATGGCGCCCGGGCTAAAGCCCCGACGGGAGGGGATGGCTCCGCGGCCCATCAGGTAGACGGCGGGGTGACGGCCCACCGTGCCGACAACGGGTAGCCGGGTTGAGAGACCGACCGGCCAGATTGGGACTGAGACACGGCCCAG	0.00326196	0	0	0	0	0	0	0	0	0	0	0	0	0.348736	0	0	0.00703482	0	0	0	0	0	0	0	0	0	0	0	0	0	0	0.00243333	0	0	0	0	0	0	0	0	0	0	0	0	0	0	0
	557	GATGAACGCTGGCGGCGTGCCTAATACATGCAAGTAGAACGCTGAAGGAGGAGCTTGCTTCTCTGGATGAGTTGCGAACGGGTGAGTAACGCGTAGGTAACCTGCCTGGTAGCGGGGGATAACTATTGGAAACGATAGCTAATACCGCATAAGAGCAGTTGTTGCATGACAGCTGTTTAAAAGGTGCAATTGCACCACTACCAGATGGACCTGCGTTGTATTAGCTAGTTGGTGAGGTAACGGCTCACCAAGGCGACGATACATAGCCGACCTGAGAGGGTGATCGGCCACACTGGGACTGAGACACGGCCCAG	0.010202	0	0	0	0	0	0	0	0	0	0	0	0	0	0	0	0	0	0	0	0	0	0	0	0	0	0	0	0	0	0	0	0	0	0	0	0	0	0	0	0	0	0	0	0	0	0
	558	GATGAACGCTGGCGGCGTGCTTAACACATGCAAGTCGAACGAAACACCTTATTTGATTTTCTTCGGAACTGAAGATTTGGTGATTGAGTGGCGGACGGGTGAGTAACGCGTGGGTAACCTGCCCTGTACAGGGGGATAACAGTCAGAAATGACTGCTAATACCGCATAAGACCACAGCACCGCATGGTGCAGGGGTAAAAACTCCGGTGGTACAGGATGGACCCGCGTCTGATTAGCTGGTTGGTGAGGTAACGGCTCACCAAGGCGACGATCAGTAGCCGGCTTGAGAGAGTGAACGGCCACATTGGGACTGAGACACGGCCCAA	0.011879	0	0	0	0	0	0	0	0	0	0.7494	0	0	0	0	0	0	0	0	0	0	0	0	0.0391002	0.00864304	0	0	0	0	0	0	0	0	0	0	0	0	0.0049824	0	0.0420577	0	0	0.00620155	0.362041	0	0	0
	559	GATGAACGCTAGCGGCAGGCTTAACACATGCAAGTCGAGGGGCAGCGCGGGGCGGCAACGTCCTGGCGGCGACCGGCGGAAGGGTGCGTAACGCGTGAGCGACATGCCCGTTGCCCGTGGACAACCGGTGGAAACGCCGACTAATCCACGATGGGACGAGTTGCTGCATGGCAGCTCGTTGAAAGTTACGGCGGCGACGGATTGGCTCGCGTCCGATTAGCTAGTTGGCGGGGTAACGGCCCACCAAGGCTACGATCGGTAGGGGTTCTGAGAGGAAGGTCCCCCACAATGGAACTGAGACACGGTCCAT	0.0103843	0	0	0	0	0	0	0	0	0	0	0	0	1.39494	0	0	0	0	0	0	0	0	0	0	0	0	0	0	0	0	0	0	0	0	0	0	0	0	0	0	0	0	0	0	0	0	0
	560	GACGAACGCTGGCGGCGCGCCTAACACATGCAAGTCGAACGAGAGATGAGGAGCTTGCTCTTCAAATCGAGTGGCGAACGGGTGAGTAACGCGTGAGGAACCTGCCTCAAAGAGGGGGACAACAGTTGGAAACGACTGCTAATACCGCATAAGCCCACGGCTCGGCATCGAGCAGAGGGAAAAGGAGCAATCCGCTTTGAGATGGCCTCGCGTCCGATTAGCTAGTTGGTGAGGTAACGGCCCACCAAGGCGACGATCGGTAGCCGGACTGAGAGGTTGAACGGCCACATTGGGACTGAGACACGGCCCAG	0.0112099	0	0	0	0	0	0	0	0	0.15558	0	0	0	0	0	0	0	0	0	0	0	0	0	0	0	0	0	0	0	0	0	0	0	0	0	0	0	0.0016608	0	0.00788581	0	0	0	0.201908	0	0	0
	561	GATGAACGCTAGCGGCAGGCCTAACACATGCAAGTCGAGGGGCAACGAGATGGTAGCAATACCATTGTCGGCGACCGGCGAACGGGTGCGTAACGCGTGAACAACTTGCCCGACACAGGGGGATAATCGTCGGAAACGTCGTCTAATATCCCATAAGATAAACATAGGCATCTATGATTATTGAAAGATTTATAGAGCGGTGTCGGATAGGTTCGCGTGACATTAGCTAGTCGGTGGGGCAACGGCCCACCGAGGCGACGATGTCTAGGGGTTCTGAGAGGAAGGTCCCCCACATTGGAACTGAGACACGGTCCAA	0.00331036	0	0	0	0	0	0	0	0	0	0	0	0	0	0	0	0	0	0	0	0	0	0	0	0	0	0	0	0	0	0	0	0	0	0	0	0	0	0	0	0	0	0	0	0	0	0
	562	GATGAACGCTAGCTACAGGCTTAACACATGCAAGTCGAGGGGAAACGACATTGAAAGCTTGCTTTTAATGGGCGTCGACCGGCGCACGGGTGCGTAACGCGTATCGAACCTGCCCTTTACTCAGGGATAGCCTTGCGAAAGTAAGATTAATACCTGATGGTGTTGTGATGAGGCATCTTGTTGCAACTAAAGATTTATTGGTAAAGGATGGCGATGCGTCTGATTAGGTAGTAGGCGGGGTAATGGCCCACCTAGCCGACGATCAGTAGGGGTTCTGAGAGGAAGGTCCCCCACATTGGAACTGAGACACGGTCCAA	0.00853651	0	0	0.0768715	0	0.0072317	0	0	0	0	0	0	0	0	0	0	0	0	0	0	0	0	0	0	0	0	0	0	0	0	0	0	0	0	0	0.0526177	0	0	0	0	0	0	0	0	0	0	0
	563	GATGAACGCTGGCTACAGGCTTAACACATGCAAGTCGAGGGGAAACGACGGGGAAGCTTGCTTCCTTGGGCGTCGACCGGCGCACGGGTGAGTAACGCGTATCCAACCTGCCTCTGACTGAGGGATAACCCGTCGAAAGTCGGCCTAATACCTCATGGCATCGTCTGCGGGCATCCAACGACGATTAAAGATTTCATCGGTCAGAGATGGGGATGCGTCTGATTAGCTTGTTGGCGGGGTAACGGCCCACCAAGGCTACGATCAGTAGGGGTTCTGAGAGGAAGGTCCCCCACATTGGAACTGAGACACGGTCCAA	0.00479337	0	0	0	0	0	0	0	0	0	0	0	0	0	0	0	0	0.0974926	0.0497018	0	0	0	0	0	0	0	0	0	0	0	0	0	0	0	0	0	0	0	0	0	0.00307806	0	0	0	0	0	0
	564	GATGAACGCTAGCTACAGGCTTAACACATGCAAGTCGAGGGGCATCAGGAAGAAAGCTTGCTTTCTTTGCTGGCGACCGGCGCACGGGTGAGTAACACGTATCCAACCTGCCCTTTACTCGGGGATAGCCTTTCGAAAGAAAGATTAATACCCGATAGCATAATGATTCCGCATGGTTTCATTATTAAAGGATTCCGGTAAAGGATGGGGATGCGTTCCATTAGGTTGTTGGTGAGGTAACGGCCCACCAAGCCGTCGATGGATAGGGGTTCTGAGAGGAAGGTCCGCCACATTGGAACTGAGACACGGTCCAA	0.0101756	0	0	0	0	0	0	0.0121536	0	0.16399	0	0	0	0.138702	0	0	0	0	0.0165673	0	0	0	0	0	0	0	0	0	0	0.183181	0	0	0	0	0	0	0	0	0	0.0026286	0	0.00294794	0.00206718	0	0.00539971	0	0
	565	GACGAACGCTGGCGGCGTGCTTAACACATGCAAGTCGAACGGGAAGAGATGAAGAGCTTGCTCTTTATCAAATCCAGTGGCAAACGGGTGAGTAACACGTAAACAACCTGCCTTCAGGATGGGGACAACAGACGGAAACGACTGCTAATACCGAATACGTTCCACGGGCCGCATGACCTGTGGAAGAAAGGGTAGCCTCTACCTGTAAGCTATCGCCTGAAGAGGGGTTTGCGTCTGATTAGGCAGTTGGTGGGGTAACGGCTCACCAAGCCAACGATCAGTAGCCGGTCTGAGAGGATGAACGGCCACACTGGAACTGAGACACGGTCCAG	0.0105311	0	0	0	0	0	0	0	0	0	0	0	0.0123403	0	0	0	0	0	0	0.00110711	0	0	0	0	0	0	0	0	0	0.13569	0	0	0	0	0	0	0	0	0	0	0.00615612	0.0736985	0.0186047	0	0.0242987	0	0
	566	ATTGAACGCTGGCGGCATGCTTTACACATGCAAGTCGAACGGCAGCGCGGGCTTCGGCCTGGCGGCGAGTGGCGAACGGGTGAGTAATGCATCGGAACGTGCCCAGTAGTGGGGGATAGCCCGGCGAAAGCCGGATTAATACCGCATACGACCTGAGGGTGAAAGCGGGGGACCGAAAGGCCTCGCGCTATTGGAGCGGCCGATGTCGGATTAGCTAGTTGGTGGGGTAAAGGCTTACCAAGGCGACGATCCGTAGCTGGTCTGAGAGGACGACCAGCCACACTGGGACTGAGACACGGCCCAG	0.011534	0	0	0	0	0	0	0	0	0	0	0	0	0	0	0.0322009	0	0	0	0	0	0	0	0	0	0	0	0	0	0	0	0	0	0	0	0	0	0	0	0.854296	0	0	0	0.563949	0	0	0
	567	GACGAACGCTGGCGGCGTGCTTAACACATGCAAGTCGAACGAGAATCTGTGGATCGAGGATTCGTCCAAGTGAAGCAGAGGACAGTGGCGGACGGGTGAGTAACGCGTGAGGAACCTGCCTTTCAGAGGGGGACAACAGTTGGAAACGACTGCTAATACCGCATGATACGTATTGGGGGCATCCCTGAGACGTCAAAGATTTATCGCTGAAAGATGGCCTCGCGTCTGATTAGCTGGTTGGTGAGGTAACGGCCCACCAAGGCGACGATCAGTAGCCGGACTGAGAGGTTGACCGGCCACATTGGGACTGAGATACGGCCCAG	0.000160658	0	0	0	0	0	0	0	0	0	0	0	0	0.0237774	0	0	0	0	0	0	0	0	0	0	0	0	0	0	0	0	0	0	0	0	0	0	0	0	0	0	0	0	0	0	0	0	0
	568	GACGAACGCTGGCGGCGTGCTTAACACATGCAAGTCGAACGTGATTTTCATGGAAATTCTTTCGGGAATGGAAGTGAAATGAAAGTGGCGAACGGGTGAGTAACACGTGAGCAACCTACCTTACACAGGGGGATAGCCGTTGGAAACGACGATTAATACCGCATGAGACCACAGAATCGCATGATATAGGGGTCAAAGATTTATCGGTGTAAGAAGGGCTCGCGTCTGATTAGCTAGTTGGAAGGGTAAAGGCCTACCAAGGCGACGATCAGTAGCCGGTCTGAGAGGATGAACGGCCACATTGGAACTGAGACACGGTCCAA	0.0115415	0	0	0	0	0	0	0	0	0	0	0	0	0	0	0	0	0	0	0	0	0	0	0	0	0	0	0	0	0	0	0	0	0	0	0	0	0	0	0	0	0	0	0	0	0	0
	570	GATGAACGCTGGCGGCATGCCTAACACATGCAAGTCGAACGGGGCTCAGAGAACGGAGGACTTGTCCAAAGTTTTCGAAAGCCTAGTGGCGGACGGGTGAGTAACACGTGAGCAACCTGCCTTGGACTGGGGAATAACTGTGGGAAACCATAGCTAATACCGCATAAAGTCACGAGAGGACATCCTCCTGTGACCAAAGGAGCAATCCGGTCTTAGATGGGCTCGCGTCCGATTAGATAGTTGGTGGGGTAACGGCTCACCAAGTCTACGATCGGTAGCCGGACTGAGAGGTTGAACGGCCACATTGGGACTGAGACACGGCCCAG	0.0119895	0	0	0	0	0	0	0	0	0	0	0	0	0	0	0	0	0	0	0	0	0	0	0	1.73725	0	0	0.002856	0	0	0	0	0	0	0	0	0	0	0	0	0	0	0.00413437	0	0	0	0
	571	GATGAACGCTGGCGGCGTGCTTAACACATGCAAGTCGAACGAGATTTTTTAAGGAAGCATCTTCGGAAGTGGAATTAAAAATGAAAGTGGCGAACGGGTGAGTAACGCGTGAGTAACCTGCCTTGGACAGGGGGATAGCCGAGGGAAACCGCGATTAATACCCCATGAAACTGTAAGTTTGCATGAACAAACAGTCAAAGATTTATCGGTCTAAGATGGACTCGCGTCTGATTAGCTAGTTGGTGAGATAAAGGCCCACCAAGGCAACGATCAGTAGCCGGCTTGAGAGAGTGAACGGCCACATTGGGACTGAGACACGGCCCAA	0.0101074	0	0	0	0	0	0	0	0	0	0	0	0	0	0	0	0	0	0	0	0	0	0	0	0	0	0	0	0	0	0	0	0	0	0	0	0	0	0	0	0	0	0	0	0	0	0
	572	ATTGAACGCTGGCGGCCGGCCTAACACATGCAAGTCGAACGGTAACAGGAAGCAGCTTGCTGCTTTGCTGACGAGTGGCGGACGGGTGAGTAATGTCTGGGAAACTGCCTGATGGAGGGGGATAACTACTGGAAACGGTAGCTAATACCGCATAACGTCGCAAGACCAAAGAGGGGGACCTTAGGGCCTCTTGCCATCGGATGTGCCCAGATGGGATTAGCTAGTAGGTGGGGTAAAGGCTCACCTAGGCGACGATCCCTAGCTGGTCTGAGAGGATGACCAGCCACACTGGAACTGAGACACGGTCCAG	0.00976643	0	0	0	0	0.0144634	0	0	0	0	0	0	0	0	0	0	0	0	0	0	0	0	0	0	0	0	0	0	0	0	0	0	0	0.00438145	0	0	0	0	0	0.0026286	0	0	0	0	0	0	0
	573	GATGAACGCTAGCTACAGGCTTAACACATGCAAGTCGAGGGGAAACGGCGTTTAGTGCTTGCACTGAATGGACGTCGACCGGCGCACGGGTGAGTAACGCGTATCCAACCTTCCCATAACTAAGGGATAACCTGCCGAAAGGCAGACTAATACCTTATGTAATCCTTTGACGGCATCAGATTAGGATTAAAGATTTATCGGTTATGGATGGGGATGCGTCTGATTAGCTTGTTGGCGGGGTAACAGCCCACCAAGGCAACGATCAGTAGGGGTTCTGAGAGGAAGGTCCCCCACATTGGAACTGAGACACGGTCCAA	0.00364438	0	0	0	0	0	0	0	0	0	0	0	0	0	0	0	0	0	0	0	0	0	0	0	0	0	0	0	0	0	0	0	0	0	0	0	0	0	0	0	0	0	0	0	0	0	0
	574	AACGAACGCTGGCGGCATGCCTAACACATGCAAGTCGAACGAACCCTTCGGGGTTAGTGGCGCACGGGTGCGTAACGCGTGGGAATCTGCCCTTTGCTTCGGAATAACAGTTAGAAATGACTGCTAATACCGGATGATGTCTTCGGACCAAAGATTTATCGGCAAAGGATGAGCCCGCGTAGGATTAGGTAGTTGGTGGGGTAAAGGCCTACCAAGCCGACGATCCTTAGCTGGTCTGAGAGGATGATCAGCCACACTGGGACTGAGACACGGCCCAG	0.013659	0	0.0042139	0	1.23387	0	0	0	0.355465	0	0	0	0	0	0.00306082	0.0120754	0	0	0	0	0.00717377	0	0	0	0.181504	0	0	0.008568	0	0	0	0	0	0	0	0	0	0	0	0	0	0	0.0888889	0	0.0323983	0	0
	575	GATGAACGCTGGCGGCGCGCCTAACACATGCAAGTCGAACGGCACCCCTCTCCGGGGGGAAGCGAGTGGCGAACGGCTGAGTAACACGTGGAGAACCTGCCCCCTCCCCCGGGATAGCCGCCCGAAAGGACGGGTAATACCGGATACCCCGGGGTGCCGCATGGCACCCCGGCTAAAGCCCCGACGGGAGGGGATGGCTCCGCGGCCCATCAGGTAGACGGCGGGGTGACGGCCCACCGTGCCGACAACGGGTAGCCGGGTTGAGAGACCGACCGGCCAGATTGGGACTGAGACACGGCCCAG	0.00627478	0	0	0	0	0	0	0	0	0	0	0	0.00925526	0	0	0	0	0	0	0	0	0	0	0	0	0	0	0	0	0	0	0.00243333	0	0	0	0.0263089	0	0	0.52427	0	0	0	0	0.0696233	0.00539971	0	0
	576	GATGAACGCTGGCGGCGTGCCTAACACATGCAAGTCGAGCGAGAAATTACTCAATGAATCTTCGGAAGAATTGAATAATGGAAAGCGGCGGACGGGTGAGTAACGCGTGGGCAACCTGCCTTTCACAGAGGGATAGCCAAAGGAAACTTTGATTAAAACCTCATAAAGCCGAAATGTTGCATAGCAAGACGGCCAAAGATTTATCGGTGAAAGATGGGCCCGCGTCTGATTAGTTAGTTGGTGGGGTAACGGCTCACCAAGGCGACGATCAGTAGCCGACCTGAGAGGGTGATCGGCCACATTGGAACTGAGACACGGTCCAA	0.010698	0	0	0	0	0	0	0	0	0.00420486	0	0	0	0.0118887	0	0	0	0	0	0	0	0	0	0.00230001	0	0	0	0	0	0.013569	0	0	0	0	0.0145887	0	0	0	0	0	0	0.297742	0	0	0	0	0
	577	GACGAACGCTGGCGGCGTGCCTAATACATGCAAGTAGAACGCTGAAGGAAGGAGCTTGCTCTTTCCGGATGAGTTGCGAACGGGTGAGTAACGCGTAGGTAACCTGCCTGGTAGCGGGGGATAACTATTGGAAACGATAGCTAATACCGCATAACAGTAGATATCGCATGATATGTGCTTAAAAGGTGCAATTGCACCACTACCAGATGGACCTGCGTTGTATTAGCTAGTTGGTGAGGTAACGGCTCACCAAGGCAACGATACATAGCCGACCTGAGAGGGTGATCGGCCACACTGGGACTGAGACACGGCCCAG	0.00987651	0	0	0	0	0	0	0	0	0	0	0	0	0	0	0	0	0	0	0	0	0	0	0	0	0	0	0	0	0	0	0	0	0	0	0	0	0	0	0	0	0	0	0	0	0	0
	578	GATGAACGCTGGCGGCGCGCCTAACACATGCAAGTCGAACGGACGATGAAAAGCTTGCTTTTCAAAGTTAGTGGCGGACGGGTGAGTAACGCGTGGGTAACCTGCCTCATACAGGGGAATAGCAGCTGGAAACGGCTGATAAAACCGCATAAGCGCACAGTGCCGCATGGCACAGTGTGAAAAACTCCGGTGGTATGAGATGGACCCGCGTCTGATTAGCTGGTTGGCGGGGTAACGGCCCACCAAGGCGACGATCAGTAGCCGGCCTGAGAGGGTGATCGGCCACATTGGGACTGAGACACGGCCCAA	0.0106358	0	0	0	0	0.0072317	0	0	0	0	0	0	0	0	0	0	0	0	0	0	0	0	0	0	0	0	0	0	0	0	0	0	0	0	0	0	0	0	0	0	0	1.34721	0	0	0	0	0
	579	GACGAACGCTGGCGGCGTGCCTAACACATGCAAGTCGAGCGGAGACAGTGAGTAGCTTGCTATGAGCTGTTTTAGCGGCGGACGGGTGAGTAACGCGTGAGCAACCTTTCCCAGACAGGGGAATAACACACCGAAAGGTGTACTAATACCGCATAAGACCACGGGATCGCATGGTTCTGAGGTAAAAGATTTATCGGTTTGGGGTGGGCTCGCGTCCGATTAGGTAGTTGGTGAGGTAACGGCCCACCAAGCCGACGATCGGTAGCCGACCTGAGAGGGTGATCGGCCACATTGGGACTGAGACACGGCCCAA	0.00979101	0	0	0	0	0	0	0	0	0	0	0	0	0	0	0	0	0	0	0	0	0	0	0	0	0	0	0	0	0	0	0	0	0	0	0	0	0	0	0	0	0	0	0.0348117	0	0	0
	580	GATGAACGCTGGCGGCGTGCTTAACACATGCAAGTCGAACGGGATCCATCAGGCTTTGCTTGGTGGTGAGAGTGGCGAACGGGTGAGTAATGCGTGACCGACCTGCCCCATACACCGGAATAGCTCCTGGAAACGGGTGGTAATGCCGGATGCTCCGACTCCTCGCATGGGGTGTCGGGAAAGATTCATCGGTATGGGATGGGGTCGCGTCCTATCAGGTAGTCGGCGGGGTAACGGCCCACCGAGCCTACGACGGGTAGCCGGCCTGAGAGGGCGACCGGCCACATTGGGACTGAGATACGGCCCAG	0.00950531	0	0	0	0	0	0	0	0	0	0	0	0	0	0	0	0	0	0	0	0	0	0	0	0	0	0	0	0	0	0	0	0	0	0	0.0263089	0	0	0	0	0	0	0	0	0	0	0
	581	GACGAACGCTGGCGGCGTGCCTAATACATGCAAGTAGAACGCTGAAGGAGGAGCTTGCTTCTCCGGATGAGTTGCGAACGGGTGAGTAACGCGTAGGTAACCTGCCTGGTAGTGGGGGATAACTATTGGAAACGATAGCTAATACCGCATAATAGCAGTTGTTGCATGACAACTGTTTGAAAGGTGCAATTGCACCACTACCAGATGGACCTGCGTTGTATTAGCTAGTTGGTGGGGTAACGGCTCACCAAGGCGACGATACATAGCCGACCTGAGAGGGTGATCGGCCACACTGGGACTGAGACACGGCCCAG	0.0107479	0	0	0	0	0	0	0	0	0	0	0	0.0462763	0	0	0	0	0	0	0	0	0.00301432	0	0	0	0	0	0	0	0	0	0	0	0	0	0	0	0	0	0.181374	0	0	0	0.334192	0	0	0
	582	GACGAACGCTGGCGGCGTGCCTAATACATGCAAGTAGAACGCTGAAGCTTGGTGCTTGCACCGAGCGGATGAGTTGCGAACGGGTGAGTAACGCGTAGGTAACCTGCCTCTTAGCGGGGGATAACTATTGGAAACGATAGCTAATACCGCATAAAAGTCGATATCGCATGATATTGATTTGAAAGGTGCAATTGCATCACTAAGAGATGGACCTGCGTTGTATTAGCTAGTTGGTGAGGTAACGGCTCACCAAGGCGACGATACATAGCCGACCTGAGAGGGTGATCGGCCACACTGGGACTGAGACACGGCCCAG	0.00997411	0	0.0611015	0	0	0	0	0	0	0	0	0	0	0	0	0	0	0	0	0	0	0	0	0	0	0	0	0	0	0	0.00980988	0	0	0	0	0.105235	0	0	0	0	0	0	0	0.139247	0	0.00466374	0
	583	GACGAACGCTAGCTACAGGCTTAACACATGCAAGTCGAGGGGCAGCATGACGATAGCTTGCTATTGTTGATGGCGACCGGCGCACGGGTGAGTAACGCGTATCCAACCTTCCCGTTGCTAGGGGATAACCTTGCGAAAGTAAGACTAATACCCTATGATGTTCTTCGCAGGCATCTAAAGAGAACGAAAGATTTATCGGCAACGGATGGGGATGCGTCTGATTAGGTTGTTGGCGGGGTAACGGCCCACCAAGCCTACGATCAGTAGGGGTTCTGAGAGGAAGGTCCCCCACATTGGAACTGAGACACGGTCCAA	0.010323	0	0	0	0	0	0	0	0	0	0	0	0	0	0	0	0	0	0	0	0	0	0	0	0	0	0	0	0	0	0	0	0	0	0	0	0	0	0	0	0	0	0	0.104435	0	0	0
	584	ATTGAACGCTGGCGGCAGGCTTAACACATGCAAGTCGAGCGGTAACAGGAGAAGCTTGCTTCTTGCTGACGAGCGGCGGACGGGTGAGTAATACTTAGGAATCTACCTAGTAGTGGGGGATAGCACGGGGAAACTCGTATTAATACCGCATACGACCTACGGGAGAAAGGGGGCAGTTTACTGCTCTCGCTATTAGATGAGCCTAAGTCGGATTAGCTAGATGGTGGGGTAAAGGCCTACCATGGCGACGATCTGTAGCTGGTCTGAGAGGATGATCAGCCACACCGGGACTGAGACACGGCCCGG	0.0105935	0	0	0	0	0	0	0	0	0	0	0	0	0	0	0	0	0	0	0	0	0	0	0	0	0	0	0	0	0	0	0	0	0	0	0	0	0	0	0.478406	0	0	0	0.062661	0	0	1.02678
	585	GATGAACGCTAGCTACAGGCCTAACACATGCAAGTCGAGGGGAAACGGCAGCTTAGCTTGCTAAGCTGGACGTCGACCGGCGCACGGGTGAGTAACGCGTATCCAACCTGCCCCACGGTGAGGGATAACCCGCGGAAACGCGGCCTAATACCTCATGGTCTCCGAGCTTGACATCAACCTTGGAGTAAAGATTCATTGCCGTGGGATGGGGATGCGTCTGATTAGCTTGTTGGCGGGGCAACGGCCCACCAAGGCAACGATCAGTAGGGGTTCTGAGAGGAAAGCCCCCCACATTGGAACTGAGACACGGTCCAA	0.00473393	0	0	0.012579	0	0	0	0	0	0	0	0	0	0	0	0	0	0	0	0	0	0	0	0	0	0	0	0	0	0	0	0	0	0	0	0	0	0	0.680372	0	0	0	0	0	0	0	0
	586	GATAAACGCTGGCGGCGCACATAAGACATGCAAGTCGAACGGAAGTCGTTATACAAGGAGAGAAGATTTATCGGATTGAATTATATAACAATGGCTTTAGTGGCGGACTGGTGAGTAACGCGTAAGAAATCTACCTATTAGAGGGGAACAACAATGAGAAATCATTGCTAATACCGCATATGCCATAAACATCGCATGATGAAAGTGGGAAAGGAGCAATCCGCTGATAGATGATCTTGCGTCTGATTAGTTAGTTGGTGGGGTAATGGCCTACCAAGACGACGATCAGTAGCCGGACTGAGAGGTTGAACGGCCACATTGGGACTGAGATACGGCCCAG	0.0110587	0	0	0	0	0	0	0	0	0	0	0	0	1.63668	0	0	0	0	0	0	0	0	0	0	0	0	0	0	0	0	0	0	0	0	0	0	0	0	0	0	0	0	0	0	0	0	0
	587	GATGAACGCTGGCGGCGTGCTTAACACATGCAAGTCGAACGGAAAGGCTCCTGCTTGCAGGGGTACTCGAGTGGCGAACGGGTGAGTAACACGTGGGTGATCTGCCCTGCACTTCGGGATAAGCCTGGGAAACTGGGTCTAATACCGGATAGGACGATGGTTTGGATGCCATTGTGGAAAGTTTTTCGGTGTGGGATGAGCTCGCGGCCTATCAGCTTGTTGGTGGGGTAATGGCCTACCAAGGCGTCGACGGGTAGCCGGCCTGAGAGGGTGTACGGCCACATTGGGACTGAGATACGGCCCAG	0.002759	0	0	0	0.150702	0	0	0	0	0	0	0	0	0	0	0	0	0	0	0	0	0	0	0	0	0	0	0.011424	0.00449802	0	0	0	0	0	0	0	0	0	0	0	0	0	0	0	0	0	0
	588	ATTGAACGCTGGCGGCAGGCCTAACACATGCAAGTCGAGCGGATGAGTGGAGCTTGCTCCATGATTCAGCGGCGGACGGGTGAGTAATGCCTAGGAATCTGCCTGGTAGTGGGGGACAACGTTTCGAAAGGAACGCTAATACCGCATACGTCCTACGGGAGAAAGTGGGGGATCTTCGGACCTCACGCTATCAGATGAGCCTAGGTCGGATTAGCTAGTTGGTGAGGTAAAGGCTCACCAAGGCGACGATCCGTAACTGGTCTGAGAGGATGATCAGTCACACTGGAACTGAGACACGGTCCAG	0.0081016	0	0	0	0	0	0	0	0	0.0168194	0	0	0	0	0	0	0	0	0	0	0	0	0	0	0	0	0	0	0	0	0	0	0	0.00219072	0	0	0	0	0	0	0	0	0	0	0.00809957	0	0
	589	GATGAACGCTAGCTACAGGCTTAACACATGCAAGTCGAGGGGAAACGATATTGGAAGCTTGCTTCCGATAGGCGTCGACCGGCGCACGGGTGAGTAACGCGTATCCAACCTGCCCACCACTTGGGGATAACCTTGCGAAAGTAAGACTAATACCCAATGACGTCTCTAGAAGACATCTGAAAGAGATTAAAGATTTATCGGTGATGGATGGGGATGCGTCTGATTAGCTTGTTGGCGGGGTAACGGCCCACCAAGGCGACGATCAGTAGGGGTTCTGAGAGGAAGGTCCCCCACATTGGAACTGAGACACGGTCCAA	0.0107861	0	0	0	0	0	0.0093769	0	0	0	0	0	0	0	0	0	0	0	0	0	0	0	0	0	0	0	0	0	0	0	0	0	0	0	0	0	0	0	0.600848	0	0	0	0	0.320267	0	0	0
	590	GATGAACGCTGGCGGCGCGCCTAACACATGCAAGTCGAACGGCACCCCTCTCCGGAGGGAAGCGAGTGGCGAACGGCTGAGTAACACGTGGAGAACCTGCCCCCTCCCCCGGGATAGCCGCCCGAAAGGACGGGTAATACCGGATACCCCCGGGCGCCGCATGGCGCCCGGGCTAAAGCCCCGACGGGAGGGGATGGCTCCGCGGCCCATCAGGTAGACGGCGGGGTGACGGCCCACCGTGCCGACAACGGGTAGCCGGGTTGAGAGACCGACCGGCCAGATTGGGACTGAGACACGGCCCAG	0.0033094	0	0	0	0	0	0	0	0	0	0	0	0	0	0	0	0	0	0	0	0	0	0	0	0	0	0	0	0	0	0	0.00243333	0	0	0	0.0526177	0	0	0.338713	0	0	0	0	0	0	0	0
	591	GATGAACGCTGGCGGCGTGCCTAACACATGCAAGTCGAACGAAGCTTGACGGATGATTTCTTCGGAATGAAACCAGATATGACTTAGTGGCGGACGGGTGAGTAACACGTGAGCAACCTGCCTTTCAGAGGGGGATAACGGCTGGAAACGGTCGCTAATACCGCATGATGTGTTCGGATGGCATCATCTGAACATCAAAGATTTATCGCTGAAAGATGGGCTCGCGTCTGATTAGATAGTTGGTGGGGTAACGGCCTACCAAGTCTGCGATCAGTAGCCGGACTGAGAGGTTGAACGGCCACATTGGGACTGAGATACGGCCCAG	0.0100169	0	0	0	0	0	0	0	0	0	0	0	0	0	0	0	0	0	0	0	0	0	0	0	0	0	0	0	0	0	0	0	0	0	0	0	0	0	0	0	0	0	0	0.062661	0	0	0
	592	GATGAACGCTGGCGGCGTGCCTAACACATGCAAGTCGAACGGTTAAGGCGGCTCCGGCCGCGAATAAAGTGGCGAACGGGTGAGTAACGCGTGACCGACCTTCCCCCCGCACCGGGACAACCGCGGGAAACCGCGGCTGATACCGGGTACTCCGGGCCCCCGCATGAGGGCCCCGGGAAAGCTCCGGCGGCGGGGGATGGGGTCGCGTCCCATCAGGTAGTAGGCGGGGCAACGGCCCACCTAGCCGACGACGGGTAGCCGGGTTGAGAGACCGACCGGCCACATTGGGACTGAGATACGGCCCAG	0.000348941	0	0	0.00419299	0	0.00241057	0	0	0	0	0	0	0	0	0	0	0	0	0	0	0	0	0	0	0	0	0	0	0	0	0	0	0	0	0	0	0	0	0	0	0.00307806	0	0	0	0	0	0
	593	GATGAACGCTGGCGGCGTGCCTAACACATGCAAGTCGAGCGATTCTCTTCGGAGAAGAGCGGCGGACGGGTGAGTAACGCGTGGGTAACCTGCCTCATACACATGGATAACATACCGAAAGGTATGCTAATACAGGATAACATAAGAGATTCGCATGTTTCTCTTATCAAAGCTCCGGCGGTATGAGATGGACCCGCGTCTGATTAGCTAGTTGGTAAGGTAATGGCTTACCAAGGCGACGATCAGTAGCCGACCTGAGAGGGTGATCGGCCACATTGGAACTGAGACACGGTCCAA	0.00120453	0	0.00210695	0	0	0	0	0	0	0	0	0	0	0	0	0	0	0	0	0	0	0	0	0	0	0	0	0	0	0	0	0	0	0	0	0	0	0	0	0	0	0	0	0	0	0	0
	594	GATGAACGCTAGCTACAGGCTTAACACATGCAAGTCGAGGGGCAGCATCATCAAAGCTTGCTTTGATGGATGGCGACCGGCGCACGGGTGAGTAACACGTATCCAACCTGCCGACAACACTGGGATAGCCTTTCGAAAGAAAGATTAATACCGGATGGCATAGTTTTCCCGCATGGGATAATTATTAAAGAATTTCGGTTGTCGATGGGGATGCGTTCCATTAGGCAGTTGGCGGGGTAACGGCCCACCAAACCAACGATGGATAGGGGTTCTGAGAGGAAGGTCCCCCACATTGGAACTGAGACACGGTCCAA	0.0105762	0	0	0	0	0.0072317	0	0	0	0	0	0	0	1.12943	0	0	0	0	0	0	0	0	0	0	0	0	0	0	0	0	0	0	0	0	0	0	0	0.0016608	0	0	0	0	0	0	0	0	0
	595	GACGAACGCTGGCGGCGTGCCTAATACATGCAAGTCGAACGAGAGCGACCGGTGCTTGCACTGGTCAATCTAGTGGCGAACGGGTGAGTAACACGTGGGTAACCTGCCCATCAGAGGGGGATAACATTCGGAAACGGATGCTAAAACCGCATAGGTTCTACAGTCGCATGACTGAAGAAGGAAAAGAGGCTTCGGCTTCTGCTGATGGATGGACCCGCGGTGCATTAGCTAGTTGGTGAGGTAACGGCTCACCAAGGCCGTGATGCATAGCCGACCTGAGAGGGTGATCGGCCACATTGGGACTGAGACACGGCCCAA	0.00992172	0	0	0	0	0	0	0	0	0	0	0	0	0	0	0	0	0	0	0	0	0	0	0	0	0	0	0	0	0	0	0	0	0	0	0	0	0	0	0	0	0	0	0	0	0	0
	596	GATGAACGCTGGCGGCGTGCTTAACACATGCAAGTCGAGCGAAGCGGTTTCAATGAAGTTTTCGGATGGATTTGAAATCGACTTAGCGGCGGACGGGTGAGTAACGCGTGGGTAACCTGCCTTACACTGGGGGATAACAGTTAGAAATGACTGCTAATACCGCATAAGCGCACAGGGCCGCATGGCCTGGTGTGAAAAACTCCGGTGGTGTAAGATGGACCCGCGTCTGATTAGGTAGTTGGTGGGGTAACGGCCCACCAAGCCGACGATCAGTAGCCGACCTGAGAGGGTGACCGGCCACATTGGGACTGAGACACGGCCCAA	0.0070423	0	0	0	0.0282566	0	0	0	0	0	0	0	0	0.0515178	0	0	0	0	0	0	0	0	0	0	0	0	0	0	0	0.013569	0	0	0	0.0416238	0	0	0	0	0	0	0	0.00294794	0	0	0	0	0
	597	GACGAACGCTGACAGAATGCTTAACACATGCAAGTCGACTCGAGTCTTCGGACTTGGGTGGCGGACGGGTGAGTAACGCGTAAAGAACTTGCCTCATAGTCTGGGACAACATCTGGAAACGGATGCTAATACCGGATATTATGCTTTCTTCGCATGGAGGAAGTATGAAAGCTATATGCGCTATGAGAGAGCTTTGCGTCCCATTAGCTAGTTGGTGAGGTAACGGCCCACCAAGGCGATGATGGGTAGCCGGCCTGAGAGGGTGAACGGCCACAAGGGGACTGAGACACGGCCCTT	0.00928721	0	0	0	0	0	0	0	0	0.0126146	0	0	0	0	0	0	0	0.0243732	0	0	0	0	0	0	0	0	0	0	0	0	0	0	0	0	0	0	0	0	0	0	0	0	0	0	0	0	0
	598	GATGAACGCTGGCGGCGTGCTTAACACATGCAAGTCGAACGAAGCACTCTATTTGATTTTCTTCGGAAATGAAGATTTTGTGACTGAGTGGCGGACGGGTGAGTAACGCGTGGGTAACCTGCCTCATACAGGGGGATAACAGTTGGAAACGACTGCTAATACCGCATAAGCGCACAGGATCGCATGATCCGGTGTGAAAAACTCCGGTGGTATGAGATGGACCCGCGTCTGATTAGCCAGTTGGCAGGGTAACGGCCTACCAAAGCGACGATCAGTAGCCGACCTGAGAGGGTGACCGGCCACATTGGGACTGAGACACGGCCCAA	0.00937537	0	0	0.00139766	0	0	0	0	0	0	0	0	0	0.0356662	0	0.00402512	0	0	0	0	0	0	0	0	0	0	0	0	0	0	0	0	0	0	0	0.0263089	0	0.0016608	0	0	0	0	0	0.139247	0	0	0
	599	ATTGAACGCTGGCGGCAGGCTTAACACATGCAAGTCGAACGATGAAACTCTAGCTTGCTAGAGATGATTAGTGGCGGACGGGTGAGTAACATTTAGGAATCTGCCTAGTAGTGGGGGATAGCTCGGGGAAACTCGAATTAATACCGCATACGACCTACGGGTGAAAGGGGGCGCAAGCTCTTGCTATTAGATGAGCCTAAATCAGATTAGCTAGTTGGTGGGGTAAAGGCCCACCAAGGCGACGATCTGTAACTGGTCTGAGAGGATGATCAGTCACACCGGAACTGAGACACGGTCCGG	0.000972919	0	0	0	0	0	0	0	0	0	0	0	0	0	0	0	0	0	0	0	0	0	0	0	0	0	0	0	0	0	0	0	0	0	0	0	0	0	0	0	0	0	0	0	0	0	0
	600	GACGAACGCTGGCGGCGTGCCTAATACATGCAAGTAGAACGCTGAGGACCGGTGCAAGGAGTTGCGAACGGGTGAGTAACGCGTAGGTAACCTACCTCATAGCGGGGGATAACTATTGGAAACGATAGCTAATACCGCATAAAAGTGTTTAACCCATGTTAAACATTTAAAAGGTGCAATTGCATCACTATGAGATGGACCTGCGTTGTATTAGCTAGTTGGTGAGGTAACGGCTCACCAAGGCGACGATACATAGCCGACCTGAGAGGGTGATCGGCCACACTGGGACTGAGACACGGCCCAG	0.00557839	0	0	0	0	0	0	0	0	0	0	0	0	0	0	0	0	0	0	0	0	0	0	0	0	0	0	0	0	0	0.121643	0.00973331	0	0	0	0	0.00554447	0	0	0	0.0800295	0.00294794	0.0144703	0	0.0350981	0	0
	601	GATGAACGCTGGCGGCGTGCTTAACACATGCAAGTCGAGCGAAGCACCTTGACGGATTTCTTCGGATTGAAGCCTTGGTGACTGAGCGGCGGACGGGTGAGTAACGCGTGGGTAACCTGCCTCATACAGGGGGATAACAGTTGGAAACGGCTGCTAATACCGCATAAGCGCACAGTACCGCATGGTACGGTGTGAAAAACTCCGGTGGTATGAGATGGACCCGCGTCTGATTAGGTAGTTGGTGGGGTAACGGCCTACCAAGCCGACGATCAGTAGCCGACCTGAGAGGGTGACCGGCCACATTGGGACTGAGACACGGCCCAA	0.0110436	0	0.00210695	0	0	0	0	0	0	0	0	0	0.0925526	0	0	0	0	0	0	0	0	0	0	0	0	0	0	0	0	0	0	0	0	0	0	0	0.0166334	0	0	0.202403	0	0	0	0.522175	0	0	0.0164285
	602	GACGAACGCTGGCGGCGTGCCTAATACATGCAAGTAGAACGCACAGGATGCACCGTAGTTTACTACACCGTATTCTGTGAGTTGCGAACGGGTGAGTAACGCGTAGGTAACCTGCCTGGTAGCGGGGGATAACTATTGGAAACGATAGCTAATACCGCATAAGAACATTTACTGCATGGTAGATGTTTAAAAGGTGCAAGAGCATCACTACCAGATGGACCTGCGTTGTATTAGCTAGTTGGTGAGGTAACGGCTCACCAAGGCAACGATACATAGCCGACCTGAGAGGGTGATCGGCCACACTGGGACTGAGACACGGCCCTT	0.00965938	0	0	0	0	0	0	1.1789	0	0.0210243	0	0	0	0	0	0	0	0.0335131	0	0	0	0	0	0	0	0	0	0	0	0	0	0	0	0	0	0	0	0	0	0	0	0	0	0	0	0	0
	603	GATGAACGCTGGCGGCGTGCCTAACACATGCAAGTCGAACGAAGCAATCGGAGGAAGTTTTCGGATGGAATCTGATTGACTGAGTGGCGGACGGGTGAGTAACGCGTGGATAACCTGCCTCACACTGGGGGATAACAGTTAGAAATGACTGCTAATACCGCATAAGCGCACGCTACCGCATGGTAGAGTGTGAAAAACTCCGGTGGTGTGAGATGGATCCGCGTCTGATTAGCCAGTTGGCGGGGTAACGGCCCACCAAAGCGACGATCAGTAGCCGACCTGAGAGGGTGACCGGCCACATTGGGACTGAGACACGGCCCAA	0.0102343	0	0	0	0	0.00482114	0	0	0	0	0	0	0	0.451771	0	0	0	0	0	0	0	0	0	0	0	0	0	0	0	0.19675	0	0	0	0	0	0	0	0	0	0	0	0	0	0	0	0	0
	604	GATGAACGCTGGCGGCGTGCCTAACACATGCAAGTCGAGCGATGAAACCGCCCTCGGGCGGACATGAAGCGGCGAACGGGTGAGTAACACGTGACCGACCTGCCCCCCGCCCAGGGACAGCCCCCCGAAAGGGGGATTAATACCTGGTACTCCGGAAGCGGCGCATGCCGCGTCCGGGAAAGCTTTCGCGGCGGGGGATGGGGTCGCGGCCCATCAGGTAGACGGCGGGGCAGAGGCCCACCGTGCCGACGACGGGTAGCCGGGTTGAGAGACCGACCGGCCACATTGGGACTGAGATACGGCCCAG	0.00509226	0	0	0	0	0	0	0	0	0	0	0	0	0	0	0	0	0	0	0	0	0	0	0	0	0	0	0	0	0	0	0.00243333	0	0	0	0.0263089	0	0	0.624411	0	0	0.00294794	0	0	0	0	0
	605	AACGAACGCTGGCGGCATGCCTAACACATGCAAGTCGAACGAAGCCTTCGGGTTTAGTGGCGCACGGGTGCGTAACGCGTGGGAATCTGCCCTTTGGTTCGGAATAACAGTTGGAAACGACTGCTAATACCGGATGATGACGAAAGTCCAAAGATTTATCGCCAGAGGATGAGCCCGCGTAGGATTAGCTAGTTGGTGTGGTAAAGGCGCACCAAGGCGACGATCCTTAGCTGGTCTGAGAGGATGATCAGCCACACTGGGACTGAGACACGGCCCAG	0.00908046	0	0	0	0	0	0	0	0	0	1.31894	0	0	0	0	0	0	0	0	0	0	0	0	0	0	0	0	0	0	0	0	0	0	0	0	0	0	0	0	0	0	0	0	0	0	0	0
	606	ATTGAACGCTGGCGGCATGCCTTACACATGCAAGTCGGACGGCAGCGCGGGCTTCGGCCTGGCGGCGAGTGGCGAACGGGTGAGTAATACATCGGAACGTGTCCAGTAGTGGGGGATAGCCCGGCGAAAGCCGGATTAATACCGCATACGATCTGTGGATGAAAGCGGGGGACCTTCGGGCCTCGCGCTACAGGGGCGGCCGATGGCAGATTAGGTAGTTGGTGGGGTAAAGGCCTACCAAGCCGACGATCTGTAGCTGGTCTGAGAGGACGACCAGCCACACTGGGACTGAGACACGGCCCAG	0.00971367	0	0	0	0	0	0	0	0	0	0	0	0	0	0	0	0	0	0	0	0	0	0	0	0	0	0	0	0	0	0	0	0	0	0	0	0	0	0	0	0	0	0	0	0	0	0.00821423
	607	ATTGAACGCTGGCGGCAGGCTTAACACATGCAAGTCGAGGGGCATCACGAATTAGCAATAGTTTGGTGGCGACCGGCGCACGGGTGCGTAACACGTATACAACCTACCTTCAATTGGGGGATAACCTGGAGAAATTCGGACTAATATCCCATAGTAAACAGAAGAGGCATCTTTTTTGTTTTAAAGATTTATTGATTGGAGATGGGTATGCGTAGGATTAGCTAGTTGGTAAGGTAACGGCTTACCAAGGCGACGATCCTTAGGGGTTCTGAGAGGAAGGTCCCCCACACTGGTACTGAGATACGGCCCAG	0.00964256	0	0	0	0	0	0	0	0	0	0	0	0	0	0	0	0	0	0	0	0	0	0	0	0	0	0	0	0	0	0	0	0	0	0	0	0	0	0	0	0	0	0	0	0	0	0
	608	ATTGAACGCTGGCGGCATGCCTTACACATGCAAGTCGAACGGCAGCATGGAGAGCTTGCTCTCTGATGGCGAGTGGCGAACGGGTGAGTAATACATCGGAACGTGTCCGATTGTGGGGGACAACCGTCCGAAAGGATGGCTAATACCGCATAAGACCTGAGGGTGAAAGCCGGGGACCGCAAGGCCCGGCGCAGACGGAGCGGCCGATGATTGATTAGCTAGTTGGGGAGGTAAAGGCTCACCAAGGCGACGATCAATAGCTGGTCTGAGAGGACGACCAGCCACACTGGAACTGAGACACGGTCCAG	0.0085187	0	0	0.00698832	0	0	0	0	0	0	0	0	0.00308509	0	0	0	0	0	0	0	0	0	0	0	0	0	0	0	0	0	0	0	0	0	0	0	0	0	1.1045	0.0841153	0	0	0	0	0	0	0
	609	GACGAACGCTGGCGGCGTGCTTAACACATGCAAGTCGAACGATGAAGCGGGTGCTTGCACTCGTGGATTAGTGGCGAACGGGCGAGTAACACGTGAGTAACCTGTCCTTTTCTTTGGGATAACGGCTGGAAACGGCTGCTAATACTGGATATTCAGGCTGCATCGCATGGTGTGGTTTGGAAAGGTTTTTTCTGGGATTGGGTGGGCTCGCGGCCTATCAGCTTGTTGGTGGGGTGATGGCTTACCAAGGCTTTGACGGGTAGCCGGCCTGAGAGGGTGGTCGGTCGCACTGGGACTGAGATACGGCCCAG	0.0102439	0	0	0	0	0	0.00468845	0	0	0	0	0	0	0	0	0	0	0	0	0	0.00239126	0	0	0	0.6828	0	0	0.005712	0	0.00678449	0	0	0	0	0	0	0	0	0	0	0.00923418	0	0.0103359	0	0	0	0
	610	GATGAACGCTAGCTACAGGCTTAACACATGCAAGTCGAGGGGCAGCATGAACTTAGCTTGCTAAGTTTGATGGCGACCGGCGCACGGGTGAGTAACACGTATCCAACCTGCCGATGACTCGGGGATAGCCTTTCGAAAGAAAGATTAATACCCGATGGCATAATTCTTCCGCATGGTAGAATTATTAAAGAATTTCGGTCATCGATGGGGATGCGTTCCATTAGGTTGTTGGCGGGGTAACGGCCCACCAAGCCTTCGATGGATAGGGGTTCTGAGAGGAAGGTCCCCCACATTGGAACTGAGACACGGTCCAA	0.0095526	0	0	0	0	0	0.0140654	0	0	0	0	0	0	0.00396291	0	0	0	0	0	0	0	0	0	0	0	0	0	0	0	0	0	0	0	0	0	0	0	0	0	0.00525721	0	0	0	0	0	0	0
	611	GACGAACGCTGGCGGCGTGCCTAATACATGCAAGTCGAGCGAAGTTTTTCTGGTGCTTGCACTAGAAAAACTTAGCGGCGAACGGGTGAGTAACACGTAAAGAACCTGCCTCATAGACGGGGACAACTATTGGAAACGATAGCTAATACCGGATAACAGCATAAATCGCATGATATATGTTTAAAAGTTGGTTTCGGCTAACACTATGAGATGGCTTTGCGGTGCATTAGCTAGTTGGTGGGGTAAAGGCCTACCAAGGCGACGATGCATAGCCGACCTGAGAGGGTGATCGGCCACACTGGGACTGAGACACGGCCCAG	0.00727346	0	0	0	0	0	0	0	0	0	0	0	0.0246807	0	0	0	0	0	0	0	0	0	0	0	0	0	0.006029	0	0	0	0.00196198	0	0	0	0	0	0	0.0049824	0	0.47052	0	0	0	0.334192	0	0.00466374	0
	612	GATGAACGCTGGCGGCAGGCCTAACACATGCAAGTCGAACGGTAACAGCAAGCAGCTTGCTGATTTGCTGACGAGTGGCGGACGGGTGAGTAATGTCTGGGAAACTGCCTGATGGAGGGGGATAACTACTGGAAACGGTAGCTAATACCGCATAACGTCGCAAGACCAAAGAGGGGGACCTTCGGGCCTCTTGCCATCGGATGTGCCCAGATGGGATTAGCTAGTAGGTGGGGTAACGGCTCACCTAGGCGACGATCCCTAGCTGGTCTGAGAGGATGACCAGCCACACTGGAACTGAGACACGGTCCAG	0.00912768	0	0	0	0	0	0	0	0	0	0	0	0	0	0	0	0	0	0	0	0	0	0	0	0	0	0	0	0	0	0	0	0	0	0	0	0	0	0	0	0	0	0	0	0	0	0
	613	ATTGAACGCTGGCGGCATGCTTTACACATGCAAGTCGAACGGCAGCGGGGGAGTGCTTGCACTTCTGTCCGGCGAGTGGCGAACGGGTGAGTAATATATCGGAACGTACCGAGTAGTGGGGGATAACCAATCGAAAGATTGGCTAATACCGCATACGTCTTGAGAGAGAAAGCAGGGGACCATTTGGCCTTGCGCTATTCGAGCGGCCGATAACTGATTAGCTAGTTGGTGGGGTAAAGGCCTACCAAGGCGACGATCAGTAGCGGGTCTGAGAGGACGATCCGCCACACTGGGACTGAGACACGGCCCAG	0.00950282	0	0.00632085	0	0	0	0	1.4001	0	0	0	0	0	0	0	0	0	0	0	0	0	0	0	0	0	0	0	0	0	0	0	0	0	0	0	0	0	0	0	0	0	0	0	0	0	0	0
	614	GACGAACGCTGGCGGCATGCCTAACACATGCAAGTCGAACGGAGATTATTTCGATAATCTTAGTGGCGAACGGGTGAGTAACGCGTGGGCAACCTGCCCTCTAGATGGGGACAACATCCCGAAAGGGGTGCTAATACCGAATGTGACAGCAATCTCGCATGAGGATGCTGTGAAAGATGGCCTCTATTTATAGGCTATCGCTAGAGGATGGACCTGCGGTGCATTAGCTGGTTGGTGAGGTAACGGCCCACCAAGGCGACGATGCATAGCCGGCCTGAGAGGGCGGACGGCCACATTGGGACTGAGACACGGCCCAA	0.0090773	0	0	0	0	0	0	0	0	0	0	0	0	0	0	0	0	0	0	0	0	0	0	0	0	0	0	0	0	0	0	0	0	0	0	0	0	0	0	0	0	0	0	0	0	0	0
	615	GATGAACGCTAGCGATAGGCTTAACACATGCAAGTCGAGGGGTAACATGAGAAGAGCTTGCTCTTTTTGATGACGACCGGCGCACGGGTGCGTAACACGTATGCAACCTGCCCTTTATTAGCGGATACCCCGATGAAAGTCGGACTAATACGTTATGCATTGCGGAGTTTGCATGAACTTTGCAATAAAGATTTATCGATAAAGGATGGGCATGCGGTCCATTAGATAGTTGGTAGGGTAAGAGCCTACCAAGTCAATGATGGATAGGGGGACTGAGAGGGTGACCCCCCACACCGGTACTGAGATACGGACCGG	0.0113436	0	0.00210695	0	0	0	0	0	0	0	0	0	0	0	0	0	0	0	0	0	0	0	0	0	1.67675	0	0	0	0	0	0	0	0	0	0	0	0	0	0	0	0	0	0	0	0	0	0
	617	GATGAACGCTAGCGGGAGGCCTAATACATGCAAGTCGGACGCGAACGTATCCTTCGGGATACAAGTAGAGTGGCGAACGGGTGAGTAACGCGTACGCGACCTGCCTTTAACAGGAGAATAGCCTCGGGAAACTGGGATTAATGCTCCATGTGGTTATATACGTAGGTGTATATAATTAAAGGATTCGATCCGGTTAGAGATGGGCGTGCGTTCTATTAGCTAGTTGGTGGGGTAACGGCTCACCAAGGCGACGATACATAGCCGACCTGAGAGGGTGATCGGCCACACTGGGACTGAGACACGGCCCAG	0.00942828	0	0	0	0	0	0	0	0	0	0	0	0	0	0	0	0	0	0	0	0	0	0	0	0	0	0	0	0	0	0	0	0	0	0	0	0	0	0	0	0	0	0	0	0	0	0
	618	AGTGAACGCTGGCGGCGTGCCTAACACATGCAAGTCGAACGATGATGGAGAGCTTGCTCTCCTGATTAGTGGCGCACGGGTGAGTATACCATAGATAATGTACCTCTTAGTTCGGGATAGCCACTGGAAACGGTGATTAATACCGGATACTCCTTCTCATTATAAGATGAGTCGGGAAAGTTTTTTCGCTAAGAGATCAGTCTATGTCCTATCAGCTAGTTGGTGAGGTAATGGCTCACCAAGGCTATGACGGGTATCTGGTTTGAGAGGATGATCAGACACACTGGAACTGAGACACGGTCCAG	9.98474e-05	0	0	0	0	0	0	0	0	0	0	0	0	0	0	0	0	0	0	0	0	0	0	0	0	0	0	0	0	0	0	0	0	0	0	0	0	0	0	0	0	0	0	0	0	0	0
	619	GATGAACGCTAGCTACAGGCTTAACACATGCAAGTCGAGGGGCAGCATGAAAGTTTGCTTGCAAACTTTTGATGGCGACCGGCGCACGGGTGAGTAACACGTATCCAACCTGCCTCATACTCGGGGATAGCCTTTCGAAAGAAAGATTAATACCCGATGTCATAGTCCTACCGCATGATGGGATTATTAAAGAATTTCGGTATGGGATGGGGATGCGTTCCATTAGTTAGTTGGCGGGGTAACGGCCCACCAAGACGACGATGGATAGGGGTTCTGAGAGGAAGGTCCCCCACATTGGAACTGAGACACGGTCCAA	0.00851872	0	0	0	0	0	0	0	0	0	0	0	0	0	0	0	0	0	0	0	0	0	0	0	0	0	0	0	0	0	0	0	0	0	0	0	0	0.0016608	0	0	0	0	0.00620155	0	0	0	0
	620	GATTAACGCTGGCGGCGTGCATAACACATGCAAGTCGAACGATGAAACTTAAATGAACTCTTCGGAGTGACTTTAAGTGGATTAGTGGCGGACGGGTGAGTAACGCGTGAGTAACCTGCCTTAGAGAAGGGGATAGCCTTTGGAAACGAAGAATAATACCCTATGATATGATAACCTCGCATGGGGCTATCATCAAAGATTTATCGCTCTAAGATGGACTTGCGTCTGATTAGTTAGTTGGTGGGGTAACGGCCCACCAAGACAGCGATCAGTAGCCGGCTTGAGAGAGTGTACGGCCACATTGGGACTGAGACACGGCCCAG	0.00958659	0	0	0	0	0	0	0	0	0	0	0	0	0	0	0	0	0	0	0	0	0.00602864	0	0	0	0	0	0	0	1.29584	0	0	0	0	0	0	0	0	0	0	0	0	0	0	0	0	0
	621	GACGAACGCTGGCGGCGCGCCTAACACATGCAAGTCGAGCGATGAAAGTCGTTCTGATCCTTCGGGTGACGAACTTCTGGATTAGCGGCGAACGGGTGAGTAACGCGTGAGGAACCTGCCTCTTACAACGGGATAGCCTCGGGAAACCGGGATTAATACCGTATAAGACTCCGACACCTCCTGGTGATGAAGTCAAAGTGTTAGCGGTAAGAGATGGCCTCGCGTCTGATTAGTTAGTTGGTGGGGTAACGGCCTACCAAGACGACGATCAGTAACCGGCCTGAGAGGGTGAACGGTCACATTGGAACTGAGACACGGTCCAA	0.00888572	0	0	0	0	0	0	0	0	0	0	0	0	0	0	0	0	0	0	0	0	0	0	0	0	0	0	0	0	0	0	0	0	0	0	0	0	0	0	0	0	0	0	0	0	0	0
	622	GACGAACGCTGGCGGCGCGCCTAACACATGCAAGTCGAACGGAGCTTAGAGGGCTTGCTTTTTAAGCTTAGTGGCGAACGGGTGAGTAACGCGTGAGTAACCTGCCCTGGAGTGGGGGACAACAGTTGGAAACGACTGCTAATACCGCATAAGCCCACGGTACCGCATGGTACTGAGGGAAAAGGATTTATTCGCTTTAGGATGGACTCGCGTCCAATTAGCTAGTTGGTGAGGTAACGGCCCACCAAGGCGACGATTGGTAGCCGGACTGAGAGGTTGAACGGCCACATTGGGACTGAGACACGGCCCAG	0.00864955	0	0	0	0	0	0	0	0	0	0	0	0	0.00396291	0	0	0	0	0	0	0	0	0	0	0	0	0	0	0	0	0	0	0	0	0	0	0	0	0	0.241832	0	0	0	0.0139247	0	0	0
	623	AGTGAACGCTGGCGGCGTGCCTAATACATGCAAGTCGAACGGAATTTAAAAGAGCTTGCTCTTTTAAATTTAGTGGCGCACGGGTGAGTAATATATAGCTAATCTGCCCCTTGCTGGAGGACAACAGTTAGAAATGACTGCTAATACTCCATACTCCTTTTTACCATAAGATAAATCGGGAAAGAATTTCGGCAAGGGATGAGACTATATCGTATCAGCTAGTCGGTGGGGTAACGGCCTACCGAGGCTATGACGCGTAACTGGTCTGAGAGGATGATCAGTCACATTGGAACTGAGACACGGTCCAA	0.00949861	0	0.0252834	0	0	0	0	0.00486145	0	0	0	0.00274303	0	0	0	0	0	0.00304664	0	0	0	0	0	0	0	0	0.0391885	0	0	0	0	0	0	0	0	0	0	0	0	0	0	0	0	0.062661	0	0	0
	624	GATGAACGCTAGCTACAGGCTTAACACATGCAAGTCGAGGGGCATCGGGAAGAAAGCTTGCTTTCTTTGCCGGCGACCGGCGCACGGGTGAGTAACACGTATCCAACCTGCCCTTTACTCGGGGATAGCCTTTCGAAAGAAAGATTAATACCCGATGGGATAATTATTCCGCATGGTTTGATTATTAAAGGATTCCGGTAAAGGATGGGGATGCGTTCCATTAGGTTGTTGGTGAGGTAACGGCTCACCAAGCCGTCGATGGATAGGGGTTCTGAGAGGAAGGTCCCCCACATTGGAACTGAGACACGGTCCAA	0.00880462	0	0	0	0	0	0	0	0	0	0	0	0	0	0	0	0	0	0	0	0	0	0	0	0	0	0	0	0	0	0	0	0	0	0	0	0	0	0	0	0	0	0	0	0	0	0
	625	GATGAACGCTGGCTACAGGCTTAACACATGCAAGTCGAGGGGCAGCATGGGGTTTGCTTGCAAACCCCGATGGCGACCGGCGCACGGGTGAGTAACGCGTATCCAACCTTCCCGCGACTCGGGTATAACCTGCCGAAAGGCAGACTAATCCCCGATGTCCTCCACTTTGGACATCTTTGGTGGAGCAAAGGCTTCGGCCGGTTGCGGATGGGGATGCGTCCGATTAGCTTGTTGGCGGGGCGACGGCCCACCAAGGCTTCGATCGGTAGGGGTTCTGAGAGGAAGGCCCCCCACATTGGAACTGAGACACGGTCCAA	0.00664946	0	0	0.0936434	0	0.00241057	0	0	0	0	0	0	0	0	0	0	0	0	0	0	0	0	0	0	0	0	0	0	0	0	0	0	0	0	0	0	0	0	0	0	0	0	0	0	0	0	0
	626	GACGAACGCTGGCGGCGTGCCTAATACATGCAAGTAGAACGCTGAAGGAAGGAGCTTGCTCTTTCCGGATGAGTTGCGAACGGGTGAGTAACGCGTAGGTAACCTGCCTGGTAGCGGGGGATAACTATTGGAAACGATAGCTAATACCGCATAATAGTAGATATCGCATGATAACTGCTTAAAAGGTGCAATTGCATCACTACCAGATGGACCTGCGTTGTATTAGCTAGTTGGTGAGGTAACGGCTCACCAAGGCAACGATACATAGCCGACCTGAGAGGGTGATCGGCCACACTGGGACTGAGACACGGCCCAG	5.7729e-05	0	0	0	0	0	0	0	0	0	0	0	0	0	0	0	0	0	0	0	0	0	0	0	0	0	0	0	0	0	0	0	0	0	0	0	0	0	0	0	0	0	0	0	0	0.00699562	0
	628	GATGAACGCTAGCTACAGGCTTAACACATGCAAGTCGAGGGGCATCAGGAAGAAAGCTTGCTTTCTTTGCTGGCGACCGGCGCACGGGTGAGTAACACGTATCCAACCTGCCCTTTACTCGGGGATAGCCTTTCGAAAGAAAGATTAATACCCGATGGTATAATGATTCCGCATGGTTTCATTATTAAAGGATTCCGGTAAAGGATGGGGATGCGTTCCATTAGGTTGTTGGTGAGGTAACGGCCCACCAAGCCTTCGATGGATAGGGGTTCTGAGAGGAAGGTCCCCCACATTGGAACTGAGACACGGTCCAA	0.0051868	0	0	0	0	0	0	0.00729217	0	0	0	0	0.00617017	0.400254	0	0	0	0	0	0	0	0	0	0	0	0	0	0	0	0.00339225	0	0	0	0	0	0	0	0	0	0	0.0153903	0.00294794	0.0103359	0.0348117	0.0269986	0	0
	629	GATTAACGCTGGCGGCGTGCATAACACATGCAAGTCGAACGATGAAACTTACATGATTTCTTCGGAATGAATATAAGTGGATTAGTGGCGGACGGGTGAGTAACGCGTGAGTAACCTGCCTTAGAGAAGGGGATAGCCTTTGGAAACGAAGAATAATACCCTATGACACCAACTCCTCGCATGAGGAATTGGTCAAAGATTTATCGCTCTAAGATGGACTTGCGTCTGATTAGCTAGTTGGTGAGATAACAGCTCACCAAGGCAACGATCAGTAGCCGGCTTGAGAGAGTGTACGGCCACATTGGGACTGAGACACGGCCCAG	0.0102291	0	0	0	0	0	0	0	0	0	0	0	0	0	0	0	0	0	0	0	0	0	0	0	0	0	0	0	0	0	0	0	0	0	0	0	0	0	0	0	0	0	0	0	0	0	0
	630	GATGAACGCTGGCGGCGTGCCTAACACATGCAAGTCGAACGATGAAACCGCCCTCGGGCGGACATGAAGTGGCGAACGGGTGAGTAACACGTGACCGACCTGCCCCCCGCCCAGGGACAGCCCCCCGAAAGGGGGATTAATACCTGGTACTCCGGAAGCGGCGCATGCCGCGGCCGGGAAAGCTCCGGCGGCGGGGGATGGGGTCGCGGCCCATCAGGTAGACGGCGGGGCAGAGGCCCACCGTGCCGACGACGGGTAGCCGGGTTGAGAGACCGACCGGCCACATTGGGACTGAGATACGGCCCAG	0.00327126	0	0	0	0	0	0	0	0	0	0.029976	0	0	0	0	0	0	0	0	0	0	0	0	0	0	0	0	0	0	0	0	0	0	0	0	0	0	0	0.35344	0	0	0.00294794	0	0	0	0	0
	631	GATGAACGCTAGCTATAGGCTTAACACATGCAAGTCGAGGGGAAACGGCATTATGTGCTTGCACATTCTGGACGTCGACCGGCGCACGGGTGAGTATCGCGTATCCAACCTTCCCTCCACTCGGGGATACCCCGTTGAAAGACGGCCTAATACCCGATGTTGTCCACATATGGCATCTGACGTGGACCAAAGATTCATCGGTGGAGGATGGGGATGCGTCTGATTAGCTTGTTGGTGTGGGTAACGGCTCACCAAGGCGACGATCAGTAGGGGTTCTGAGAGGAAGGTCCCCCACATTGGAACTGAGACACGGTCCAA	0.00878688	0	0	1.15028	0	0	0	0	0	0	0	0	0	0	0	0	0	0	0	0	0.00239126	0	0	0	0	0	0	0	0	0	0	0	0	0	0	0	0	0	0	0	0	0	0	0	0	0	0
	632	GACGAACGCTGGCGGCGCGCCTAACACATGCAAGTCGAACGGTGAAGAGGAGCTTGCTCCTCGGAACAGTGGCGGACGGGTGAGTAACACGTGAGCAACCTGGCTCTAAGAGGGGGACAACAGTTGGAAACGACTGCTAATACCGCATAACGTATCGGGATGGCATCTTCCTGATACCAAAGATTTTATCGCTTAGAGATGGGCTCGCGTCTGATTAGATAGTTGGCGGGGTAACGGCCCACCAAGTCGACGATCAGTAGCCGGACTGAGAGGTTGAACGGCCACATTGGGACTGAGACACGGCCCAG	0.00908889	0	0	0	0	0	0	0	0	0	0	0	0	0.087184	0	0	0	0	0	0	0	0	0	0	0	0	0	0	0	0	0	0	0	0	0	0	0	0.00664319	0	0	0	0	0	0	0	0	0
	633	GACGAACGCTGGCGGCGTGCCTAATACATGCAAGTCGAACGAGAGCGACCGGTGCTTGCACTGGTCAATCTAGTGGCGAACGGGTGAGTAACACGTGGGTAACCTGCCCATCAGAGGGGGATAACATTCGGAAACGGATGCTAAAACCGCATAGGTTCTTGAGTCGCATGACTCAAGAAGGAAAAGAGGCTTCGGCTTCTGCTGATGGATGGACCCGCGGTGCATTAGCTAGTTGGTGAGGTAACGGCTCACCAAGGCCGTGATGCATAGCCGACCTGAGAGGGTGATCGGCCACATTGGGACTGAGACACGGCCCAA	0.00898249	0	0	0	0	0	0	0	0	0.0168194	0	0	0	0	0	0	0	0	0	0	0	0	0	0	0	0	0	0	0.00899604	0	0	0	0	0	0	0	0	0	0	0	0	0	0	0	0	0	0
	634	GATGAACGCTGGCGGCATGCCTAATACATGCAAGTCGAACGGAACTTACTTGTTAAGTTCAGTGGCGAACGGGTGAGTAACACGTAGATAACCTGCCCATACCCGGGGGATACGCTTTGGAAACGAAGTCTAAAACCCCATCCGAAAGAACAAGGCATCTTGTCCTTTTTAAACAGGCTTTCAAGCCTGGGGGATGAATGGATCTGCGGTGCATTAGTTAGTTGGTAAGGCAATGGCTTACCAAGGCGATGATGCATAGCCGGCCTGAGAGGGCGATCGGCCACACTGGGACTGAGACACGGCCCAG	0.0118907	0	0	0	0	0	0	0	0	0	0	0	0	0	0	0	0	0	0	0	0.0215213	0	0	0	0	0	0	0	0	0	0	0	0	0	0	0	0	0	0	0.436348	0	0	0	1.30196	0	0	0
	635	GATGAACGCTAGCTACAGGCTTAACACATGCAAGTCGAGGGGCAGCATCGCGATAGCTTGCTATTGCGGATGGCGACCGGCGCACGGGTGAGTAACGCGTATCCAACCTTCCCGCAACTGGGGAATAACCTTGCGAAAGTAAGACTAATACCCCATGGTCTCCACGGATGGCATCTGAAATGGAGTAAAGGTTTCGGCCGGTTGCGGATGGGGATGCGTCCGATTAGCTTGACGGCGGGGTAACGGCCCACCGTGGCATCGATCGGTAGGGGTTCTGAGAGGAAGGTCCCCCACATTGGAACTGAGACACGGTCCAA	0.00880157	0	0	0	0	0	0	0	0	0	0	0	0	0	0	0	0	0	0	0	0	0	0	0	0	0	0	0	0	0	0	0	0	0	0	0	0	0	0	0	0	0	0	0	0	0	0.969279
	636	AACGAACGCTGGCGGCAGGCTTAACACATGCAAGTCGAACGCGTGTAGCAATACACGAGTGGCGCACGGGTGAGTAACGCGTGGATATCTGCCTTTTGGTTCGGAATAACCCCGGGAAACTGGGGCTAATACCGGATGGTTCCTACGGGATAAAGATTTATCGCCAAAAGATGAGTCCGCGTCCGATTAGCTAGTTGGTGAGGTAATGGCTCACCAAGGCGACGATCGGTAGCTGGTCTGAGAGGACGATCAGCCACACTGGGACTGAGACACGGCCCAG	0.00804874	0.0131239	0	0	0	0	0	0	0	0	0	0	0	0	0	0	0	0	0	0	0	0	0	0	0	0	0	0	0	0	0	0	0	0	0	0	0	0	0	0	0	0	0	0	0	0	0
	637	GATTAACGCTGGCGGCGTGCATAACACATGCAAGTCGAACGATGAAACTTAAAAGATTTCTTCGGAATGACCTTAAGTGGATTAGTGGCGAACGGGTGAGTAACGCGTGAGTAACCTGCCTTACACAAGGGGATAGCCTCTGGAAACGGAGAATAATACCCTATGACATTACAACCTCGCATGAGGAAGTAATCAAAGTGTTTTAGCGGTGTAAGATGGACTTGCGTCTGATTAGCTAGTTGGTGAGATAACAGCCCACCAAGGCAACGATCAGTAGCCGGCTTGAGAGAGTGTACGGCCACATTGGGACTGAGACACGGCCCAG	0.0124647	0	0	0	1.83668	0	0	0	0	0	0	0	0	0	0	0	0	0	0	0	0	0	0	0	0	0	0	0	0	0	0	0	0	0	0	0	0	0	0	0	0	0	0	0	0.00809957	0	0
	638	GACGAACGCTGGCGGCGTGCCTAATACATGCAAGTAGAACGCTGAAGGAGGAGCTTGCTCTTCTGGATGAGTTGCGAACGGGTGAGTAACGCGTAGGTAACCTGCCTGGTAGTGGGGGATAACTATTGGAAACGATAGCTAATACCGCATAATAACAGTTGTTGCATGACAACTGTTTGAAAGGTGCAATTGCATCACTACCAGATGGACCTGCGTTGTATTAGCTAGTTGGTGGGGTAACGGCTCACCAAGGCGACGATACATAGCCGACCTGAGAGGGTGATCGGCCACACTGGGACTGAGACACGGCCCAG	0.00940777	0	0	0	0	0	0	0	0	0	0	0	0	0	0	0	0	0	0	0	0	0	0	0	0	0	0	0	0	0	0	0	0	0	0	0	0	0	0	0.20766	0	0	0	0.187983	0	0	0
	639	ATTGAACGCTGGCGGCAGGCCTAACACATGCAAGTCGAGCGGCAGCACAGAGAAACTTGTTTCTCGGGTGGCGAGCGGCGGACGGGTGAGTAATGCCTGGGAAATTGCCCTGATGTGGGGGATAACCATTGGAAACGATGGCTAAAACCGCATGATAGCTTCGGCTCAAAGAGGGGGACCTTCTGGCCTCTCGCGTCAGGATATGCCCAGGTGGGATTAGCTAGTTGGTGAGGTAAGGGCTCACCAAGGCGACGATCCGTAGCTGGTCTGAGAGGATGATCAGCCACACTGGAACTGAGACACGGTCCAG	0.00845231	0	0	0	0	0	0	0	0	0	0	0	0	0	0	0	0	0	0	0	0	1.25094	0	0	0	0	0	0	0	0	0	0	0	0	0	0	0	0	0	0	0	0	0	0	0	0	0
	640	GACGAACGCTGGCGGCGCGCCTAACACATGCAAGTCGCGCGGTTAAAGCTGCTTCGGCAGTGCATAGAGCGGCGAACGGGCGAGTAACGCGTGGGCAACCTGCCCCCCTCCCGGGAATAGCCGGGGGAAACCCCGGGTAAGGCCCGGCGACCCCCCAGGAAGGCATCTTCCAGGGGGCATACGAAGGGGAGGGGGATGGGCCCGCGTCCGATTAGCCAGACGGCGGGGTGACGGCCCACCGTGGCGACGATCGGTAGCCGGGCTGAGAGGCCGGTCGGCCGCATTGGGACTGAGACACGGCCCAG	0.00436338	0	0	0.0391346	0	0	0	0	0	0	0	0	0	0	0	0	0	0	0	0	0	0	0	0	0	0	0	0	0	0	0	0.00486665	0	0	0	0	0	0	0.447691	0	0	0	0	0	0	0	0
	641	GATGAACGCTGGCGGCGTGCCTAACACATGCAAGTCGAGCGAGAAATTAATCAATGAATCTTCGGAAGAATTGATTAATGGAAAGCGGCGGACGGGTGAGTAACGCGTGGGCAACCTGCCTTTCACAGAGGGATAGCCAAAGGAAACTTTGATTAAAACCTCATAAAGCTGGAATAGTGCATAATATACCAGCCAAAGATTTATCGGTGAAAGATGGGCCCGCGTCTGATTAGCTAGTTGGTGGGGTAACGGCTCACCAAGGCGACGATCAGTAGCCGACCTGAGAGGGTGATCGGCCACATTGGAACTGAGACACGGTCCAA	0.00867739	0	0	0	0	0	0	0	0	0.0210243	0	0	0	0	0	0	0	0	0.0662691	0	0	0	0	0	0	0	0	0	0	0	0	0	0	0	0	0	0	0	0	0	0	0	0	0	0	0	0
	642	GACGAACGCTGGCGGCGTGCCTAATACATGCAAGTAGAACGCTGAAGGAGGAGCTTGCTTCTCTGGATGAGTTGCGAACGGGTGAGTAACGCGTAGGTAACCTGCCTGGTAGCGGGGGATAACTATTGGAAACGATAGCTAATACCGCATAATAGTAGTTGTTGCATGACAACTGTTTGAAAGGTGCAATTGCATCACTACCAGATGGACCTGCGTTGTATTAGCTAGTTGGTGGGGTAACGGCTCACCAAGGCGACGATACATAGCCGACCTGAGAGGGTGATCGGCCACACTGGGACTGAGATACGGCCCAG	0.00870786	0	0	0	0	0	0	0	0	0	0	0	0	0	0	0	0	0	0	0	0	0	0	0	0	0	0	0	0	0	0	0	0	0	0	0	0	0.00830399	0	0	0	0	0	0.041774	0	0	0
	643	ATTGAACGCTGGCGGCAGGCTTAACACATGCGAGTCGAACGGTAACATAAAGAAGCTTGCTTCTTTGATGACGAGTGGCGGACGGGTGAGTAATGCTTGGGAATCTAGCTTATGGAGGGGGATAACTACGGGAAACTGTAGCTAATACCGCGTAATATCAAAAGATTAAAGTGTGGGACCTTCGGGCCACATGCCATAAGATGAGCCCAAGTGGGATTAGGTAGTTGGTGAGGTAAAGGCTCACCAAGCCGACGATCTCTAGCTGGTCTGAGAGGATGACCAGCCACACTGGGACTGAGACACGGCCCAG	0.0083054	0	0	0	0	0	0	0	0	0	0	0	0	0	0	0	0	0	0	0	0	0	0	0	0	0	0	0	0	0	0	0	0	0	0	0	0	0	0	0.0788581	0	0	0	0.0487363	0	0	0.221784
	644	GACGAACGCTGGCGGCGTGCTTAACACATGCAAGTCGAACGCTGAAGCCTGGCTTTTGTTGGGTGGATGAGTGGCGAACGGGTGAGTAACACGTGAGTAACCTGCCCTCTTCTTTGGGATAACGCCCGGAAACGGGTGCTAATACTGGATATTCACTGATCTTCGCATGGGGGTTGGTGGAAAGGTTTGTTCTGGTGGGGGATGGGCTCGCGGCCTATCAGCTTGTTGGTGGGGTGATGGCCTACCAAGGCTTTGACGGGTAGCCGGCCTGAGAGGGTGACCGGTCACATTGGGACTGAGATACGGCCCAG	0.00334493	0	0	0	0	0	0	0	0	0	0	0	0	0	0	0	0	0	0	0	0	0	0	0	0	0	0	0	0	0	0	0	0	0	0	0	0	0	0	0	0	0	0	0	0	0	0
	645	GACGAACGCTGGCGGCGTGCTTAACACATGCAAGTCGAACGAGAGCGTAGAGAAAGCTTGCTTTTTCTACAATCTAGTGGCAAACGGGTGAGTAACGCGTAAACAACCTGCCCTACGGATGGGGACAACAGCTGGAAACGGCTGCTAATACCGAATACGTTCCGAAAGTCGCATGACTGTCGGAAGAAAGGATGGCCTCTATTTATAAGCTATCGCCGGAGGAGGGGTTTGCGTCTGATTAGCTAGTTGGAGGGGTAACGGCCCACCAAGGCGACGATCAGTAGCCGGTCTGAGAGGATGAACGGCCACATTGGAACTGAGACACGGTCCAG	0.00632489	0	0.278117	0	0	0	0	0	0	0	0	0	0	0	0	0	0	0	0.149105	0	0	0	0	0	0	0	0.0090435	0	0	0	0	0	0	0	0	0	0	0	0	0	0	0	0	0.0487363	0	0.00466374	0
	646	GACGAACGCTGGCGGCGTGCTTAACACATGCAAGTCGAACGTGATTTTTGTGGAAATTCTTTCGGGAATGGAAATGAAATGAAAGTGGCGAACGGGTGAGTAACACGTGAGCAACCTACCTTACACAGGGGGATAGCCGTTGGAAACGACGATTAATACCGCATGAGACCACAGAATCGCATGATATAGGGGTCAAAGATTTATCGGTGTAAGAAGGGCTCGCGTCTGATTAGCTAGTTGGAAGGGTAAAGGCCTACCAAGGCGACGATCAGTAGCCGACCTGAGAGGGTGATCGGCCACATTGGAACTGAGACACGGTCCAA	0.00775143	0	0.00210695	0.00978364	0	0	0	0	0	0.0462535	0	0.0795479	0	0.0475549	0	0	0	0.0792127	0	0	0	0.00301432	0	0	0	0	0.06029	0	0	0.0881984	0	0	0.0643608	0	0	0	0	0	0	0	0	0	0	0	0	0	0
	647	ATTGAACGCTGGCGGCAGGCCTAACACATGCAAGTCGAGCGGAAACGATCCTAGCTTGCTAGGAGGCGTCGAGCGGCGGACGGGTGAGTAACGCATAGGAATCTACCCGGTAGTGGGGGATAACCTGGGGAAACCCAGGCTAATACCGCATACGTCCTACGGGAGAAAGCAGGGGCTCTTCGGACCTTGCGCTATCGGATGAGCCTATGTCGGATTAGCTGGTTGGTGAGGTAACGGCTCACCAAGGCGACGATCCGTAGCTGGTCTGAGAGGATGATCAGCCACATCGGGACTGAGACACGGCCCAG	0.00887368	0	0	0	0	0	0	0	0	0	0	0	0	0	0	0	0	0	0	0	0	0	0	0	0	0	0	0	0	0	0	0	0	0	0	0	0	0	0	0.407434	0	0	0	0.125322	0	0	0
	648	GATGAACGCTGGCGGCGTGCCTAATACATGCAAGTAGAACGCTGAAGGAGGAGCTTGCTCTTCTGGATGAGTTGCGAACGGGTGAGTAACGCGTAGGTAACCTGCCTGGTAGCGGGGGATAACTATTGGAAACGATAGCTAATACCGCATGACAACAGTTATTGCATGATAACTGTTTAAAAGGGGCAATTGCTCCACTACCAGATGGACCTGCGTTGTATTAGCTAGTTGGTGAGGTAACGGCTCACCAAGGCGACGATACATAGCCGACCTGAGAGGGTGATCGGCCACACTGGGACTGAGACACGGCCCAG	0.00216368	0	0	0	0	0	0	0	0	0	0	0	0	0	0	0	0	0	0	0	0	0	0	0	0	0	0.0030145	0	0	0	0	0	0	0	0	0	0	0	0	0.191888	0	0	0	0.125322	0	0	0
	649	GACGAACGCTGGCGGCGTGCCTAATACATGCAAGTAGAACGCTGAAGGAGGAGCTTGCTCTTCTGGATGAGTTGCGAACGGGTGAGTAACGCGTAGGTAACCTGCCTGGTAGCGGGGGATAACTATTGGAAACGATAGCTAATACCGCATAACAGCAAATGTTGCATGACATTTGCTTAAAAGGTGCAATTGCATCACTACCAGATGGACCTGCGTTGTATTAGCTAGTTGGTGGGGTAATAGCTCACCAAGGCGACGATACATAGCCGACCTGAGAGGGTGATCGGCCACACTGGGACTGAGACACGGCCCAG	0.00918484	0	0	0	0	0	0	0	0	0	0	0	0	0	0	0	0	0	0	0	0	0	0	0	0	0	0	0	0	0	0	0	0	0	0	0	0	0	0	0.0236574	0	0	0	0.334192	0	0	0
	650	GACGAACGCTGGCGGCGTGCTTAACACATGCAAGTCGAACGCTGAAGCCTGGCTTTTGTTGGGTGGATGAGTGGCGAACGGGTGAGTAACACGTGAGTAACCTGCCCTCTTCTTTGGGATAACGCCCGGAAACGGGTGCTAATACTGGATATTCACTGGCCTTCGCATGGGGGTTGGTGGAAAGGGTTTGTTCTGGTGGGGGATGGGCTCGCGGCCTATCAGCTTGTTGGTGGGGTGATGGCTTACCAAGGCTTTGACGGGTAGTCGGCCTGAGAGGGTGACCGGTCACATTGGGACTGAGATACGGCCCAG	5.99641e-05	0	0	0	0	0	0	0	0	0	0	0	0	0	0	0	0	0	0	0	0	0	0	0	0	0	0	0	0	0	0	0	0	0	0	0	0	0	0	0	0	0	0	0	0	0	0
	651	GACGAACGCTGGCGGCGTGCCTAATACATGCAAGTAGAACGCTGAGGACCGGTGCAAGCACCAGTCCAAGGAGTTGCGAACGGGTGAGTAACGCGTAGGTAACCTACCTCATAGCGGGGGATAACTATTGGAAACGATAGCTAATACCGCATAAAAGTGTTTAACCCATGTTAAACATTTAAAAGGTGCAATTGCATCACTATGAGATGGACCTGCGTTGTATTAGCTAGTTGGTGAGGTAACGGCTCACCAAGGCGACGATACATAGCCGACCTGAGAGGGTGATCGGCCACACTGGGACTGAGACACGGCCCAG	0.00404228	0	0	0	0	0	0.00468845	0	0	0	0	0	0	0	0	0	0	0	0	0	0	0	0	0	0	0	0	0	0	0	0.086327	0.0170333	0	0	0	0	0.00554447	0	0	0	0.0677173	0	0.00826873	0	0.0296984	0	0
	652	ATTGAACGCTGGCGGCGTGCCTAATACATGCAAGTAGAACGCTGAAGGAGGAGCTTGCTCTTCTGGATGAGTTGCGAACGGGTGAGTAACGCGTAGGTAACCTGCCTGGTAGCGGGGGATAACTATTGGAAACGATAGCTAATACCGCATAAGAGTAGATGTTGCATGACATTTGCTTAAAAGGTGCAATTGCATCACTACCAGATGGACCTGCGTTGTATTAGCTAGTTGGTGAGGTAACGGCTCACCAAGGCAACGATACATAGCCGACCTGAGAGGGTGATCGGCCACACTGGGACTGAGACACGGCCCAG	0.00857142	0	0	0	0	0	0	0	0	0	0	0	0	0	0	0	0	0	0	0	0	0	0	0	0	0	0	0	0	0	0	0	0	0	0	0	0	0	0	0	0	0	0	0	0	0	0
	653	GATGAACGCTGGCGGCGTGCTTAACACATGCAAGTCGAACGAGAGATACAGGAGGAAGTTTTCGGATGGAATCCAGTAGATCGAGTGGCGGACGGGTGAGTAACGCGTGGGGAACCTGCCTCATACAGGGGGATAACAGTTGGAAACGACTGTTAATACCGCATAAGACCACAGAGTCGCATGACTCAGGGGTAAAAACTCCGGTGGTATGAGATGGACCCGCGTTCGATTAGCCAGTTGGCGGGGTAACGGCCCACCAAAGCGACGATCGATAGCCGATTTGAGAGAATGACCGGCCACATTGGGACTGAGACACGGCCCAG	0.00828857	0	0	0.761726	0	0	0	0	0	0	0	0	0	0	0	0	0	0.00609329	0	0	0.00239126	0	0	0	0	0	0	0	0	0	0	0	0	0	0	0	0	0.0016608	0.0677427	0	0	0	0.00620155	0	0.00809957	0	0
	654	GATGAACGCTGGCGGCGTGCTTAACACATGCAAGTCGAACGGACTCATATTGAAACCTAGTGATTTATGAGTTAGTGGCGGACGGGTGAGTAACGCGTGGAAAACCTGCCGTATACTGGGGGATAACACTTAGAAATAGGTGCTAATACCGCATAAGCGCACAGCTTCGCATGAAGTGGTGTGAAAAACTCTGGTGGTATACGATGGTTCCGCGTCTGATTAGCTTGTTGGTGGGGTAATGGCTCACCAAGGCGACGATCAGTAGCCGGCCTGAGAGGGTGAACGGCCACATTGGGACTGAGACACGGCCCAA	0.00201788	0	0	0	0	0.00964227	0	0	0	0	0	0	0	0	0	0	0	0	0	0	0	0	0	0	0	0	0	0	0	0	0	0	0	0	0	0	0	0	0	0	0	0	0	0	0	0	0
	655	ATTGAACGCTGGCGGCAGGCTTAACACATGCAAGTCGAGCGGAAACGATGATAGCTTGCTATCAGGCGTCGAGCGGCGGACGGGTGAGTAATACTTAGGAATCTACCTAGTAGTGGGGGATAGCACGGGGAAACTCGTATTAATACCGCATACGACCTACGGGAGAAAGGGGGCAGTTTACTGCTCTCGCTATTAGATGAGCCTAAGTCGGATTAGCTAGATGGTGGGGTAAAGGCCTACCATGGCGACGATCTGTAGCTGGTCTGAGAGGATGATCAGCCACACCGGGACTGAGACACGGCCCGG	0.00247123	0	0	0.016772	0	0	0	0	0	0	0	0	0	0	0	0	0	0	0	0	0	0	0	0	0	0	0	0	0.00449802	0	0	0	0.00238373	0	0	0	0	0	0.326932	0	0	0	0	0	0	0	0
	656	GACGAACGCTGGCGGCGCGCTTAACACATGCAAGTCGAGCGATGAAACCTTAACAGAACCCTTCGGGGCGAAGATAAGATGGATTAGCGGCGGACGGGTGAGTAACACGTGAGTAACCTGCCTTAGACATTGGGATAGCCTCGGGAAACCGGGATTAATACCAAATGAAATCACATATGCACATGCATAAATGATCAAAGCTCCGGCGGTCTAAGATGGACTCGCGTCCCATTAGCTAGTTGGTGAGGTAACGGCCCACCAAGGCGACGATGGGTAGCCGGCCTGAGAGGGTGAACGGCCACATTGGAACTGAGAAACGGTCCAA	0.00849035	0	0	0	0	0	0	0	0	0	0	0	0	0	0	0.00402512	0	0	0	0	0	0.00904295	0	0	0	0	1.02794	0	0.00449802	0	0	0	0	0	0	0	0	0	0	0	0	0.129709	0	0	0.0269986	0	0
	657	GACGAACGCTGGCGGCGTGCCTAATACATGCAAGTAGAACGCTGAAGGAGGAGCTTGCTCTTCTGGATGAGTTGCGAACGGGTGAGTAACGCGTAGGTAACCTGCCTGGTAGCGGGGGATAACTATTGGAAACGATAGCTAATACCGCATAACAGTAGATGTTGCATGACATTTACTTAAAAGGTGCAATTGCATCACTACCAGATGGACCTGCGTTGTATTAGCTAGTTGGTGGGGTAACGGCTCACCAAGGCGACGATACATAGCCGACCTGAGAGGGTGATCGGCCACATTGGGACTGAGACACGGCCCAG	0.00848957	0	0.00210695	0	0	0	0	0	0	0	0	0	0	0	0	0	0	0	0	0	0	0	0	0	0	0	0	0	0	0	0	0	0	0	0	0	0	0	0	0	0	0	0	0	0	0	0
	658	GATGAACGCTAGCTACAGGCTTAACACATGCAAGTCGAGGGGAAACGGCGTTGAGTGCTTGCACTCTTCGGACGTCGACCGGCGCACGGGTGAGTAACGCGTATCCAACCTTCCCATAACTAAGGGATAACCTACCGAAAGGCAGACTAATACCTTATGTAATTCTTAGATGACATCAGAAGAGAATGAAAGATTTATCGGTTATGGATGGGGATGCGTCTGATTAGCTTGTTGGCGGGGTAACAGCCCACCAAGGCAACGATCAGTAGGGGTTCTGAGAGGAAGGTCCCCCACATTGGAACTGAGACACGGTCCAA	0.00834719	0	0	0	0	0	0	0.0315994	0	0	0	0	0	0	0	0	0	0	0	0	0	0	0	0	0	0	0	0	0	0	0	0	1.20379	0	0	0	0	0	0	0	0	0	0	0	0	0	0
	659	GACGAACGCTGGCGGCGTGCTTAACACATGCAAGTCGAACGAAGAGCGATGGAAGCTTGCTTCTATCAATCTTAGTGGCGAACGGGTGAGTAACGCGTAATCAACCTGCCCTTCAGAGGGGGACAACAGTTGGAAACGACTGCTAATACCGCATACGATCTAATCTCGGCATCGAGGAAAGATGAAAGGTGGCCTCTATTTATAAGCTATCACTGAAGGAGGGGATTGCGTCTGATTAGCTAGTTGGAGGGGTAACGGCCCACCAAGGCGATGATCAGTAGCCGGTCTGAGAGGATGAACGGCCACATTGGGACTGAGACACGGCCCAG	0.00765923	0	0.12431	0	0	0	0	0	0	0	0	0	0	0	0	0	0	0	0	0	0	0	0	0	0	0	0	0	0	0	0	0	0	0	0	0.0263089	0	0	0	0	0	0	0	0.0556987	0	0	0
	660	GATTAACGCTGGCGGCGTGCATAACACATGCAAGTCGAACGATGAAACCTAATTGATCTCTTCGGAGTGAAATTAGATGGATTAGTGGCGGACGGGTGAGTAACGCGTGAGTAACCTGCCTTAGAGAAGGGGATAGCCTTTGGAAACGAAGAATAATACCCTATGAAACCAACACCTCGCATGAAGTGCTGGTCAAAGATTTATCGCTCTAAGATGGACTTGCGTCTGATTAGCTAGTTGGTGAGATAACAGCTCACCAAGGCAACGATCAGTAGCCGGCTTGAGAGAGTGTACGGCCACATTGGGACTGAGACACGGCCCAG	0.00451079	0	0	0	0.0470943	0	0	0	0	0	0	0	0	0	0	0	0	0	0	0.00110711	0	0	0	0	0	0	0	0	0	0	0	0	0	0	0	0	0	0	0	0	0	0	0	0	0	0	0
	661	GATGAACGCTGGCGGCGTGCCTAATACATGCAAGTCGAGCGAACGGATGAGAAGCTTGCTTCTCTGATGTTAGCGGCGGACGGGTGAGTAACACGTGGATAACCTACCTATAAGACTGGGATAACTTCGGGAAACCGGAGCTAATACCGGATAATATTTTGAGCCGCATGGTTCAAAAGTGAAAGACGGTCTTGCTGTCACTTATAGATGGATCCGCGCCGCATTAGCTAGTTGGTAAGGTAACGGCTTACCAAGGCAACGATGCGTAGCCGACCTGAGAGGGTGATCGGCCACACTGGAACTGAGACACGGTCCAG	0.00834583	0	0	0	0	0	0	0	0	0	0	0	0	0	0	0	0	0	0	0	0	0	0	0	0	0	0	0	0	0	0	0	0	0	0	0	0	0	0	0	0	0	0	0	0	0	0
	662	GATTAACGCTGGCGGCGTGCATAACACATGCAAGTCGAACGATGAAAGCTAAATGATTTCTTCGGAATGAATTTAGCCGGATTAGTGGCGGACGGGTGAGTAACGCGTGAGTAACCTGCCTTAGAGAAGGGGATAGCCTTTGGAAACGAAGAATAATACCCTATGAAACTATAACCTCGCATGAGGTCTTGGTCAAAGATTTATCGCTCTAAGATGGACTTGCGTCTGATTAGTTAGTTGGTGGGGTAACGGCCCACCAAGACAGCGATCAGTAGCTGGCTTGAGAGAGTGTACGGCCACATTGGGACTGAGACACGGCCCAG	0.00857602	0	0	0	0	0	0	0	0	0	0	0	0	0	0	0	0	0	0	0	0	0	0	0	0	0	0	0	0	0	0	0	0	0	0	0	0	0	0	0	0	0	0	0	0	0	0
	663	GATGAACGCTGGCTACAGGCTTAACACATGCAAGTCGAGGGGAAACGACGGGGAAGCAAGCTTCCCCGGGCGTCGACCGGCGCACGGGTGAGTAACGCGTATCCAACCTGCCTCTGACTGAGGGATAACCCGTCGAAAGTCGGCCTAATACCTCATGGCATCGTCTGCGGGCATCCAACGACGATTAAAGATTTCATCGGTCAGGGATGGGGATGCGTCTGATTAGCTTGTTGGCGGGGTAACGGCCCACCAAGGCGACGATCAGTAGGGGTTCTGAGAGGAAGGTCCCCCACATTGGAACTGAGACACGGTCCAA	0.00696423	0	0	0	0	0	0	0	0	0	0	0	0	0	0	0	0	0	0	0	0	0	0	0	0	0	0	0	0	0	0	0	0	0	0	0	0	0	0	0	0	0	0	0	0	0	0
	664	GACGAACGCTGGCGGCAGGCTTAACACATGCAAGTCGAACGGTAACATAAAGAAGCTTGCTTCTTTGATGACGAGTGGCGGACGGGTGAGTAATGCTTGGGAATCTAGCTTATGGAGGGGGATAACTACGGGAAACTGTAGCTAATACCGCGTAATATCGAAAGATTAAAGTGTGGGACCTTCGGGCCACATGCCATAAGATGAGCCCAAGTGGGATTAGGTAGTTGGTGAGGTAAAGGCTCACCAAGCCGACGATCTCTAGCTGGTCTGAGAGGATGACCAGCCACACTGGGACTGAGACACGGCCCAG	0.00624408	0	0.00210695	0	0	0	0	0	0	0	0	0	0	0	0	0	0	0	0	0	0	0	0	0	0	0	0	0	0	0	0	0	0	0	0	0	0	0	0	0.00525721	0	0	0	0	0	0	0
	665	GATGAACGCTGGCGGCGTGCTTAACACATGCAAGTCGAACGATTAACCCGCCCTTGGGCGGTTATAGAGTGGCGAACGGGTGAGTAACACGTGACCAACCTGCCCCTTGCTCCGGGACAACCCAGGGAAACCTCGGCTAATACCGGATACTCCGCGCAGCCCGCATGGGAGGCGCGGGAAAGCCCAGACGGCAAGGGATGGGGTCGCGGCCCATTAGGTAGACGGCGGGGTAACGGCCCACCGTGCCCGCGATGGGTAGCCGGGTTGAGAGACCGATCGGCCACATTGGGACTGAGATACGGCCCAG	0.00790825	0	0	0	0	0	0	0	0	0	0	0	0	0.087184	0	0	0	0	0	0	0	0	0	0	0	0	0	0	0	0	0	0	0	0	0	0	0	0	0	0	0	0	0	0.0348117	0	0	0
	666	GATGAACGCTAGCTACAGGCTTAACACATGCAAGTCGAGGGGCATCAGGAAGAAAGCTTGCTTTCTTTGCTGGCGACCGGCGCACGGGTGAGTAACACGTATCCAACCTGCCCTTTACTCGGGGATAGCCTTTCGAAAGAAAGATTAATACCCGATAGTATAATCATTTCGCATGGTCTGATTATTAAAGGATTCCGGTAAAGGATGGGGATGCGTTCCATTAGGTTGTTGGTGAGGTAACGGCCCACCAAGCCTTCGATGGATAGGGGTTCTGAGAGGAAGGTCCCCCACATTGGAACTGAGACACGGTCCAA	0.00126297	0	0	0	0	0	0	0	0	0	0	0	0	0	0	0	0	0	0.0662691	0	0	0	0	0	0	0	0	0	0	0	0	0	0	0	0	0	0	0	0	0	0	0	0.022739	0.0487363	0.0161991	0	0
	667	GATGAACGCTGACAGAATGCTTAACACATGCAAGTCTACTTGAATTTGGGTTTTTAACTTAGATTTGGGTGGCGGACGGGTGAGTAACGCGTAAAGAACTTGCCTCACAGCTAGGGACAACATTTAGAAATGAACGCTAATACCTAATATTATGATAATAGGGCATCCTATAATTATGAAAGCTATATGCGCTGTGAGAGAGCTTTGCGTCCCATTAGCTAGTTGGAGAGGTAACGGCTCACCAAGGCGATGATGGGTAGCCGGCCTGAGAGGGTGATCGGCCACAAGGGGACTGAGACACGGCCCGT	0.00819742	0	0	0.00139766	0	0	0	0	0	0	0	0.0109721	0	0.0158516	0	0	0	0	0	0	0	0	0	0	0	0	0	0	0	0	0	0	0.00238373	0	0	0	0	0	0	0	0	1.10253	0	0	0	0	0
	669	GATGAACGCTAGCGATAGGCTTAACACATGCAAGTCGAGGGGCAGCGAGATGTAGCAATACGTCGTCGGCGACCGGCGAATGGGTGAGTAACACGTATGCAACTTACCTCTTAGTGGTGAATAACCCGATGAAAGTCGGACTAATACACCATATACTCCTTAGATCCCATGAGAAGAGGAGGAAAGATTAATCGCTAAGAGATGGGCCTGCGTTCCATTAGCTAGTTGGTAAGGTAACGGCTTACCAAGGCAACGATGGATAGGGGGACTGAGAGGTTGACCCCCCACATTGACACTGAGACACGGTCCAA	0.00672844	0	0	0	0	0	0	0	0	0.0672778	0	0	0	0	0	0	0	0	0	0	0	0	0	0	0	0	0	0.068544	0	0	0	0	0	0	0	0	0	0	0	0	0	0.00884382	0	0	0	0	0
	670	GACGAACGCTGGCGGCGTGCTTAACACATGCAAGTCGAACGTGATTTTTGTGGAAATTCTTTCGGGAATGGAAATGAAATGAAAGTGGCGAACGGGTGAGTAACACGTGAGCAACCTACCTTACACAGGGGGATAGCCGTTGGAAACGACGATTAATACCGCATGAGACCACAGAATCGCATGATATAGGGGTCAAAGATTTATCGGTGTAAGAAGGGCTCGCGTCTGATTAGCTAGTTGGAAGGGTAAAGGCCTACCAAGGCGACGATCAGTAGCCGGTCTGAGAGGATGAACGGCCACATTGGGACTGAGACACGGCCCAG	0.00682996	0	0	0.00978364	0	0	0	0	0	0.00840972	0	0.0740619	0	0.0752952	0	0	0	0.0365597	0	0	0.00239126	0	0	0	0	0	0.012058	0	0	0.0305302	0.00196198	0	0.0452909	0	0	0	0	0	0.00294533	0	0.00307806	0	0.00413437	0	0.00539971	0	0
	671	GATGAACGCTGGCGGCGTGCCTAACACATGCAAGTCGAGCGAGAAGCTCATGACGGACGCTTCGGTTGAAGTCACGAGTGGAAAGCGGCGGACGGGTGAGTAACGCGTAGGCAACCTGCCCTTTGCAGAGGGATAGCCTCGGGAAACCGGGATTAAAACCTCATAATACCGCAGTGAGACATCTCACGGCGGTCAAAGATTTATCGGCAAAGGATGGGCCTGCGTCTGATTAGTTAGTTGGTGGGGTAACGGCCTACCAAGGCGACGATCAGTAGCCGACCTGAGAGGGTGATCGGCCACATTGGAACTGAGACACGGTCCAA	0.0081795	0	0	0	0	0	0	0	0	0	0	0	0	0.0198145	0	0	0	0	0	0	0	0	0	0	0	0	0	0	0	0.027138	0	0	0	0	0	0	0	0	0	0	0	0.468722	0	0.041774	0	0	0
	672	GACGAACGCTGGCGGCATGCTTAACACATGCAAGTCGAACGAGCTGATTCCTTCGGGATGAAAGCGAGTGGCGAACGGGTGAGTAATGTATGAGTAACCTGCCTCTGTCTACGGGATAACATTTGGAAACAAGTGCTAATACGGTATAAGACCACAGCACCGCATGGTGCAGGGGTAAAAGATTTATCGGACAGAGATGGACTCATATCCCATTAGCTAGTTGGTGAGATAATAGCCCACCAAGGCGACGATGGGTAGCCGAGCTGAGAGGCTGATCGGCCACATTGGAACTGAAACACGGTCCAG	0.00812131	0	0	0.0894504	0	0	0	0	0	0	0	0.0493746	0	0	0	0	0	0.00304664	0	0	0.00239126	0	0	0	0	0	0	0	0	0	0	0	0	0	0	0	0	0	0	0	0	0	0	0.041774	0	0	0
	673	GACGAACGCTGGCGGCGTGCTTAACACATGCAAGTCGAACGGAGAACTTATTTCGGTAAGTTCTTAGTGGCGAACGGGTGAGTAACGCGTGGGCAACCTGCCCTCCAGTTGGGGACAACATTCCGAAAGGGATGCTAATACCGAATGTGCTCCCTCCTCCGCATGGAGGAGGGAGGAAAGATGGCCTCTGCTTGCAAGCTATCGCTGGAAGATGGGCCCGCGTCTGATTAGCTAGTTGGTGGGGTAACGGCTCACCAAGGCGATGATCAGTAGCCGGTCTGAGAGGATGAACGGCCACATTGGGACTGAGACACGGCCCAA	0.00678912	0	0	0	0	0	0	0	0	0	0	0	0	0	0	0	0	0	0	0	0	0	0	0	0	0	0	0	0	0	0	0	0	0	0	0	0	0	0	0	0	0	0	0	0	0	0
	674	GACGAACGCTGGCGGCGCGCCTAACACATGCAAGTCGAGCGGGAAGATTTCGAGAGTAATCTTGGGAGATTCTAGCGGCGGACGGGTGAGTAACGCGTGAGTGACCTGCCTTTTACAGGGGAATAACGTGCCGAAAGGCACACTAATACCGCATGAGACCACAGGGCTGCATGGCCCAGGGGTCAAAGGAGCAATCCGGTAAAAGATGGGCTCGCGTCCGATTAGATAGTTGGTGGGGTAACGGCCTACCAAGTCGACGATCGGTAGCCGACCTGAGAGGGTGATCGGCCACATTGGAACTGAGAGACGGTCCAA	0.00810643	0	0	0	0	0	0	0	0	0	0	0	0	0	0	0	0	0	0	0	0	0	0	0	0.509939	0	0.0030145	0.002856	0	0.295125	0	0	0	0	0	0	0	0	0	0	0	0	0	0	0	0	0
	675	GATGAACGCTGACAGAATGCTTAACACATGCAAGTCAACTTGAACTTCGGTTTGGGTGGCGGACGGGTGAGTAACGCGTAAAGAACTTGCCTCACAGATAGGGACAACATTTGGAAACGAATGCTAATACCTGATATTATGATTTTAGGGCATCCTAGAATTATGAAAGCTATATGCACTGTGAGAGAGCTTTGCGTCCCATTAGCTAGTTGGAGAGGTAACGGCTCACCAAGGCGATGATGGGTAGCCGGCCTGAGAGGGTGATCGGCCACAAGGGGACTGAGACACGGCCCTT	0.00795969	0	0.0042139	0	0	0	0	0	0	0	0	0	0	0	0	0	0	0	0	0	0	0	0	0	0	0	0.0030145	0	0	0	0	0	0	0	0	0	0	0	0	0	0	0	0	0.0139247	0	0	0.969279
	676	ATTGAACGCTGGCGGCAGGCTTAACACATGCAAGTCGAGCGGGGGAGGTTGCTTCGGTAACTGACCTAGCGGCGGACGGGTGAGTAATACTTAGGAATCTGCCTATTAATGGGGGACAACATCTCGAAAGGGATGCTAATACCGCATACGCCCTACGGGGGAAAGCAGGGGATCACTTGTGACCTTGCGTTAATAGATGAGCCTAAGTCGGATTAGCTAGTTGGTGGGGTAAAGGCCTACCAAGGCGACGATCTGTAGCGGGTCTGAGAGGATGATCCGCCACACTGGGACTGAGACACGGCCCAG	0.00737749	0	0	0	0	0	0	0	0	0	0	0	0	0	0	0	0	0	0	0	0	0	0	0	0	0	0	0	0	0	0	0	0	0	0	0	0	0	0	0	0	0	0	0	0	0	0
	677	AGTGAACGCTGGCGGCGTGCCTAACACATGCAAGTCGAACGATGATTGAGAGCTTGCTCTCATGATTAGTGGCGCACGGGTGAGTATACCATAGATAATGTACCTCTTAGTTCGGGATAGCCACTGGAAACGGTGATTAATACCGGATACTCCTTCTCATTAAAAGATGAGTCGGGAAAGTTTTTTCGCTAAGAGATCAGTCTATGTCCTATCAGCTAGTTGGTGAGGTAATGGCTCACCAAGGCTATGACGGGTATCTGGTTTGAGAGGATGATCAGACACACTGGAACTGAGACACGGTCCAG	0.00020853	0.0149987	0	0	0	0	0	0	0	0	0	0	0	0	0	0	0	0	0	0	0	0	0	0	0	0	0	0	0	0	0	0	0	0	0	0	0	0	0	0	0	0	0	0	0	0	0
	678	GATGAACGCTGGCGGCGCGCCTAACACATGCAAGTCGAACGGTTAAGGCCCCCCTCGGGGGGCGCATAGAGTGGCGAACGGGTGAGTAACACGTGACCAACCCGCCCCCCCCACCGGGACAACCTCGGGAAACCGAGGCTAATACCGGATACGCCGGGGCCCCCGCATGGGGGCTTCGGGAAAGCTCTGGCGGGAGGGGACGGGGTCGCGGCCCATCAGGTAGACGGCGGGGCGAAGGCCCGCCGTGCCGACGACGGGTAGCCGGGCTGAGAGGCCGATCGGCCACATTGGGACTGAGACACGGCCCAG	0.00391736	0	0	0	0	0	0.00468845	0	0	0	0	0	0	0	0	0	0	0	0	0	0	0	0	0	0	0	0	0	0	0	0	0	0	0	0	0	0	0.00664319	0	0	0.00307806	0	0	0	0	0	0
	679	GATGAACGCTGGCTACAGGCTTAACACATGCAAGTCGAGGGGCATCACGGGGGTTGCTTGCAACCCCTGGTGGCGACCGGCGAATGGGTGAGTAACGCGTATCCAACCTGCCCCCGGCCGGGGTATAACCCGTCGAAAGGCGGCCTAATCCCCCATGCCGTCCTCCGCGGCCATCCAAGGAGGACGAAAGGTATTTTCCGGCCGGGCGATGGGGATGCGTCCGATTAGCTCGCTGGCGGGGTAACGGCCCACCAAACCGACGATCAGTAGGGGTTCTGAGAGGAAGGTCCCCCACATTGGAACTGAGACACGGTCCAA	0.00661623	0	0	0	0	0	0	0	0	0	0	0	0	0	0	0	0	0	0.149105	0	0	0	0	0	0	0	0	0	0	0	0	0	0	0	0	0	0	0	0	0	0.00923418	0	0	0	0	0	0
	680	GATGAACGCTGGCGGCGTGCTTAACACATGCAAGTCGAACGAAGCACTTTATTTGATTTCCTTCGGGACTGATTATTTTGTGACTGAGTGGCGGACGGGTGAGTAACGCGTGGGTAACCTGCCTTGTACAGGGGGATAACAGTTGGAAACGGCTGCTAATACCGCATAAGCGCACAGCATCGCATGATGCAGTGTGAAAAACTCCGGTGGTATAAGATGGACCCGCGTTGGATTAGCTAGTTGGTGAGGTAACGGCCCACCAAGGCGACGATCCATAGCCGACCTGAGAGGGTGACCGGCCACATTGGGACTGAGACACGGCCCAA	0.0076658	0	0	0	0	0	0	0	0	0	0	0	0	0	0	0	0	0	0	0	0	0	0	0	0	0	0	0	0	0	0	0	0	0	0	0	0	0.0016608	0	0.0026286	0.00307806	0	0	0.0487363	0	0	0.00821423
	681	GATGAACGCTGGCGGCGTGCTTAACACATGCAAGTCGAACGAACGACTATTAACAGAACCTTTCGGGGCGAAGATGATAGAAGTTAGTGGCGGACGGGTGCGTAACGCGTGGGTAATCTGCCTTTGTCAAAGGAATAACTATTCGAAAGAATAGCTAAAACCGTATAACATATTAATAGGGCATCCTAATAATATCAAAACTGAGGTGGACAAAGATGAGCCCGCGTCTGAGTAGCTAGTTGGTGAGATAAAAGCCCACCAAGGCAACGATCAGTAGCCGACCTGAGAGGGTGAACGGCCACATTGGAACTGAGACACGGTCCAA	0.00808161	0	0	0	0	0	0	0	0	0.00420486	0	0.825653	0	0	0	0	0	0	0	0	0	0	0	0	0	0	0	0	0	0	0	0	0	0	0	0	0	0	0	0	0	0	0	0	0	0	0
	682	GATGAACGCTGGCGGCGTGCTTAATACATGCAAGTCGAACGAAGCACCTTGGACAGAATCCTTCGGGAGGAAGACCATTGTGACTGAGTGGCGGACGGGTGAGTAACGCGTGGGTAACCTGCCTTGTACAGGGGGATAACAGTTGGAAACGACTGCTAATACCGCATAAGCGCACAGTACCGCATGGTACGGTGTGAAAAACTCCGGTGGTACAAGATGGACCCGCGTCTGATTAGCTGGTTGGTGAGGTAACGGCCCACCAAGGCGACGATGCATAGCCGGCCTGAGAGGGCGGTCCCCCACATTGGAACTGAGACACGGTCCAA	0.00774797	0	0	0	0	0	0	0	0	0	0	0	0	0	0	0	0	0	0	0	0	0	0	0	0	0	0	0	0	0	0	0	0	0	0	0	0	0	0	0	0	0	0	0	0	0	0
	683	GATTAACGCTGGCGGCGTGCATAACACATGCAAGTCGAACGATGAAACTTACATGATCTCTTCGGAGTGAATTTAAGTGGATTAGTGGCGGACGGGTGAGTAACGCGTGAGTAACCTGCCTTAGAGAAGGGGATAGCCTTTGGAAACGAAGAATAATACCCTATGAAACCAACACCTCGCATGAAGTGCTGGTCAAAGATTTATCGCTCTAAGATGGACTTGCGTCTGATTAGCTAGTTGGTGAGATAACAGCTCACCAAGGCGACGATCAGTAGCCGGCTTGAGAGAGTGTACGGCCACATTGGGACTGAGACACGGCCCAG	0.00795362	0	0	0	0	0	0	0	0	0	0	0	0	0	0	0	0	0	0	0	0	0	0	0	0	0	0	0	0	0	0	0	0	0	0	0	0	0	0	0	0	0	0	0	0	0	0
	684	GATGAACGCTAGCTACAGGCTTAACACATGCAAGTCGAGGGGCATCAGGAAGAAAGCTTGCTTTCTTTGCTGGCGACCGGCGCACGGGTGAGTAACACGTATCCAACCTGCCCTTTACTCGGGGATAGCCTTTCGAAAGAAAGATTAATACCCGATGGCATAATGATTCCGCATGGTTTCATTATTAAAGGATTCCGGTAAAGGATGGGGATGCGTTCCATTAGGTTGTTGGTGAGGTAACGGCTCACCAAGCCTTCGATGGATAGGGGTTCTGAGAGGAAGGTCGGCCACATTGGAACTGAGACACGGTCCAA	0.00676607	0	0	0	0	0	0	0.114244	0	0.0126146	0	0	0.0863824	0.0515178	0	0	0.00703482	0	0	0	0	0	0	0	0	0	0	0	0	0	0	0	0	0	0	0	0	0	0	0	0	0	0	0.00696233	0	0	0
	685	ATTGAACGCTGGCGGCAGGCCTAACACATGCAAGTCGAGCGGTAACACAGGGAGCTTGCTTCCGGGTGACGAGCGGCGGACGGGTGAGTAATGTCTGGGAAACTGCCTGATGGAGGGGGATAACTACTGGAAACGGTAGCTAATACCGCATAACGTCGCAAGACCAAAGAGGGGGACCTTCGGGCCTCTTGCCATCAGATGTGCCCAGATGGGATTAGCTAGTAGGTGGGGTAACGGCTCACCTAGGCGACGATCCCTAGCTGGTCTGAGAGGATGACCAGCCACACTGGAACTGAGACACGGTCCAG	0.007494	0	0	0	0	0	0	0	0	0	1.10911	0	0	0	0	0	0	0	0	0	0	0	0	0	0	0	0	0	0	0	0	0	0	0	0	0	0	0	0	0	0	0	0	0	0	0	0
	686	GACGAACGCTGGCGGCGTGCCTAATACATGCAAGTCGAGCGAAGTTTTTCTGGTGCTTGCACTAGAAAAACTTAGCGGCGAACGGGTGAGTAACACGTAAAGAACCTGCCTCATAGACGGGGACAACTATTGGAAACGATAGCTAATACCGGATACGATTCAATCTCGGCATCGAGACTGGATGAAAGGTGGCCTCTATTTATAAGCTATCACTGAAGGAGGGGATTGCGTCTGATTAGCTAGTTGGAGGGGTAACGGCCCACCAAGGCGATGATCAGTAGCCGGTCTGAGAGGATGAACGGCCACATTGGGACTGAGACACGGCCCAG	0.00722302	0	0	0	0	0	0	0	0	0	0	0	0	0	0	0	0	0	0	0	0	0	0	0	0	0	0	0	0	0	0	0	0	0	0	0	0	0	0	0	0	0	0	0	0	0	0
	687	GACGAACGCTGGCGGCGTGCTTAACACATGCAAGTCGAACGATGAAGCCTGCAACTTGTTGTGGGTGGATTAGTGGCGAACGGGTGAGTAATACGTGGGTAACCTGCCCTCCTTTTTGGGATAAGCCTTGGAAACGGGGTCTAATACCGAATATTCTGGCGCTCTCGCATGGGGGTGTTGGGAAAGCTTTTGTGTGAAGGGGGATGGGCTCGCGGCCTATCAGCTTGTTGGTGGGGTGATGGCCTACCAAGGCGGTGACGGGTAGCCGGCCTGAGAGGGTGACCGGCCACATTGGGACTGAGATACGGCCCAG	0.00289128	0	0	0	0	0	0.0375076	0	0	0	0	0	0	0	0	0	0	0	0	0	0	0	0	0	0	0	0	0	0	0	0	0	0	0	0	0	0	0.381984	0	0	0	0	0	0	0	0	0
	688	GATGAACGCTGGCGGCGTGCTTAACACATGCAAGTAGAACGCTGAAGGAGGAGCTTGCTTCTCCGGATGAGTTGCGAACGGGTGAGTAACGCGTAGGTAACCTGCCTGGTAGCGGGGGATAACTATTGGAAACGATAGCTAATACCGCATAACAGTAGATGTTGCATGACATTTGCTTAAAAGGTGCAATTGCATCACTACCAGATGGACCTGCGTTGTATTAGCTAGTTGGTGGGGTAACGGCTCACCAAGGCGACGATACATAGCCGACCTGAGAGGGTGATCGGCCACACTGGGACTGAGACACGGCCCAG	0.00765395	0	0	0	0	0	0	0	0	0	0	0	0	0	0	0	0	0	0	0	0	0	0	0	0	0	0	0	0	0	0	0	0	0	0	0	0	0	0	0	0	0	0	0.00696233	0	0	0
	689	GATGAACGCTGGCGGCGTGCTTAACACATGCAAGTCGAACGGGATCCAAGAAGTGCTTGCACTTTTTGGTGAGAGTGGCGAACGGGTGAGTAACACGTGAGTAACCTGTCCTTTTCTTTGGGATAAGCATCCGAAAGGGTGTTTAATACCTTATGTTCTGTCTGCCTCGCATGGGGTGGGTGGGAAAGATTTTTTCGGTAAAGGGTGGGCTCGCGGTCTATCAGCTTGTTGGTGGGGTGATGGCCTACCAAGGCTTTGACGGGTAGCCGGCCTGAGAGGGTGGTCGGTCACATTGGGACTGAGATACGGCCCAG	0.00739252	0	0	0	0	0	0.0234423	0	0	0	0	0	0	0	0	0	0	0	0	0.0619983	0	0	0	0	0	0	0	0.017136	0	0	0	0	0	0	0	0	0	0.0149472	0	0	0	0	0	0	0.0161991	0	0
	690	ATTGAACGCTGGCGGTATGCTTAACACATGCAAGTCGGACGGAAACGATAGGAGCTTGCTCCTAGGCGTCGAGTGGCGGACGGGTGAGTAACGCGTAGGAATCTGCCTAATAGTGGGGAATAGCCCGAGGAAACTCGGATTAATACCGCATGAACCTTACGAGGTAAAGAGGGCCTCTTCTTGAAAGCTCTCGCTATTAGATGAGCCTGCGTTGGATTAGCTTGTTGGTGAGATAAAGGCTCACCAAGGCGACGATTCATAGCTGTTCTGAGAGGAAGATCAGCCACACTGGGACTGAGACACGGCCCAG	0.000119928	0	0	0	0	0	0	0	0	0	0	0	0	0	0	0	0	0	0	0	0	0	0	0	0	0	0	0	0	0	0	0	0	0	0	0	0	0	0	0	0	0	0	0	0	0	0
	691	GATGAACGCTAGCGGCAGGCCTAACACATGCAAGTCGAGGGGCATCGGGATTGAAGCTTGCTTCAATTGCCGGCGACCGGCGCACGGGTGCGTAACGCGTATGTAACCTACCTATAACAGGGGCATAACACTGAGAAATTGGTACTAATTCCCCATAATATTCGGAGAGGCATCTCTCCGGGTTGAAAACTCCGGTGGTTATAGATGGACATGCGTTGTATTAGCTAGTTGGTGAGGTAACGGCTCACCAAGGCAACGATACATAGGGGGACTGAGAGGTTAACCCCCCACACTGGTACTGAGACACGGACCAG	0.00754944	0	0	0	0	0	0	0	0	0	0	0	0	0	0	0	0	0	0	0	0	0	0	0	0	0	0	0	0	0	0	0	0	0	0	0	0	0	0	0	0	0	0	0	0	0	0
	692	GATGAACGCTGGCGGCGTGCTTAACACATGCAAGTCGAACGGGATCCAAGAGCGCTTGCGTTTTTGGTGAGAGTGGCGAACGGGTGAGTAACACGTGAGTAACCTGTCCTTTTCTTTGGGATAAGCTTCCGAAAGGGTGTTTAATACCTTATGTTCTGTCTGCCTCGCATGGGGTGGGTGGGAAAGATTTTTTCGGTAAAGGGTGGGCTCGCGGTCTATCAGCTTGTTGGTGGGGTGATGGCCTACCAAGGCTTTGACGGGTAGCCGGCCTGAGAGGGTGGTCGGTCACATTGGGACTGAGATACGGCCCAG	0.00753576	0	0	0	0	0	0.0234423	0	0	0	0	0	0	0.00396291	0	0	0	0	0	0	0	0	0	0	0	0	0	0	0	0	0	0	0	0	0	0	0	0	0	0	0.00307806	0	0.00826873	0	0	0	0
	693	GATGAACGTTGGCGACGTGCCTAACACATGCAAGTCGAGCGGAGAAGAAGAGAGTGATCTTTTCGGAGTGAACTTTTTTCGGATCAGCGGCGGACGGGTGAGTAATACATGAGGAACCTGCCCTCTACAAGGGGATAGCCGGGGGAAACCGCGATTAATACCCTATGAGACCACGAATGCACATGCATTTGGGGTTAAAGATTTATCGGTAGAAGATGGCCTCATGACCCATTAGCTAGTTGGTGATTTAACAGACCACCAAGGCGACGATGGGTAGCCGGCTTGAGAGAGTGAACGGCCACATTGGAACTGAGACACGGTCCAG	0.00743168	0	0	0	0	0	0	0	0	0	0	0	0	0	0	0	0	0	0	0	0	0	0	0	0	0	0	0	0	0	0	0	0	0	0	0	0	0	0	0	0	0	0	0	0	0	0
	694	ATTGAACGCTGGCGGCAGGCTTAACACATGCAAGTCGAACGGTAACAGAAAGTAGCTTGCTACTTTGCTGACGAGTGGCGGACGGGTGAGTAATGCTTGGGAATATGCCTTATGGTGGGGGACAACAGTTGGAAACGACTGCTAATACCGCATAACATCTCCGGATCAAAGTGGGGGACCTTCGGGCCTCACGCCATAAGAGTAGCCCAAGTGGGATTAGCTAGTTGGTAAGGTAATGGCTTACCAAGGCGACGATCCCTAGTTGGTCTTAGAGGATGACCAGCCACACTGGAACTGAGACACGGTCCAG	0.00141344	0	0	0	0	0	0	0	0	0	0	0	0	0	0	0	0	0	0	0	0	0	0	0	0	0	0	0	0	0	0	0	0	0	0	0	0	0	0	0	0	0	0	0.0139247	0.00269986	0	0
	695	GATGAACGCTGGCGGCGTGCTTAACACATGCAAGTCGAGCGAAGCACTCTGCTTTGATTCTTTCGGGATGAAGAGCATTGTGACTGAGCGGCGGACGGGTGAGTAACGCGTGGGTAACCTGCCTCATACAGGGGGATAACAGTTAGAAATGGCTGCTAATACCGCATAAGACCACAGCACCGCATGGTGCAGGGGTAAAAACTCCGGTGGTATGAGATGGACCCGCGTCTGATTAGCTAGTTGGTGGGGTAACGGCCTACCAAGGCGACGATCAGTAGCCGACCTGAGAGGGTGACCGGCCACATTGGGACTGAGACACGGCCCAA	0.00718798	0	0	0	0	0	0	0	0	0	0	0	0	0	0	0	0	0	0	0	0	0	0	0	0	0	0	0	0	0	0	0	0	0	0	0	0	0	1.05738	0	0	0	0	0	0	0	0
	696	ATTGAACGCTGGCGGCAGGCTTAACACATGCAAGTCGAACGGTAGCAGGAAGAAAGCTTGCTTTTTTTGCTGACGAGTGGCGGACGGGTGAGTAATGCTTGGGAATCTGGCTTATGGAGGGGGATAACTGTGGGAAACTGCAGCTAATACCGCGTATAATCGAGAGATGAAAGGGTGGGACCGTAAGGCCACTTGCCATAAGATGAGCCCAAGTGGGATTAGGTAGTTGGTGGGGTAAAGGCCTACCAAGCCTGCGATCTCTAGCTGGTCTGAGAGGATGGCCAGCCACACTGGGACTGAGACACGGCCCAG	0.00983595	0	0	0	0	0	0	0	0	0	0	0	0	0	0	0	0	0	0	0	0	0	0	0	0	0	0	0	0	0	0	0	0	0	0	0	0	0	0	0	0	0	0	0	0	0	0
	697	GACGAACGCTGGCGGCGTGCCTAATACATGCAAGTAGAACGCACAGTTTATACCGTAGCTTGCTACACCATAGACTGTGAGTTGCGAACGGGTGAGTAACGCGTAGGTAACCTGCCTGGTAGCGGGGGATAACTATTGGAAACGATAGCTAATACCGCATAATATTAATTATTGCATGATAATTGATTGAAAGGTGCAAATGCATCACTACCAGATGGACCTGCGTTGTATTAGCTAGTAGGTGAGGTAACGGCTCACCTAGGCGACGATACATAGCCGACCTGAGAGGGTGATCGGCCACACTGGGACTGAGACACGGCCCAG	0.00745325	0	0	0	0	0	0	0	0	0	0	0	0	0	0	0	0	0	0	0	0	0	0	0	0	0	0	0	0	0	0	0	0	0	0	0	0	0	0	0	0	0	0	0	0	0	0
	698	AACGAACGCTGGCGGCAGGCCTAACACATGCAAGTCGAACGCTGTAGCAATACAGAGTGGCAGACGGGTGAGTAACGCGTGGGAACGTGCCTTTCGGTTCGGAATAACTCAGGGAAACTTGAGCTAATACCGGATACGCCCTTCGGGGGAAAGATTTATTGCCGAAAGATCGGCCCGCGTCCGATTAGCTAGTTGGTGAGGTAACGGCCCACCAAGGCGACGATCGGTAGCTGGTCTGAGAGGATGATCAGCCACACTGGGACTGAGACACGGCCCAG	0.00124183	0	0	0	0	0	0	0	0	0	0	0	0	0	0	0	0	0	0	0	0	0	0	0	0	0	0	0	0	0	0	0	0	0	0	0	0	0	0	0.0236574	0	0	0	0.160134	0	0	0
	699	GACGAACGCTGGCGGCGTGCTTAACACATGCAAGTCGAACGGAAAGGCCCTAGCTTGCTGGGGTACTCGAGTGGCGAACGGGTGAGTAACACGTGGGTGATCTGCCTTGCACTCTGGGATAAGCTTGGGAAACTGGGTCTAATACCGGATAGGAACCGTCTTTAGTGTGGTGGTTGGAAAGTTTTTTCGGTGCAAGATGAGCTCGCGGCCTATCAGCTTGTTGGTGGGGTAATGGCCTACCAAGGCGTCGACGGGTAGCCGGCCTGAGAGGGTGTACGGCCACATTGGGACTGAGATACGGCCCAG	0.00254404	0	0	0	0	0	0	0	0	0	0	0	0	0	0.00306082	0	0	0	0	0	0	0	0	0	0	0	0	0.017136	0	0	0	0	0	0	0	0	0	0	0	0	0	0	0	0	0	0	0
	701	GATGAACGCTAGCTACAGGCTTAACACATGCAAGTCGAGGGGAAACGATAGGGAAAGCTTGCTTTCCCTAGGCGTCGACCGGCGCACGGGTGAGTAACGCGTATCCAACCTGCCCATGTCTGGGGAATAACCCGTCGAAAGGCGGACTAACTCCCCATGGTCTCCGATGAGGACATCTGAATTGGAGTAAAGCTTCGCGGACATGGATGGGGATGCGTCTGATTAGGTAGTAGGCGGGGTAACGGCCCACCTAGCCTACGATCAGTAGGGGTTCTGAGAGGAAGGTCCCCCACATTGGAACTGAGACACGGTCCAA	0.00785436	0	0	0	0	0	0	0	0	0	0	0	0	0.970912	0	0	0	0	0	0	0	0	0	0	0	0	0	0	0	0	0	0	0	0	0	0	0	0	0	0	0	0	0	0	0	0	0
	702	GATGAACGCTAGCGATAGGCTTAACACATGCAAGTCGAGGGGCAGCGAGCGAGATAGCAATATCTTGTGTCGGCGACCGGCGCACTGGTGAGTAACACGTATGCAACCTGCCCTCTACAGGGGGATAATCCGGAGAAATTCGGTCTAATATCCCATAGTCCCTGAGCTTGCATGAGCTTGGGGGGAAAGCTCCGGCGGTAGAGGATGGGCATGCGGCGCATTAGCTGGTTGGCGGGGTAACGGCCCACCAAGGCGACGATGCGTAGGGGTTCTGAGAGGAAGGCCCCCCACACTGGTACTGAGACACGGACCAG	0.00741341	0	0	0.00279533	0	0	0	0	0	0	0	0	0	0	0	0	0	0	0	0	0	0	0	0	0	0	0	0	0	0.00339225	0	0	0	0	0	0.0526177	0	0	0	0	0	0	0	0	0	0	0
	703	GATGAACGCTGGCTACAGGCTTAACACATGCAAGTCGTGGGGAAACGGCATTATGTGCTTGCACATTCTGGACGTCGACCGGCGCACGGGTGAGTATCGCGTATCCAACCTGCCCCTTACTTGGGGATACCCCGTTGAAAGACGGCCTAATACCCGATGTGTTTCATTGACGGCATCCGATATGAAACAAAGGTTTTCCGGTAAGGGATGGGGATGCGTCTGATTAGCTAGTTGGCGGGGCAACGGCCCACCAAGGCTACGATCAGTAGGGGTTCTGAGAGGAAGGTCCCCCACATTGGAACTGAGACACGGTCCAA	0.00658546	0	0	0	0	0	0	0	0	0	0.029976	0	0	0	0	0	0	0	0	0	0	0	0	0	0	0	0	0	0	0	0.00784791	0	0	0	0	0	0	0	0	0	0	0	0	0	0.00809957	0	0
	704	GATGAACGCTGGCGGCGTGCCTAACACATGCAAGTCGAACGATGAAACCGCCCTCGGGCGGACATGAAGTGGCGAACGGGTGAGTAACACGTGACCAACCTGCCCCTTGCTCCGGGACAACCTTGGGAAACCGAGGCTAATACCGGATACTCCTCGCCCCCCTCCTGGGGGGCCCGGGAAAGCCCAGACGGCAAGGGATGGGGTCGCGGCCCATTAGGTAGTAGGCGGGGTAACGGCCCACCTAGCCCGCGATGGGTAGCCGGGTTGAGAGACCGACCGGCCACATTGGGACTGAGATACGGCCCAG	0.00756556	0	0	0	0	0	0	0	0	0	0	0	0	0.0158516	0	0	0	0	0	0	0	0	0	0	0	0	0	0	0	0.0440992	0	0	0	0	0	0	0	0	0	0	0	0.0176876	0	0	0	0	0
	705	GACGAACGCTGGCGGCGTGCCTAATACATGCAAGTCGAACGGTAACAGGAGAAAGCTTGCTTTCTTGCTGACGAGCGGCGGACGGGTGAGTAATGTATGGGGATCTGCCCGATAGAGGGGGATAACTACTGGAAACGGTGGCTAATACCGCATAATGTCTACGGACCAAAGCAGGGGCTCTTCGGACCTTGCACTATCGGATGAACCCATATGGGATTAGCTAGTAGGTGGGGTAAAGGCTCACCTAGGCGACGATCTCTAGCTGGTCTGAGAGGATGATCAGCCACACTGGGACTGAGACACGGCCCAG	0.00742501	0	0	0	0	0	0	0	0	0	0	0	0	0	0	0	0	0	0	0	0	0	0	0	0	1.0989	0	0	0	0	0	0	0	0	0	0	0	0	0	0	0	0	0	0	0	0	0
	706	GATGAACGCTAGCTACAGGCTTAACACATGCAAGTCGAGGGGCATCAGGATGTAGCAATACATTGCTGGCGACCGGCGCACGGGTGAGTAACACGTATCCAACCTGCCTTTTACTCGGGGATAGGCTTTCGAAAGAAAGATTAATACCCGATGGTATAATATTTCCGCATGGGATTATTATTAAAGAATTTCGGTAAAAGATGGGGATGCGTTCCATTAGGCAGTTGGCGGGGTAACGGCCCACCAAACCTTCGATGGATAGGGGTTCTGAGAGGAAGGTCCCCCACATTGGAACTGAGACACGGTCCAA	0.00817669	0	0	0	0	0	0	0	0	0	0	0	0	0.392328	0	0	0	0	0	0	0	0	0	0	0	0	0	0	0	0	0	0	0	0	0	0	0	0	0	0	0	0	0	0	0	0	0
	707	GATGAACGCTGGCGGCGTGCCTAACACATGCAAGTCGAACGGGATGCGTATCGGAAAGCTTCGGCCGGAAGATGCGTTATCTAGTGGCGGACGGGTGAGTAACACGTGGGTAACCTGCCTTATGGAGGGGGATAACAGAGAGAAATCACTGCTAATACCGCATAAGCACACAGTACCGCATGGTACAGGGTGAAAAGATTTATCACCATAAGATGGACCCGCGTCTGATTAGCCAGTTGGCAGGGTAAAAGCCTACCAAAGCAACGATCAGTAGCCGATCTGAGAGGATGACCGGCCACATTGGGACTGAGACACGGCCCAA	5.99641e-05	0	0	0	0	0	0	0	0	0	0	0	0	0	0	0	0	0	0	0	0	0	0	0	0	0	0	0	0	0	0	0	0	0	0	0	0	0	0	0	0	0	0	0	0	0	0
	708	GATGAACGCTAGCTACAGGCTTAACACATGCAAGTCGAGGGGCATCATGCTTATAGCAATATAAGTGATGGCGACCGGCGCACGGGTGAGTAACACGTATCCAACCTGCCGATAACTCGGGGATAGCCTTTCGAAAGAAAGATTAATACCCGATGGCATAATAGAACCGCATGGTTTGATTATTAAAGAATTTCGGTTATCGATGGGGATGCGTTCCATTAGGCAGTTGGTGGGGTAACGGCCCACCAAACCTTCGATGGATAGGGGTTCTGAGAGGAAGGTCCCCCACATTGGAACTGAGACACGGTCCAA	0.00789821	0	0	0	0	0	0	0	0	0	0	0	0	0	0	0	0	0	0	0	0	0	0	0	0	0	0	0	0	0	0	0	0	0	0	0	0	0	0	0	0	0	0	0	0	0	0
	709	ATTGAACGCTGGCGGCAGGCTTAACACATGCAAGTCGAGCGGGGGAGATTGCTTCGGTAATTGACCTAGCGGCGGACGGGTGAGTAATACTTAGGAATCTGCCTATTAATGGGGGACAACATCTCGAAAGGGATGCTAATACCGCATACGCCCTACGGGGGAAAGCAGGGGATCACTTGTGACCTTGCGTTAATAGATGAGCCTAAGTCGGATTAGCTAGTTGGTGGGGTAAAGGCCTACCAAGGCGACGATCTGTAGCGGGTCTGAGAGGATGATCCGCCACACTGGGACTGAGACACGGCCCAG	0.00685036	0	0	0	0	0	0	0	0	0	0	0	0	0	0	0	0	0	0	0	0	0	0	0	0	0	0	0	0	0	0	0	0	0	0	0	0	0	0	0	0	0	0	0	0	0	0
	710	GACGAACGCTGGCGGCGTGCTTAACACATGCAAGTCGAACGGGATGATTTAGAAGCTTGCTTTTAGAGAATCTAGTGGCAAACGGGTGAGTAACACGTAGACAACCTGCCGACAGGATGGGGACAACATTCCGAAAGGAATGCTAATACCGAATGAAGTCAGAGGAGGGCATCCTCCTCTGATGAAAGATGGCCTCTGAATATGCTATCACCTGTTGATGGGTCTGCGTCTGATTAGCTAGTTGGTGAGGTAACGGCTCACCAAGGCGACGATCAGTAGCCGGTCTGAGAGGATGAACGGCCACATTGGGACTGAGACACGGCCCAG	0.00708892	0	0	0	0	0	0	0	0	0	1.04916	0	0	0	0	0	0	0	0	0	0	0	0	0	0	0	0	0	0	0	0	0	0	0	0	0	0	0	0	0	0	0	0	0	0	0	0
	711	AGCGAACGCTGGCGGCAGGCTTAACACATGCAAGTCGAACGCTCGTCTTCGGACGGGAGTGGCAGACGGGTGAGTAACACGTGGGAACGTACCCTTTGGTTCGGAATAACGCAGGGAAACTTGCGCTAATACCGGATACGCCCTTTTGGGGAAAGGTTTACTGCCGAAGGATCGGCCCGCGTCTGATTAGCTAGTTGGTGGGGTAACGGCCTACCAAGGCGACGATCAGTAGCTGGTCTGAGAGGATGATCAGCCACACTGGGACTGAGACACGGCCCAG	0.00527251	0	0	0	0.0188377	0	0	0	0.152342	0	0	0	0	0	0	0	0	0	0	0	0	0	0	0	0	0.00386937	0	0	0.0134941	0	0	0	0	0.024098	0	0	0	0	0	0	0	0	0	0	0	0	0
	712	GATGAACGCTAGCGACAGGCTTAACACATGCAAGTCGAGGGGTAACAGGCGGTAGCAATACTGTGCTGACGACCGGCGGATGGGTGAGTAACGCGTATGCAATCTACCTTTTACCCGGGGATAGCCCATGGAAACGTGGATTAATACCCGATGCATTTCTTTTGTGTCCTCATTAAAGAAATAAAGATTCATCGGTAAGAGATGAGCATGCGTTCCATTAGGAAGTTGGTAAGGTAACGGCTTACCAATCCGATGATGGATAGGGGTTCTGAGAGGAAGGTCCCCCACACTGGAATTGAGATACGGTCCAG	0.00739507	0	0	0	0	0	0	0	0	0	0	1.09447	0	0	0	0	0	0	0	0	0	0	0	0	0	0	0	0	0	0	0	0	0	0	0	0	0	0	0	0	0	0	0	0	0	0	0
	713	GATGAACGCTGGCGGCGTGCCTAACACATGCAAGTCGAACGATGAAACCGCCCTCGGGCGGACATGAAGTGGCGAACGGGTGAGTAACACGTGACCGACCTGCCCCCCGCCCAGGGACAGCCCCCCGAAAGGGGGATTAATACCTGGTACTCCGGGAGCGGCGCATGCCGCGGCCGGGAAAGCTCAGGCGGCGGGGGATGGGGTCGCGGCCCATCAGGTAGACGGCGGGGCAGAGGCCCACCGTGCCGACGACGGGTAGCCGGGTTGAGAGACCGACCGGCCACATTGGGACTGAGATACGGCCCAG	0.00362431	0	0	0	0	0	0	0	0	0	0	0	0	0	0	0	0	0	0	0	0	0	0	0	0	0	0	0	0	0	0	0	0	0	0	0	0	0	0.48009	0	0	0	0	0	0	0	0
	714	ATTGAACGCTGGCGGCATGCCTTACACATGCAAGTCGAACGGCAGCGGGGACTTCGGTCCGCCGGCGAGTGGCGAACGGGTGAGTAAAGTATCGGAACGTACCTTTCAGTGGGGGATAACGTAGCGAAAGTTACGCTAATACCGCATATTCTGTGAGCAGGAAAGCAGGGGATCGCAAGACCTTGCGCTGATTGAGCGGCCGATATCAGATTAGCTAGTTGGTGGGGTAAAGGCCTACCAAGGCGACGATCTGTAGCGGGTCTGAGAGGATGATCCGCCACACTGGAACTGAGACACGGTCCAG	0.00230415	0	0	0	0	0	0	0	0	0	0	0	0	0	0.00306082	0	0.0140696	0	0	0	0	0	0	0	0	0.00386937	0	0	0	0	0	0	0.00238373	0	0	0	0	0	0	0	0	0	0	0	0	0	0
	715	GACGAACGCTGGCGGCGTGCCTAATACATGCAAGTAGGACGCACAGTTTATACCGTAGCTTGCTACACCATAGACTGTGAGTTGCGAACGGGTGAGTAACGCGTAGGTAACCTGCCTATTAGAGGGGGATAACTATTGGAAACGATAGCTAATACCGCATAACAGTATGTAACACATGTTAGATGCTTGAAAGATGCAATTGCATCGCTAGTAGATGGACCTGCGTTGTATTAGCTAGTAGGTAGGGTAAAGGCCTACCTAGGCAACGATACATAGCCGACCTGAGAGGGTGATCGGCCACACTGGGACTGAGACACGGTCCAA	0.00746239	0	0	0	0	0	0	0.00729217	0	0	0	0	0	0.0237774	0	0	0	0	0	0	0	0	0	0	0	0	0	0	0	0	0	0	0.255059	0	0	0	0	0	0	0	0	0	0	0	0	0	0
	716	GACGAACGCTGGCGGCGTGCCTAATACATGCAAGTCGAGCGAACCATCTTGGTGGTGAGCGGCGGACGGGTGAGTAACACGTAGGTAACCTGCCCATAAGATGGGGACAACCACCGGAAACGGTGGCTAATACCGAATAAAATTTTCTCTCGCATGAGAGGGAATTGAAAGGCGGCGCAAGCTGCCGCTTATGGATGGACCTGCGGTGCATTAGCTAGTTGGTGAGGTAACGGCTCACCAAGGCAACGATGCATAGCCGACCTGAGAGGGTGAACGGCCACACTGGGACTGAGACACGGCCCAG	0.00723192	0	0	0	0	0	0	0	0	0	0	0	0	0	0	0	0	0	0	0	0	0	0	0	0	0	0	0	0	0	0	0	0	0	0	0	0	0	0	0	0	0	0	0	0	0	0
	717	GATGAACGCTGGCGGCGTGCCTAACACATGCAAGTCGAACGGAACTTTAGAGAGCAGACTTCTTCGGAAAGACGCATTCTTAAGTTTAGTGGCGGACGGGTGAGTAACGCGTGAGCAACCTGCCATTCACAGGGGAATAACAGGAGGAAACTCCTGCTAATACCGCATAATGTATACCGAAGGCATCTTCGGAATACCAAAGGAGCAATCCGGTGAATGATGGGCTCGCGTCTGATTAGATAGTTGGTGAGGTAAAGGCTCACCAAGTCGACGATCAGTAGCCGGACTGAGAGGTTGATCGGCCACATTGGGACTGAGACACGGCCCAG	0.00643049	0	0	0	0	0	0	0	0	0	0	0	0	0	0	0	0	0	0	0	0	0	0	0	0	0	0	0	0	0	0	0	0	0	0	0	0	0	0	0	0	0	0	0	0	0	0
	718	GATGAACGCTGACAGAATGCTTAACACATGCAAGTCGACTCGAGTCTTCGGACTTGGGTGGCGCACGGGTGAGTAACGCGTAAAGAACTTGCCTCTTAGACCGGGACAACATCTGGAAACGGATGCTAATACCGGATATTATGGTTTCTTCACATGGAGGAATCATGAAAGCTAGATGCGCTAAGAGAGAGCTTTGCGTCCCATTAGCTAGTTGGTGAGGTAACGGCCCACCAAGGCAATGATGGGTAGCCGGCCTGAGAGGGTGAACGGCCACAAGGGGACTGAGACACGGCCCTG	0.00288783	0	0	0	0	0	0	0	0	0	0	0	0	0	0	0	0	0	0	0	0	0	0	0	0	0	0	0	0	0	0	0	0	0	0	0	0	0	0	0	0	0	0	0	0	0	0
	719	GACGAACGCTGGCGGCGTGCCTAATACATGCAAGTAGAACGCTGAAGAGAGGAGCTTGCTCTTCTTGGATGAGTTGCGAACGGGTGAGTAACGCGTAGGTAACCTGCCTGGTAGCGGGGGATAACTATTGGAAACGATAGCTAATACCGCATAATAGTAGATGTTGCATGACATTTGCTTAAAAGGTGCAATTGCATCACTACCAGATGGACCTGCGTTGTATTAGCTAGTTGGTGAGGTAACGGCTCACCAAGGCAACGATACATAGCCGACCTGAGAGGGTGATCGGCCACACTGGGACTGAGACACGGCCCTT	0.00687857	0	0	0	0	0	0	0	0	0	0	0	0	0	0	0	0	0	0	0	0	0	0	0	0	0	0	0	0	0	0	0	0	0	0	0	0	0	0	0	0	0	0	0	0	0	0
	720	GATGAACGCTAGCTATAGGCTTAACACATGCAAGTCGAGGGGAAACGGCATTATGTGCTTGCACATTTTGGACGTCGACCGGCGCACGGGTGAGTATCGCGTATCCAACCTGCCCTTTACTTGGGGATACCCCGTTGAAAGACGGCCTAATACCCGATGTAATTCATTGATGGCATCAGATATGAATAAAAGATTTATCGGTAAAGGATGGGGATGCGTCTGATTAGCTTGTTGGTGAGGTAACGGCTCACCAAGGCGACGATCAGTAGGGGTTCTGAGAGGAAGGTCCCCCACATTGGAACTGAGACACGGTCCAA	0.00727683	0	0	0	0	0	0	0	0	0	0.509592	0	0	0	0	0	0	0	0	0	0	0	0	0	0	0	0.0030145	0	0	0	0	0	0	0	0	0	0	0	0	0	0	0.00589588	0	0.0905103	0	0	0
	721	GATGAACGCTGGCGGCGTGCCTAATACATGCAAGTCGAACGCTGGAGATCTAGCTTGCTAGATCGAAGGAGTGGCGAACGGGTGAGTAATACATAAGCAACCTACCCACGAAGACTGGGATAATCTCTGGAAACGGGGACTAATACCGGATAGGTAATCGGAAGGCATCTTCTGGTTATTAAAGGTTAAAAACACTGGTGGATGGGCTTATGGCGCATTAGTTAGTTGGTGAGGTAACGGCCCACCAAGACGATGATGCGTAGCCGGCCTGAGAGGGTGAACGGCCACATTGGAACTGAGACACGGTCCAA	0.00717566	0	0	0.00698832	0	0	0	0	0	0	0	0.0795479	0	0	0	0	0	0.0274198	0	0.385275	0	0.00301432	0	0.0253002	0	0	0.0391885	0	0	0	0	0	0.00476747	0	0	0	0	0	0	0	0	0.0353753	0.022739	0	0.00269986	0	0
	722	GATGAACGCTGGCGGCGTGCCTAACACATGCAAGTCGAGCGAGAAGCTGGCAACTGACACTTCGGTAGAGGGAGCCAGTGGAGAGCGGCGGACGGGTGAGTAACGCGTAGGCAACCTGCCCTTCACCCAGGGACAGCCTCCGGAAACGGGGATTAATACCTGATGACCCGGTAGTGACACATGTCACCATCGGCAAAGATTTATTGGTGAGGGATGGGCCTGCGTCTGATTAGTTAGTTGGTGAGGTAACGGCTCACCAAGGCAACGATCAGTAGCCGACCTGAGAGGGTGACCGGCCACATTGGAACTGAGACACGGTCCAG	0.00600383	0	0	0	0	0	0	0	0	0	0	0	0	0	0	0	0	0	0	0	0	0	0	0	0	0	0	0	0	0.122121	0	0	0	0	0	0	0	0	0	0	0	0.0442191	0	0	0	0	0
	723	GACGAACGCTGGCGGCGTGCTTAACACATGCAAGTCGAACGGTGAAGCGCCTTCCTTTTGGTGGGTGTGGATGAGTGGCGAACGGGTGAGTAACACGTGAGTAACCTGCCCCCTTCTTCTGGATAACCGCATGAAAGTGTGGCTAATACGGGATATTCTGCGCCTGCTGCATGGTGGGTGTGGGAAAGATATTGTTTCGGTGGGGGATGGGCTCGCGGCCTATCAGCTTGTTGGTGGGGTGATGGCCTACCAAGGCGGTGACGGGTAGCCGGCCTGAGAGGGTGGACGGTCACACTGGGACTGAGACACGGCCCAG	0.00712721	0	0	0	0	0	0	0	0.0253904	0	0	0	0	0	0	0	0	0	0	0	0	0	0	0	0	0	0	0	0	0	0	0	0	0	0	0	0	0	0	0	0	0	0	0.0765857	0	0	0.95285
	724	GATGAACGCTAGCGGCAGGCTTAATACATGCAAGTCGTGGGGCAGCATGAGTAGCAATACTTGATGGCGACCGGCAAACGGGTGCGGAACACGTACACAACCTTCCGATAAGTGGGGAATAGCCCAGAGAAATTTGGATTAATACCCCGTAACATATAGAGTAGGCATCTTCTTTATATTATAGCTTCGGCGCTTATTGATGGGTGTGCGTCTGATTAGGTAGTTGGCGGGGTAACGGCCCACCAAGCCTACGATCAGTAGCTGATGTGAGAGCATGATCAGCCACACGGGCACTGAGACACGGGCCCG	0.00592448	0	0	0	0.00941886	0	0	0	0	0	0	0	0	0	0	0	0	0.00304664	0	0	0	0	0	0	0.0172861	0	0	0	0.00449802	0	0	0	0	0	0	0	0	0	0	0	0	0	0	0	0	0	0
	725	GACGAACGCTGGCGGCGCGCCTAACACATGCAAGTCGAACGAGAGATGAGGAGCTTGCTCTTCAAATCGAGTGGCGAACGGGTGAGTAACGCGTGAGGAACCTGCCTCAAAGAGGGGGACAACAGTTGGAAACGACTGCTAATACCGCATAAGCCCACGGCTCGGCATCGAGCAGAGGGAAAAGGAGTGATCCGCTTTGAGATGGCCTCGCGTCCGATTAGCTAGTTGGTGAGGTAACGGCCCACCAAGGCAACGATCGGTAGCCGGACTGAGAGGTTGAACGGCCACATTGGGACTGAGACACGGCCCAG	0.00753918	0	0	0	0	0	0	0	0	0	0	0	0	0	0	0	0	0	0	0	0	0	0	0	0	0	0	0	0	0	0	0	0	0	0	0	0	0	0	0.141945	0	0	0	0.181021	0	0	0
	726	GACGAACGCTGGCGGTATGCTTAACACATGCAAGTCGAACGAGAAGTCTTTTATTGAACCTTCGGGGGATATAAGAGACAGACAGTGGCGAACGGGTGAGTAACGCGTGGGCAACCTACCTATCGGAGCGGGATAGCCTCGAGAAATCGGGAGTAAAACCGCATAACACGGATATATCGCATGATGAATCCGTCAAAACTCCGGTGCCGATAGATGGGCCCGCGTCTGAGTAGCTAGTTGGTAAGGTAAGGGCTTACCAAGGCAACGATCAGTAGCCGGTCTGAGAGGGCGAACGGCCACACTGGAACTGAGACACGGTCCAG	0.00701026	0	0	0	0	0	0	0	0	0.0210243	0	0	0	0.0237774	0	0	0	0.00913993	0	0	0	0	0	0	0	0	0	0	0	0	0.00588593	0	0	0	0	0	0	0	0	0	0	0	0.00620155	0	0.0161991	0	0
	727	GACGAACGCTGGCGGCGTGCCTAATACATGCAAGTAGAACGCTGAAGAGAGGAGCTTGCTCTTCTTGGATGAGTTGCGAACGGGTGAGTAACGCGTAGGTAACCTGCCTGGTAGCGGGGGATAACTATTGGAAACGATAGCTAATACCGCGTAATATCGAAAGATTAAAGTGTGGGACCTTCGGGCCACATGCCATAGGATGAGCCCAAGTGGGATTAGGTAGTTGGTGAGGTAAAGGCTCACCAAGCCGACGATCTCTAGCTGGTCTGAGAGGATGACCAGCCACACTGGGACTGAGACACGGCCCAG	0.00674095	0	0	0	0	0	0	0	0	0	0	0	0	0	0	0	0	0	0	0	0	0	0	0	0	0	0	0	0	0	0	0	0	0	0	0	0	0	0	0	0	0	0	0	0	0	0
	728	GATGAACGCTGGCGGCGTGCCTAACACATGCAAGTCGAACGGAGATTATTCGCTGCGGAGCCTTCGGGCGAAGCTTGAATGATCTTAGTGGCGGACGGGTGAGTAACGCGTGGGCAACCTGCCTTGCACAGGGGGATAGCAGTTGGAAACGACTGGTAATACCGCATATCTTAGAGAGACCGCATGATCTTTTTAAGAAAACGTTAGTGGTGCAAGATGGGCCCGCGTCCGATTAGATAGTTGGTGGGGTAACGGCCTACCAAGTCGACGATCGGTAGCCGACCTAAGAGGGCGGACGGCCACATTGGGACTGAGACACGGCCCAG	0.00648509	0	0	0.00139766	0	0.0072317	0	0	0	0	0	0	0	0.043592	0	0	0	0.0182799	0	0	0	0	0	0	0	0	0	0	0	0	0	0	0	0	0	0	0	0	0	0	0	0.0265315	0	0	0	0	0
	729	ATTGAACGCTGGCGGCAGGCTTAACACATGCAAGTCGAACGGTAACATAAAGAAGCTTGCTTCTTTGATGACGAGTGGCGGACGGGTGAGTAACGCGTAGGTAACCTGCCTGGTAGCGGGGGATAACTATTGGAAACGATAGCTAATACCGCATAACAGTAGATATTGCATGATATCTGCTTGAAAGGTGCAATTGCATCACTACCAGATGGACCTGCGTTGTATTAGCTAGTTGGTGAGGTAACGGCTCACCAAGGCGACGATACATAGCCGACCTGAGAGGGTGATCGGCCACACTGGGACTGAGACACGGCCCAG	0.00671487	0	0	0	0	0	0	0	0	0	0	0	0	0	0	0	0	0	0	0	0	0	0	0	0	0	0	0	0	0	0	0	0	0	0	0	0	0	0	0	0	0	0	0	0	0	0
	730	GATGAACGCTAGCGATAGGCTTAACACATGCAAGTCGAGGGGTAACATGAGAGTAGCTTGCTACTTTTGATGACGACCGGCGGATGGGTGCGTAACGCGTATGCAACTTGCCTGTTAGCGGAGGATAACCCGGAGAAATTCGGACTAATACTCCATATTTTCCATATTCCGCATGGGGTGTGGAAGAAAGATTTATCACTAACAGATAGGCATGCGTTCCATTAGGTAGTTGGTGAGGTAACGGCTCACCAAGCCCGCGATGGATAGGGGAGCTGAGAGGCTGACCCCCCACATTGGGACTGAGACACGGCCCAA	0.00649051	0	0	0	0	0	0	0	0	0	0	0	0	0	0	0	0	0	0	0	0	0	0	0	0.0259291	0	0	0	0	0.0339225	0	0	0	0	0	0	0	0	0	0	0	0.37144	0	0	0	0	0
	731	GACAAACGCTGGCGGCATGCCTAACACATGCAAGTCGAACGGACAGAACAGGGAAGCTTTTCGGAGTGGAACTGGAAAGTTAGTGGCGGATGGGTGAGTAACGCGTGGACAACCTACCTTGTAAAGGGGAATAACCTCGAGAAATCGAAGCTAATACCCCATAATAACCTTAAGTCGCATGAATTGAGGAGGAAAGGCGGCCTTAGCGCTGTCGATACAAGATGGGTCCGCGTCTGATTAGCTAGTTGGTGAGGTAAAGGCTCACCAAGGCGACGATCAGTAGCCGGCCTGAGAGGGTGAACGGCCACATTGGGACTGAGACACGGCCCAA	0.00710993	0	0	0	0	0	0	0	0	0	0	0.811938	0	0	0	0	0	0	0	0	0	0	0	0	0	0	0	0	0	0	0	0	0	0	0	0	0	0	0	0	0	0	0	0	0	0	0
	732	GACGAACGCTGGCGGCGTGCTTAACACATGCAAGTCGAACGGAAAGGCCTCAAGCTTGCTTGGGGTACTCGAGTGGCGAACGGGTGAGTAATACGTGAGTAACCTGCCTTCTTCTTTGGGATAAGCCTGGGAAACTGGGTCTAATACTGGATATTCTGCTTCTGCCGCATGGTGGGGGTTGGAAAGGTTTTTCTGGTGGGGGATGGGCTCACGGCCTATCAGCTTGTTGGTGGGGTGATGGCCTACCAAGGCGGTGACGGGTAGCCGGCCTGAGAGGGTGACCGGCCACATTGGGACTGAGATACGGCCCAG	0.00633846	0	0	0	0	0	0	0	0	0	0	0	0	0	0	0	0	0	0	0	0	0	0	0.00460003	0	0	0	0	0	0.00339225	0	0	0	0	0	0	0	0.0132864	0	0	0	0	0.0124031	0	0.0107994	0	0
	733	GATGAACGCTGGCGGCGTGCTTAACACATGCAAGTCGAACGAGAGGCGTGAGAAGAAGTTTTCGGACGGAAATTTATGCTTCGAGTGGCGGACGGGTGAGTAACGCGTGGGGAACCTGCCTCATACAGGGGGATAACAGCCGGAAACAGCTGTTAATACCGCATAAGACCACAGTGCCGCATGGCACAGGGGTAAAAACTCCGGTGGTATGAGATGGACCCGCGTCCGATTAGCCAGTTGGCGGGGTAAAGGCCCACCAAAGCGACGATCGGTAGCCGATCTGAGAGGATGACCGGCCACATTGGGACTGAGACACGGCCCAA	0.00241164	0	0	0	0	0	0	0	0	0	0	0.20847	0	0	0	0	0	0	0	0	0	0	0	0	0	0	0	0	0	0	0	0	0	0	0	0	0	0	0	0	0	0	0	0	0	0	0
	734	GATGAACGCTAGCTACAGGCTTAACACATGCAAGTCGAGGGGCATCAGGAAGAAAGCTTGCTTTCTTTGCTGGCGACCGGCGCACGGGTGAGTAACACGTATCCAACCTGCCGATGACTCGGGGATAGCCTTTCGAAAGAAAGATTAATACCCGATGGTATATCTGAAAGGCATCTTTCAGCTATTAAAGAATTTCGGTCATTGATGGGGATGCGTTCCATTAGGTTGTTGGCGGGGTAACGGCCCACCAAGCCATCGATGGATAGGGGTTCTGAGAGGAAGGTCCCCCACATTGGAACTGAGACACGGTCCAA	0.00731137	0	0	0	0	0	0	0	0	0	0	0	0	0	0	0	0	0	0	0	0	0	0	0	0	0	0	0	0	0	0	0	0	0	0	0	0	0	0	0	0	0	0	0	0	0	0
	735	GATAAACGCTGGCGGCGTGCCTAATACATGCAAGTCGATCGATAGAAGTCCAGCTTGCTGGACGGAAATAGAGGCGAACGGGTGAGTAATACGTAAGCAACCTGCCCACGAAGACCGGGATAATCCCTGGAAACGGGGACTAAGACCGGATAGGTACACAGACCGCATGATCTGTGTATTAAAGGAGAGAGACACTGGTGGATGGGCTTACGGTGCATTAGCTGGATGGTGAGGTAACGGCCCACCATGGCGATGATGCATAGCCGGGCTGAGAGGATGAACGGCCACATTGGGACTGAGACACGGCCCAG	0.00723807	0	0	0	0	0	0	0	0	0	0	0	0	0	0	0	0	0	0	0	0	0	0	0	0	0	0	0	0	0	0	0	0	0	0	0	0	0	0	0	0	0	0	0.0487363	0	0	0
	736	GACGAACGCTGGCGGCGTGCTTAACACATGCAAGTCGAACGGTGAAGGGATCAGCTTGCTGGTTCTGGATGAGTGGCGAACGGGTGAGTAACACGTGAGTAACCTGCCCCCTTCTTCTGGATAACCGCATGAAAGTGTGGCTAATACGGGATATTCTGGGTCTGTCGCATGATGGGTCTGGGAAAGATATTGTTTCGGTGGGGGATGGGCTCGCGGCCTATCAGCTTGTTGGTGGGGTGATGGCCTACCAAGGCGGTGACGGGTAGCCGGCCTGAGAGGGTGGACGGTCACACTGGGACTGAGACACGGCCCAG	0.00761702	0	0	0	0	0	0	0	0	0	0	0	0	0	0	0	0	0	0	0	0	0	0	0	0	0	0	0	0	0	0	0	0	0	0	0	0	0	0	1.00676	0	0	0	0.083548	0	0	0
	737	GACGAACGCTGGCGGCGTGCTTAACACATGCAAGTCGAACGGAAAGGCCCTTCGGGGTACTCGAGTGGCGAACGGGTGAGTAACACGTGGGTGATCTGCCCTGCACTTTGGGATAAGCCTGGGAAACTGGGTCTAATACCGGATACCCACCATTGTTTAGTGTCGATGGTGGAAAGCTTTTGCGGTGTGGGATGAGCCTGCGGCCTATCAGCTTGTTGGTGGGGTAATGGCCTACCAAGGCGTCGACGGGTAGCCGGACTGAGAGGTCGATCGGCCACATTGGGACTGAGACACGGCCCAG	0.00276643	0	0	0	0	0	0	0	0.152342	0	0	0	0	0	0.00612164	0	0	0	0	0	0	0	0	0	0	0	0	0	0	0	0	0	0	0	0	0	0	0	0	0	0	0	0	0	0	0	0
	738	ATTGAACGCTGGCGGCAGGCCTAACACATGCAAGTCGAGCGGCAGCGGGAAAGTAGCTTGCTACTTTTGCCGGCGAGCGGCGGACGGGTGAGTAATGCCTGTGGATCTGCCCAGTCGAGGGGGATAACAGTTGGAAACGACTGCTAATACCGCATACGCCCTACGGGGGAAAGGAGGGGACCTTCGGGCCTTTCGCGATTGGATGAACCCAGGTGGGATTATCTAGTTGGTGGGGTAATGGCTCACCAAGGCGACGATCCCTAGCTGGTCTGAGAGGATGATCAGCCACACTGGAACTGAGACACGGTCCAG	0.00681815	0	0	0	0	0	0	0	0	0	0	0	0	0	0	0	0	0	0	0	0	0	0	0	0	0	0	0	0	0	0	0	0	0	0	0	0	0.0033216	0	0	0	0	0.00826873	0.0765857	0	0	0
	739	GATTAACGCTGGCGGCGTGCATAACACATGCAAGTCGAACGATGAAACTTAATTGATCTCTTCGGAGTGATTTTAAGTGGATTAGTGGCGGACGGGTGAGTAACGCGTGAGTAACCTGCCTTAGAGATGGGGATAGCCTCTGGAAACGGAGAATAATACCCAATGATACCAAGCTATCGCATGGTAGCCTGGTCAAAGATTTATCGCTCTAAGATGGACTTGCGTCTGATTAGCTAGTTGGTGAGATAATGGCTCACCAAGGCAACGATCAGTAGCCGGCTTGAGAGAGTGTACGGCCACATTGGGACTGAGACACGGCCCAG	0.00700458	0	0	0	0	0	0	0	0	0	0	0	0	0.00396291	0	0	0	0	0	0	0	0	0	0	0	0	0	0	0	0	0	0	0	0	0	0	0	0	0	0	0	0	0	0	0	0	0
	740	GACGAACGCTGGCGGCGTGCTTAACACATGCAAGTCGAACGTGATTTTTGTGGAAATTCTTTCGGGAATGGAAATGAAATGAAAGTGGCGAACGGGTGAGTAACACGTGAGCAACCTACCTTACACAGGGGGATAGCCGTTGGAAACGACGATTAATACCGCATGAGACCACAGAATCGCATGATATAGGGGTCAAAGATTTATCGGTGTAAGAAGGGCTCGCGTCTGATTAGCTAGTTGGAAGGGTAAAGGCCTACCAAGGCGACGATCAGTAGGGGTTCTGAGAGGAAGGTCCCCCACATTGGAACTGAGACACGGTCCAA	0.00455884	0	0	0.00139766	0	0	0	0	0	0	0	0.0411455	0	0	0	0	0	0.0974926	0	0	0	0	0	0	0	0	0.0391885	0	0	0	0	0	0.128722	0	0	0	0	0	0	0	0	0	0	0	0	0	0
	741	GATAAACGCTGGCGGCGTGCATAACACATGCAAGTCGAACGATGAAACTTAGCTGATTTCTTCGGAATGAAATTAAGTGGATTAGTGGCGAACGGGTGAGTAACACGTGAGTAACCTGCCTTACACAAGGGGATAGCCTTTGGAAACGAAGAATAATACCCTATAACGTCAAAATATCGCATGATAAAGTGACCAAAGATTTATCGGTGTAAGATGGACTTGCGTCTGAGTAGCTAGTTGGTGAGATAAAAGCCCACCAAGGCGACGATCAGTAGCCGGCTTGAGAGAGTGTACGGCCACATTGGGACTGAGACACGGCCCAA	0.00764067	0	0	0	0	0	0	0	0	0	0	0	0	0	0	0	0	0	0	0	0	0	0	0	0	0	0	0	0	0	0	0	0	0	0	0	0	0	0	0	0	0	0	0	0	0	0
	742	GATGAACGCTGACAGAATGCTTAACACATGCAAGTCGACTCGAGTCTTCGGACTTGGGTGGCGCACGGGTGAGTAACGCGTAAAGAACTTGCCTCTTAGACCGGGACAACATCTGGAAACGGATGCTAATACCGGATATTATGGTTTTTTCGCATGGAGGAATCATGAAAGCTAGATGCGCTAAGAGAGAGCTTTGCGTCCCATTAGCTAGTTGGTGAGGTAACGGCCCACCAAGGCAATGATGGGTAGCCGGCCTGAGAGGGTGAACGGCCACAAGGGGACTGAGACACGGTCCAA	0.00392302	0	0.0042139	0	0	0	0	0	0	0	0	0	0	0	0	0	0	0.429577	0	0	0	0	0	0	0	0	0	0	0	0	0	0	0	0	0	0	0	0	0	0	0	0	0.00206718	0	0	0	0
	743	GATGAACGCTGGCTACAGGCTTAACACATGCAAGTCGAACGTGATTTTTGTGGAAATTCTTTCGGGAATGGAAATGAAATGAAAGTGGCGAACGGGTGAGTAACACGTGAGCAACCTACCTTACACAGGGGGATAGCCGTTGGAAACGACGATTAATACCGCATGAGACCACAGAATCGCATGATATAGGGGTCAAAGATTTATCGGTGTAAGAAGGGCTCGCGTCTGATTAGCTAGTTGGAAGGGTAAAGGCCTACCAAGGCGACGATCAGTAGCCGGTCTGAGAGGATGAACGGCCACATTGGAACTGAGACACGGTCCAA	0.00552758	0	0.00210695	0.00139766	0	0	0	0	0	0.0336389	0	0.0301734	0	0.0832211	0	0	0	0.106633	0	0	0	0	0	0	0	0	0.0271305	0	0	0.0339225	0	0	0.12157	0	0	0	0	0	0	0	0	0	0	0	0	0	0
	744	GATTAACGCTGGCGGCGTGCATAACACATGCAAGTCGAACGATGAAACTTAAAAGATTTCTTCGGAATGAACTTAAGTGGATTAGTGGCGGACGGGTGAGTAACGCGTGAGTAACCTGCCTTACACAAGGGGATAGCCTCTGGAAACGGAGAATAATACCCTATGAAACCATCAAATCGCATGAAGTGATGGTCAAAGTGTTAGCGGTGTAAGATGGACTTGCGTCTGATTAGCTAGTTGGTGAGAAAAAAGCCCACCAAGGCAACGATCAGTAGCCGGCTTGAGAGAGTGTACGGCCACATTGGGACTGAGACACGGCCCAG	0.00632587	0	0	0	0	0	0	0	0	0	0	0	0	0	0	0	0	0	0	0	0	0	0	0	0	0	0	0	0	0	0	0	0	0	0	0	0	0	0	0	0	0	0	0	0	0	0
	745	GATGAACGCTGGCTACAGGCTTAACACATGCAAGTCGAGGGGAAACGGCGTTGAGTGCTTGCACTCTTCGGACGTCGACCGGCGCACGGGTGAGTAACGCGTATCCAACCTTCCCGTTACTGCGGGATAACCTGCCGAAAGGCAGACTAATACCGCATGTTCTTCGATGACGGCATCAGATTCGAAGCAAAGATCCGTCGGTAACGGAGGGGGATGCGTCTGATTAGCTAGTTGGCGGGGCGACGGCCCACCAAGGCGACGATCAGTAGGGGTTCTGAGAGGAAGGTCCCCCACATTGGAACTGAGACACGGTCCAA	0.00659305	0	0	0	0	0	0	0.0097229	0	0	0	0	0	0	0	0	0	0	0	0	0	0.00301432	0	0	0	0	0.358725	0	0	0	0	0	0.600701	0	0	0	0	0	0	0	0	0	0	0	0	0	0
	746	GATGAACGCTGACAGAATGCTTAACACATGCAAGTCAATGGGGAAACGGTGCTTGCACCGTGATAACCATGGCGGACGGGTGAGTAACGCGTAAAGAACTTGCCTCTTAGTCTGGGATAACAGATGGAAACGACTGATAAAACTAGATATTATTAAAGTTTCGCATGAAGCTTTAATGAAAAGAGATGCTAAGAGAGAGCTTTGCGTCCTATTAGTTAGTTGGTGAGGTAACGGCTCACCAAGACGAAGATAGGTAGCCGGTCTGAGAGGATGAACGGCCACAAGGGGACTGAGATACGGCCCTT	0.0063757	0	0	0	0	0	0	0	0	0	0	0	0	0	0	0	0	0	0	0	0	0	0	0	0	0	0.0030145	0	0	0	0	0	0	0	0	0	0	0	0	0	0	0	0	0	0	0.00466374	0
	747	GATGAACGTTGGCGACGTGCCTAACACATGCAAGTCGAGCGGTGAAGAAGAGAGTGAACTTTTCGGAGTGAACTTTTTTCGGATCAGCGGCGGACGGGTGAGTAATACATGAGGAACCTGCCCTCTACAAGGGGATAGCCGGGGGAAACCGCGATTAATACCCTATGAGACCACGAATGCACATGCATTTGGGGTTAAAGATTTATCGGTAGAAGATGGCCTCATGACCCATTAGCTAGTTGGTGAGATAATAGCCCACCAAGGCGACGATGGGTAGCCGGCTTGAGAGAGTGAACGGCCACATTGGAACTGAGACACGGTCCAG	0.00677964	0	0	0	0	0	0	0	0	0	0	0	0	0	0	0	0	0	0	0.0675339	0	0	0	0	0	0	0	0	0	0	0.0274677	0	0	0	0	0	0	0	0	0	0.0153903	0	0	0	0.018899	0	0
	748	GACGAACGCTGGCGGCGTGCTTAACACATGCAAGTCGAACGATGAAAGTCGTTTTGATATCTTCGGATTGATAAACTTCTGGATTAGTGGCGGACGGGTGAGTAACGCGTGAGCAATCTGCCTTACACAAAGGGATAGCCTCGGGAAACCGGGATTAATACCATATGATATCTCAACTTCGCATGAAGATGAGATTAAAGAATTTCGGTGTAAGATGAGCTCGCGTCCCATTAATTAGTTGGTGAGGGTAACGGCCCACCAAGATAGCGATGGGTAGCCGATCTAAGAGGATGACCGGCCACATTGGAACTGAGAAACGGTCCAA	0.00805905	0	0	0	0	0	0	0	0	0	0	0	0	0	0	0	0	0	0	0	0	0	0	0	1.19274	0	0	0	0	0	0	0	0	0	0	0	0	0	0	0	0	0	0	0	0	0	0
	749	GACGAACGCTGGCGGCGTGCTTAACACATGCAAGTCGAACGATGAAGCCTAGCTTGCTAGGTGGATTAGTGGCGAACGGGTGAGTAATACGTGAGTAACCTACCTTTAACTCTGGGATAAGCCTGGGAAACTGGGTCTAATACCGGATACGACCAATCTCCGCATGGGGTGTTGGTGGAAAGCGTTATGGAGTGGTTTTAGATGGGCTCACGGCCTATCAGCTTGTTGGTGAGGTAATGGCTTACCAAGGCGACGACGGGTAGCCGGCCTGAGAGGGTGACCGGCCACACTGGGACTGAGACACGGCCCAG	0.00671569	0	0	0	0	0	0	0	0	0	0	0	0	0	0	0	0	0	0	0	0	0	0	0	0	0	0	0	0	0	0	0	0	0	0	0	0	0	0	0	0	0	0	0	0	0	0.993921
	750	GATGAACGCTAGCTACAGGCTTAACACATGCAAGTCGAGGGGCAGCATTTTAGTTTGCTTGCAAACTAAAGATGGCGACCGGCGCACGGGTGAGTAACACGTATCCAACCTGCCGATAACTCGGGGATAGCCTTTCGAAAGAAAGATTAATATCCGATAGTATATTAAAACCGCATGGTTTTACTATTAAAGAATTTCGGTTATCGATGGGGATGCGTTCCATTAGTTTGTTGGCGGGGTAACGGCCCACCAAGACTACGATGGATAGGGGTTCTGAGAGGAAGGTCCCCCACATTGGAACTGAGACACGGTCCAA	0.00606454	0	0	0	0	0	0	0	0	0.0504583	0	0	0	0.0356662	0	0	0.00703482	0	0	0	0	0	0	0	0	0	0	0	0	0.00678449	0	0	0	0	0	0	0	0	0	0	0	0	0	0.215832	0.00809957	0	0.0328569
	751	GATGAACGCTGGCGGCGTGCTTAACACATGCAAGTCGAACGGGAAACCTTTTATTGAAGCTTCGGCAGATTTAGCTGGTTTCTAGTGGCGGACGGGTGAGTAACGCGTGGGTAACCTGCCTTATACAGGGGGATAACAACCAGAAATGGTTGCTAATACCGCATAAGCGCACAGGACCGCATGGTCCGGTGTGAAAAACTCCGGTGGTATAAGATGGACCCGCGTTGGATTAGCTAGTTGGCAGGGTAACGGCCTACCAAGGCGACGATCCATAGCCGGCCTGAGAGGGTGAACGGCCACATTGGGACTGAGACACGGCCCAG	0.00703576	0	0	0	0	0	0	0	0	0	0	0	0	0	0	0	0	0	0	0	0	0	0	0	0	0	0	0	0	0	0	0	0	0	0	0	0	0	0	0.0026286	0	0	0	0	0	0	0
	752	GACGAACGCTGGCGGCATGCTTAACACATGCAAGTCGAACGGGCTGATTCCTTCGGGATGAAAGCTAGTGGCGAACGGGTGAGTAATGTATGAGTAACCTGCCTCTATCTACGGGATAACATTTGGAAACAAGTGCTAATACGGTATAAGACCACAGCACCGCATGGTGCAGGGGTAAAAGATTTATCGGATAGAGATGGACTCATATCCCATTAGCTAGTTGGTGAGATAATAGCCCACCAAGGCGACGATGGGTAGCCGAGCTGAGAGGCTGATCGGCCACATTGGAACTGAAACACGGTCCAG	0.00626289	0	0	0	0	0	0	0	0	0	0	0	0	0	0	0	0	0	0	0	0	0	0	0	0	0	0	0	0	0	0	0	0	0	0	0	0	0	0	0	0	0	0	0	0	0	0
	753	GATGAACGCTAGCGGCAGGCCTAACACATGCAAGTCGAGGGGCAGCACGGTGTAGCAATACACTGGTGGCGACCGGCGCACGGGTGCGTAACGCGTATGCAACCTACCCATAACAGGGGGATAACACTGAGAAATTGGTACTAATACCCCATAACATCAGGACCGGCATCGGTTCTGGTTGAAAACTCCGGTGGTTATGGATGGGCATGCGTTGTATTAGCTGGTTGGTGAGGTAACGGCTCACCAAGGCAACGATACATAGGGGGACTGAGAGGTTAACCCCCCACATTGGTACTGAGACACGGACCAA	0.00273203	0	0	0	0	0	0	0	0	0	0	0	0	0.202108	0	0	0	0	0	0	0	0	0	0	0	0	0	0	0	0	0	0	0	0	0	0.0263089	0	0	0	0.00525721	0	0	0	0.132284	0	0	0
	754	GATCAACGCTGGCGGCGTGCCTAATACATGCAAGTCGAACGCCGGACACCTAGCTTGCTAGGGAGAAGGAGTGGCGAACGGGTGAGTAATACATAAGCAATCTGCCCACAAAGACTGGGATAACCTCTGGAAACGGGGACTAATACCGGATAGGTAGGAGAGAGGCATCTTTCTTCTATTAAAGATGAGAAGCACTAGTGGATGAGCTTATGGCGCATTAGTTAGTTGGTGAGGTAACGGCTCACCAAGACGATGATGCGTAGCCGGCCTGAGAGGGTGAACGGCCACATTGGGACTGAGACACGGCCCAG	0.00664311	0	0	0	0	0	0	0	0	0	0	0	0	0	0	0	0	0	0	0	0	0	0	0	0	0	0	0	0	0	0	0	0	0	0	0	0	0	0	0	0	0	0	0	0	0	0
	755	GATGAACGCTAGCTACAGGCTTAACACATGCAAGTCGAGGGGCATCAGGAAGAAAGCTTGCTTTCTTTGCTGGCGACCGGCGCACGGGTGAGTAACACGTATCCAACCTGCCCTTTACTCGGGGATAGCCTTTCGAAAGAAAGATTAATACCCGATGGCATAATGATTCCGCATGGTTTCATTATTAAAGGATTCCGGTAAAGGATGGGGATGCGTTCCATTAGGTTGTTGGTGAGGTAACGGCTCACCAAGCCTTCGATGGATAGGGGTTCTGAGAGGAAGGTCCCCCACATTGGAACTGAGACACGGCCCAG	0.00521221	0	0	0	0.00941886	0	0	0.238211	0	0	0	0	0.00925526	0.0198145	0	0	0	0	0	0	0.00478252	0	0	0	0	0	0	0	0	0.0203535	0.00196198	0	0.00238373	0.00438145	0	0	0.00277223	0	0	0	0	0	0.00413437	0.041774	0	0	0
	756	GATGAACGCTGGCGGCGTGCCTAACACATGCAAGTCGAACGGGGTTCTATATCGGAAGTTTTCGGATGGAAGAGATAGAACTCAGTGGCGGACGGGTGAGTAACACGTGGGTAACCTGCCTCATAGAGGGGGATAACAGAGAGAAATCACTGCTAATACCGCATAAGCACACGGGATCGCATGATCCAGGGTGAAAAGATTTATCGCTATGAGATGGACTCGCGTCTGATTAGCTGGTTGGCGGGGTAAAGGCCCACCAAGGCGACGATCAGTAGCCGATCTGAGAGGATGGCCGGCCACATTGGGACTGAGACACGGCCCAG	0.00666912	0	0	0	0	0	0	0	0	0	0	0.87777	0	0	0	0	0	0	0	0	0	0	0	0	0	0	0	0	0	0	0	0	0	0	0	0	0	0	0	0	0	0	0	0	0	0	0
	757	AACGAACGCTGGCGGCATGCCTAATACATGCAAGTCGAACGAGACCTTCGGGTCTAGTGGCGCACGGGTGCGTAACGCGTGGGAATCTGCCCTTGGGTTCGGAATAACGTCGGGAAACTGACGCTAATACCGGATGATGACGAAAGTCCAAAGATTTATCGCCCAGGGATGAGCCCGCGTAGGATTAGCTAGTTGGTGAGGTAAAGGCTCACCAAGGCGACGATCCTTAGCTGGTTTGAGAGGATGATCAGCCACACTGGGACTGAGACACGGCCCAG	0.00638056	0	0	0	0	0	0	0	0	0	0	0	0	0	0	0	0	0	0	0	0	0	0	0	0	0	0	0	0	0	0	0	0	0	0	0	0	0	0	0	0	0	0	0.041774	0	0	0
	758	GATGAACGCTGGCGGCATGCCTAATACATGCAAGTCGAACGGAACTTACTTGTTAAGTTCAGTGGCGAACGGGTGAGTAACACGTAGATAACCTGCCCATACCCGGGGGATACGCTTTGGAAACGAAGTCTAAAACCCCATCCGAAAGAACAAGGCATCTTGTCCTTTTTAAACAGGCCACCAAGCCTGGGGGATGAATGGATCTGCGGTGCATTAGTTAGTTGGTAAGGCAACGGCTTACCAAGGCGATGATGCATAGCCGGCCTGAGAGGGCGATCGGCCACACTGGGACTGAGACACGGCCCAG	0.00805967	0	0	0	0	0	0	0	0	0	0	0	0	0	0	0	0	0	0	0	0.0239126	0	0	0	0	0	0	0	0	0	0	0	0	0	0	0	0	0	0	0.567779	0	0	0	0.584836	0	0	0
	759	ATTGAACGCTGGCGGCAGGCCTAACACATGCAAGTCGAGCGGATGACGGGAGCTTGCTCCCTGATTTAGCGGCGGACGGGTGAGTAATGCCTAGGAATCTGCCTGGTAGTGGGGGATAACGTTCCGAAAGGAACGCTAATACCGCATACGTCCTACGGGAGAAAGCAGGGGACCTTCGGGCCTTGCGCTATCAGATGAGCCTAGGTCGGATTAGCTAGTTGGTGAGGTAATGGCTCACCAAGGCGACGATCCGTAACTGGTCTGAGAGGATGATCAGTCACACTGGAACTGAGACACGGTCCAG	0.00620861	0	0	0	0	0.00482114	0	0	0	0	0	0	0	0	0	0	0	0	0	0	0	0	0	0	0	0	0	0	0	0	0	0	0	0	0	0	0	0	0	0	0.00307806	0	0	0	0	0.018655	0
	761	AGTGAACGCTGGCGGCGTGCCTAATACATGCAAGTCGAACGGACGAGTAAGAGCTTGCTCTTATGAGTTAGTGGCGCACGGGTGAGTAATGTATAGCTAATCTGCCCTACACTAGAGGACAACAGTTGGAAACGACTGCTAATACTCTATACACCTCTCTAGCATAAGTTAGATAGGGAAAGTTTTTCGGTGTAGGATGAGGCTATATTGTATCAGCTAGTTGGTGAGGTAATGGCTCACCAAGGCTATGACGCATAACTGGTCTGAGAGGATGATCAGTCACACTGGAACTGAGACACGGTCCAG	0.00652043	0	0.0126417	0	0	0	0	0	0	0	0	0	0	0	0	0	0	0	0	0	0	0	0	0	0	0	0.0090435	0	0	0	0	0	0	0	0	0	0	0	0	0	0	0	0	0.0556987	0	0	0
	762	GATGAACGCTGGCGGCGTGCCTAACACATGCAAGTCGAACGAGATGCGTATTGGAAAGCTTTGGCCGGAAGATGCGTTATCTAGTGGCGGACGGGTGAGTAACACGTGGGTAACCTGCCTTATGGAGGGGGATAACAGAGAGAAATCACTGCTAATACCGCATAAGCACACATTGCCGCATGGCAGAGTGTGAAAAGATTTATCGCCATAAGATGGACCCGCGTCTGATTAGCCAGTTGGCAGGGTAAAAGCCTACCAAAGCAACGATCAGTAGCCGATCTGAGAGGATGACCGGCCACATTGGGACTGAGACACGGCCCAA	0.00412286	0	0	0	0	0	0	0	0	0	0.479616	0	0	0	0	0	0	0	0	0	0	0	0	0	0	0	0	0	0	0	0	0	0	0	0	0	0	0	0	0	0	0	0	0.020887	0	0	0
	763	ATTGAACGCTGGCGGAATGCTTTACACATGCAAGTCGAGCGGCAGCGCGGGGGCAACCCTGGCGGCGAGCGGCGAACGGGTGAGTAACACATCGGAACGTACCCTATCGTGGGGGATAACGAATCGAAAGATTCGCTAATACCGCATACGACCTGAGGGTGAAAGCGGGGGATCGCAAGACCTCGCGCGATTGGAGCGGCCGATGGCGGATTAGCTAGTTGGTGAGGTAAAGGCTCACCAAGGCGACGATCCGTAGCTGGTCTGAGAGGACGACCAGCCACACTGGAACTGAGACACGGTCCAG	0.000138501	0.00374967	0	0	0	0	0	0	0	0	0	0	0	0	0	0	0	0	0	0	0	0	0	0	0	0	0	0	0	0	0	0	0	0	0	0	0	0	0	0	0	0	0	0	0	0	0
	765	AGCGAACGCTGGCGGCAGGCTTAACACATGCAAGTCGAACGGGCTTCTTCGGAAGTCAGTGGCAGACGGGTGAGTAACACGTGGGAACGTGCCCTTCGGTTCGGAATAACTCAGGGAAACTTGAGCTAATACCGGATACGCCCTTTTGGGGAAAGGTTTACTGCCGAAGGATCGGCCCGCGTCTGATTAGCTTGTTGGTGGGGTAACGGCCTACCAAGGCGACGATCAGTAGCTGGTCTGAGAGGATGATCAGCCACACTGGGACTGAGACACGGCCCAG	0.00767922	0	0	0	0.0470943	0	0	0	0	0	0	0	0	0	0	0.00402512	0	0	0	0	0	0	0	0	0	0	0	0	0	0	0	0	0	0.0438145	0	0	0	0	0	0.704466	0	0	0	0.0765857	0	0	0
	766	GACGAACGCTGGCGGCGTGCTTAACACATGCAAGTCGAACGGAGCACCCTTGATTGAGGTTTCGGCCAAATGATAGGAATGCTTAGTGGCGGACTGGTGAGTAACGCGTGAGGAACCTGCCTTTCAGAGGGGGACAACAGTTGGAAACGACTGCTAATACCGCATGACGCATTTTGATCGCATGGTCGAAATGCCAAAGATTTATCGCTGAAAGATGGCCTCGCGTCTGATTAGCTAGTTGGTGAGGTAACGGCCCACCAAGGCGACGATCAGTAGCCGGACTGAGAGGTTGACCGGCCACATTGGGACTGAGATACGGCCCAG	0.00702879	0	0	0	0	0	0	0	0	0	0	0	0	0.00792581	0	0	0	0	0	0	0	0	0	0	0	0	0	0	0	0	0	0	0	0	0	0	0	0	0	0	0	0.0265315	0	0	0	0	0
	767	GATGAACGCTGGCGGCGTGCCTAATACATGCAAGTCGAGCGAACGGACGAGAAGCTTGCTTCTCTGATGTTAGCGGCGGACGGGTGAGTAACACGTGGATAACCTACCTATAAGACTGGGATAACTTCGGGAAACCGGAGCTAATACCGGATAATATTTTGAACCGCATGGTTCAAAAGTGAAAGGCGGTCTTGCTGTCACTTATAGATGGATCCGCGCTGCATTAGCTAGTTGGTAAGGTAACGGCTTACCAAGGCAACGATGCATAGCCGACCTGAGAGGGTGACCGGCCACACTGGGACTGAGACACGGCCCAG	0.00606222	0	0.00210695	0	0	0	0	0	0	0	0	0	0	0	0	0	0	0	0	0	0	0	0	0	0	0	0	0	0	0	0	0	0	0	0	0	0	0	0	0.0026286	0	0	0	0	0	0	0
	769	ATTGAACGCTGGCGGCAGGCTTAACACATGCAAGTCGAACGGTAACATAAAGAAGCTTGCTTCTTTGATGACGAGTGGCGGACGGGTGAGTAATGCTTGGGAATCTAGCTTATGGAGGGGGATAACTATTGGAAACGATAGCTAATACCGCATAATAGTAGATGTTGCATGACATTTGCTTAAAAGGTGCAATTGCATCACTACCCGATGGACCTGCGTTGTATTAGCTAGTTGGTGGGGTAACGGCTCACCAAGGCAACGATACATAGCCGACCTGAGAGGGTGATCGGCCACACTGGGACTGAGACACGGCCCAG	0.00632717	0	0	0	0	0	0	0	0	0	0	0	0	0	0	0	0	0	0	0	0	0	0	0	0	0	0	0	0	0	0	0	0	0	0	0	0	0	0	0	0	0	0	0	0	0	0.936422
	770	GATGAACGCTGGCGGCGTGCCTAATACATGCAAGTCGAGCGAACCACCTTGGTGGTGAGCGGCGGACGGGTGAGTAACACGTAGGTAACCTGCCCATAAGATGGGGACAACCACCGGAAACGGTGGCTAATACCGAATAAAATTTTCTCTCGCATGAGAGGGAATTGAAAGGCGGCGCAAGCTGCCGCTTATGGATGGACCTGCGGTGCATTAGCTAGTTGGTGGGGTAACGGCTCACCAAGGCAACGATGCATAGCCGACCTGAGAGGGTGAACGGCCACACTGGGACTGAGACACGGCCCAG	0.00638479	0	0	0	0	0	0	0	0	0	0	0	0	0	0	0	0	0	0	0	0	0	0	0	0	0	0	0	0	0	0	0	0	0	0	0	0	0	0	0.0394291	0	0	0	0.0348117	0	0	0.870708
	771	AGCGAACGCTGGCGGCAGGCTTAACACATGCAAGTCGAACGGGCACTTCGGTGCTAGTGGCAGACGGGTGAGTAACACGTGGGAACGTACCTTTCGGTTCGGAATAATCCAGGGAAACTTGGACTAATACCGGATACGCCCTTCGGGGGAAAGATTTATCGCCGATAGATCGGCCCGCGTCTGATTAGCTAGTTGGTGAGGTAATGGCTCACCAAGGCGACGATCAGTAGCTGGTCTGAGAGGATGATCAGCCACATTGGGACTGAGACACGGCCCAA	0.00669945	0	0	0	0	0	0	0	0	0	0	0	0	0	0	0	0	0	0	0	0	0	0	0	0	0	0	0	0	0	0	0	0	0	0	0	0	0	0	0	0	0	0	0	0	0	0
	772	GATGAACGCTGACAGAATGCTTAACACATGCAAGTCAACTTGAATTTGGGTTTTTAACTTAGGTTTGGGTGGCGGACGGGTGAGTAACGCGTAAAGAACTTGCCTCACAGCTAGGGACAACATTTGGAAACGAATGCTAATACCTAATATTATGATAATAGGGCATCCTATAATTATGAAAGCTATAAGCGCTGTGAGAGAGCTTTGCGTCCCATTAGCTAGTTGGAGAGGTAACGGCTCACCAAGGCGATGATGGGTAGCCGGCCTGAGAGGGTGATCGGCCACAAGGGGACTGAGACACGGTCCAA	0.00608373	0	0	0	0	0	0	0.206612	0.0126952	0	0	0	0	0	0.00612164	0	0	0	0	0	0	0.0120573	0	0	0	0	0.358725	0	0	0	0	0	0.17878	0	0	0	0	0	0	0	0	0	0	0	0	0	0
	773	ATTGAACGCTGGCGGCAGGCCTAACACATGCAAGTCGAGCGGATGACGGGAGCTTGCTCCTGGATTCAGCGGCGGACGGGTGAGTAATGCCTAGGAATCTGCCTGGTAGTGGGGGACAACGTTTCGAAAGGAACGCTAATACCGCATACGTCCTAAGGGAGAAAGCAGGGGACCTTCGGGCCTTGCGCTATCAGATGAGCCTAGGTCGGATTAGCTTGTTGGTGAGGTAATGGCTCACCAAGGCGACGATCCGTAACTGGTCTGAGAGGATGATCAGTCACACTGGAACTGAGACACGGTCCAG	0.000235635	0	0	0	0	0	0	0	0	0	0	0	0	0	0	0	0	0	0	0	0	0	0	0	0	0	0	0	0	0	0	0	0	0	0	0	0	0	0	0	0	0.00294794	0	0	0	0	0
	774	AACGAACGCTGGCGGCATGCCTAACACATGCAAGTCGAACGAGATCTTCGGGTCTAGTGGCGCACGGGTGCGTAACGCGTGGGAATCTGCCCTTTGGTTCGGAATAACAGTTGGAAACGACTGCTAATACCGGATGATGACGTTAAGTCCAAAGATTTATCGCCAGAGGATGAGCCCGCGTAGGATTAGCTAGTTGGTGTGGTAAAGGCGCACCAAGGCGACGATCCTTAGCTGGTCTGAGAGGATGATCAGCCACACTGGGACTGAGACACGGCCCAG	0.00604839	0	0	0	0	0	0	0	0	0	0	0	0	0	0	0	0	0	0	0	0	0	0	0	0	0	0	0	0	0	0	0	0	0	0	0	0	0	0	0	0	0	0	0	0	0	0
	775	GACGAACGCTGGCGGCGTGCCTAATACATGCAAGTAGAACGCTGAAGGAGGAGCTTGCTCTTCTGGATGAGTTGCGAACGGGTGAGTAACGCGTAGGTAACCTGCCTGGTAGCGGGGGATAACTATTGGAAACGATAGCTAATACCGCATAATAGTAGATGTTGCATGACATTTACTTGAAAGGTGCAATTGCATCACTACCAGATGGACCTGCGTTGTATTAGCTAGTTGGTGGGGTAACGGCTCACCAAGGCGACGATACATAGCCGACCTGAGAGGGTGATCGGCCACACTGGGACTGAGACACGGCCCAG	0.00632459	0	0	0	0	0	0.0187538	0	0	0	0	0	0	0	0	0	0	0	0	0	0	0	0	0	0	0	0	0	0	0	0	0	0	0	0	0	0	0	0	0.0105144	0	0	0	0.0278493	0	0	0.878922
	776	GATGAACGCTGGCGGCGTGCCTAACACATGCAAGTCGAACGGAGATTACGGACGGAAGTTTTCGGATGGAAGACTGTAATTCTTAGTGGCGGACGGGTGAGTAACGCGTGGGCAACCTGCCCTATACAGGGGGATAGCAGCTGGAAACGGCTGGTAAGACCGCATAAGTCGGCGGAACCGCATGGTTTTGTCGGGAAATGAGCAATCAGGTATAGGATGGGCCCGCGTCCGATTAGCCAGTTGGCAGGGTAAAAGCCTACCAAAGCGACGATCGGTAGCCGGACTGAGAGGTCGGACGGCCACATTGGGACTGAGACACGGCCCAA	0.00628655	0	0	0	0	0	0	0	0	0	0	0.803709	0	0	0	0	0	0	0	0	0	0	0	0	0	0	0	0	0	0	0	0	0	0	0	0	0	0	0	0	0	0	0	0	0	0	0
	777	ATTGAACGCTGGCGGCAGGCTTAACACATGCAAGTCGAACGGTAGCAGGAGAAAGCTTGCTTTCTTGCTGACGAGTGGCGGACGGGTGAGTAATGCTTGGGAATCTGGCTTATGGAGGGGGATAACTACGGGAAACTGTAGCTAATACCGCGTAGTATCGGAAGATGAAAGTGCGGGACCGTAAGGCCGCATGCCATGAGATGAGCCCAAGTGGGATTAGGTAGTTGGTGGGGTAAAGGCCTACCAAGCCTGCGATCTCTAGCTGGTCTGAGAGGATGGCCAGCCACACTGGAACTGAGACACGGCCCAG	0.00583326	0	0	0	0	0	0	0	0	0	0	0	0	0	0	0	0	0	0	0	0	0	0	0	0	0	0.0090435	0	0	0	0	0	0	0	0	0	0	0	0	0	0	0	0	0	0	0	0.85428
	778	ATTGAACGCTGGCGGCATGCTTTACACATGCAAGTCGAACGGCAGCACGAAAGAGCTTGCTCTTTTGGTGGCGAGTGGCGAACGGGTGAGTAATGCATCGGAACGTACCGAGTAATGGGGGATAACTATCCGAAAGGATAGCTAATACCGCATACGCTTTGAGAAGGAAAGTGGGGGCTCTTCGGACCTCACGTTATTCGAGCGGCCGATGTCTGATTAGCTAGTTGGTGGGGTAAAGGCCTACCAAGGCGACGATCAGTAGCGGGTCTGAGAGGATGATCCGCCACACTGGGACTGAGACACGGCCCAG	0.0060879	0	0.0231764	0	0	0	0	0	0	0	0	0	0	0	0	0	0	0	0	0	0	0	0	0	0	0	0	0	0	0	0	0	0	0	0	0	0	0	0	0.184002	0	0	0	0	0	0	0
	779	GATAAACGCTGGCGGCGTGCATAACACATGCAAGTCGAACGATGAAACTTAACAGATTCCTTCGGGGAGACGTTAAGCGGATTAGTGGCGAACGGGTGAGTAACACGTGAGTAACCTGCCTTACACAAGGGGATAGCCATTGGAAACGATGAATAATACCCTATGACGTAAAGTAGTCGCATGACAACTTTACCAAAGTGCTTAGTGGTGTAAGATGGACTTGCGTCTGATTAGCTAGTTGGTGAGATAAAAGCCCACCAAGGCGACGATCAGTAGCCGGCTTGAGAGAGTGTACGGCCACATTGGGACTGAGACACGGCCCAA	0.00637393	0	0	0	0	0	0	0	0	0	0	0	0	0	0	0	0	0	0	0	0	0	0	0	0	0	0.0030145	0	0	0.749686	0	0	0	0	0	0	0	0	0	0	0	0	0	0	0	0	0
	780	AGCGAACGCTGGCGGCAGGCTTAACACATGCAAGTCGAGCGGGCGTAGCAATACGTCAGCGGCAGACGGGTGAGTAACACGTGGGAACGTACCTTTTGGTTCGGAACAACTGAGGGAAACTTCAGCTAATACCGGATAAGCCCTAACGGGGAAAGATTTATCGCCGAAAGATCGGCCCGCGTCTGATTAGCTAGTTGGTGAGGTAATGGCTCACCAAGGCGACGATCAGTAGCTGGTCTGAGAGGATGATCAGCCACACTGGGACTGAGACACGGCCCAG	0.00367483	0	0	0	0	0	0	0	0	0	0	0	0	0	0	0	0	0	0	0	0	0	0	0	0	0	0	0	0	0	0	0	0	0	0	0	0	0	0	0	0	0	0	0	0	0	0
	781	GACGAACGCTGGCGGCATGCCTAATACATGCAAGTCGAACGATGATATCACTGCTTGCAGTGATTGATTAGTGGCGAACGGGTGAGTAACACGTGAGGAACTTGCCCATGAGCGGGGGACAACATTCGGAAACGGATGCTAATACCCCATAGGTGGATTGGTCGCATGACGAATTCATTAAAGGTGGCTTTGCTACCACTCATGGATAGCCTCGCGGCGTATTAGCTAGTTGGTAAGGTAATGGCTTACCAAGGCAGTGATACGTAGCCGACTTGAGAGGGTGATCGGCCACACTGGGACTGAGACACGGCCCAG	0.00634796	0	0	0	0	0	0	0	0	0	0	0	0	0	0	0	0	0	0	0	0	0	0	0	0	0	0	0	0	0	0	0	0	0	0	0	0	0	0	0	0	0	0	0.250644	0	0	0
	782	GATGAACGCTAGCTACAGGCTTAACACATGCAAGTCGAGGGGCATCAGGAAGAAAGCTTGCTTTCTTTGCTGGCGACCGGCGCACGGGTGAGTAACACGTATCCAACCTGCCCTTTACTCGGGGATAGCCTTTCGAAAGAAAGATTAATACCCGATAGCATAATGATTCCGCATGGTTTCATTATTAAAGGATTCCGGTAGAGGATGGGGATGCGTTCCATTAGGTTGTTGGTGAGGTAACGGCTCACCAAGCCGGCGATGGATAGGGGTTCTGAGAGGAAGGTCCCCCACATTGGAACTGAGACACGGTCCAA	0.00482179	0	0	0	0	0	0	0.00243072	0	0.00420486	0	0	0	0.00396291	0	0	0	0	0	0	0	0	0	0	0	0	0	0	0	0	0	0	0	0	0	0	0	0	0	0	0	0	0	0	0	0	0
	783	GACGAACGCTGGCGGCGTGCTTAACACATGCAAGTCGAACGGAAAGGCCCTGCTTGCAGGGTACTCGAGTGGCGAACGGGTGAGTAACACGTGGGTGATCTGCCTCGTACTTCGGGATAAGCTTGGGAAACTGGGTCTAATACCGGATATAACCTTCCTTTAGTGTGGGGGGTGGAAAGTTTTTTCGGTACGAGATGAGCCCGCGGCCTATCAGCTTGTTGGTGGGGTAATGGCCTACCAAGGCGTCGACGGGTAGCCGGCCTGAGAGGGTGGACGGCCACATTGGGACTGAGATACGGCCCAG	0.00401244	0	0.00210695	0	0.0847697	0	0	0	0	0	0	0	0	0	0	0.00805023	0.0351741	0	0	0	0	0.00904295	0	0	0	0.00386937	0	0	0.00899604	0	0	0	0	0	0	0	0	0	0	0	0	0	0	0	0	0	0
	784	GACGAACGCTGGCGGCGTGCTTAACACATGCAAGTCGAACGGAAAGGCCTCTTCGGAGGTACTCGAGTGGCGAACGGGTGAGTAACACGTGGGTGATCTGCCCTGCACTCTGGGATAAGCCTGGGAAACTGGGTCTAATACCGGATAGGACCATGCTTTAGTGTGTGTGGTGGAAAGTTTTTTCGGTGTAGGATGAGCCCGCGGCCTATCAGCTTGTTGGTGGGGTAATGGCCTACCAAGGCGGCGACGGGTAGCCGGACTGAGAGGTTGGTCGGCCACATTGGGACTGAGATACGGCCCAG	0.00850475	0	0	0	0	0	0	0	0	0	0	0	0	0	0	0	0	0	0	0	0	0	0	0	0	0	0	0	0	0	0	0	0	0	0	0	0	0	0	0	0	0	0	1.10701	0	0	0
	785	GATGAACGCTAGCTACAGGCTTAACACATGCAAGTCGCGGGGCAGCATGTCGGTTGCTTGCAACCGATGATGGCGACCGGCGCACGGGTGAGTAACGCGTATCCAACCTGCCCTTCACCACGGAATAATCCAGTGAAAATTGGTCTAATACCGTATGAGGTCATACGATGGCATCAGAATATGACGAAAGGTTTGGCGGTGAAGGATGGGGATGCGTCTGATTAGCTAGTTGGTGGGGTAACGGCTCACCAAGGCGACGATACATAGGGGGACTGAGAGGTTAACCCCCCACACTGGTACTGAGACACGGACCAG	0.00610517	0	0	0	0	0	0	0	0	0	0	0	0	0	0	0	0	0	0	0	0	0	0	0	0	0	0	0	0	0	0	0	0	0	0	0	0	0	0	0	0	0	0	0	0	0	0.903565
	786	GATGAACGCTGGCGGCGTGCTTAACACATGCAAGTCGAACGGAAAGGCCCAAGCTTGCTTGGGTGCTCGAGTGGCGAACGGGTGAGTAACACGTGGGTGATCTGCCCTGCACTTCGGGATAAGCCTGGGAAACTGGGTCTAATACCGGATAGGACGATGGTTTGGATGCCATTGTGGAAAGTTTTTTCGGTGTGGGATGAGCTCGCGGCCTATCAGCTTGTTGGTGGGGTAATGGCCTACCAAGGCGTCGACGGGTAGCCGGCCTGAGAGGGTGTACGGCCACATTGGGACTGAGATACGGCCCAG	0.00153524	0	0	0	0.0188377	0.00241057	0	0	0	0	0	0	0	0	0	0.0322009	0	0	0	0	0	0	0	0	0	0	0	0	0	0	0	0	0	0	0	0	0	0	0	0	0	0	0	0	0	0	0
	787	GATGAACGCTGACAGACTGCTTAACACATGCAAGTCAACTTGAATTTGGGTTTTTAACTTAGATTTGGGTGGCGGACGGGTGAGCAACGCGTAAAGAACTTGCCTCACAGCTAGGGACAACATTTAGAAATGAATGCTAATACCTGATATTATGATTTTAAGGCATCTTAGAATTATGAAAGCTATAAGCACTGTGAGAGAGCTTTGCGTCCCATTAGCTAGTTGGAGAGGTAACAGCTCACCAAGGCAATGATGGGTAGCCGGCCTGAGAGGGTGAACGGCCACAAGGGGACTGAGACACGGCCCTT	0.0044238	0	0	0	0	0	0	0	0	0	0	0	0	0	0	0	0	0	0	0	0	0	0	0	0	0	0	0	0	0	0	0	0	0	0	0	0	0	0	0	0	0	0	0	0.00539971	0	0
	788	ATTGAACGCTGGCGGCAGGCTTAACACATGCAAGTCGAACGGTAACATAAAGAAGCTTGCTTCTTTGATGACGAGTGGCGGACGGGTGAGTAACACGTGGATAACCTACCTATAAGACTGGGATAACTTCGGGAAACCGGAGCTAATACCGGATAATATTTTGAACCGCATGGTTCAAAAGTGAAAGACGGTCTTGCTGTCACTTATAGATGGATCCGCGCTGCATTAGCTAGTTGGTAAGGTAACGGCTTACCAAGGCAACGATGCATAGCCGACCTGAGAGGGTGATCGGCCACACTGGAACTGAGACACGGTCCAG	0.00588293	0	0.0042139	0	0	0.0120528	0	0	0	0	0	0	0	0	0	0	0	0	0	0	0	0	0	0	0	0	0	0	0	0	0	0	0	0	0	0	0	0	0	0	0	0	0	0	0	0	0
	789	GACGAACGCTGGCGGCGTGCCTAATACATGCAAGTAGAACGCTGAGGACTGGTGCTTGCACCGGTCCAAGGAGTTGCGAACGGGTGAGTAACGCGTAGGTAACCTACCTCATAGCGGGGGATAACTATTGGAAACGATAGCTAATACCGCATAAAAGTGTTTAACCCATGTTAAACATTTAAAAGGTGCAATTGCATCACTATGAGATGGACCTGCGTTGTATTAGCTAGTTGGTGAGCCGTTACCTCACCAAGGCGACGATACATAGCCGACCTGAGAGGGTGATCGGCCACACTGGGACTGAGACACGGCCCAG	0.00063359	0	0	0	0	0	0	0	0	0	0	0	0	0	0	0	0	0	0	0	0	0	0	0	0	0	0	0	0	0	0.0137338	0.00243333	0	0	0	0	0	0	0	0	0.0307806	0.00294794	0	0	0	0	0
	790	GACGAACGCTGGCGGCGTGCCTAATACATGCAAGTTGAGCGCTGAAGGTTGGTACTTGTACCAACTGGATGAGCAGCGAACGGGTGAGTAACGCGTGGGGAATCTGCCTTTGAGCGGGGGACAACATTTGGAAACGAATGCTAATACCGCATAAAAACTTTAAACACAAGTTTTAAGTTTGAAAGATGCAATTGCATCACTCAAAGATGATCCCGCGTTGTATTAGCTAGTTGGTGAGGTAAAGGCTCACCAAGGCGATGATACATAGCCGACCTGAGAGGGTGATCGGCCACATTGGGACTGAGACACGGCCCAA	0.00550661	0	0	0	0	0	0	0	0	0	0	0	0	0	0	0	0	0	0	0	0	0	0	0	0	0	0	0	0	0	0	0	0	0	0	0	0	0	0.338713	0	0	0	0	0.139247	0	0	0
	791	GATGAACGCTGGCGGCGTGCCTAACACATGCAAGTCGAGCGAGAAACCTGTAATTGAAACTTCGGTAGATTTTATAGGCGGAAAGCGGCGGACGGGTGAGTAACGCGTAGGCAACCTGCCCTTTGCAGAGGGATAGCCTCGGGAAACCGGGATTAAAACCTCATAATACTGCAAATTCACATGTAATTGCAGTCAAAGATTTATCGGCAAAGGATGGGCCTGCGTCTGATTAGTTAGTTGGTGGGGTAACGGCTCACCAAGGCGATGATCAGTAGCCGACCTGAGAGGGTGATCGGCCACATTGGAACTGAGACACGGTCCAA	0.00318606	0	0	0	0	0	0	0	0	0	0	0	0	0	0	0	0	0.00304664	0	0	0	0	0	0	0.250648	0	0	0	0	0.0814139	0	0	0	0	0	0.0263089	0	0	0	0	0	0	0	0	0	0	0
	792	GATGAACGCTGACAGAATGCTTAACACATGCAAGTCTTTGGCAAAGTTGTGCTTGCACAGCCTAGCCAAGGCGGACGGGTGAGTAACGCGTAAGGAACTTGCCCTGCAGTCAGGGATAACAGACGGAAACGACTGATAAGACCTGGTAAAGTCAGGCGGACTCATGTCCAGCCTGATGAAAAGAGATGCTGCAGGAGAGCCTTGCGTCCTATTAGCTTGTTGGTGGAGTAACGGCCCACCAAGGCGATGATAGGTAGCCGGCCTGAGAGGGTGGACGGCCACAAGGGGACTGAGATACGGCCCTT	0.00578107	0	0	0	0	0	0	0	0	0	0	0	0	0	0	0	0	0	0	0	0	0	0	0	0	0	0	0	0	0	0	0	0	0	0	0	0	0	0	0	0	0	0	0	0	0	0
	793	GATGAACGCTAGCGATAGGCTTAACACATGCAAGTCGAGGGGCAGCATGGTCTTAGCTTGCTAAGACTGATGGCGACCGGCGCACGGGTGCGTAACGCGTATGCAACTTGCCTCACAGAGGGGGATAACCCGTCGAAAGACGGACTAATACCGCGTACACTTGGGATAGGGCATCCTGACCCAAGGAAATGAAATTCGCTGTGAGATAGGCATGCGTCCCATTAGCTAGTTGGTGAGGTAACGGCTCACCAAGGCGACGATGGGTAGGGGAACTGAGAGGTTGAACCCCCACACTGGTACTGAGACACGGACCAG	0.000480339	0	0	0	0	0.00482114	0	0	0	0	0	0	0	0	0	0	0	0	0.0662691	0	0	0	0	0	0	0	0	0	0	0	0	0	0	0	0	0	0	0	0	0	0	0	0	0	0	0	0
	795	GATGAACGCTAGCTACAGGCTTAACACATGCAAGTCGAGGGGCAGCATGACGATAGCTTGCTATTGTCGATGGCGACCGGCGCACGGGTGAGTAACGCGTATCCAACCTTCCCGTTGCTAGGGGATAACCTTGCGAAAGTAAGACTAATACCCTATGAAGTTCTTCGCAGGCATCTAAAGAGAACGAAAGATTTATCGGCAACGGATGGGGATGCGTCTGATTAGGTTGTTGGCGGGGTAACGGCCCACCAAGCCCACGATCAGTAGGGGTTCTGAGAGGAAGGTCCCCCACATTGGAACTGAGACACGGTCCAA	0.00645891	0	0	0	0	0	0	0	0	0	0	0	0	0	0	0	0	0	0	0	0	0	0	0	0	0	0	0	0	0	0	0	0	0	0	0	0	0	0	0	0	0	0	0.083548	0	0	0
	796	GACGAACGCTGGCGGCGTGCATAACACATGCAAGTCGAACGAGAATCGGGAAACGGAAGTCTTCGGACAGAAGATTCCCGAGGAAAGTGGCGGATGGGTGAGTAACGCGTAAGGAACCTGCCCTTCACTGCGGGATAGCAGCCGGAAACGACTATTAATACCGCATGACACTTTCCTCTCGCATGAGAGGGAGGTTAAAGAATTTCGGTGAAGGATGGCCTTGCGTCTGATTAGCTTGTTGGTGCGGTAACGGCGCACCAAGGCGACGATCAGTAGCCGGTCTGAGAGGATGAACGGCCACATTGGGACTGAGACACGGCCCAA	0.00637931	0	0	0	0	0	0	0	0	0	0	0	0	0	0	0.00402512	0	0	0	0	0	0	0	0	0	0	0.0030145	0	0	0.447776	0	0	0	0	0	0	0	0	0	0	0.00307806	0	0	0	0.00809957	0	0
	797	GACGAACGCTGGCGGCGTGCCTAATACATGCAAGTAGAACGCTGAAGGAGGAGCTTGCTTCTCCGGATGAGTTGCGAACGGGTGAGTAACGCGTAGGTAACCTGCCTGGTAGCGGGGGATAACTATTGGAAACGATAGCTAATACCGCATAACAGTGGATATTGCATGATATCTGCTTGAAAGGTGCAATTGCATCACTACCAGATGGACCTGCGTTGTATTAGCTAGTTGGTGGGGTAACGGCTCACCAAGGCGACGATACATAGCCGACCTGAGAGGGTGATCGGCCACACTGGGACTGAGACACGGCCCAG	0.0057485	0	0	0	0	0	0	0	0	0	0	0	0	0	0	0	0	0	0	0	0	0	0	0	0	0	0	0	0	0	0	0	0	0	0	0	0	0	0	0	0	0.00294794	0	0	0	0	0
	798	ATTGAACGCTGGCGGCAGGCTTAACACATGCAAGTCGAACGATGACTAACTAGCTTGCTAGTTATGATTAGTGGCGGACGGGTGAGTAACATTTAGGAATCTGCCTAGTAGTGGGGGATAGCTCGGGGAAACTCGAATTAATACCGCATACGACCTACGGGTGAAAGGGGGCGCAAGCTCTTGCTATTAGATGAGCCTAAATCAGATTAGCTAGTTGGTGGGGTAAAGGCCTACCAAGGCGACGATCTGTAACTGGTCTGAGAGGATGATCAGTCACACCGGAACTGAGACACGGTCCGG	0.00624554	0	0	0	0	0	0	0	0	0	0	0	0	0	0	0	0	0	0	0	0	0	0	0	0	0	0	0	0	0	0	0	0	0	0	0	0	0	0	0	0	0	0	0	0	0	0
	799	GATGAACGCTAGCGACAGGCTTAACACATGCAAGTCGAGGGGCAGCACGGGTAGCAATACCGGGTGGCGACCGGCGCACGGGTGAGTAACGCGTATGCAACTTACCTATCAGAGGGGGATAACCCGGCGAAAGTCGGACTAATACCGCATGAAGCAGGGGCCCCGCATGGGGATATTTGCTAAAGATTCATCGCTGATAGATAGGCATGCGTTCCATTAGGCAGTTGGCGGGGTAACGGCCCACCAAACCGACGATGGATAGGGGTTCTGAGAGGAAGGTCCCCCACATTGGAACTGAGACACGGTCCAA	0.00535352	0	0	0	0	0	0	0	0	0	0	0	0	0.0118887	0	0	0	0	0	0	0	0	0	0	0	0	0	0	0	0	0	0	0	0	0	0	0	0	0	0	0	0	0	0	0	0	0
	801	GATGAACGCTGGCGGCGTGCTTAACACATGCAAGTCGAGCGAAGCGGTTTCAATGAAGTTTTCGGATGGAATTGAAATTGACTTAGCGGCGGACGGGTGAGTAACGCGTGGGTAACCTGCCTTACACTGGGGGATAACAGTTAGAAATGACTGCTAATACCGCATAAGCGCACAGGGCCGCATGGTCTGGTGTGAAAAACTCCGGTGGTGTAAGATGGACCCGCGTCTGATTAGGTAGTTGGTGGGGTAACGGCCCACCAAGCCGACGATCAGTAGCCGACCTGAGAGGGTGACCGGCCACATTGGGACTGAGACACGGCCCAA	0.00613102	0	0	0	0	0	0	0	0	0	0	0	0	0.0951098	0	0	0	0	0.0165673	0	0	0	0	0	0	0	0	0	0	0.0237457	0	0	0	0	0	0	0	0	0	0	0	0.0294794	0	0	0	0	0
	802	GATGAACGCTGGCGGCGTGCTTAACACATGCAAGTCGAACGAAGCACTTTATTTGATTTCTTCGGAATGAAGATTTTGTGACTGAGTGGCGGACGGGTGAGTAACGCGTGGGTAACCTGCCTCATACAGGGGGATAACAGTTGGAAACGACTGCTAATACCGCATAAGCGCACAGGGTCGCATGACCTGGTGTGAAAAACTCCGGTGGTATGAGATGGACCCGCGTCTGATTAGCCAGTTGGTGGGGTAACGGCCTACCAAAGCGACGATCAGTAGCCGACCTGAGAGGGTGACCGGCCACATTGGGACTGAGACACGGCCCAAA	0.00588719	0	0	0	0	0	0	0	0	0	0	0	0	0	0	0	0	0	0	0	0	0	0	0	0	0	0	0	0	0	0	0	0	0	0	0	0	0	0	0	0	0	0	0.111397	0	0.00233187	0
	803	GATGAACGCTGGCGGCGTGCCTAATACATGCAAGTCGAACGCGGGCACATGTGCCCGAGTGGCGAACGGGTGAGTAATACATAAGTAACCTGGCCTTTACAGGGGGATAACTGCTGGAAACGGTAGCTAAGACCGCATAGGTACGGACACTGCATGGTGACCGTATTAAAAGTGCTGCAAGGCACTGGTAGAGGATGGACTTATGGCGCATTAGCTGGTTGGTGAGGTAACGGCTCACCAAGGCGACGATGCGTAGCCGACCTGAGAGGGTGACCGGCCACACTGGGACTGAGACACGGCCCAG	0.00498593	0.00374967	0	0	0	0	0	0	0	0	0	0	0	0	0	0	0	0	0	0	0	0	0	0	0	0	0	0	0	0	0	0	0	0	0	0	0	0	0	0	0	0	0	0.0139247	0	0	0
	804	GACGAACGCTGGCGGCGTGCTTAACACATGCAAGTCGAACGGAAAGGCCAGTGCTTGCACTGGTACTCGAGTGGCGAACGGGTGAGTAACACGTGGGTGATCTGCCTTGCACTCTGGGATAAGCTTGGGAAACTGGGTCTAATACCGGATATGAGCCGCTTTTAGTGTGGTGGTTGGAAAGTTTTTTCGGTGCAAGATGAGCTCGCGGCCTATCAGCTTGTTGGTGGGGTAATGGCCTACCAAGGCGTCGACGGGTAGCCGGCCTGAGAGGGTGTACGGCCACATTGGGACTGAGATACGGCCCAG	0.00289057	0	0	0	0	0	0	0	0	0	0	0	0	0	0	0	0	0	0	0	0	0	0	0	0	0	0	0.045696	0	0	0	0	0	0	0	0	0	0	0	0	0	0	0	0	0	0	0
	805	GATAAACGCTGGCGGCGTGCCTAATACATGCAAGTCGAACGCCGGACACCTAGCTTGCTAGGGAGAAGGAGTGGCGAACGGGTGAGTAATACATAAGCAATCTGCCCACAAAGACTGGGATAACCTCTGGAAACGGGGACTAATACCGGATAGGTAGAAGAGAGGCATCTTTCTTCTATTAAAGATGAGAAGCACTAGTGGATGAGCTTATGGCGCATTAGTTAGTTGGTGAGGTAACGGCCCACCAAGACGATGATGCGTAGCCGGCCTGAGAGGGTGAACGGCCACATTGGAACTGAGACACGGTCCAA	0.00410304	0	0.00210695	0.0209649	0	0	0	0	0	0	0	0	0	0	0	0	0	0.0548396	0	0	0	0	0	0	0	0	0	0	0	0	0	0	0	0	0	0	0	0	0	0	0	0	0	0	0	0	0
	806	GATAAACGCTGACAGAATGCTTAACACATGCAAGTCTATGAGGAAGTTTAGCTTGCTAAATGGACTCATGGCGGACGGGTGAGTAACGCGTAAAGAACTTGCCCTTTAGACTGGGATAACAGAGGGAAACTTCTGATAATACTGGATAAGTTAGTATATCGCATGATATGCAAATGAAAGCTACGGCACTAAAGGAGAGCTTTGCGTCCTATTAGCTAGTTGGTAAGGTAAGAGCTTACCAAGGCGATGATAGGTAGCCGGCCTGAGAGGGTGGACGGCCACAAGGGGACTGAGATACGGCCCTT	0.00569964	0	0	0.43048	0	0	0	0	0	0	0	0	0	0	0	0	0	0	0	0	0.00239126	0	0	0	0	0	0	0	0	0	0	0	0	0	0	0	0	0	0.403511	0	0	0	0	0	0	0	0
	807	GATGAACGCTAGCTACAGGCTTAACACATGCAAGTCGAGGGGCAGCATGACCTAGCAATAGGTTGATGGCGACCGGCGCACGGGTGAGTAACACGTATCCAACCTACCGGTTATTCTGGGATAGCCTTTCGAAAGAAAGATTAATACCGGATAGTATAACGAGAAGGCATCTTTTTGTTATTAAAGAATTTCGATAATCGATGGGGATGCGTTCCATTAGTTTGTTGGCGGGGTAACGGCCCACCAAGACATCGATGGATAGGGGTTCTGAGAGGAAGGTCCCCCACATTGGAACTGAGACACGGTCCAA	0.00593484	0	0	0	0	0	0	0	0	0	0	0	0	0	0	0	0	0	0	0	0	0	0	0	0	0	0	0	0	0	0	0	0	0	0	0	0	0	0	0	0	0	0	0	0	0.00233187	0
	808	GATTAACGCTGGCGGCGTGCATAACACATGCAAGTCGAACGATGAAACTTAAATGATTTCTTCGGAATGAACTTAAGTGGATTAGTGGCGGACGGGTGAGTAACGCGTGAGTAACCTGCCTTACACAAGGGGATAGCCGTTGGAAACGACGAATAATACCCTATGAAACTATCACTTCGCATGAAGCGATAGTCAAAGTGTTAGCGGTGTAAGATGGACTTGCGTCTGATTAGCTAGTTGGTGAGAAAAAAGCCCACCAAGGCAACGATCAGTAGCCGGCTTGAGAGAGTGTACGGCCACATTGGGACTGAGACACGGCCCAG	0.00586189	0	0	0	0	0	0.0093769	0	0	0	0	0	0	0	0	0.0442763	0	0	0	0	0	0	0	0	0	0	0	0	0	0	0	0	0	0	0	0	0	0	0	0	0	0	0	0	0	0	0
	809	GACGAACGCTGGCGGCGTGCTTAACACATGCAAGTCGAACGTGATTTTTGTGGAAATTCTTTCGGGAATGGAAATGAAATGAAAGTGGCGAACGGGTGAGTAACACGTGAGCAACCTACCTTACACAGGGGGATAGCCGTTGGAAACGACGATTAATACCGCATGAGACCACAGAATCGCATGATATAGGGGTCAAAGATTTATCGGTGTAAGAAGGGCTCGCGTCTGATTAGCTAGTTGGAAGGGTAAAGGCCTACCAAGGCGACGATCAGTAGCCGGTCTGAGAGGATGAACGGCCACATTGGAACTGAGACACGGCCCTT	0.00514359	0	0	0	0	0	0	0.00243072	0	0.0546632	0	0.120693	0	0.0277404	0	0	0	0.121866	0	0	0	0	0	0	0	0	0.0391885	0	0	0.0305302	0	0	0.0476747	0	0	0	0	0	0	0	0	0	0	0	0	0	0
	810	AACGAACGCTGGCGGCAGGCCTCAAACATGCAAGTCTAGGGGGTGTAGCAATACATCACCGGCGGACGGGTGCGTAACGCGTGGGAATATACCTATTGGTTCGGAACAACTGAGGGAAACTTCAGCTAATACCGGATACGTCCTTACGGAGAAAGATTTATCGCCAATAGATTAGCCCGCGTTCGATTAGCTAGTTGGTGGGGTAACGGCCCACCAAGGCGACGATCGATAGCTGTTCTGAGAGGAAGATCAGCCACACTGGGACTGAGACACGGCCCAG	1.64226e-05	0	0	0	0	0	0	0	0	0	0	0	0	0	0	0	0	0	0	0	0	0	0	0	0	0	0	0	0	0	0	0	0	0	0	0	0	0	0	0	0	0	0	0	0	0	0
	811	GATGAACGCTGGCGGCGTGCCTAACACATGCAAGTCGAACGAAGCAATCAGAAAGAAATTTTCGGATGGATTTCTGGTTGACTGAGTGGCGGACGGGTGAGTAACGCGTGGATAACCTGCCTCACACTGGGGGATAACAGTTAGAAATGGCTGCTAATACCGCATAAGCGCACAGTACCGCATGGTACGGTGTGAAAAACTCCGGTGGTGTGAGATGGATCCGCGTCTGATTAGTTAGTTGGCGGGGTAACGGCCCACCAAGACAGCGATCAGTAGCCGACCTGAGAGGGTGACCGGCCACATTGGGACTGAGACACGGCCCAA	0.00625318	0	0	0	0	0	0	0	0	0	0	0	0	0.00396291	0	0	0	0	0	0	0	0	0	0	0	0	0	0	0	0	0	0	0	0	0	0	0	0	0	0	0	0.00294794	0	0	0	0	0
	812	GATGAACGCTGGCTACAGGCTTAACACATGCAAGTCGTGGGGAAACGGCATTATGTGCTTGCACATTCTGGACGTCGACCGGCGCACGGGTGAGTATCGCGTATCCAACCTGCCCCTTACTTGGGGATACCCCGTTGAAAGACGGCCTAATACCCGATGTGTTTCATTGACGGCATCCGATATGAAACAAAGGTTTTTCCGGTAAGGGATGGGGATGCGTCTGATTAGCTAGTTGGCGGGGCAACGGCCCACCAAGGCGACGATCAGTAGGGGTTCTGAGAGGAAGGTCCCCCACATTGGAACTGAGACACGGTCCAA	0.00516691	0	0	0	0	0	0	0	0	0	0	0.0493746	0	0	0	0	0	0	0	0	0	0	0	0	0	0	0.096464	0	0	0	0	0	0	0	0	0	0	0	0	0	0	0	0	0	0	0	0
	813	GATGAACGCTAGCTACAGGCTTAACACATGCAAGTCGAGGGGCATCAGGAAGAAAGCTTGCTTTCTTTGCCGGCGACCGGCGCACGGGTGAGTAACACGTATCCAACCTGCCCTTTACTCGGGGATAGCCTTTCGAAAGAAAGATTAATACCCGATAGCATAATGATTCCGCATGGTTTCATTATTAAAGGATTCCGGTAAAGGATGGGGATGCGTTCCATTAGGTTGTTGGTGAGGTAACGGCCCACCAAGGCTTCGATGGATAGGGGTTCTGAGAGGAAGGTCCCCCACATTGGAACTGAGACACGGTCCAA	0.00604424	0	0	0	0	0	0	0	0	0.622319	0	0	0.00308509	0.0277404	0	0	0	0	0	0	0	0	0	0	0	0	0	0	0	0.0237457	0	0	0	0	0	0	0	0	0	0	0	0.00294794	0	0	0.00269986	0	0
	814	GATGAACGCTAGCTATAGGCTTAACACATGCAAGTCGAGGGGAAACGGCATGAGATGCTTGCATCTTATGGACGTCGACCGGCGTACGGGTGAGTAACGCGTATCCAACCTGCCCGCGAGTAGGGCATAACCCGCAGAAATGCGGACTAATACCCTATATAGTCCAAAGATGCCATCAGATTTGGACGAAAGATTTATCGCTCGTGGATGGGGATGCGTCTGATTAGCTTGTTGGCGGGGTAACGGCCCACCAAGGCATCGATCAGTAGGGGTTCTGAGAGGAAGGTCCCCCACATAGGAACTGAGACACGGTCCTA	0.00602301	0	0	0	0	0	0	0	0	0	0	0	0	0	0	0	0	0	0	0	0	0	0	0	0	0	0.006029	0	0	0.885376	0	0	0	0	0	0	0	0	0	0	0	0	0	0	0	0	0
	816	GATGAACGCTGGCGGCGTGCCTAACACATGCAAGTCGAACGGAGCCCTAGGAGAAGAGACTTCGGTCAATTTTTTTAGACGCTTAGTGGCGGATGGGTGAGTAACACGTGAGCAACCTGCCTTTCACAGGGGGATAACAACGGGAAACCGTTGCTAATACCGCATAACATATTATCTTGGCATCAAGGAGATATCAAAGGAGCAATCCGGTGAAAGATGGGCTCGCGTCCGATTAGTTAGTTGGTGAGGTAAGGGCTCACCAAGACTGCGATCGGTAGCCGGACTGAGAGGTTGAACGGCCACATTGGGACTGAGACACGGCCCAG	0.00466809	0	0	0	0	0	0	0	0	0	0	0	0	0	0	0	0	0	0	0	0	0	0	0	0	0	0.0030145	0	0	0.0305302	0	0	0	0	0	0	0	0	0	0	0	0	0	0	0.0134993	0	0
	817	GACGAACGCTGGCGGCGTGCTTAACACATGCAAGTCGAACGATGAAGCGGTGCTTGCACCGTGGATTAGTGGCGAACGGGTGAGTAATACGTGAGTGACCTACCTTTGACTCTGGGATAAGCCTGGGAAACTGGGTCTAATACCGGATACGACCAATCTCTGCATGGGGTGTTGGTGGAAAGCGTTATGGAGTGGTTTTAGATGGGCTCACGGCCTATCAGCTTGTTGGTGAGGTAATGGCTTACCAAGGCGACGACGGGTAGCCGGCCTGAGAGGGTGACCGGCCACACTGGGACTGAGACACGGCCCAG	0.00645337	0	0	0	0	0	0	0	0	0	0	0	0	0	0	0	0	0	0	0	0	0	0	0	0	0	0	0	0	0	0	0	0	0	0	0	0	0	0	0.155088	0	0	0	0.334192	0	0	0
	818	GATGAACGCTGGCGGCGTGCCTAACACATGCAAGTCGAACGGGGTACTATGTCGGAAGTTTTCGGATGGAAGAGATAGAACCCAGTGGCGGACGGGTGAGTAACACGTGGGTAACCTGCCTCATAGAGGGGGATAACAGAGAGAAATCACTGCTAATACCGCATAAGCACACGGGATCGCATGATCCTGGGTGAAAAGATTTATCGCTATGAGATGGACTCGCGTCTGATTAGCTGGTTGGCGGGGTAAAGGCCCACCAAGGCGACGATCAGTAGCCGATCTGAGAGGATGGCCGGCCACATTGGGACTGAGACACGGCCCAG	0.00576251	0	0	0	0	0	0	0	0	0	0	0.189269	0	0	0	0	0	0	0	0	0	0	0	0	0	0	0	0	0	0	0	0	0	0	0	0	0	0	0	0	0	0	0	0	0	0	0
	819	GATGAACGCTGACAGAATGCTTAACACATGCAAGTCTACTTGAATTTGGGTTTTTAACTTAGGTTTGGGTGGCGGACGGGTGAGTAACGCGTAAAGAACTTGCCTCACAGCTAGGGACAACATTTAGAAATGAATGCTAATACCTAATATTATGATAATAGGGCATCCTATAATTATGAAAGCTATATGCGCTGTGAGAGAGCTTTGCGTCCCATTAGCTAGTTGGAGAGGTAACGGCTCACCAAGGCGATGATGGGTAGCCGGCCTGAGAGGGTGATCGGCCACAAGGGGACTGAGACACGGTCCAA	0.00474698	0	0	0	0	0	0	0	0	0	0	0.211214	0	0	0	0	0	0	0	0	0	0	0	0	0	0	0	0	0	0	0	0	0.0548259	0	0	0	0	0	0	0	0	0.0648547	0.00206718	0	0.00269986	0	0
	820	GACGAACGCTGGCGGCGTGCTTAACACATGCAAGTCGAACGCTGAAGCTCAGCTTTTGTTGGGTGGATGAGTGGCGAACGGGTGAGTAACACGTGAGTAACCTGCCCTCTTCTTTGGGATAACGCCCGGAAACGGGTGCTAATACTGGATATTCACTGGCCTTCGCATGGGGGTTGGTGGAAAGGTTTGTTCTGGTGGGGGATGGGCTCGCGGCCTATCAGCTTGTTGGTGGGGTGATGGCCTACCAAGGCTTTGACGGGTAGCCGGCCTGAGAGGGTGACCGGTCACATTGGGACTGAGATACGGCCCAG	0.00502025	0	0	0.00419299	0	0.0072317	0	0	0	0	0	0	0	0	0	0	0	0	0	0	0	0	0	0.00230001	0	0	0.0090435	0	0	0	0	0	0	0	0	0	0	0	0	0	0	0	0	0	0	0	0
	821	GATGAACGCTGGCGGCGTGCCTAACACATGCAAGTCGAACGAACGATATTGAATGAAAACCTCGGTTAGATTTTAATAAAGTTAGTGGCGGACGGGTGAGTAACACGTAAGTAATCAACCCATGACAGAAGAATAACTAAGAGAAATTTTAGCTAAAACTTCATAAATTAAGACTACGGGAGTAGACTTAAAGAAAACTGAGGTGGTCATGGACGAGCTTGCGACTGATTAGCCAGTTGGTGAGGTAACGGCCCACCAAAGCAACGATCAGTAGCCGACCTGAGAGGGTGATCGGCCACATTGGTACTGAGAACGGACCAA	0.00698989	0	0	0	0	0	0.0375076	0	0	0	0	0	0	0	0	0	0	0.00304664	0	0	0	0	0	0	0.99395	0	0	0	0	0	0	0	0	0	0	0	0	0	0	0	0	0	0	0	0	0	0
	822	GATGAACGCTGGCGGCGTGCTTAACACATGCAAGTCGAACGGAAAGGCCACAGCTTGCTGTGGTACTCGAGTGGCGAACGGGTGAGTAACACGTGGGTGATCTGCCCTGTACTTCGGGATAAGCTTGGGAAACTGGGTCTAATACCGGATATGACCACTTTTTGGATGGGGTGGTGGAAAGCTTTTGCGGTATGGGATGAGCTCGCGGCCTATCAGCTTGTTGGTGGGGTAATGGCCTACCAAGGCGTCGACGGGTAGCCGGCCTGAGAGGGTGTACGGCCACATTGGGACTGAGATACGGCCCAG	0.000631974	0	0	0	0	0	0	0	0	0	0	0	0	0	0	0	0	0	0	0	0	0	0	0	0	0	0	0	0	0	0	0	0	0	0	0	0	0	0	0	0	0	0	0	0	0	0
	823	GACGAACGCTGGCGGCGCGCTTAACACATGCAAGTCGAGCGATGAAATTTTGACAGATCCCTTCGGGGTGAAGATAAAATGGATTAGCGGCGGACGGGTGAGTAACACGTGAGTAACCTGCCTTAGACATTGGGATAGCCTCGGGAAACCGGGATTAATACCAAATAAAATCATAGGTGCACATGCACTAATGATCAAAACTCCGGTGGTCTAAGATGGACTCGCGTCCCAGTAGCTAGTTGGTAGGGTAACGGCCTACCAAGGCGACGATGGGTAGCCGGCCTGAGAGGGTGAACGGCCACATTGGAACTGAGAAACGGTCCAA	0.00627252	0	0	0	0	0	0	0	0	0	0	0	0	0.00792581	0	0	0	0	0	0	0	0	0	0	0	0	0	0	0	0.00339225	0	0	0	0	0	0	0	0	0	0	0	0	0	0	0	0	0
	824	GACGAACGCTGGCGGCGTGCTTAATACATGCAAGTCGAACGGAGTTAAGGGTTTCGGCCTTTAACTTAGTGGCGAACGGGTGAGTAACGCGTGAATAACCTGACTCAAAGAGGGGGATAACAACGGGAAACTGTTGCTAATACCGCATGAGACCACAACACCGCATGATGAAGGGGTCAAAGATTTATCGCTTTGAGAGGGGTTCGCGTCCCATTAGGTAGTTGGAGGGGTAACGGCCCACCAAGCCAACGATGGGTAGCCGAGCTGAGAGGCTGATCGGCCACACTGGAACTGAGACACGGTCCAG	0.00628889	0	0	0	0	0	0	0	0	0	0	0	0	0.812396	0	0	0	0	0	0	0	0	0	0	0	0	0	0	0	0	0	0	0	0	0	0	0	0	0	0	0	0	0	0.11836	0	0	0
	825	GACGAACGCTGGCGGCGTGCTTAACACATGCAAGTCGAACGATGAAACAATTCTTGATGTCTTCGGACTGATTGAGCTGTGGATTAGTGGCGGACGGGTGAGTAACGCGTGAGCAATCTGCCTTACACAAAGGGATAGCCTCGGGAAACCGGGATTAATACCATATGATATCTATTAACCGCATGGCCTATAGATTAAAGAATTTCGGTGTAAGATGAGCTCGCGTCCCATTAATTAGTTGGTGAGGGTAACGGCCCACCAAGATAGCGATGGGTAGCCGATCTAAGAGGATGACCGGCCACATTGGAACTGAGAAACGGTCCAA	0.00660181	0	0	0	0	0	0	0	0	0	0	0	0	0	0	0	0	0	0	0	0	0	0	0	0.570441	0	0	0	0	0	0	0	0	0	0	0	0	0	0	0	0	0	0	0	0	0	0
	827	GACGAACGCTGGCGGCGTGCTTAACACATGCAAGTCGAACGCTGAAGCCTAGCTTGCTGGGTGGATGAGTGGCGAACGGGTGAGTAACACGTGAGTAACCTGCCCTCTTCTTTGGGATAACGCCCGGAAACGGGTGCTAATACTGGATATTCACTGATCTTCGCATGGGGGTTGGTGGAAAGGTTTTTTCTGGTGGGGGATGGGCTCGCGGCCTATCAGCTTGTTGGTGGGGTGATGGCCTACCAAGGCTTTGACGGGTAGCCGGCCTGAGAGGGTGACCGGTCACATTGGGACTGAGATACGGCCCAG	0.00563653	0	0.0168556	0.00559065	0	0	0	0	0	0	0	0	0	0	0	0	0	0	0	0	0	0	0	0	0	0	0.006029	0	0	0	0	0	0	0	0	0	0	0	0	0	0	0	0	0.0974727	0	0	0
	828	GATGAACGCTAGCTACAGGCTTAACACATGCAAGTCGAGGGGAAACGGCATTTGGTGCTTGCACCATTTGGACGTCGACCGGCGCACGGGTGAGTAACGCGTATCCAACCTGCCCATAAGTAGGGTATAACCCGCAGAAATGCGGACTAATCCCCTATGTTGTTCAAAGACGGCATCAGATTTGAACCAAAGGCTTGCCGCTTATGGATGGGGATGCGTCCGATTAGCTTGTTGGTGAGGTAACGGCTCACCAAGGCTTCGATCGGTAGGGGTTCTGAGAGGAAGGTCCCCCACATTGGAACTGAGACACGGTCCAA	0.00503066	0	0	0	0	0	0	0	0	0	0	0	0.00308509	0	0	0	0	0	0	0.282314	0	0	0	0.0184001	0	0	0	0	0	0.027138	0	0	0	0	0	0	0	0.0033216	0	0	0.00615612	0.00884382	0.022739	0	0.00539971	0	0
	829	GATAAACGCTGGCGGCGTGCTTAACACATGCAAGTCGAACGAAGTTTTTCTTTCGGGAGGAACTTAGTGGCGGACGGGTGAGTAACGCGTGGGTAACCTGCCCTGTACAGGGGGACAACAGCTGGAAACGGCTGCTAATACCGCATAAGCCCTTAGCACTGCATGGTGTATAGGGAAAAGGAGCAATCCGGTACAGGATGGACCCGCGTCTGATTAGCCAGTTGGCAGGGTAACGGCCTACCAAAGCGACGATCAGTAGCCGATCTGAGAGGATGTACGGCCACATTGGGACTGAGACACGGCCCAG	0.00575695	0	0	0	0	0	0	0	0	0	0	0	0	0	0	0	0	0	0	0	0	0	0	0	0	0	0	0	0	0	0	0	0	0	0	0	0	0	0	0.0026286	0	0	0	0	0	0	0.763923
	830	GACGAACGCTGGCGGCGCGCCTAACACATGCAAGTCGAACGAGAGATGAGGAGCTTGCTCTTCAAATCGAGTGGCGAACGGGTGAGTAACGCGTGAGGAACCTGCCTCAAAGAGGGGGACAACAGTTGGAAACGACTGCTAATACCGCATAAGCCCACAGCTCGGCATCGAGCAGAGGGAAAAGGAGTGATCCGCTTTGAGATGGCCTCGCGTCCGATTAGCTGGTTGGTGAGGTAACGGCCCACCAAGGCGACGATCGGTAGCCGGACTGAGAGGTTGAACGGCCACATTGGGACTGAGACACGGCCCAG	0.00593522	0	0	0	0	0	0	0	0	0.840972	0	0	0	0	0	0	0	0	0	0	0	0	0	0	0	0	0	0	0	0	0	0	0	0	0	0	0	0	0	0.0026286	0	0	0	0.0348117	0	0	0
	831	GACGAACGCTGGCGGCGTGCTTAACACATGCAAGTCGAACGATGAAGCTGTGCTTGCACAGTGGATTAGTGGCGAACGGGTGAGTAACACGTGAGTAACCTGCCCTCCACTTTGGGATAACTCCGAGAAATCGGGGCTAATACTGGATATGACCTTGGCCCGCATGGGTTGTGGTGGAAAGTTTTTCGGTGGGGGATGGGCTCGCGGCCTATCAGTTTGTTGGTGAGGTAGTGGCTCACCAAGGCGATGACGGGTAGCCGGCCTGAGAGGGCGACCGGCCACACTGGGACTGAGACACGGCCCAG	0.00594398	0	0	0	0.226053	0	0.0281307	0	0	0	0	0	0	0	0	0	0.0140696	0	0	0	0	0	0	0	0	0	0	0.005712	0	0	0	0	0	0	0	0	0	0	0	0	0	0	0	0	0	0	0
	832	GACGAACGCTGGCGGCGTGCCTAATACATGCAAGTAGAACGCTGAAGGAGGAGCTTGCTTCTCCGGATGAGTTGCGAACGGGTGAGTAACGCGTAGGTAACCTGCCTGGTAGTGGGGGATAACTATTGGAAACGATAGCTAATACCGCATAAGAGTGGATGTTGCATGACATTTGCTTAAAAGGTGCAATTGCATCACTACCAGATGGACCTGCGTTGTATTAGCTAGTTGGTGAGGTAACGGCTCACCAAGGCGACGATACATAGCCGACCTGAGAGGGTGATCGGCCACACTGGGACTGAGACACGGCCCAG	0.00548206	0	0	0	0	0	0	0	0	0	0	0	0	0	0	0	0	0	0	0	0	0	0	0	0	0	0	0	0	0	0	0	0	0	0	0	0	0.0016608	0	0.155088	0	0	0	0	0	0	0
	833	GATGAACGCTGGCTACCGGCTTAACACATGCAAGTCGAGGGGAAACGACGGGGAAGCTTGCTTCCCCGGGCGTCGACCGGCGCACGGGTGAGTAACGCGTATCCAACCTGCCTCTGACTGAGGGATAACCCGTCGAAAGTCGGCCTAATACCTCATGGCATCGTCTGCGGGCATCCAACGACGATTAAAGATTTCATCGGTCAGGGATGGGGATGCGTTTGATTAGCTAGTTGGCGGGGTAACGGCCCACCAAGGCTACGATCAGTAGGGGTTCTGAGAGGAAGGTCCCCCACATTGGAACTGAGACACGGTCCAA	0.00279227	0	0	0	0	0	0	0	0	0	0	0	0	0	0	0	0	0	0	0	0	0	0	0	0	0	0	0	0	0	0	0	0	0	0	0	0	0	0	0	0.00615612	0	0.00826873	0	0.00539971	0	0
	834	GACGAACGCTGGCGGCGTGCCTAACACATGCAAGTCGAACGGAACTGTTTTGAAAGATTTCTTCGGAATGAATTTGATTTAGTTTAGTGGCGGACGGGTGAGTAACGCGTGAGTAACCTGCCTTCAAGAGGGGGATAACATTCTGAAAAGAATGCTAATACCGCATGACATATCGGAACCACATGGTTCTGATATCAAAGATTTTATCGCTTGAAGATGGACTCGCGTCCGATTAGTTAGTTGGTGAGGTAACGGCTCACCAAGACCGCGATCGGTAGCCGGACTGAGAGGTTGAACGGCCACATTGGGACTGAGACACGGCCCAG	0.00445542	0	0	0	0	0	0	0	0	0	0	0	0	0.118887	0	0	0	0	0	0	0	0	0	0	0	0	0	0	0	0	0	0	0	0	0	0	0	0	0	0.00788581	0	0	0	0.041774	0	0	0
	835	GATGAACGCTAGCTACAGGCTTAACACATGCAAGTCGAGGGGCAGCATGGGGGTTGCTCGCAACCCCTGATGGCGACCGGCGCACGGGTGAGTAACGCGTATCCGACCTTCCCGCGGCAGGGGCATAACCCGGTGAAAGCCGGACTAATTCCCCGTGGTCCCCACACAGGCCATCCTTCGTGGGGTATAGGACTCGTCCGGCCGCGGACGGGGATGCGTCCGATTAGCTTGTTGGCGGGGTAACGGCCCACCAAGGCACCGATCGGTAGGGGTTCTGAGAGGAAGGCCCCCCACATTGGGACTGAGACACGGCCCAA	0.00587867	0	0	0	0	0	0	0	0	0	0	0	0	0	0	0	0	0	0	0	0	0	0	0	0.0691443	0	0	0	0	0	0	0	0	0	0	0	0	0	0	0	0	0	0	0	0	0	0
	836	GATGAACGCTAGCTACAGGCTTAACACATGCAAGTCGAGGGGTAACATTTAGGAAGCTTGCTTCCTTTGATGACGACCGGCGAATGGGTGAGTAACGCGTATCCAACCTGCCCCCGGCTGGGGTATAACCCGTCGAAAGGCGGCCTAATCCCCCATGGTGTCTTCTGAGGTCATCCGATGAGGACTAAAGGTATTTTTTCCGGCCGGGTGATGGGGATGCGTCCGATTAGCTTGCTGGTGAGGTAACGGCTCACCAGGGCATCGATCGGTAGGGGTTCTGAGAGGAAGGTCCCCCACACTGGTACTGAGACACGGACCAG	0.00397295	0	0	0	0	0	0	0	0	0	0	0	0	0	0	0	0	0	0	0	0	0	0	0	0	0	0	0	0	0	0	0	0	0	0	0	0	0	0	0	0	0	0	0	0	0	0
	837	GATGAACGCTAGCGGCAGGCTTAACACATGCAAGTCGAGGGGCAGCATAATGGTAGCAATACTATTGATGGCGACCGGCGGACGGGTGCGTAACGCGTATGCAACCTACCCTTTACAGGGGGATAACACTGAGAAATCGGTACTAATACCCCATAATATTCTGGGAGGCATCTTTCGGAGTTGAAAGCTTTGGTGGTAAAGGATGGGCATGCGTTGTATTAGCTAGTTGGTAAGGTAACGGCTTACCAAGGCGACGATACATAGGGGGACTGAGAGGTTAACCCCCCACATTGGTACTGAGACACGGACCAA	0.00533531	0	0	0	0	0	0.00468845	0	0	0	0	0	0	0	0	0	0	0	0	0	0	0	0	0	0	0	0	0	0	0	0	0	0	0	0	0	0	0	0.630302	0.0026286	0	0	0	0	0	0	0
	838	GATGAACGCTGGCGGCGTGCCTAACACATGCAAGTCGAGCGAAGCACTTTGCTTAGATTCTTCGGATGAAGAGGATTGTGACTGAGCGGCGGACGGGTGAGTAACGCGTGGGTAACCTGCCTCATACAGGGGGATAACAGTTAGAAATGACTGCTAATACCGCATAAGACCACAGCACCGCATGGTGCGGGGGTAAAAACTCCGGTGGTATGAGATGGACCCGCGTCTGATTAGCTGGTTGGTAAGGTAACGGCTTACCAAGGCGACGATCAGTAGCCGACCTGAGAGGGTGACCGGCCACATTGGGACTGAGACACGGCCCAA	0.00588259	0	0	0	0	0	0.00468845	0	0	0	0	0	0	0.0237774	0	0	0.00703482	0	0	0	0	0	0	0	0	0	0	0	0	0	0	0	0	0	0	0	0	0	0	0	0	0.0383232	0	0.160134	0	0	0
	839	GATGAACGCTGGCGGCGTGCCTAACACATGCAAGTCGAACGGGGCGTGCCGATGGAAACTTTTCGGAGCGGAAATTGGCGCTGCCTAGTGGCGGACGGGTGAGTAACGCGTGAGCAACCTGCCCTGCACTGGGGGACAACAGCCGGAAACGGCTGCTAATACCGCATAGGCGCACAGCCCTGCATGGGGCGGTGTGGAAAGTAATACGGTGCAGGATGGGCTCGCGTCTGATTAGCTGGTTGGCGGGGCAACGGCCCACCAAGGCAACGATCAGTAGCCGGCCTGAGAGGGTGGACGGCCACATTGGGACTGAGACACGGCCCAG	0.00553636	0	0	0	0	0.00482114	0	0	0	0	0	0	0	0	0	0	0	0	0	0	0	0	0	0	0	0	0	0	0	0	0	0	0	0	0	0.0263089	0	0	0	0	0	0	0	0	0	0	0
	840	GACGAACGCTGGCGGCGCGCCTAACACATGCAAGTCGAGCGATGAACATTCATTGATCCCTTCGGGGTGATTTGAGTCGGATTAGCGGCGAACGGGTGAGTAACGCGTGAGGAACCTGCCTCTTACAACGGGATAGCCTCGGGAAACCGGGATTAATACCGTATAAGACTCCGACACCTCCTGGTGATGAAGTCAAAGTGTTAGCGGTAAGAGATGGCCTCGCGTCTGATTAGCTAGTTGGTGGGGTAACGGCCTACCAAGACGACGATCAGTAACCGGCCTGAGAGGGTGAACGGTCACATTGGAACTGAGACACGGTCCAA	0.00464454	0	0	0	0	0	0	0	0	0	0	0	0	0	0	0	0	0	0	0	0.00239126	0	0	0	0	0	0	0	0	0	0	0	0	0	0	0	0	0	0	0	0.0123122	0	0	0	0	0	0
	841	GATGAACGCTGGCGGCGTGCTTAACACATGCAAGTCGAACGTGATTTTTGTGGAAATTCCTTCGGGAATGGAAGTGAAATGAAAGTGGCGAACGGGTGAGTAACACGTGAGCAACCTACCTTACACAGGGGGATAGCCGTTGGAAACGACGATTAATACCGCATGAGACCACAGAATCGCATGATATAGGGGTCAAAGATTTATCGGTGTAAGAAGGGCTCGCGTCTGATTAGCTAGTTGGAAGGGTAAAGGCCTACCAAGGCGACGATCAGTAGCCGGTCTGAGAGGATGAACGGCCACATTGGAACTGAGACACGGTCCAA	0.00339711	0	0	0	0	0	0	0	0	0	0	0	0	0	0	0	0	0	0	0	0	0	0	0	0	0	0	0	0	0.0440992	0	0	0	0	0	0	0	0	0	0	0	0	0	0	0	0	0
	842	GATGAACGCTAGCGATAGGCTTAACACATGCAAGTCGAGGGGCAGCATTATTTTAGCTTGCTAAGATAGATGGCGACCGGCGCACGGGTGCGTAACGCGTATGCAACCTGCCTGTAATTAGGGAATAACCCGGTGAAAGTCGGACTAATACCCTATATTCTTCTTTCTCCGCATGGAGGAGGACGGAAAGATTTATTGATTACAGATGGGCATGCGTCCCATTAGCTGGTTGGTAAGGTAACGGCTTACCAAGGCAACGATGGGTAGGGGGACTGAGAGGTTGACCCGCCACACTGGTACTGAGACACGGACCAG	0.00390461	0	0	0	0	0	0	0	0	0	0	0.0082291	0	0	0	0	0	0	0	0	0	0	0	0	0	0	0	0	0	0	0	0	0	0	0	0	0	0	0	0	0	0	0	0	0	0	0
	843	AGCGAACGCTGGCGGCAGGCTTAACACATGCAAGTCGAGCGGGCATAGCAATATGTCAGCGGCAGACGGGTGAGTAACGCGTGGGAACGTACCTTTTGGTTCGGAACAACTGAGGGAAACTTCAGCTAATACCGGATAAGCCCTTACGGGGAAAGATTTATCGCCGAAAGATCGGCCCGCGTCTGATTAGCTAGTTGGTGAGGTAATGGCTCACCAAGGCGACGATCAGTAGCTGGTCTGAGAGGATGATCAGCCACATTGGGACTGAGACACGGCCCAA	0.00455113	0	0	0	0	0	0	0	0	0	0	0	0	0	0	0	0	0	0	0	0	0	0	0	0	0	0	0	0	0	0	0	0	0	0	0	0	0	0	0	0	0	0	0	0	0	0.673567
	844	GACGAACGCTGGCGGCGTGCCTAATACATGCAAGTAGAACGCTGAAGGAGGAGCTTGCTTCTCTGGATGAGTTGCGAACGGGTGAGTAACGCGTAGGTAACCTGCCTGGTAGCGGGGGATAACTATTGGAAACGATAGCTAATACCGCATAAGAGTAGATGTTGCATGACATTTACTTAAAAGATGCAATTGCATCACTACCAGATGGACCTGCGTTGTATTAGCTAGTTGGTGGGGTAACGGCTCACCAAGGCGACGATACATAGCCGACCTGAGAGGGTGATCGGCCACACTGGGACTGAGACACGGCCCAG	0.00604241	0	0	0	0	0	0	0	0	0	0	0	0	0	0	0	0	0	0	0	0	0	0	0	0	0	0	0	0	0	0	0	0	0	0	0	0	0	0	0.0026286	0	0	0	0.229757	0	0	0
	845	GATGAACGCTGACAGAATGCTTAACACATGCAAGTCGAACGTGATTTTTGTGGAAATTCTTTCGGGAATGGAAATGAAATGAAAGTGGCGAACGGGTGAGTAACACGTGAGCAACCTACCTTACACAGGGGGATAGCCGTTGGAAACGACGATTAATACCGCATGAGACCACAGAATCGCATGATATAGGGGTCAAAGATTTATCGGTGTAAGAAGGGCTCGCGTCTGATTAGCTAGTTGGAAGGGTAAAGGCCTACCAAGGCGACGATCAGTAGCCGGTCTGAGAGGATGAACGGCCACATTGGAACTGAGACACGGTCCAA	0.00505941	0	0	0	0	0	0	0	0	0.0630729	0	0.0905201	0	0.0475549	0	0	0	0.134052	0	0	0	0	0	0	0	0	0.042203	0	0	0.0305302	0	0	0.071512	0	0	0	0	0	0	0	0	0	0	0	0	0	0
	846	GATGAACGCTAGCGATAGGCTTAACACATGCAAGTCGAGGGGCAGCATTATTTTAGCTCGCTAAGATAGATGGCGACCGGCGCACGGGTGCGTAACGCGTATGCAACCTGCCTGTAATTAGGGAATAACCCGGTGAAAGTCGGACTAATACCCTATATTCTTCTTTCTCCGCATGGGGGAGGACGGAAAGATTTATTGATTACAGATGGGCATGCGTCCCATTAGCTGGTTGGTAAGGTAACGGCTTACCAAGGCAACGATGGGTAGGGGGACTGAGAGGGTGACCCCCCACACTGGTACTGAGACACGGACCAG	0.00538544	0	0	0	0	0	0	0	0	0	0	0.00548607	0	0	0	0	0	0	0	0	0	0	0	0	0	0	0	0	0	0	0	0	0	0	0	0	0	0	0	0	0	0	0	0	0	0	0
	847	GACGAACGCTGGCGGCGTGCCTAACACATGCAAGTCGAACGAAGCTTGATTTCTGATTTCTTCGGAAAGAAGAATGATATGACTGAGTGGCGGACGGGTGAGTAACGCGTGAGCAACCTGCCCTTCGGAACGGGATAGTGTCTGGAAACGGACAGTAATACCGTATAACGTATTTTTACCGCATGATAGAAATACCAAAACTGAGGTGCCGAAGGATGGGCTCGCGTCTGATTAGATAGTTGGTGGGGTAACGGCCTACCAAGTCGACGATCAGTAGCCGGACTGAGAGGTTGAACGGCCACATTGGGACTGAGACACGGCCCAG	0.0059619	0	0	0	0	0	0	0	0	0	0	0	0	0	0	0	0	0	0	0	0.00239126	0	0	0	0	0	0	0	0	0	0	0	0	0	0	0	0	0	0	0.462634	0	0	0	0.181021	0	0	0
	848	GATGAACGCTGGCGGCGCGCCTAACACATGCAAGTCGAACGGTTAAGACGCACTTCGGTGCGTGCATAGAGTGGCGAACGGCTGAGTAACACGTGGGCAACCTGCCCCCCGCACCGGGATAGCCTCGCGAAAGCGTGATTAATACCGGGTACTCCGGCACCTCCGCATGGCGGTGCCGGGAGAGCGTTAGCGGCGGGGGATGGGCCCGCGGCCTGTTAGCTAGTTGGCGGGGCAACGGCCCACCAAGGCGATTATGGGTAGCCGGGTTGAGAGACCGACCGGCCACATTGGGACTGAGACACGGCCCAA	0.00523903	0	0	0	0	0	0	0	0	0	0	0	0	0	0	0	0	0	0	0	0	0	0	0	0	0	0	0	0	0	0	0	0	0	0	0	0	0	0.739279	0	0	0	0	0	0	0	0
	849	GATGAACGTTGGCGACGTGCCTAACACATGCAAGTCGAGCGGAGAAGGAAGAAGTGAACTTTTCGGAGTAAACTTTTTTCGGATCAGCGGCGGACGGGTGAGTAATACATGAGGAACCTGCCCTCTACAAGGGGATAGCCGGGGGAAACCGCGATTAATACCCTATGAGACCACGAAAGCGCATGCTTTTGAGGTTAAAGATTTATCGGTAGAAGATGGCCTCATGACCCATTAGCTAGTTGGTGATTTAACAGACCACCAAGGCGACGATGGGTAGCCGGCTTGAGAGAGTGAACGGCCACATTGGAACTGAGACACGGTCCAG	0.00569684	0	0	0	0	0	0	0	0	0	0	0	0	0	0	0	0	0	0	0	0	0	0	0	0	0	0	0	0	0	0	0	0	0	0	0	0	0	0	0	0	0.421555	0	0	0	0	0
	850	GATGAACGCTGACAGAATGCTTAACACATGCAAGTCAACTTGAATTTGGGTTTTTAACTTAGGTTTGGGTGGCGGACGGGTGAGTAACGCGTAAAGAACTTGCCTCACAGCTAGGGACAACATTTGGAAACGAATGCTAATACCTAATATTATGATAATAGGGCATCCTATAATTATGAAAGCTATAAGCGCTGTGAGAGAGCTTTGCGTCCCATTAGCTAGTTGGAGAGGTAACGGCTCACCAAGGCGATGATGGGTAGCCGGCCTGAGAGGGTGATCGGCCACATTGGGACTGAGACACGGCCCAA	0.00508726	0	0	0	0	0	0	0.13369	0	0	0	0	0	0	0	0	0	0	0	0	0	0	0	0	0	0	0.105507	0	0	0	0	0	0.107268	0	0	0	0	0	0	0	0	0	0	0	0	0	0
	851	GACGAACGCTGGCGGCGCGCCTAACACATGCAAGTCGCGCGGTTAAAGCCCCCTCGGGGGTGCATAAAGCGGCGAACGGGCGAGTAACGCGTGGGCAACCTGCCCCCCTCCCGGGAATAGCCGGGGGAAACCCCGGGTAAGGCCCGGCGACCCCCCAGGAAGGCATCTTCCAGGGGGCATACGGAGGGGAGGGGGATGGGCCCGCGTCCGATTAGCCAGACGGCGGGGTGACGGCCCACCGTGGCGACGATCGGTAGCCGGGCTGAGAGGCCGGTCGGCCGCATTGGGACTGAGACACGGCCCAG	0.00210222	0	0	0	0	0	0	0	0	0	0	0	0	0	0	0	0	0	0	0	0	0	0	0	0	0	0	0	0	0	0	0	0	0	0	0	0	0	0.270971	0	0	0	0	0	0	0.00233187	0
	852	GATGAACGCTGGCGGCGTGCCTAATACATGCAAGTCGAACGCTGGAAATCTAGCTTGCTAGATTGAAGGAGTGGCGAACGGGTGAGTAATACATAAGCAACCTACCCACGAAGACTGGGATAATCTCTGGAAACGGGGACTAATACCGGATAGGTAATCGGAAGGCATCTTCTGATTATTAAAGGTTAAAAACACTGGTGGATGGGCTTATGGCGCATTAGTTAGTTGGTGAGGTAACGGCCCACCAAGACGATGATGCGTAGCCGGCCTGAGAGGGTGAACGGCCACATTGGGACTGAGACACGGCCCAG	0.00511185	0	0	0	0	0	0	0	0	0	0	0	0	0	0	0	0	0	0	0	0	0	0	0	0	0	0.006029	0	0	0	0	0	0	0	0	0	0	0	0	0	0	0	0	0	0	0	0
	853	GACGAACGCTGGCGGCGTGCTTAACACATGCAAGTCGAACGGAAAGGCTCCAGCTTGCTGGAGTACTCGAGTGGCGAACGGGTGAGTAACACGTGGGTAATCTGCCCTGCACTCTGGGATAAGCCTGGGAAACTGGGTCTAATACTGGATATGACCTTTCTCCTTATGGGGTTTGGTGGAAAGTTTTTCGGTGTAGGATGAGCCCGCGGCCTATCAGCTTGTTGGTGGGGTGATGGCCTACCAAGGCGACGACGGGTAGCCGGCCTGAGAGGGTGATCGGCCACATTGGGACTGAGATACGGCCCAG	0.00237656	0	0	0	0	0	0	0	0.190428	0.00420486	0	0	0	0	0	0	0	0	0	0	0	0	0	0	0	0	0	0	0	0	0	0	0	0	0	0	0	0	0	0	0	0	0	0	0	0	0
	855	GATGAACGCTGGCGGCGTGCCTAACACATGCAAGTCGAACGAAGCGATTAGGATGAAGTTTTCGGATGGATTCCTGGTTGACTGAGTGGCGGACGGGTGAGTAACGCGTGGATAACCTGCCTCACACTGGGGGATAACAGTTAGAAATGGCTGCTAATACCGCATAAGCGCACAGTACCGCATGGTACGGTGTGAAAAACCCAGGTGGTGTGAGATGGATCCGCGTCTGATTAGCCAGTTGGCGGGGTAACGGCCCACCAAAGCGACGATCAGTAGCCGACCTGAGAGGGTGACCGGCCACATTGGGACTGAGACACGGCCCAA	0.00408199	0	0	0	0	0	0	0	0	0	0	0	0	0.00792581	0	0	0	0	0	0	0	0	0	0	0	0	0	0	0	0	0	0	0	0	0	0	0	0	0	0	0	0	0	0	0.0269986	0	0
	856	GACGAACGCTGGCGGTATGCTTAACACATGCAAGTCGAACGAGAAGGTTTTGAATGATCCTTCGGGTGAAATTAGAACTGGAAAGTGGCGAACGGGTGAGTAACGCGTGGGTAACCTGCCCTATGGAAAGGAATAGCCTCGGGAAACTGGGAGTAAAGCCTTATATTATGGTTTTGTCGCATGGCAAGATCATGAAAACTCCGGTGCCATAGGATGGACCCGCGTCCCATTAGCTAGTTGGTGAGATAACAGCCCACCAAGGCGACGATGGGTAACCGGTCTGAGAGGGCGAACGGTCACACTGGAACTGAGACACGGTCCAG	0.00576349	0	0	0	0	0	0	0	0	0	0	0	0	0.796544	0	0	0	0	0	0	0	0	0	0	0	0	0	0	0	0	0	0	0	0	0	0	0	0	0	0	0	0	0	0	0	0	0
	857	GATGAATGCTGGCGGCGTGCCTAACACATGCAAGTCGAGCGGCAGCGCGAGTAGTTTACTACTTGGCGGCGAGCGGCGGACGGCTGAGTAACGCGTAGGAACGTGCCCCAAAGTGAGGAATAACTGCCCGAAAGGGTGGCTAATGCCGCATATGATCTTCGGATTAAAGTCTTCGGACGCTTTGGGAGCGGCCTGCGTTAGATTAGGTAGTTGGTGAGGTAATGGCTCACCAAGCCGACGATCTATAGCTGGTCTGAGAGGATGATCAGCCAGACTGGGACTGAGACACGGCCCAG	0.00615177	0	0	0	0	0	0	0	0.761711	0	0	0	0	0	0	0	0	0	0	0	0	0	0	0	0	0	0	0	0	0	0	0	0	0	0	0	0	0	0	0	0	0	0	0	0	0	0
	858	ATTGAACGCTGGCGGCAGGCTTAACACATGCAAGTCGAACGGTAACAGGGGAAAGCTTGCTTTCTTGCTGACGAGTGGCGGACGGGTGAGTAATGCTTGGGAATCTGGCTTATGGAGGGGGATAACGACGGGAAACTGTCGCTAATACCGCGTAGAGTCGAGAGACGAAAGTGTGGGACCGCAAGGCCACATGCCATGAGATGAGCCCAAGTGGGATTAGGTAGTTGGTGGGGTAAAGGCCTACCAAGCCGACGATCTCTAGCTGGTCTGAGAGGATGACCAGCCACACCGGGACTGAGACACGGCCCGG	0.00497072	0	0	0	0	0	0	0	0	0	0	0	0	0	0	0	0	0	0	0	0	0	0	0	0	0	0	0	0	0	0	0	0	0	0	0	0	0	0	0	0	0	0	0	0	0	0
	859	GATGAACGCTGGCGGCGTGCCTAACACATGCAAGTCGAGCGCGTCTGATTTGATGCTTGCATTGATGAAAGATGAGCGGCGGACGGGTGAGTAACGCGTGGGTAACCTGCCCTATACATATGGATAACATACTGAAAAGTTTACTAATACATGATAATATATATTTACGGCATCGTAGATATATCAAAGTGTTAGCGGTATAGGATGGACCCGCGTCTGATTAGCTAGTTGGTGAGATAACGGCCCACCAAGGCGACGATCAGTAGCCGACCTGAGAGGGTGATCGGCCACATTGGAACTGAGACACGGTCCAA	0.0045166	0	0	0	0	0	0	0	0	0.0714826	0	0	0	0	0	0	0	0	0	0.0166067	0.00239126	0	0	0.00460003	0	0	0.0211015	0.011424	0	0	0	0	0	0	0	0	0	0	0	0	0.00307806	0.00294794	0.00620155	0	0.00269986	0	0
	860	GACGAACGCTGGCGGCGTGCCTAATACATGCAAGTAGAACGCTGAAGAGAGGAGCTTGCTTTTCTTGGATGAGTTGCGAACGGGTGAGTAACGCGTAGGTAACCTGCCTTGTAGCGGGGGATAACTATTGGAAACGATAGCTAATACCGCATAACAATGGATGACCCATGTCATTTATTTGAAAGGGGCAAATGCTCCACTACAAGATGGACCTGCGTTGTATTAGCTAGTAGGTGAGGTAACGGCTCACCTAGGCGACGATACATAGCCGACCTGAGAGGGTGATCGGCCACACTGGGACTGAGACACGGCCCAG	0.00458111	0	0.408748	0	0	0.00482114	0	0	0	0	0.119904	0	0	0	0	0	0	0	0	0	0	0	0	0	0	0	0.0090435	0	0	0	0	0	0	0	0	0.0263089	0	0	0	0	0	0	0	0.0556987	0	0	0.0492854
	861	ATTGAACGCTGGCGGCATGCTTTACACATGCAAGTCGAACGGCAGCATAGAGAGCTTGCTCTCTGATGGCGAGTGGCGAACGGGTGAGTAATACATCGGAACGTGTCCGTTTGTGGGGGACAACCACCCGAAAGGGTGGCTAATACCGCATAAGACCTGAGGGTGAAAGCCGGGGACCGCAAGGCCTGGCGCGAACGGAGCGGCCGATGACTGATTAGCTGGTTGGCGGGGTAAAGGCCCACCAAGGCGACGATCAGTAGCTGGTCTGAGAGGACGACCAGCCACACTGGAACTGAGACACGGTCCAG	0.00484756	0	0	0	0	0	0.0187538	0	0	0	0	0	0	0	0	0	0	0	0	0	0	0	0	0	0	0	0	0	0	0	0	0	0	0	0	0	0	0.0049824	0	0.297032	0	0	0	0	0	0	0
	862	GACGAACGCTGGCGGCGTTCTTAACACATGCAAGTCGAACGGGATTTAGTAGACGGAAACCTCGGTGGAAGATTACTAATGAGAGTGGCGAACGGGTGAGTAACGCGTGAGCAACCTGCCTATGACAGTGGGATAGCCTCGGGAAACCGGGATTAATACCGCATAAAATCGTAGAAACACATGTTTCAACGGTCAAAGATTTATCGGTCATAGATGGGCTCGCGTCTGATTAGCTAGTTGGTGAGATAACAGCCCACCAAGGCGACGATCAGTAGCCGGTCTGAGAGGATGAACGGCCACATTGGAACTGAGACACGGTCCAA	0.00124156	0	0	0	0	0	0	0	0	0	0	0	0	0	0	0	0	0	0	0	0	0	0	0	0	0	0	0	0	0	0	0	0	0	0	0	0	0.151133	0	0	0	0	0	0	0	0	0
	863	GATGAACGCTAGCGATAGGCTTAACACATGCAAGTCGAGGGGCAGCATTATTTTAGCTTGCTAAGATAGATGGCGACCGGCGCACGGGTGCGTAACGCGTATGCAACCTGCCTGTAATTAGGGAATAACCCGGTGAAAGTCGGACTAATACCCTATATTCTTCTTTTTCCGCATGGAGAAGGATGGAAAGATTTATTGATTACAGATGGGCATGCGTCCCATTAGCTTGTTGGTAAGGTAACGGCTTACCAAGGCAACGATGGGTAGGGGGACTGAGAGGTTGACCCCCCACACTGGGACTGAGACACGGACCAG	0.00575993	0	0	0.00139766	0	0	0	0	0	0	0	0	0	0	0	0	0	0	0	0	0	0	0	0	0	0	0	0	0	0	0	0	0	0	0	0	0	0	0.00294533	0	0	0	0	0	0	0	0
	864	GATGAACGCTAGCGATAGGCTTAACACATGCAAGTCGAGGGGCAGCGAGATGTAGCAATACGTCGTCGGCGACCGGCGAATGGGTGAGTAACACGTATGCAACTTACCTCTTAGTGGTGAATAACCCGATGAAAGTCGGACTAATACACCATACTCTCCTTAGATCACATGAGAAGAGGAGGAAAGATTAATCGCTAAGAGATAGGCCTGCGTTCCATTAGCTAGTTGGTAAGGTAACGGCTTACCAAGGCAACGATGGATAGGGGGACTGAGAGGTTGACCCCCCACATTGACACTGAGACACGGTCCAA	0.00493021	0	0	0.00139766	0	0	0	0	0	0.029434	0	0	0	0	0	0	0	0	0	0.143925	0.00239126	0	0	0	0.0432152	0	0.0452175	0	0	0.0101767	0	0.00243333	0	0	0	0	0	0	0	0	0.00923418	0.0265315	0.00620155	0	0.00539971	0	0
	865	GATGAACGCTGGCGGCGTGCCTAACACATGCAAGTCGAACGAAGCTATGAGACGGAAGCCTTCGGGTGGAAGACTGATAGACTGAGTGGCGGACGGGTGAGTAACGCGTGGGCAACCTGCCCCATACCGGGGGATAGCAGTTGGAAACGACTGGTAAAACCGCATAAGCGCACGGTAAGGCATCTTACAGTGTGAAAAACTCCGGTGGTATGGGATGGGCCCGCGTCTGATTAGCCAGTTGGTGAGGTAACGGCTCACCAAAGCGACGATCAGTAGCCGGCCTGAGAGGGCGGACGGCCACATTGGGACTGAGACACGGCCCAG	0.00510349	0	0	0	0	0	0	0	0	0	0	0	0	0	0	0	0	0	0	0	0	0	0	0	0	0	0	0	0	0	0	0	0	0	0	0	0	0	0	0	0	0	0	0.0348117	0	0	0
	866	GACGAACGCTGGCGGCGTGCCTAATACATGCAAGTAGAACGCTGAAGAGAGGAGCTTGCTCTTCTTGGATGAGTTGCGAACGGGTGAGTAACGCGTAGGTAACCTGCCTTGTAGCGGGGGATAACTATTGGAAACGATAGCTAATACCGCATAACAATGGGTGACACATGTCATTTATTTGAAAGGGGCAATTGCTCCACTACCAGATGGACCTGCGTTGTATTAGCTAGTTGGTGGGGTAACGGCTCACCAAGGCGACGATACATAGCCGACCTGAGAGGGTGATCGGCCACACTGGGACTGAGACACGGCCCAG	0.00491035	0	0	0	0	0	0	0	0	0	0	0	0	0	0	0	0	0	0	0	0	0	0	0	0	0	0	0	0	0	0	0	0	0	0	0	0	0	0	0	0	0	0	0	0	0	0
	867	GATGAACGCTAGCGACAGGCTTAACACATGCAAGTCGAGGGGCAGCGAGCGGGTAGCGATACCTGTGTCGGCGACCGGCGCACTGGTGAGTAACACGTATGCAACCTGCCCTCCGCAGGGGAATAAACCGGGGAAATCTGGTCTAATGCCCCATAGTCCCCGGGTCCGCATGGGCCCGGGGGGAAAGATCCGTCGGCGGGGGATGGGCATGCGGCGCATTAGCTTGTTGGCGGGGCAGCGGCCCACCAAGGCGACGATGCGTAGGGGTTCTGAGAGGAAGGTCCCCCACACTGGTACTGAGACACGGACCAG	0.00547629	0	0	0	0	0	0	0	0	0	0	0	0	0	0	0	0	0	0	0	0	0	0	0	0	0	0	0	0	0	0	0	0	0	0	0	0	0	0	0	0	0	0	0	0	0	0
	868	GATGAACGCTAGCTACAGGCTTAACACATGCAAGTCGAGGGGCAGCATGGACCCAGCTTTGCTGGGTTTGATGGCGACCGGCGCACGGGTGAGTAACGCGTATCCAACCTGCCCTTTACTCCGGGATAGTCTCCTGAAAGGGAGTTTAATACCGGATGTGTTTGTCTTTCCGCATGGGAGCGACAAATAAAGATTAATTGGTAAAGGATGGGGATGCGTCCCATTAGCTTGTTGGCGGGGTAACGGCCCACCAAGGCGACGATGGGTAGGGGTTCTGAGAGGAAGGTCCCCCACATTGGAACTGAGACACGGTCCAA	0.000385856	0	0	0.00139766	0	0	0	0	0	0	0	0	0	0.0396291	0	0	0	0	0	0	0	0	0	0	0	0	0	0	0	0	0	0	0	0	0	0	0	0	0	0	0	0	0	0	0.00269986	0	0
	869	GACGAACGCTGGCGGCGTGCCTAATACATGCAAGTAGAACGCTGAGGTTTGGTGTTTACACTAGACTGATGAGTTGCGAACGGGTGAGTAACGCGTAGGTAACCTGCCTCATAGCGGGGGATAACTATTGGAAACGATAGCTAATACCGCATAAGAGTAATTAACACATGTTAGTTATTTAAAAGGAGCAATTGCTTCACTGTGAGATGGACCTGCGTTGTATTAGCTAGTTGGTGAGCCTTTACCTCACCAAGGCGACGATACATAGCCGACCTGAGAGGGTGATCGGCCACACTGGGACTGAGACACGGCCCAG	0.00470597	0	0	0	0	0	0	0	0	0	0	0	0	0	0	0	0	0	0	0	0	0	0	0	0	0	0	0	0	0	0	0	0	0	0	0	0	0	0	0	0	0	0	0	0	0	0
	871	GATGAACGCTGGCGGCATGCCTAATACATGCAAGTCGAACGAAGTTTCAAGGAAGCTTGCTTCCAAAGAGACTTAGTGGCGAACGGGTGAGTAACACGTAGGTAACCTGCCCATGTGTCCGGGATAACTGCTGGAAACGGTAGCTAAAACCGGATAGGTATACAGAGCGCATGCTCAGTATATTAAAGCGCCCATCAAGGCGTGAACATGGATGGACCTGCGGCGCATTAGCTAGTTGGTGAGGTAACGGCCCACCAAGGCGATGATGCGTAGCCGGCCTGAGAGGGTAAACGGCCACATTGGGACTGAGACACGGCCCAA	0.00541292	0	0	0	0.00941886	0	0	0	0	0	0	0	0	0.00396291	0	0	0	0	0	0	0	0	0	0	0	0	0	0	0	0	0	0	0	0	0	0	0	0	0	0	0	0	0	0	0	0	0
	872	GATGAACGCTGGCGGCGTGCCTAACACATGCAAGTCGAACGAAGCTTGACGGATGATTTCTTCGGAATGAAACCTGATATGACTTAGTGGCGGACGGGTGAGTAACACGTGAGCAACCTGCCTTTCAGAGGGGGATAACGGCTGGAAACGGTCGCTAATACCGCATGATGTGTTCGGATGGCATCATCTGAACATCAAAGATTTATCGCTGAAAGATGGGCTCGCGTCTGATTAGATAGTTGGTGGGGTAACGGCCTACCAAGTCTACGATCAGTAGCCGGACTGAGAGGTTGAACGGCCACATTGGGACTGAGATACGGCCCAG	0.00549562	0	0	0	0	0	0	0	0	0.00840972	0	0	0	0.412142	0	0	0	0	0	0	0	0	0	0	0	0	0	0	0	0	0	0	0	0	0	0	0	0	0	0	0	0	0	0	0	0	0
	873	GATGAACGCTAGCTACAGGCTTAACACATGCAAGTCGCGGGGCATCATGGAGGTTGCTTGCAATTTCTGATGGCGACCGGCGCACGGGTGAGTAACGCGTATCCAACCTTCCCATTACTACGGCATACCCCGTTGAAAGGCGGCCTAATTCCGTATGCAGTCCGAAGCAGTCATCTAATTTGGACGAAAGGTATATTCTATCGGTAATGGATGGGGATGCGTCCGATTAGCCAGCCGGCGGGGTAACGGCCCACCGGGGCATTGATCGGTAGGGGTTCTGAGAGGAAGGTCCCCCACACTGGAACTGAGACACGGTCCAG	0.00179724	0	0	0	0	0	0	0	0	0	0	0	0	0	0	0	0	0	0	0	0	0	0	0	0	0	0	0	0	0	0.0255057	0	0.0166861	0	0	0	0	0	0	0	0.00307806	0	0.0124031	0	0	0	0
	874	GATAAACGCTGGCGGCGTGCATAACACATGCAAGTCGAACGATGAAACTTAGCTGATTTCTTCGGAATGAAATTAAGTGGATTAGTGGCGAACGGGTGAGTAACACGTGAGTAACCTGCCTTACACAAGGGGATAGCCTTTGGAAACGAAGAATAATACCCTATAAAGTCAAAATATCGCATGATATAGTGACCAAAGATTTATCGGTGTAAGATGGACTTGCGTCTGATTAGCTAGTTGGTGAGATAAAAGCCCACCAAGGCGACGATCAGTAGCCGGCTTGAGAGAGTGTACGGCCACATTGGGACTGAGACACGGCCCAG	0.00534018	0	0	0	0	0	0	0	0	0	0	0	0	0	0	0	0	0	0	0	0	0	0	0	0	0	0	0	0.00449802	0	0	0	0	0	0	0	0	0	0	0	0	0	0	0	0	0	0
	875	GATGAACGCTGGCTACAGGCTTAACACATGCAAGTCGAGGGGAAACGACGGGGAAGCTTGCTTCCCCGGGCGTCGACCGGCGCACGGGTGAGTAACGCGTATCCAACCTGCCTCTGACTGAGGGATAACCCGTCGAAAGTCGGCCTAATACCTCATGGCATCGTCTGCGGGCATCCAACGACGATTAAAGATTTCATCGGTCAGGGATGGGGATGCGTCTGATTAGCTTGTTGGCGGGGTAACGGCCCACCAAGGCGACGATCAGTAGGGGTTCTGAGAGGAAGGTCGGCCACATTGGAACTGAGACACGGTCCAA	0.00449711	0	0	0	0	0	0	0	0	0	0	0	0	0	0	0	0	0.0213265	0	0	0	0	0	0	0	0	0	0	0	0	0	0	0.00476747	0	0	0	0	0	0	0	0	0.00294794	0.00206718	0	0	0	0
	876	GACGAACGCTGGCGGCGTGCTTAACACATGCAAGTCGAACGATGAAAGTCGTTTTGATATCTTCGGATTGATAAACTTCTGGATTAGTGGCGGACGGGTGAGTAACGCGTGAGCAATCTGCCTTACACAAAGGGATAGCCTCGGGAAACCGGGATTAATACCATATGATATCTATTAACCGCATGGTTTATAGATTAAAGAATTTCGGTGTAAGATGAGCTCGCGTCCCATTAATTAGTTGGTGAGGGTAACGGCCCACCAAGATAGCGATGGGTAGCCGATCTAAGAGGATGACCGGCCACATTGGAACTGAGAAACGGTCCAA	0.00553677	0	0	0	0	0	0	0	0	0	0	0	0	0	0	0	0	0	0	0	0	0	0	0	0	0	0	0	0	0	0	0	0	0	0	0	0	0	0	0	0	0	0	0	0	0	0
	877	GATGAACGCTGGCTACAGGCTTAACACATGCAAGTCGTGGGGAAACGGCATTATGTGCTTGCACATTCTGGACGTCGACCGGCGCACGGGTGAGTAACGCGTATCCAACCTGCCTCTGACTGAGGGATAACCCGTCGAAAGTCGGCCTAATACCTCATGGCATCGTCTGCGGGCATCCAACGACGATTAAAGATTTCATCGGTCAGGGATGGGGATGCGTCTGATTAGCTTGTTGGCGGGGTAACGGCCCACCAAGGCTACGATCAGTAGGGGTTCTGAGAGGAAGGTCCCCCACATTGGAACTGAGACACGGTCCAA	0.00297562	0	0	0	0	0.00482114	0	0	0	0	0	0.00274303	0	0	0	0	0	0.00304664	0	0	0	0	0	0	0	0	0.006029	0	0	0	0	0	0.00476747	0	0	0	0	0	0	0	0	0	0	0	0	0	0
	878	GACGAACGCTGGCGGCGTGCATAACACATGCAAGTCGAACGAGAATCGGGAAACGGAAGTCTTCGGACAGAAGATTCCCGAGGAAAGTGGCGGATGGGTGAGTAACGCGTAAGGAACCTGCCCTTCACTGCGGGATAGCAGCCGGAAACGACTATTAATACCGCATGACACTTTCTTCTCGCATGAGAGGGAGGTTAAAGAATTTCGGTGAAGGATGGCCTTGCGTCTGATTAGCTTGTTGGTGCGGTAACGGCGCACCAAGGCGACGATCAGTAGCCGGTCTGAGAGGATGAACGGCCACATTGGGACTGAGACACGGCCCAA	0.00487735	0	0	0	0	0	0	0	0	0.00420486	0	0	0	0	0	0	0	0	0	0	0	0	0	0	0	0	0	0	0	0.156043	0	0	0	0	0	0	0	0	0	0	0	0	0.00620155	0	0.0269986	0	0
	879	ATTGAACGCTGGCGGCGTGCTTAACACATGCAAGTCGAACGGGCCTTGTCCCCCTTTTTTTTGGGGGTGGGGTTAGTGGCGAACGGGTGAGTAACACGTGAGTAACCTGCCCCTCACTTCTGGATAACCGCTTGAAAGGGTGGCTAATACGGGGTGTTCTGGCCTGCTCGCATGGGTGGGTTTGGAAAGATTCGACCGGTTTTGGTTGTTTTGGTGGGGGATGGGCTCGCGGCCTATCAGCTTGTTGGTGGGGTGATGGCCTGCCAAGGCTTTGACGGGTAGCCGGCCTGAGAGGGTGGGCGGTCACACTGGGACTGAGACACGGCCCAG	0.00510614	0	0	0	0	0	0	0	0	0	0	0	0	0	0	0	0	0	0	0	0	0	0	0	0	0	0	0	0	0	0	0	0	0	0	0	0	0	0	0	0	0	0	0	0	0	0.755709
	880	GACGAACGCTGGCGGCGTGCCTAATACATGCAAGTAGAACGCTGAAGAGAGGAGCTTGCTCTTCTTGGATGAGTTGCGAACGGGTGAGTAACGCGTAGGTAACCTGCCTGGTAGCGGGGGATAACTATTGGAAACGATAGCTAATACCGCATAACAGTAGATATTGCATGATATCTGCTTGAAAGGGGCAATTGCTCCACTACCAGATGGACCTGCGTTGTATTAGCTAGTTGGTGAGGTAACGGCTCACCAAGGCGACGATACATAGCCGACCTGAGAGGGTGATCGGCCACACTGGGACTGAGACACGGCCCAG	0.00510614	0	0	0	0	0	0	0	0	0	0	0	0	0	0	0	0	0	0	0	0	0	0	0	0	0	0	0	0	0	0	0	0	0	0	0	0	0	0	0	0	0	0	0	0	0	0.755709
	881	GATGAACGCTGACAGAATGCTTAACACATGCAAGTCAACTTGAATTTGGGTTTTTAACTTAGGTTTGGGTGGCGGACGGGTGAGTAACGCGTAAAGAACTTGCCTCACAGCTAGGGACAACATTTGGAAACGAATGCTAATACCTAAATTATGATAATAGGGCATCCTATAATTATGAAAGCTATAAGCGCTGTGAGAGAGCTTTGCGTCCCATTAGCTAGTTGGAGAGGTAACAGCTCACCAAGGCGATGATGGGTAGCCGGCCTGAGAGGGTGATCGGCCACAAGGGGACTGAGACACGGCCCTT	0.00497532	0	0	0	0	0	0	0	0	0	0	0	0	0	0	0	0	0	0	0	0	0	0	0	0	0	0	0	0	0	0	0	0	0	0	0	0	0	0	0	0	0	0	0	0	0	0
	883	GATGAACGCTAGCTACAGGCTTAACACATGCAAGTCGAGGGGCAGCATGGTCTTAGCTTGCTAAGGCCGATGGCGACCGGCGCACGGGTGAGTAACGCGTATCCAACCTGCCTTACACTCTTGGACAGCCTTCTGAAAGGGAGATTAATACAAGATGTTATCATGAGTAAGCATTTTCGCATGATTAAAGGTTTACCGGTGTAAGATGGGGATGCGTTCCATTAGATAGTAGGCGGGGTAACGGCCCACCTAGTCTTCGATGGATAGGGGTTCTGAGAGGAAGGTCCCCCACATTGGAACTGAGACACGGTCCAA	0.00513338	0	0	0	0	0	0.0234423	0	0	0	0	0	0	0	0	0	0	0	0	0	0.00478252	0	0	0.0529003	0	0	0	0	0	0	0	0	0	0	0	0	0	0	0	0	0	0	0.0206718	0.0696233	0	0	0
[truncated: 767 more rows]
[truncated: 108 more columns]
