# Supplementary material for: Molecular profiling of tissue biopsies reveals unique signatures associated with streptococcal necrotizing soft tissue infections
Source: Nat Commun. 2019 Aug 26;10:3846. doi: 10.1038/s41467-019-11722-8 (PMC6710258; doi:10.1038/s41467-019-11722-8)
Supplement: Supplementary file 6 — Supplementary data 3 [file 41467_2019_11722_MOESM6_ESM.xlsx]

## Sheet: Supplementary Data 3
	Supplementary Data 3: Sample classification. The sample number (as ordered in Figure 1a), sample ID, location of the infection (if present at multiple locations no location is given), and the Gini-Simpson index (based on phylotype data or genus data) are given. It is also indicted if RNASeq data are available. Moreover, classification based on average linkage hierarchical agglomerative clustering…
	Nr.	Sample	Location	Gini-Simpson index (phylo-type based)	Gini-Simpson index (genus based)	RNA_Seq data available	Cluster_ID	Classification	Most abundant Streptococcus sp.	Inclusion in cohort
	16	2001	upper extremities	0.013	0.01193		1	Streptococcus	S. pyogenes	E
	142	2003	thorax/abdomen	0.812	0.7498		2	Others
	131	2004		0.904	0.8631		3	Multiinfection		E
	135	2005	lower extremities	0.905	0.8346		2	Others		E
	15	2006		0.08	0.0113	x	1	Streptococcus	S. pyogenes	T
	29	2007	anogenital region	0.459	0.09264		1	Streptococcus	S. pyogenes	E
	124	2010	anogenital region	0.88	0.7888		3	Multiinfection		E
	42	2013	upper extremities	0.37	0.3347		1	Streptococcus	S. pyogenes	E
	121	2014	lower extremities	0.889	0.8582	x	3	Multiinfection		T
	79	2015	head/neck	0.943	0.896		2	Others
	120	2016	head/neck	0.923	0.8612	x	3	Multiinfection		T
	86	2019		0.604	0.5696		4	Bacteroides/Escherichia
	127	2021	anogenital region	0.931	0.8953		3	Multiinfection		E
	144	2022	anogenital region	0.509	0.02438		4	Bacteroides/Escherichia		E
	138	2023	lower extremities	0.069	0.06548	x	5	Staphylococcus
	143	2025	lower extremities	0.172	0.1715	x	2	Others
	117	2029		0.868	0.8301	x	3	Multiinfection		T
	49	2033	anogenital region	0.453	0.421		1	Streptococcus	S. pyogenes	E
	109	2034	anogenital region	0.894	0.7131	x	3	Multiinfection		T
	27	2035	thorax/abdomen	0.115	0.1009		1	Streptococcus	S. pyogenes	E
	148	2037	upper extremities	0.048	0.02315	x	2	Others
	6	2041		0.001	0.0006297		1	Streptococcus	S. pyogenes	E
	110	2042		0.857	0.5667	x	3	Multiinfection		T
	89	2043	anogenital region	0.955	0.8464		3	Multiinfection		E
	146	2048	lower extremities	0.567	0.5542	x	2	Others
	118	2052	head/neck	0.895	0.8273	x	3	Multiinfection		T
	72	2053	anogenital region	0.86	0.833		1	Streptococcus	S. anginosus
	140	2054	upper extremities	0.018	0.01693	x	5	Staphylococcus
	122	2055	lower extremities	0.937	0.9093		3	Multiinfection		E
	50	2056	upper extremities	0.647	0.4231		1	Streptococcus	S. pyogenes	E
	82	2057		0.594	0.5522		2	Others
	119	2059		0.893	0.8183	x	3	Multiinfection		T
	147	2062	upper extremities	0.467	0.3083	x	2	Others
	18	2063		0.018	0.0163		1	Streptococcus	S. pyogenes
	134	2064		0.927	0.913		2	Others		E
	24	2066	head/neck	0.036	0.02811	x	1	Streptococcus	S. pyogenes	T
	69	2068	lower extremities	0.718	0.7028		1	Streptococcus	S. pyogenes	E
	116	2075	anogenital region	0.968	0.9384		3	Multiinfection
	76	2076	lower extremities	0.964	0.8864		2	Others
	67	2077	lower extremities	0.861	0.6768		1	Streptococcus	S. pyogenes
	123	2078	thorax/abdomen	0.943	0.8862	x	3	Multiinfection		T
	65	2082	head/neck	0.831	0.6549		1	Streptococcus	S. pyogenes
	77	2083	lower extremities	0.972	0.9119		2	Others
	66	2085	head/neck	0.86	0.7174		1	Streptococcus	S. pyogenes
	22	2086	lower extremities	0.049	0.04111		1	Streptococcus	S. pyogenes	E
	74	2092	lower extremities	0.968	0.8581		2	Others		E
	28	2093	thorax/abdomen	0.128	0.1157		1	Streptococcus	S. pyogenes	E
	30	2094		0.157	0.08943		1	Streptococcus	S. pyogenes	E
	57	2095	anogenital region	0.64	0.5553		1	Streptococcus	S. pyogenes	E
	99	2097		0.868	0.7487	x	3	Multiinfection		T
	43	2099	lower extremities	0.67	0.3249		1	Streptococcus	S. agalactiae
	125	2101	anogenital region	0.905	0.8737	x	3	Multiinfection		T
	58	2104	lower extremities	0.732	0.5959		1	Streptococcus	S. pyogenes	E
	101	2105		0.913	0.8618		3	Multiinfection		E
	47	2107		0.468	0.3593		1	Streptococcus	S. dysgalactiae
	41	2108	lower extremities	0.521	0.282		1	Streptococcus	S. pyogenes	E
	98	2109	anogenital region	0.918	0.8805		3	Multiinfection		E
	108	2110	head/neck	0.922	0.8102		3	Multiinfection		E
	93	2113	lower extremities	0.963	0.9255		3	Multiinfection		E
	83	2120		0.582	0.4776		4	Bacteroides/Escherichia
	102	2122	head/neck	0.889	0.8431		3	Multiinfection		E
	103	2123	anogenital region	0.943	0.9087		3	Multiinfection		E
	111	2124	anogenital region	0.705	0.5613	x	3	Multiinfection		T
	52	2125	lower extremities	0.646	0.4802		1	Streptococcus	S. dysgalactiae
	141	2127	upper extremities	0.024	0.02128	x	5	Staphylococcus
	53	2131	lower extremities	0.696	0.44		1	Streptococcus	S. pyogenes
	71	2133		0.826	0.7799		1	Streptococcus	S. dysgalactiae	E
	92	2135		0.934	0.8957		3	Multiinfection		E
	137	2136	lower extremities	0.381	0.373		5	Staphylococcus		E
	85	2137	anogenital region	0.57	0.4141		4	Bacteroides/Escherichia		E
	44	2139	lower extremities	0.35	0.332		1	Streptococcus	S. pyogenes	E
	13	2146	lower extremities	0.009	0.008794		1	Streptococcus	S. pyogenes	E
	1	2148		0.009	0.008796		1	Streptococcus	S. pyogenes	E
	91	2152	anogenital region	0.942	0.9151		3	Multiinfection		E
	73	2155		0.845	0.799		1	Streptococcus	S. pyogenes
	61	2156	anogenital region	0.617	0.5049		1	Streptococcus	S. constellatus	E
	62	2160	thorax/abdomen	0.848	0.6712		1	Streptococcus	S. dysgalactiae
	34	2175	lower extremities	0.35	0.1432		1	Streptococcus	S. pyogenes	E
	20	2176	lower extremities	0.028	0.02687		1	Streptococcus	S. pyogenes	E
	39	2191	lower extremities	0.36	0.2486		1	Streptococcus	S. pyogenes	E
	40	2193	thorax/abdomen	0.236	0.2158		1	Streptococcus	S. pyogenes	E
	45	2196	thorax/abdomen	0.413	0.2435		1	Streptococcus	S. dysgalactiae
	33	3004	upper extremities	0.155	0.1539	x	1	Streptococcus	S. pyogenes	T
	7	3005	upper extremities	0.001	0.0006297	x	1	Streptococcus	S. pyogenes	T
	105	3007		0.918	0.8611		3	Multiinfection		E
	35	3008	lower extremities	0.566	0.179		1	Streptococcus	S. pyogenes	E
	90	3013		0.912	0.8074	x	3	Multiinfection		T
	3	3017	upper extremities	0.003	0.001888	x	1	Streptococcus	S. pyogenes	T
	106	3018	head/neck	0.909	0.8259	x	3	Multiinfection		T
	9	3019		0.003	0.001259	x	1	Streptococcus	S. pyogenes	T
	97	3020	anogenital region	0.898	0.8105	x	3	Multiinfection		T
	132	3022		0.79	0.6706		3	Multiinfection		E
	128	3024		0.893	0.8194	x	3	Multiinfection		T
	36	3026		0.238	0.2052	x	1	Streptococcus	S. agalactiae
	113	3027	head/neck	0.85	0.6086	x	3	Multiinfection		T
	145	3028		0.632	0.587		4	Bacteroides/Escherichia		E
	139	3030		0.011	0.006913	x	5	Staphylococcus
	17	3032	lower extremities	0.012	0.01005	x	1	Streptococcus	S. pyogenes	T
	107	3035	head/neck	0.916	0.7785	x	3	Multiinfection		T
	88	3036	anogenital region	0.858	0.8133		3	Multiinfection		E
	5	3037	lower extremities	0.001	0	x	1	Streptococcus	S. pyogenes	T
	54	3046		0.583	0.4363		1	Streptococcus	S. pyogenes	E
	112	3047		0.5	0.4766	x	3	Multiinfection		T
	115	3048		0.817	0.749	x	3	Multiinfection		T
	70	3049		0.736	0.695		1	Streptococcus	S. agalactiae	E
	31	4001		0.152	0.1503		1	Streptococcus	S. pyogenes
	126	4002		0.695	0.689		3	Multiinfection
	46	4004		0.434	0.3053		1	Streptococcus	S. dysgalactiae
	80	4005	anogenital region	0.915	0.8845		2	Others
	133	5001		0.78	0.7673		2	Others		E
	55	5002	lower extremities	0.498	0.483		1	Streptococcus	S. pyogenes	E
	63	5004	thorax/abdomen	0.788	0.6519		1	Streptococcus	S. pyogenes
	78	5005	anogenital region	0.95	0.8177		2	Others		E
	38	5006	upper extremities	0.204	0.2022		1	Streptococcus	S. pyogenes	E
	56	5008	lower extremities	0.64	0.5749		1	Streptococcus	S. dysgalactiae
	14	5010	lower extremities	0.008	0.006916		1	Streptococcus	S. pyogenes	E
	75	5012	thorax/abdomen	0.919	0.8387		2	Others
	114	5013		0.869	0.6961		3	Multiinfection		E
	68	5018	anogenital region	0.937	0.8345		1	Streptococcus	S. pyogenes
	95	5019	thorax/abdomen	0.808	0.7795	x	3	Multiinfection		T
	8	5020	upper extremities	0	0		1	Streptococcus	S. pyogenes	E
	130	5021	head/neck	0.89	0.8728		3	Multiinfection
	11	5023		0.033	0.007541		1	Streptococcus	S. agalactiae
	51	5024	lower extremities	0.542	0.3905		1	Streptococcus	S. pyogenes
	87	5029	anogenital region	0.857	0.7086		4	Bacteroides/Escherichia
	94	5032	upper extremities	0.937	0.8671		3	Multiinfection
	104	6003		0.917	0.8975	x	3	Multiinfection		T
	96	6005	thorax/abdomen	0.899	0.8671	x	3	Multiinfection		T
	32	6006		0.319	0.1608		1	Streptococcus	S. dysgalactiae
	2	6007	lower extremities	0.014	0.005659	x	1	Streptococcus	S. dysgalactiae
	84	6009		0.931	0.7227		4	Bacteroides/Escherichia		E
	37	6010	thorax/abdomen	0.18	0.1764	x	1	Streptococcus	S. agalactiae
	81	6013	head/neck	0.932	0.907		2	Others
	25	6016	upper extremities	0.039	0.03613		1	Streptococcus	S. pyogenes
	10	6017	lower extremities	0.001	0.0006297	x	1	Streptococcus	S. dysgalactiae
	64	6018		0.814	0.7134		1	Streptococcus	S. pyogenes
	60	6020	lower extremities	0.682	0.6468		1	Streptococcus	S. pyogenes
	21	6023		0.018	0.01505	x	1	Streptococcus	S. agalactiae
	19	6025	upper extremities	0.014	0.01379	x	1	Streptococcus	S. pyogenes	T
	23	6026	upper extremities	0.068	0.03855	x	1	Streptococcus	S. pyogenes	T
	136	6030		0.825	0.6831		2	Others
	4	6033	upper extremities	0.001	0.001259	x	1	Streptococcus	S. pyogenes	T
	100	6037	upper extremities	0.907	0.8375		3	Multiinfection		E
	48	6038	lower extremities	0.434	0.4001		1	Streptococcus	S. dysgalactiae
	12	6045	lower extremities	0.017	0.003146		1	Streptococcus	S. pyogenes
	59	6047	lower extremities	0.741	0.6087		1	Streptococcus	S. dysgalactiae
	129	6050	head/neck	0.87	0.8052		3	Multiinfection		E
	26	6057		0.039	0.02315	x	1	Streptococcus	S. pyogenes	T
