# Supplementary material for: Molecular profiling of tissue biopsies reveals unique signatures associated with streptococcal necrotizing soft tissue infections
Source: Nat Commun. 2019 Aug 26;10:3846. doi: 10.1038/s41467-019-11722-8 (PMC6710258; doi:10.1038/s41467-019-11722-8)
Supplement: Supplementary file 7 — Supplementary data 4 [file 41467_2019_11722_MOESM7_ESM.xlsx]

## Sheet: Supplementary Data 4 Nodes
	Supplementary Data 4: Co-occurence model node and edge description
	Degree	label	Negative degree	Positive degree	Sample count
	206	Rothia	123	83	47
	205	Faecalibacterium	114	91	42
	207	unclassified Clostridiales	93	114	49
	205	Moryella	69	136	70
	204	Peptococcus	108	96	46
	206	unclassified Lachnospiracea	104	102	49
	206	Streptococcus	136	70	145
	205	Propionibacterium	117	88	90
	207	Anoxybacillus	80	127	75
	202	Sutterella	97	105	40
	207	Bacteroides	58	149	112
	206	Eubacterium	129	77	65
	201	Blautia	102	99	41
	204	unclassified Caulobacteraceae	84	120	62
	206	Staphylococcus	169	37	100
	207	Anaerococcus	107	100	87
	208	Dialister	70	138	100
	208	Pelomonas	166	42	59
	207	Prevotella	52	155	132
	207	Escherichia/Shigella	172	35	74
	208	Ezakiella	134	74	42
	204	Porphyromonas	52	152	125
	205	Fusobacterium	70	135	110
	205	Campylobacter	66	139	67
	205	Slackia	76	129	47
	205	Parvimonas	78	127	109
	203	Burkholderia	127	76	61
	207	Peptoniphilus	78	129	96
	205	Clostridium sensu stricto	121	84	53
	204	Bradyrhizobium	141	63	47
	208	Pseudoramibacter	88	120	46
	204	Collinsella	90	114	44
	207	Actinomyces	56	151	77
	207	Corynebacterium	110	97	92
	206	unclassified Coriobacteriaceae	113	93	40
	208	Filifactor	123	85	46
	207	Peptostreptococcus	95	112	80
	203	Mogibacterium	106	97	51
	205	Finegoldia	147	58	57
	206	Olsenella	66	140	68
	205	Pyramidobacter	98	107	45
	200	Pseudomonas	116	84	87
	207	Clostridium XVIII	96	111	42
	205	Haemophilus	129	76	59
	204	Neisseria	145	59	38
	204	Solobacterium	81	123	77
	205	Alloprevotella	103	102	52
	204	Parabacteroides	86	118	46
	204	Atopobium	83	121	54
	206	Eggerthia	112	94	63
	207	Clostridium XlVa	88	119	47
	207	Bilophila	90	117	42
	204	Veillonella	130	74	51

## Sheet: Supplementary Data 4 Edges
	Node1	Node2	Methods #	p-value	q-value	Methods	Weight	Interaction Type
	Alloprevotella	Bilophila	4	0.0215449	0.0490344	correl_pearson; correl_spearman; dist_bray; dist_kullbackleibler	0.0490344	mutualExclusion
	Sutterella	Blautia	2	0.0214865	0.0489835	correl_spearman; dist_kullbackleibler	0.0489835	copresence
	Alloprevotella	Escherichia/Shigella	4	0.0214833	0.0489835	dist_bray; dist_kullbackleibler; correl_spearman; correl_pearson	0.0489835	mutualExclusion
	Peptoniphilus	Bilophila	3	0.0214069	0.048966	correl_pearson; dist_bray; dist_kullbackleibler	0.048966	copresence
	unclassified Caulobacteraceae	Eubacterium	4	0.0209695	0.0480463	dist_bray; dist_kullbackleibler; correl_pearson; correl_spearman	0.0480463	mutualExclusion
	Anoxybacillus	Bilophila	3	0.0208095	0.04776	dist_kullbackleibler; dist_bray; correl_spearman	0.04776	copresence
	Peptostreptococcus	Haemophilus	4	0.0207632	0.0477344	dist_kullbackleibler; correl_spearman; correl_pearson; dist_bray	0.0477344	mutualExclusion
	Pseudoramibacter	Escherichia/Shigella	4	0.0207368	0.0477344	dist_kullbackleibler; correl_spearman; correl_pearson; dist_bray	0.0477344	mutualExclusion
	Anoxybacillus	Pseudomonas	4	0.0203982	0.0470541	correl_spearman; dist_bray; dist_kullbackleibler; correl_pearson	0.0470541	mutualExclusion
	Peptostreptococcus	Escherichia/Shigella	4	0.0197022	0.0456033	correl_pearson; dist_bray; correl_spearman; dist_kullbackleibler	0.0456033	mutualExclusion
	Alloprevotella	unclassified Clostridiales	4	0.0195655	0.0453641	correl_spearman; dist_kullbackleibler; correl_pearson; dist_bray	0.0453641	mutualExclusion
	Burkholderia	Anaerococcus	4	0.01942	0.0451034	dist_bray; dist_kullbackleibler; correl_spearman; correl_pearson	0.0451034	mutualExclusion
	Eggerthia	Veillonella	4	0.0192796	0.0448539	correl_pearson; dist_kullbackleibler; correl_spearman; dist_bray	0.0448539	mutualExclusion
	Ezakiella	Eubacterium	4	0.0191535	0.0446368	dist_kullbackleibler; dist_bray; correl_spearman; correl_pearson	0.0446368	mutualExclusion
	Finegoldia	Sutterella	3	0.0185511	0.0433072	dist_kullbackleibler; dist_bray; correl_spearman	0.0433072	copresence
	Anaerococcus	Collinsella	4	0.018461	0.0431708	correl_pearson; dist_bray; correl_spearman; dist_kullbackleibler	0.0431708	mutualExclusion
	unclassified Caulobacteraceae	Escherichia/Shigella	4	0.017916	0.0419685	dist_bray; correl_pearson; correl_spearman; dist_kullbackleibler	0.0419685	mutualExclusion
	Atopobium	Faecalibacterium	3	0.0176589	0.0414375	correl_pearson; dist_kullbackleibler; dist_bray	0.0414375	copresence
	Pseudoramibacter	Bacteroides	2	0.0175537	0.0412619	dist_kullbackleibler; dist_bray	0.0412619	copresence
	Eggerthia	Propionibacterium	4	0.0175488	0.0412619	correl_pearson; dist_kullbackleibler; dist_bray; correl_spearman	0.0412619	mutualExclusion
	Anoxybacillus	Faecalibacterium	4	0.0174728	0.0412139	correl_pearson; correl_spearman; dist_kullbackleibler; dist_bray	0.0412139	mutualExclusion
	Filifactor	Escherichia/Shigella	4	0.0174726	0.0412139	correl_spearman; dist_kullbackleibler; correl_pearson; dist_bray	0.0412139	mutualExclusion
	Burkholderia	Bilophila	4	0.0173923	0.0411669	dist_bray; correl_spearman; dist_kullbackleibler; correl_pearson	0.0411669	mutualExclusion
	Filifactor	unclassified Lachnospiracea	4	0.0172304	0.0408546	correl_pearson; dist_bray; dist_kullbackleibler; correl_spearman	0.0408546	mutualExclusion
	Anaerococcus	Corynebacterium	2	0.0171622	0.0407641	dist_bray; dist_kullbackleibler	0.0407641	copresence
	unclassified Clostridiales	Bilophila	3	0.0170466	0.0406313	correl_spearman; dist_bray; dist_kullbackleibler	0.0406313	copresence
	Alloprevotella	Rothia	3	0.0168706	0.0403531	correl_spearman; dist_kullbackleibler; dist_bray	0.0403531	copresence
	Peptostreptococcus	Eggerthia	3	0.0168035	0.0402634	dist_kullbackleibler; correl_pearson; dist_bray	0.0402634	copresence
	Anoxybacillus	Solobacterium	2	0.0165944	0.0398323	dist_bray; dist_kullbackleibler	0.0398323	copresence
	Solobacterium	Pelomonas	4	0.0164735	0.0396122	dist_kullbackleibler; dist_bray; correl_spearman; correl_pearson	0.0396122	mutualExclusion
	Pseudoramibacter	Solobacterium	3	0.0156854	0.0377837	dist_kullbackleibler; dist_bray; correl_spearman	0.0377837	copresence
	Rothia	Olsenella	4	0.0155972	0.0376378	dist_kullbackleibler; correl_spearman; correl_pearson; dist_bray	0.0376378	mutualExclusion
	Parvimonas	Atopobium	3	0.0150565	0.0365276	dist_kullbackleibler; dist_bray; correl_pearson	0.0365276	copresence
	Pyramidobacter	Slackia	3	0.014879	0.0361614	dist_kullbackleibler; correl_spearman; dist_bray	0.0361614	copresence
	Solobacterium	Corynebacterium	4	0.0148598	0.0361614	dist_bray; correl_spearman; correl_pearson; dist_kullbackleibler	0.0361614	mutualExclusion
	Faecalibacterium	unclassified Clostridiales	4	0.0147022	0.0358598	correl_pearson; dist_kullbackleibler; correl_spearman; dist_bray	0.0358598	mutualExclusion
	Neisseria	Peptococcus	4	0.0146635	0.0358296	correl_spearman; correl_pearson; dist_bray; dist_kullbackleibler	0.0358296	mutualExclusion
	unclassified Coriobacteriaceae	Bilophila	2	0.0145376	0.0355858	dist_kullbackleibler; correl_spearman	0.0355858	copresence
	Parvimonas	Eggerthia	3	0.0135473	0.0333415	dist_kullbackleibler; correl_spearman; dist_bray	0.0333415	copresence
	Staphylococcus	Campylobacter	4	0.0134448	0.0331491	dist_bray; correl_pearson; dist_kullbackleibler; correl_spearman	0.0331491	mutualExclusion
	Olsenella	Escherichia/Shigella	4	0.0133776	0.0330433	correl_pearson; correl_spearman; dist_kullbackleibler; dist_bray	0.0330433	mutualExclusion
	Finegoldia	Corynebacterium	4	0.0132865	0.0328781	dist_bray; correl_pearson; correl_spearman; dist_kullbackleibler	0.0328781	copresence
	Peptoniphilus	Rothia	4	0.0132072	0.0327413	correl_pearson; dist_bray; dist_kullbackleibler; correl_spearman	0.0327413	mutualExclusion
	Propionibacterium	Mogibacterium	4	0.0131872	0.0327413	correl_spearman; dist_kullbackleibler; dist_bray; correl_pearson	0.0327413	mutualExclusion
	Streptococcus	Eggerthia	3	0.0130979	0.0325892	correl_pearson; correl_spearman; dist_bray	0.0325892	mutualExclusion
	Parvimonas	Burkholderia	4	0.0130661	0.0325695	correl_spearman; correl_pearson; dist_kullbackleibler; dist_bray	0.0325695	mutualExclusion
	unclassified Caulobacteraceae	Atopobium	4	0.0127563	0.0318557	correl_pearson; dist_bray; dist_kullbackleibler; correl_spearman	0.0318557	mutualExclusion
	Parvimonas	Haemophilus	4	0.0126007	0.0315831	correl_spearman; correl_pearson; dist_kullbackleibler; dist_bray	0.0315831	mutualExclusion
	Burkholderia	Slackia	4	0.0124862	0.0313538	correl_pearson; dist_bray; correl_spearman; dist_kullbackleibler	0.0313538	mutualExclusion
	Slackia	Pelomonas	4	0.0124622	0.0313512	correl_pearson; dist_bray; correl_spearman; dist_kullbackleibler	0.0313512	mutualExclusion
	Prevotella	Pelomonas	4	0.0123976	0.0312464	dist_bray; correl_pearson; dist_kullbackleibler; correl_spearman	0.0312464	mutualExclusion
	Filifactor	unclassified Clostridiales	4	0.0121432	0.0306622	dist_bray; dist_kullbackleibler; correl_spearman; correl_pearson	0.0306622	mutualExclusion
	Atopobium	Fusobacterium	2	0.0119296	0.030235	dist_kullbackleibler; dist_bray	0.030235	copresence
	Staphylococcus	Sutterella	4	0.0118043	0.0299733	dist_bray; correl_spearman; correl_pearson; dist_kullbackleibler	0.0299733	mutualExclusion
	Eubacterium	Faecalibacterium	4	0.0116841	0.0297234	correl_pearson; dist_kullbackleibler; correl_spearman; dist_bray	0.0297234	mutualExclusion
	Finegoldia	Mogibacterium	4	0.0115562	0.0294532	dist_bray; dist_kullbackleibler; correl_spearman; correl_pearson	0.0294532	mutualExclusion
	Porphyromonas	Atopobium	2	0.0106493	0.0271927	dist_bray; dist_kullbackleibler	0.0271927	copresence
	Pyramidobacter	Solobacterium	3	0.0106449	0.0271927	dist_bray; dist_kullbackleibler; correl_spearman	0.0271927	copresence
	Eubacterium	Clostridium XlVa	4	0.0105141	0.0269486	dist_bray; correl_pearson; dist_kullbackleibler; correl_spearman	0.0269486	mutualExclusion
	Parvimonas	Sutterella	2	0.0101793	0.0261397	dist_kullbackleibler; dist_bray	0.0261397	copresence
	Dialister	Propionibacterium	3	0.00999794	0.0257225	correl_spearman; correl_pearson; dist_kullbackleibler	0.0257225	mutualExclusion
	Eubacterium	Corynebacterium	4	0.00992105	0.025573	dist_bray; dist_kullbackleibler; correl_spearman; correl_pearson	0.025573	mutualExclusion
	Eubacterium	unclassified Clostridiales	4	0.00930597	0.0240331	dist_kullbackleibler; correl_spearman; correl_pearson; dist_bray	0.0240331	mutualExclusion
	Alloprevotella	Olsenella	3	0.00928557	0.024026	dist_kullbackleibler; correl_spearman; dist_bray	0.024026	copresence
	Pseudoramibacter	Rothia	4	0.00928148	0.024026	correl_pearson; correl_spearman; dist_bray; dist_kullbackleibler	0.024026	mutualExclusion
	Propionibacterium	Bilophila	4	0.00924353	0.0240085	dist_bray; correl_pearson; dist_kullbackleibler; correl_spearman	0.0240085	mutualExclusion
	Streptococcus	Filifactor	3	0.00923345	0.0240085	dist_bray; correl_pearson; correl_spearman	0.0240085	mutualExclusion
	Pseudoramibacter	Corynebacterium	4	0.00905802	0.0236168	correl_spearman; dist_kullbackleibler; dist_bray; correl_pearson	0.0236168	mutualExclusion
	Peptoniphilus	Veillonella	4	0.00875076	0.0228595	correl_pearson; correl_spearman; dist_kullbackleibler; dist_bray	0.0228595	mutualExclusion
	Moryella	Fusobacterium	4	0.00875051	0.0228595	correl_spearman; correl_pearson; dist_kullbackleibler; dist_bray	0.0228595	mutualExclusion
	Slackia	Mogibacterium	3	0.0084923	0.0222698	correl_spearman; dist_kullbackleibler; dist_bray	0.0222698	copresence
	Pseudomonas	Slackia	4	0.00835287	0.0219464	dist_kullbackleibler; correl_spearman; dist_bray; correl_pearson	0.0219464	mutualExclusion
	Bacteroides	Clostridium XVIII	2	0.00817995	0.0215337	dist_kullbackleibler; dist_bray	0.0215337	copresence
	Porphyromonas	Pseudomonas	3	0.00801251	0.0211338	correl_spearman; dist_bray; correl_pearson	0.0211338	mutualExclusion
	Actinomyces	Clostridium XlVa	4	0.0077633	0.0205162	dist_kullbackleibler; dist_bray; correl_spearman; correl_pearson	0.0205162	copresence
	Atopobium	Mogibacterium	2	0.00767244	0.0203155	dist_bray; dist_kullbackleibler	0.0203155	copresence
	Clostridium sensu stricto	Olsenella	4	0.0076405	0.0202704	dist_kullbackleibler; correl_pearson; correl_spearman; dist_bray	0.0202704	copresence
	Alloprevotella	Solobacterium	3	0.00709288	0.0188809	correl_spearman; dist_kullbackleibler; dist_bray	0.0188809	copresence
	Peptoniphilus	Pelomonas	4	0.00704868	0.0188103	dist_bray; dist_kullbackleibler; correl_pearson; correl_spearman	0.0188103	mutualExclusion
	Peptococcus	Eubacterium	4	0.00702815	0.0187924	dist_bray; dist_kullbackleibler; correl_pearson; correl_spearman	0.0187924	mutualExclusion
	Streptococcus	Ezakiella	4	0.00694711	0.0186122	dist_bray; correl_pearson; correl_spearman; dist_kullbackleibler	0.0186122	mutualExclusion
	Pelomonas	Bilophila	4	0.00689167	0.0185001	correl_pearson; dist_bray; dist_kullbackleibler; correl_spearman	0.0185001	mutualExclusion
	unclassified Clostridiales	Haemophilus	4	0.00668308	0.0179756	dist_bray; correl_pearson; dist_kullbackleibler; correl_spearman	0.0179756	mutualExclusion
	Anaerococcus	Fusobacterium	3	0.00667029	0.0179756	correl_pearson; correl_spearman; dist_kullbackleibler	0.0179756	mutualExclusion
	Parvimonas	Parabacteroides	2	0.00658708	0.0177877	dist_bray; dist_kullbackleibler	0.0177877	copresence
	Ezakiella	Corynebacterium	3	0.00657381	0.0177872	dist_kullbackleibler; dist_bray; correl_pearson	0.0177872	copresence
	Anoxybacillus	Burkholderia	4	0.00618092	0.0167909	dist_kullbackleibler; dist_bray; correl_spearman; correl_pearson	0.0167909	mutualExclusion
	Haemophilus	Bilophila	4	0.00613518	0.0167	dist_bray; correl_pearson; dist_kullbackleibler; correl_spearman	0.0167	mutualExclusion
	Sutterella	Pelomonas	4	0.00576663	0.0157598	correl_pearson; correl_spearman; dist_kullbackleibler; dist_bray	0.0157598	mutualExclusion
	Faecalibacterium	Bilophila	3	0.00562173	0.0153947	dist_kullbackleibler; dist_bray; correl_pearson	0.0153947	copresence
	Streptococcus	Sutterella	3	0.00553447	0.0151863	dist_bray; correl_spearman; correl_pearson	0.0151863	mutualExclusion
	unclassified Coriobacteriaceae	Haemophilus	4	0.00552117	0.0151804	dist_kullbackleibler; correl_spearman; dist_bray; correl_pearson	0.0151804	mutualExclusion
	Mogibacterium	Fusobacterium	2	0.00537617	0.0148417	dist_bray; dist_kullbackleibler	0.0148417	copresence
	Corynebacterium	Escherichia/Shigella	4	0.00528151	0.01461	dist_kullbackleibler; dist_bray; correl_pearson; correl_spearman	0.01461	copresence
	Filifactor	Pseudomonas	4	0.00525894	0.0145772	dist_bray; dist_kullbackleibler; correl_pearson; correl_spearman	0.0145772	mutualExclusion
	Filifactor	Burkholderia	4	0.00524778	0.014576	correl_spearman; dist_bray; correl_pearson; dist_kullbackleibler	0.014576	mutualExclusion
	Peptococcus	Corynebacterium	3	0.00522938	0.0145546	correl_pearson; dist_bray; dist_kullbackleibler	0.0145546	copresence
	unclassified Coriobacteriaceae	Blautia	4	0.00516179	0.0143959	dist_kullbackleibler; dist_bray; correl_pearson; correl_spearman	0.0143959	copresence
	Atopobium	Staphylococcus	4	0.00516004	0.0143959	dist_bray; correl_pearson; dist_kullbackleibler; correl_spearman	0.0143959	mutualExclusion
	unclassified Caulobacteraceae	Neisseria	2	0.00501603	0.014047	dist_kullbackleibler; correl_pearson	0.014047	copresence
	unclassified Lachnospiracea	Bilophila	3	0.00495536	0.0139056	dist_kullbackleibler; correl_pearson; dist_bray	0.0139056	copresence
	Eggerthia	Atopobium	2	0.00494193	0.0138966	dist_bray; dist_kullbackleibler	0.0138966	copresence
	Anoxybacillus	Clostridium XlVa	2	0.00477527	0.0134558	dist_bray; dist_kullbackleibler	0.0134558	copresence
	Eubacterium	Actinomyces	4	0.00473368	0.0133663	correl_spearman; dist_bray; dist_kullbackleibler; correl_pearson	0.0133663	mutualExclusion
	Alloprevotella	Dialister	3	0.00469114	0.0133013	dist_kullbackleibler; correl_spearman; dist_bray	0.0133013	copresence
	Finegoldia	Solobacterium	4	0.00467463	0.0132822	dist_kullbackleibler; correl_pearson; dist_bray; correl_spearman	0.0132822	mutualExclusion
	Peptoniphilus	Clostridium XlVa	4	0.00463665	0.0132018	correl_spearman; dist_bray; correl_pearson; dist_kullbackleibler	0.0132018	copresence
	Actinomyces	Corynebacterium	4	0.00463449	0.0132018	dist_kullbackleibler; correl_spearman; dist_bray; correl_pearson	0.0132018	copresence
	Clostridium XlVa	Moryella	4	0.00456642	0.013084	dist_kullbackleibler; correl_spearman; correl_pearson; dist_bray	0.013084	copresence
	Burkholderia	Clostridium sensu stricto	4	0.00455591	0.0130814	dist_bray; correl_spearman; correl_pearson; dist_kullbackleibler	0.0130814	copresence
	Atopobium	unclassified Clostridiales	4	0.00455413	0.0130814	correl_pearson; correl_spearman; dist_bray; dist_kullbackleibler	0.0130814	mutualExclusion
	Anaerococcus	Alloprevotella	4	0.0044914	0.0129508	dist_bray; correl_pearson; dist_kullbackleibler; correl_spearman	0.0129508	mutualExclusion
	Peptoniphilus	Pseudomonas	4	0.00445562	0.012875	dist_kullbackleibler; correl_spearman; dist_bray; correl_pearson	0.012875	mutualExclusion
	Prevotella	Escherichia/Shigella	4	0.00441465	0.0127837	dist_kullbackleibler; correl_spearman; correl_pearson; dist_bray	0.0127837	mutualExclusion
	Anoxybacillus	unclassified Lachnospiracea	4	0.00439864	0.0127645	correl_spearman; dist_bray; correl_pearson; dist_kullbackleibler	0.0127645	mutualExclusion
	Staphylococcus	Bacteroides	4	0.00435131	0.0126541	correl_pearson; correl_spearman; dist_bray; dist_kullbackleibler	0.0126541	mutualExclusion
	Dialister	Haemophilus	4	0.00429313	0.0125117	correl_spearman; dist_kullbackleibler; correl_pearson; dist_bray	0.0125117	mutualExclusion
	Porphyromonas	Solobacterium	2	0.00426271	0.0124497	dist_kullbackleibler; dist_bray	0.0124497	copresence
	Prevotella	Peptoniphilus	2	0.00422692	0.0123717	dist_bray; dist_kullbackleibler	0.0123717	copresence
	Anoxybacillus	Pelomonas	4	0.00399709	0.0117496	correl_spearman; dist_kullbackleibler; correl_pearson; dist_bray	0.0117496	mutualExclusion
	Atopobium	Propionibacterium	4	0.0039903	0.0117496	dist_kullbackleibler; correl_pearson; correl_spearman; dist_bray	0.0117496	mutualExclusion
	Dialister	Fusobacterium	3	0.00392237	0.0115799	correl_spearman; dist_bray; dist_kullbackleibler	0.0115799	copresence
	Actinomyces	unclassified Lachnospiracea	4	0.00375203	0.0111011	dist_bray; correl_pearson; dist_kullbackleibler; correl_spearman	0.0111011	copresence
	Peptoniphilus	Corynebacterium	3	0.00374692	0.0111011	correl_spearman; dist_kullbackleibler; dist_bray	0.0111011	copresence
	Anoxybacillus	Alloprevotella	4	0.00369342	0.0109754	dist_bray; dist_kullbackleibler; correl_pearson; correl_spearman	0.0109754	copresence
	Slackia	Sutterella	3	0.0036805	0.010961	correl_spearman; dist_kullbackleibler; dist_bray	0.010961	copresence
	Peptostreptococcus	Pseudomonas	4	0.00346402	0.0103844	dist_bray; dist_kullbackleibler; correl_spearman; correl_pearson	0.0103844	mutualExclusion
	Veillonella	Propionibacterium	3	0.00342478	0.0102895	dist_kullbackleibler; dist_bray; correl_pearson	0.0102895	copresence
	Blautia	Escherichia/Shigella	3	0.00323392	0.00973755	correl_spearman; dist_kullbackleibler; correl_pearson	0.00973755	copresence
	Atopobium	Collinsella	2	0.0032158	0.00970446	correl_pearson; dist_kullbackleibler	0.00970446	copresence
	Solobacterium	Propionibacterium	4	0.00320332	0.00968826	dist_kullbackleibler; dist_bray; correl_pearson; correl_spearman	0.00968826	mutualExclusion
	Filifactor	Peptoniphilus	4	0.00309469	0.00938057	dist_kullbackleibler; dist_bray; correl_spearman; correl_pearson	0.00938057	mutualExclusion
	Streptococcus	Slackia	2	0.00304576	0.00925287	correl_spearman; correl_pearson	0.00925287	mutualExclusion
	Solobacterium	Olsenella	2	0.00282797	0.00862975	dist_bray; dist_kullbackleibler	0.00862975	copresence
	Rothia	Bilophila	4	0.00279851	0.00855903	dist_kullbackleibler; correl_spearman; dist_bray; correl_pearson	0.00855903	mutualExclusion
	Atopobium	Corynebacterium	4	0.00275254	0.00845645	correl_pearson; dist_kullbackleibler; correl_spearman; dist_bray	0.00845645	mutualExclusion
	Peptostreptococcus	Staphylococcus	4	0.00269695	0.00830441	dist_bray; correl_spearman; dist_kullbackleibler; correl_pearson	0.00830441	mutualExclusion
	Alloprevotella	Blautia	3	0.00268434	0.00828431	dist_bray; correl_spearman; dist_kullbackleibler	0.00828431	copresence
	Burkholderia	Veillonella	4	0.00238788	0.00740298	dist_kullbackleibler; correl_pearson; dist_bray; correl_spearman	0.00740298	copresence
	Actinomyces	Clostridium XVIII	4	0.00238312	0.00740298	dist_kullbackleibler; dist_bray; correl_spearman; correl_pearson	0.00740298	copresence
	Peptostreptococcus	Bilophila	3	0.00232946	0.00725492	dist_kullbackleibler; dist_bray; correl_pearson	0.00725492	copresence
	Anoxybacillus	Eubacterium	2	0.00229078	0.00715082	dist_bray; dist_kullbackleibler	0.00715082	copresence
	Parvimonas	Pseudoramibacter	3	0.00228386	0.00714559	dist_bray; dist_kullbackleibler; correl_pearson	0.00714559	copresence
	Solobacterium	Moryella	3	0.00228076	0.00714559	dist_kullbackleibler; correl_spearman; dist_bray	0.00714559	copresence
	Staphylococcus	Pelomonas	3	0.00217631	0.00684055	correl_spearman; correl_pearson; dist_kullbackleibler	0.00684055	copresence
	Slackia	Bilophila	3	0.00211477	0.0066625	dist_bray; correl_spearman; dist_kullbackleibler	0.0066625	copresence
	Pyramidobacter	Veillonella	4	0.00209556	0.00661732	dist_bray; correl_pearson; dist_kullbackleibler; correl_spearman	0.00661732	mutualExclusion
	Parabacteroides	Peptococcus	2	0.00204475	0.00648697	dist_kullbackleibler; dist_bray	0.00648697	copresence
	Atopobium	Olsenella	4	0.00200788	0.00638489	correl_spearman; correl_pearson; dist_bray; dist_kullbackleibler	0.00638489	copresence
	unclassified Lachnospiracea	Collinsella	4	0.00186154	0.00596129	dist_bray; dist_kullbackleibler; correl_spearman; correl_pearson	0.00596129	copresence
	Dialister	Solobacterium	3	0.0018466	0.00592741	dist_bray; correl_spearman; dist_kullbackleibler	0.00592741	copresence
	Finegoldia	Filifactor	4	0.00183641	0.00590865	dist_kullbackleibler; correl_pearson; dist_bray; correl_spearman	0.00590865	mutualExclusion
	Alloprevotella	Pseudoramibacter	4	0.00182978	0.00590124	dist_bray; correl_pearson; correl_spearman; dist_kullbackleibler	0.00590124	copresence
	Eggerthia	Clostridium XVIII	4	0.00181255	0.00585957	correl_pearson; dist_kullbackleibler; correl_spearman; dist_bray	0.00585957	mutualExclusion
	Haemophilus	Propionibacterium	3	0.00177696	0.00575821	dist_kullbackleibler; dist_bray; correl_pearson	0.00575821	copresence
	Campylobacter	Propionibacterium	4	0.0016845	0.0054716	dist_bray; correl_spearman; dist_kullbackleibler; correl_pearson	0.0054716	mutualExclusion
	Veillonella	Pelomonas	4	0.00159838	0.00521676	dist_bray; dist_kullbackleibler; correl_spearman; correl_pearson	0.00521676	mutualExclusion
	Streptococcus	Solobacterium	2	0.00159717	0.00521676	correl_spearman; correl_pearson	0.00521676	mutualExclusion
	Actinomyces	Haemophilus	4	0.00159393	0.00521676	dist_bray; correl_pearson; correl_spearman; dist_kullbackleibler	0.00521676	copresence
	Pyramidobacter	Moryella	4	0.00154371	0.00507485	correl_pearson; dist_kullbackleibler; correl_spearman; dist_bray	0.00507485	copresence
	unclassified Clostridiales	Escherichia/Shigella	4	0.00148501	0.0048937	correl_spearman; dist_kullbackleibler; dist_bray; correl_pearson	0.0048937	mutualExclusion
	Staphylococcus	Clostridium XlVa	4	0.00142521	0.00470802	correl_pearson; dist_bray; correl_spearman; dist_kullbackleibler	0.00470802	mutualExclusion
	Streptococcus	Atopobium	3	0.00140929	0.00466678	correl_spearman; correl_pearson; dist_bray	0.00466678	mutualExclusion
	Corynebacterium	Mogibacterium	4	0.00137592	0.00456737	dist_bray; correl_spearman; dist_kullbackleibler; correl_pearson	0.00456737	mutualExclusion
	Pyramidobacter	Sutterella	3	0.00136661	0.00454756	dist_bray; correl_spearman; dist_kullbackleibler	0.00454756	copresence
	Actinomyces	Veillonella	3	0.00126321	0.0042138	correl_spearman; dist_bray; dist_kullbackleibler	0.0042138	copresence
	Pyramidobacter	Rothia	4	0.00126259	0.0042138	correl_spearman; dist_bray; dist_kullbackleibler; correl_pearson	0.0042138	mutualExclusion
	Mogibacterium	Escherichia/Shigella	4	0.00122078	0.00409231	dist_kullbackleibler; dist_bray; correl_pearson; correl_spearman	0.00409231	mutualExclusion
	Solobacterium	Eubacterium	3	0.00113313	0.00380788	dist_bray; correl_spearman; dist_kullbackleibler	0.00380788	copresence
	Peptococcus	Clostridium XlVa	4	0.00111623	0.00376036	dist_bray; dist_kullbackleibler; correl_spearman; correl_pearson	0.00376036	copresence
	Porphyromonas	Peptostreptococcus	2	0.00109824	0.00370894	dist_kullbackleibler; dist_bray	0.00370894	copresence
	Porphyromonas	Veillonella	4	0.0010761	0.00364321	dist_kullbackleibler; dist_bray; correl_pearson; correl_spearman	0.00364321	mutualExclusion
	Pseudomonas	Haemophilus	2	0.00104218	0.00354601	dist_kullbackleibler; dist_bray	0.00354601	copresence
	Filifactor	Olsenella	4	0.00102129	0.00348364	dist_bray; correl_pearson; correl_spearman; dist_kullbackleibler	0.00348364	copresence
	Pyramidobacter	Haemophilus	4	0.00101854	0.00348299	correl_spearman; correl_pearson; dist_bray; dist_kullbackleibler	0.00348299	mutualExclusion
	Anaerococcus	unclassified Clostridiales	3	0.000977077	0.00334963	dist_bray; correl_spearman; dist_kullbackleibler	0.00334963	copresence
	Peptostreptococcus	Burkholderia	4	0.000909649	0.00312634	correl_pearson; dist_bray; dist_kullbackleibler; correl_spearman	0.00312634	mutualExclusion
	Clostridium sensu stricto	Collinsella	3	0.000893224	0.00307767	dist_kullbackleibler; correl_pearson; correl_spearman	0.00307767	copresence
	Veillonella	Blautia	4	0.000870367	0.00301417	dist_bray; dist_kullbackleibler; correl_pearson; correl_spearman	0.00301417	copresence
	Anaerococcus	Propionibacterium	4	0.000863791	0.00299903	correl_pearson; dist_bray; dist_kullbackleibler; correl_spearman	0.00299903	mutualExclusion
	Eggerthia	Pyramidobacter	4	0.000855256	0.00297699	dist_bray; dist_kullbackleibler; correl_spearman; correl_pearson	0.00297699	copresence
	Prevotella	Parabacteroides	2	0.000846289	0.00295333	dist_bray; dist_kullbackleibler	0.00295333	copresence
	Bacteroides	Collinsella	2	0.00083866	0.0029417	dist_bray; dist_kullbackleibler	0.0029417	copresence
	Solobacterium	Slackia	4	0.000821666	0.00288963	correl_spearman; correl_pearson; dist_kullbackleibler; dist_bray	0.00288963	copresence
	Anoxybacillus	Veillonella	4	0.000771626	0.00272068	dist_kullbackleibler; dist_bray; correl_pearson; correl_spearman	0.00272068	mutualExclusion
	unclassified Clostridiales	Olsenella	3	0.000769678	0.00272068	dist_kullbackleibler; correl_pearson; dist_bray	0.00272068	copresence
	Streptococcus	Bilophila	3	0.000756339	0.00268067	correl_pearson; dist_bray; correl_spearman	0.00268067	mutualExclusion
	Finegoldia	Eubacterium	4	0.000747738	0.0026571	correl_spearman; dist_kullbackleibler; correl_pearson; dist_bray	0.0026571	mutualExclusion
	Clostridium sensu stricto	Haemophilus	4	0.00073054	0.00260279	correl_pearson; dist_kullbackleibler; dist_bray; correl_spearman	0.00260279	copresence
	Corynebacterium	Olsenella	4	0.000727872	0.00260009	dist_kullbackleibler; dist_bray; correl_spearman; correl_pearson	0.00260009	mutualExclusion
	Parvimonas	Bilophila	2	0.000723882	0.00259264	dist_kullbackleibler; dist_bray	0.00259264	copresence
	Burkholderia	Eubacterium	4	0.00071338	0.00256177	correl_pearson; dist_kullbackleibler; dist_bray; correl_spearman	0.00256177	mutualExclusion
	Porphyromonas	Eggerthia	2	0.000679363	0.00244607	dist_kullbackleibler; dist_bray	0.00244607	copresence
	Staphylococcus	Fusobacterium	4	0.000651913	0.00235346	dist_kullbackleibler; correl_pearson; correl_spearman; dist_bray	0.00235346	mutualExclusion
	Filifactor	Pseudoramibacter	4	0.000635586	0.00230062	correl_pearson; correl_spearman; dist_kullbackleibler; dist_bray	0.00230062	copresence
	Filifactor	Solobacterium	3	0.000633424	0.00229891	correl_spearman; dist_bray; dist_kullbackleibler	0.00229891	copresence
	Parvimonas	Anaerococcus	3	0.000597046	0.00217267	correl_spearman; correl_pearson; dist_kullbackleibler	0.00217267	mutualExclusion
	Eggerthia	Moryella	3	0.000592948	0.00216354	dist_bray; correl_spearman; dist_kullbackleibler	0.00216354	copresence
	Corynebacterium	Haemophilus	3	0.000585013	0.0021461	dist_kullbackleibler; dist_bray; correl_pearson	0.0021461	copresence
	Streptococcus	Campylobacter	2	0.000578438	0.00212771	correl_pearson; correl_spearman	0.00212771	mutualExclusion
	Dialister	Pelomonas	4	0.000542042	0.00199924	dist_kullbackleibler; correl_spearman; dist_bray; correl_pearson	0.00199924	mutualExclusion
	Peptococcus	Veillonella	4	0.000516395	0.00190982	dist_bray; correl_pearson; correl_spearman; dist_kullbackleibler	0.00190982	mutualExclusion
	Clostridium XlVa	Propionibacterium	4	0.000507467	0.00188191	correl_pearson; dist_bray; correl_spearman; dist_kullbackleibler	0.00188191	mutualExclusion
	Peptostreptococcus	Corynebacterium	4	0.000481747	0.00179141	dist_bray; correl_pearson; correl_spearman; dist_kullbackleibler	0.00179141	mutualExclusion
	Streptococcus	Olsenella	2	0.00047829	0.00178343	correl_pearson; correl_spearman	0.00178343	mutualExclusion
	Atopobium	Slackia	3	0.000469184	0.00175428	dist_bray; dist_kullbackleibler; correl_spearman	0.00175428	copresence
	Sutterella	Clostridium XVIII	4	0.000466907	0.00175058	correl_spearman; dist_bray; correl_pearson; dist_kullbackleibler	0.00175058	copresence
	Pseudomonas	Bilophila	4	0.000451213	0.00169641	correl_spearman; dist_bray; correl_pearson; dist_kullbackleibler	0.00169641	mutualExclusion
	Pyramidobacter	Pseudomonas	4	0.000439921	0.00165854	correl_pearson; dist_kullbackleibler; dist_bray; correl_spearman	0.00165854	mutualExclusion
	Atopobium	Campylobacter	3	0.000414781	0.0015681	dist_bray; dist_kullbackleibler; correl_pearson	0.0015681	copresence
	Prevotella	Slackia	2	0.000413273	0.00156676	dist_kullbackleibler; dist_bray	0.00156676	copresence
	Dialister	Eubacterium	3	0.000369892	0.00140621	dist_bray; correl_spearman; dist_kullbackleibler	0.00140621	copresence
	unclassified Caulobacteraceae	Clostridium sensu stricto	4	0.00034906	0.00133073	correl_spearman; dist_bray; dist_kullbackleibler; correl_pearson	0.00133073	copresence
	unclassified Coriobacteriaceae	Slackia	4	0.000347506	0.00132853	dist_kullbackleibler; correl_pearson; dist_bray; correl_spearman	0.00132853	copresence
	Anaerococcus	Pseudomonas	4	0.000312277	0.00119721	correl_pearson; correl_spearman; dist_kullbackleibler; dist_bray	0.00119721	mutualExclusion
	Eubacterium	Olsenella	3	0.000276013	0.00106117	dist_kullbackleibler; correl_pearson; dist_bray	0.00106117	copresence
	Eubacterium	Veillonella	4	0.000273076	0.00105285	dist_bray; dist_kullbackleibler; correl_pearson; correl_spearman	0.00105285	mutualExclusion
	Streptococcus	Pyramidobacter	4	0.000269355	0.00104146	correl_pearson; dist_bray; correl_spearman; dist_kullbackleibler	0.00104146	mutualExclusion
	Porphyromonas	Rothia	4	0.000255471	0.000990587	correl_pearson; dist_kullbackleibler; correl_spearman; dist_bray	0.000990587	mutualExclusion
	unclassified Clostridiales	Campylobacter	3	0.000237254	0.00092258	dist_kullbackleibler; dist_bray; correl_pearson	0.00092258	copresence
	unclassified Lachnospiracea	Propionibacterium	4	0.000230655	0.00089949	correl_spearman; dist_kullbackleibler; correl_pearson; dist_bray	0.00089949	copresence
	Rothia	Pelomonas	4	0.000230465	0.00089949	dist_kullbackleibler; correl_spearman; dist_bray; correl_pearson	0.00089949	mutualExclusion
	Moryella	Collinsella	4	0.000224059	0.000878801	dist_kullbackleibler; correl_spearman; dist_bray; correl_pearson	0.000878801	copresence
	Staphylococcus	Pyramidobacter	4	0.000219636	0.000863944	dist_kullbackleibler; correl_spearman; dist_bray; correl_pearson	0.000863944	mutualExclusion
	Staphylococcus	Olsenella	4	0.000218927	0.000863651	correl_spearman; dist_bray; correl_pearson; dist_kullbackleibler	0.000863651	mutualExclusion
	Clostridium sensu stricto	unclassified Clostridiales	4	0.000201573	0.000797501	correl_pearson; dist_kullbackleibler; correl_spearman; dist_bray	0.000797501	copresence
	Eubacterium	Rothia	4	0.000194976	0.000773652	correl_pearson; correl_spearman; dist_kullbackleibler; dist_bray	0.000773652	mutualExclusion
	Peptostreptococcus	Dialister	3	0.000194335	0.000773364	dist_bray; correl_spearman; dist_kullbackleibler	0.000773364	copresence
	Eubacterium	unclassified Lachnospiracea	4	0.000191831	0.000765638	correl_pearson; correl_spearman; dist_bray; dist_kullbackleibler	0.000765638	mutualExclusion
	Propionibacterium	Blautia	4	0.00018693	0.000748272	correl_spearman; dist_kullbackleibler; dist_bray; correl_pearson	0.000748272	copresence
	Pseudomonas	Veillonella	3	0.000173281	0.00069568	dist_bray; dist_kullbackleibler; correl_pearson	0.00069568	copresence
	Prevotella	Eubacterium	2	0.000172088	0.000692935	dist_kullbackleibler; dist_bray	0.000692935	copresence
	unclassified Coriobacteriaceae	Moryella	3	0.000170717	0.000689454	dist_bray; correl_spearman; dist_kullbackleibler	0.000689454	copresence
	Pseudoramibacter	unclassified Coriobacteriaceae	3	0.000164336	0.00066566	dist_kullbackleibler; dist_bray; correl_spearman	0.00066566	copresence
	unclassified Caulobacteraceae	Solobacterium	3	0.000162167	0.000658833	dist_kullbackleibler; dist_bray; correl_pearson	0.000658833	copresence
	Atopobium	Pseudoramibacter	4	0.000160795	0.000655214	correl_spearman; dist_bray; correl_pearson; dist_kullbackleibler	0.000655214	copresence
	Prevotella	Alloprevotella	3	0.000159836	0.000653263	dist_kullbackleibler; dist_bray; correl_spearman	0.000653263	copresence
	Staphylococcus	Bilophila	4	0.000157574	0.000645957	dist_bray; dist_kullbackleibler; correl_pearson; correl_spearman	0.000645957	mutualExclusion
	Atopobium	Pelomonas	4	0.000156567	0.00064377	correl_pearson; dist_kullbackleibler; correl_spearman; dist_bray	0.00064377	mutualExclusion
	Bacteroides	Campylobacter	2	0.000136954	0.00056483	dist_kullbackleibler; dist_bray	0.00056483	copresence
	Streptococcus	Fusobacterium	2	0.00012825	0.000530541	correl_pearson; correl_spearman	0.000530541	mutualExclusion
	Filifactor	Bacteroides	4	0.000122266	0.000507329	correl_spearman; correl_pearson; dist_bray; dist_kullbackleibler	0.000507329	mutualExclusion
	Finegoldia	Actinomyces	4	0.000122052	0.000507329	dist_kullbackleibler; dist_bray; correl_pearson; correl_spearman	0.000507329	copresence
	Clostridium XlVa	Collinsella	4	0.000119193	0.000497613	correl_pearson; dist_bray; dist_kullbackleibler; correl_spearman	0.000497613	copresence
	unclassified Caulobacteraceae	Campylobacter	4	0.000111111	0.000465299	correl_spearman; dist_bray; correl_pearson; dist_kullbackleibler	0.000465299	mutualExclusion
	Prevotella	Ezakiella	4	0.000106767	0.000448489	correl_spearman; dist_kullbackleibler; dist_bray; correl_pearson	0.000448489	copresence
	Bacteroides	Bradyrhizobium	2	0.000104026	0.000438327	dist_kullbackleibler; dist_bray	0.000438327	copresence
	Peptoniphilus	Haemophilus	4	0.000103656	0.000438122	dist_bray; correl_pearson; correl_spearman; dist_kullbackleibler	0.000438122	mutualExclusion
	Parabacteroides	Blautia	4	9.71845e-05	0.00041205	correl_pearson; dist_kullbackleibler; correl_spearman; dist_bray	0.00041205	copresence
	Bacteroides	Escherichia/Shigella	3	9.66197e-05	0.000410936	dist_bray; correl_pearson; dist_kullbackleibler	0.000410936	copresence
	Mogibacterium	Pelomonas	4	9.24391e-05	0.000394388	dist_bray; correl_pearson; dist_kullbackleibler; correl_spearman	0.000394388	mutualExclusion
	Corynebacterium	Propionibacterium	4	8.60525e-05	0.000368294	dist_kullbackleibler; correl_pearson; dist_bray; correl_spearman	0.000368294	copresence
	Prevotella	Pyramidobacter	2	7.6939e-05	0.000330328	dist_kullbackleibler; dist_bray	0.000330328	copresence
	Pseudoramibacter	Haemophilus	4	6.62837e-05	0.0002873	dist_bray; dist_kullbackleibler; correl_spearman; correl_pearson	0.0002873	mutualExclusion
	Parvimonas	Prevotella	2	6.305e-05	0.000274157	dist_kullbackleibler; dist_bray	0.000274157	copresence
	Filifactor	Pelomonas	4	5.68284e-05	0.000247896	correl_spearman; correl_pearson; dist_kullbackleibler; dist_bray	0.000247896	mutualExclusion
	Porphyromonas	Prevotella	2	5.56426e-05	0.000243504	dist_bray; dist_kullbackleibler	0.000243504	copresence
	Actinomyces	Faecalibacterium	4	5.53424e-05	0.000242971	correl_pearson; dist_bray; correl_spearman; dist_kullbackleibler	0.000242971	copresence
	Parabacteroides	Actinomyces	3	5.43442e-05	0.000239361	dist_kullbackleibler; correl_pearson; correl_spearman	0.000239361	copresence
	Filifactor	Anaerococcus	4	5.38188e-05	0.000237816	dist_bray; dist_kullbackleibler; correl_spearman; correl_pearson	0.000237816	mutualExclusion
	Porphyromonas	Sutterella	3	5.07155e-05	0.000224833	dist_bray; dist_kullbackleibler; correl_pearson	0.000224833	copresence
	Staphylococcus	Propionibacterium	2	5.00419e-05	0.000222572	dist_kullbackleibler; dist_bray	0.000222572	copresence
	Prevotella	Atopobium	2	4.92581e-05	0.000219804	dist_kullbackleibler; dist_bray	0.000219804	copresence
	Finegoldia	Fusobacterium	4	4.87792e-05	0.000218383	dist_kullbackleibler; correl_pearson; correl_spearman; dist_bray	0.000218383	mutualExclusion
	Streptococcus	Anoxybacillus	2	4.81108e-05	0.000216102	correl_pearson; correl_spearman	0.000216102	mutualExclusion
	Porphyromonas	Slackia	2	4.68157e-05	0.000210981	dist_bray; dist_kullbackleibler	0.000210981	copresence
	Porphyromonas	Mogibacterium	3	4.67837e-05	0.000210981	correl_spearman; dist_bray; dist_kullbackleibler	0.000210981	copresence
	Clostridium XVIII	Bilophila	3	4.51902e-05	0.000205013	dist_kullbackleibler; dist_bray; correl_pearson	0.000205013	copresence
	Rothia	Fusobacterium	2	4.43163e-05	0.000201721	dist_bray; dist_kullbackleibler	0.000201721	copresence
	Ezakiella	Olsenella	3	4.42743e-05	0.000201721	correl_pearson; dist_kullbackleibler; correl_spearman	0.000201721	copresence
	Eggerthia	Eubacterium	3	4.34261e-05	0.000199	correl_spearman; dist_bray; dist_kullbackleibler	0.000199	copresence
	Eggerthia	Staphylococcus	4	4.33531e-05	0.000199	correl_pearson; correl_spearman; dist_bray; dist_kullbackleibler	0.000199	mutualExclusion
	Anoxybacillus	Rothia	4	4.1271e-05	0.000190406	dist_bray; correl_pearson; dist_kullbackleibler; correl_spearman	0.000190406	mutualExclusion
	Sutterella	Fusobacterium	3	3.84786e-05	0.000178127	dist_bray; dist_kullbackleibler; correl_pearson	0.000178127	copresence
	Eubacterium	Haemophilus	4	3.81914e-05	0.000177401	dist_bray; correl_pearson; dist_kullbackleibler; correl_spearman	0.000177401	mutualExclusion
	Alloprevotella	Atopobium	4	3.80542e-05	0.000177369	correl_spearman; dist_kullbackleibler; dist_bray; correl_pearson	0.000177369	copresence
	Staphylococcus	unclassified Clostridiales	4	3.61205e-05	0.000168935	dist_kullbackleibler; dist_bray; correl_spearman; correl_pearson	0.000168935	mutualExclusion
	Peptostreptococcus	Propionibacterium	4	3.48706e-05	0.000163651	correl_spearman; correl_pearson; dist_kullbackleibler; dist_bray	0.000163651	mutualExclusion
	Streptococcus	Bacteroides	2	3.48392e-05	0.000163651	correl_spearman; correl_pearson	0.000163651	mutualExclusion
	Eggerthia	Escherichia/Shigella	4	3.41253e-05	0.000161266	dist_bray; dist_kullbackleibler; correl_pearson; correl_spearman	0.000161266	mutualExclusion
	Atopobium	Bilophila	4	3.38621e-05	0.00016058	correl_pearson; correl_spearman; dist_bray; dist_kullbackleibler	0.00016058	copresence
	Parvimonas	Corynebacterium	4	3.38131e-05	0.00016058	correl_spearman; dist_kullbackleibler; correl_pearson; dist_bray	0.00016058	mutualExclusion
	Neisseria	unclassified Lachnospiracea	4	3.37093e-05	0.00016058	dist_bray; correl_spearman; dist_kullbackleibler; correl_pearson	0.00016058	copresence
	Streptococcus	Dialister	2	3.33074e-05	0.000160181	correl_spearman; correl_pearson	0.000160181	mutualExclusion
	Alloprevotella	Pelomonas	4	3.27497e-05	0.000158058	dist_kullbackleibler; correl_pearson; dist_bray; correl_spearman	0.000158058	mutualExclusion
	Solobacterium	Fusobacterium	3	3.02525e-05	0.000147049	dist_kullbackleibler; correl_pearson; dist_bray	0.000147049	copresence
	Parabacteroides	unclassified Clostridiales	2	2.84121e-05	0.000138598	correl_spearman; dist_kullbackleibler	0.000138598	copresence
	Peptococcus	Pseudomonas	4	2.78293e-05	0.000136244	correl_spearman; correl_pearson; dist_bray; dist_kullbackleibler	0.000136244	mutualExclusion
	Anoxybacillus	Prevotella	2	2.76269e-05	0.000135741	dist_bray; dist_kullbackleibler	0.000135741	copresence
	Clostridium sensu stricto	Moryella	4	2.69001e-05	0.000132648	correl_pearson; correl_spearman; dist_kullbackleibler; dist_bray	0.000132648	copresence
	Streptococcus	Escherichia/Shigella	4	2.64485e-05	0.000130896	correl_spearman; correl_pearson; dist_bray; dist_kullbackleibler	0.000130896	mutualExclusion
	Pseudoramibacter	Moryella	4	2.64416e-05	0.000130896	correl_spearman; dist_bray; dist_kullbackleibler; correl_pearson	0.000130896	copresence
	Streptococcus	Parvimonas	2	2.61162e-05	0.000130199	correl_pearson; correl_spearman	0.000130199	mutualExclusion
	Eggerthia	Corynebacterium	4	2.29085e-05	0.000114627	correl_pearson; dist_bray; correl_spearman; dist_kullbackleibler	0.000114627	mutualExclusion
	Clostridium sensu stricto	Veillonella	4	2.21907e-05	0.000111445	dist_kullbackleibler; dist_bray; correl_spearman; correl_pearson	0.000111445	copresence
	Olsenella	Moryella	4	2.09047e-05	0.000105375	dist_kullbackleibler; correl_pearson; correl_spearman; dist_bray	0.000105375	copresence
	Prevotella	Mogibacterium	3	1.98524e-05	0.000100443	dist_kullbackleibler; dist_bray; correl_spearman	0.000100443	copresence
	Parvimonas	Finegoldia	4	1.90324e-05	9.66531e-05	correl_spearman; dist_kullbackleibler; dist_bray; correl_pearson	9.66531e-05	mutualExclusion
	Filifactor	Atopobium	3	1.85041e-05	9.43223e-05	dist_kullbackleibler; correl_pearson; dist_bray	9.43223e-05	copresence
	Parabacteroides	Moryella	4	1.84409e-05	9.43223e-05	correl_pearson; dist_kullbackleibler; correl_spearman; dist_bray	9.43223e-05	copresence
	Streptococcus	Peptostreptococcus	2	1.8361e-05	9.42995e-05	correl_pearson; correl_spearman	9.42995e-05	mutualExclusion
	Streptococcus	Peptoniphilus	2	1.79994e-05	9.27926e-05	correl_spearman; correl_pearson	9.27926e-05	mutualExclusion
	Actinomyces	Pelomonas	4	1.79004e-05	9.26327e-05	dist_kullbackleibler; correl_pearson; dist_bray; correl_spearman	9.26327e-05	mutualExclusion
	Rothia	Collinsella	4	1.64685e-05	8.55482e-05	dist_kullbackleibler; correl_pearson; dist_bray; correl_spearman	8.55482e-05	copresence
	Dialister	unclassified Coriobacteriaceae	3	1.54909e-05	8.07783e-05	correl_spearman; dist_bray; dist_kullbackleibler	8.07783e-05	copresence
	Pyramidobacter	Bacteroides	2	1.45987e-05	7.64187e-05	dist_kullbackleibler; dist_bray	7.64187e-05	copresence
	Prevotella	Peptostreptococcus	2	1.43354e-05	7.53299e-05	dist_kullbackleibler; dist_bray	7.53299e-05	copresence
	Alloprevotella	Peptoniphilus	4	1.42106e-05	7.49638e-05	dist_kullbackleibler; correl_pearson; dist_bray; correl_spearman	7.49638e-05	mutualExclusion
	Peptococcus	Actinomyces	4	1.4091e-05	7.46218e-05	dist_bray; dist_kullbackleibler; correl_pearson; correl_spearman	7.46218e-05	copresence
	unclassified Caulobacteraceae	Collinsella	4	1.21739e-05	6.47213e-05	correl_pearson; dist_kullbackleibler; dist_bray; correl_spearman	6.47213e-05	copresence
	Moryella	Propionibacterium	4	1.16036e-05	6.19315e-05	dist_kullbackleibler; correl_spearman; correl_pearson; dist_bray	6.19315e-05	mutualExclusion
	Collinsella	Clostridium XVIII	4	1.124e-05	6.02268e-05	dist_kullbackleibler; dist_bray; correl_pearson; correl_spearman	6.02268e-05	copresence
	Haemophilus	Pelomonas	4	1.11703e-05	6.00901e-05	dist_kullbackleibler; correl_pearson; dist_bray; correl_spearman	6.00901e-05	mutualExclusion
	Porphyromonas	Staphylococcus	4	1.09718e-05	5.92562e-05	correl_pearson; dist_kullbackleibler; correl_spearman; dist_bray	5.92562e-05	mutualExclusion
	unclassified Coriobacteriaceae	unclassified Clostridiales	4	1.08701e-05	5.89413e-05	correl_pearson; correl_spearman; dist_bray; dist_kullbackleibler	5.89413e-05	copresence
	Anoxybacillus	Propionibacterium	4	1.05569e-05	5.74717e-05	correl_pearson; dist_bray; correl_spearman; dist_kullbackleibler	5.74717e-05	mutualExclusion
	Streptococcus	Parabacteroides	4	1.04592e-05	5.71684e-05	dist_kullbackleibler; correl_pearson; dist_bray; correl_spearman	5.71684e-05	mutualExclusion
	Porphyromonas	Filifactor	3	1.03867e-05	5.70011e-05	dist_kullbackleibler; correl_spearman; dist_bray	5.70011e-05	copresence
	Peptoniphilus	Clostridium XVIII	3	1.0329e-05	5.69143e-05	correl_pearson; dist_bray; dist_kullbackleibler	5.69143e-05	copresence
	Rothia	Blautia	4	1.0217e-05	5.65257e-05	correl_spearman; dist_bray; dist_kullbackleibler; correl_pearson	5.65257e-05	copresence
	Parabacteroides	Faecalibacterium	4	9.41936e-06	5.23255e-05	correl_spearman; dist_kullbackleibler; correl_pearson; dist_bray	5.23255e-05	copresence
	Olsenella	Haemophilus	4	9.02489e-06	5.03396e-05	dist_bray; correl_spearman; dist_kullbackleibler; correl_pearson	5.03396e-05	mutualExclusion
	Olsenella	Collinsella	4	8.61236e-06	4.82363e-05	dist_kullbackleibler; correl_pearson; correl_spearman; dist_bray	4.82363e-05	copresence
	Peptoniphilus	Campylobacter	3	8.29001e-06	4.66228e-05	correl_pearson; dist_kullbackleibler; dist_bray	4.66228e-05	copresence
	Prevotella	unclassified Coriobacteriaceae	2	6.77645e-06	3.82687e-05	dist_bray; dist_kullbackleibler	3.82687e-05	copresence
	Olsenella	Propionibacterium	4	6.06492e-06	3.43931e-05	dist_kullbackleibler; correl_pearson; dist_bray; correl_spearman	3.43931e-05	mutualExclusion
	Anaerococcus	Ezakiella	4	6.026e-06	3.43154e-05	dist_kullbackleibler; correl_pearson; dist_bray; correl_spearman	3.43154e-05	copresence
	Porphyromonas	Pyramidobacter	2	5.78905e-06	3.31046e-05	dist_kullbackleibler; dist_bray	3.31046e-05	copresence
	Pseudoramibacter	Propionibacterium	4	4.96988e-06	2.85401e-05	dist_bray; correl_pearson; dist_kullbackleibler; correl_spearman	2.85401e-05	mutualExclusion
	Porphyromonas	Clostridium XVIII	3	4.89098e-06	2.8206e-05	dist_kullbackleibler; dist_bray; correl_pearson	2.8206e-05	copresence
	Anoxybacillus	Parvimonas	3	4.79494e-06	2.77698e-05	dist_kullbackleibler; correl_pearson; dist_bray	2.77698e-05	copresence
	Porphyromonas	Haemophilus	4	4.66005e-06	2.7104e-05	correl_spearman; dist_kullbackleibler; correl_pearson; dist_bray	2.7104e-05	mutualExclusion
	Moryella	Escherichia/Shigella	4	4.65301e-06	2.7104e-05	dist_kullbackleibler; correl_pearson; dist_bray; correl_spearman	2.7104e-05	mutualExclusion
	Bacteroides	Eubacterium	4	4.60804e-06	2.70325e-05	correl_pearson; dist_bray; dist_kullbackleibler; correl_spearman	2.70325e-05	mutualExclusion
	Eubacterium	Fusobacterium	2	4.59631e-06	2.70325e-05	dist_bray; dist_kullbackleibler	2.70325e-05	copresence
	Eggerthia	Olsenella	3	3.98421e-06	2.36791e-05	correl_spearman; dist_bray; dist_kullbackleibler	2.36791e-05	copresence
	Porphyromonas	Anaerococcus	3	3.82422e-06	2.28279e-05	correl_pearson; dist_kullbackleibler; dist_bray	2.28279e-05	copresence
	Anaerococcus	Actinomyces	4	3.73074e-06	2.2368e-05	correl_spearman; correl_pearson; dist_bray; dist_kullbackleibler	2.2368e-05	copresence
	Ezakiella	Moryella	4	3.62793e-06	2.18478e-05	correl_pearson; dist_bray; correl_spearman; dist_kullbackleibler	2.18478e-05	copresence
	Alloprevotella	Eggerthia	3	3.38264e-06	2.04612e-05	dist_kullbackleibler; correl_spearman; dist_bray	2.04612e-05	copresence
	Eggerthia	Collinsella	2	3.37376e-06	2.04612e-05	dist_kullbackleibler; correl_spearman	2.04612e-05	copresence
	Streptococcus	Finegoldia	4	2.61255e-06	1.59448e-05	dist_kullbackleibler; correl_spearman; dist_bray; correl_pearson	1.59448e-05	mutualExclusion
	Staphylococcus	Pseudoramibacter	4	2.52947e-06	1.55073e-05	correl_pearson; correl_spearman; dist_kullbackleibler; dist_bray	1.55073e-05	mutualExclusion
	Pyramidobacter	unclassified Clostridiales	4	2.46361e-06	1.51718e-05	dist_bray; correl_spearman; dist_kullbackleibler; correl_pearson	1.51718e-05	copresence
	Slackia	Olsenella	4	2.36185e-06	1.46113e-05	dist_kullbackleibler; dist_bray; correl_spearman; correl_pearson	1.46113e-05	copresence
	Streptococcus	Actinomyces	3	2.30031e-06	1.42955e-05	correl_spearman; dist_kullbackleibler; correl_pearson	1.42955e-05	mutualExclusion
	Peptoniphilus	Pseudoramibacter	4	2.24728e-06	1.403e-05	correl_spearman; dist_bray; correl_pearson; dist_kullbackleibler	1.403e-05	copresence
	Pseudomonas	Blautia	4	2.23291e-06	1.40046e-05	dist_kullbackleibler; dist_bray; correl_spearman; correl_pearson	1.40046e-05	copresence
	Eubacterium	Slackia	4	2.21521e-06	1.39579e-05	dist_kullbackleibler; correl_spearman; dist_bray; correl_pearson	1.39579e-05	copresence
	Anoxybacillus	Peptoniphilus	3	1.90911e-06	1.20851e-05	dist_bray; dist_kullbackleibler; correl_pearson	1.20851e-05	copresence
	Filifactor	Eggerthia	4	1.77783e-06	1.13067e-05	dist_bray; correl_spearman; correl_pearson; dist_kullbackleibler	1.13067e-05	copresence
	Peptococcus	Rothia	4	1.77124e-06	1.13067e-05	dist_kullbackleibler; correl_spearman; dist_bray; correl_pearson	1.13067e-05	mutualExclusion
	Olsenella	Bilophila	3	1.5961e-06	1.02466e-05	correl_pearson; dist_bray; dist_kullbackleibler	1.02466e-05	copresence
	Burkholderia	unclassified Lachnospiracea	4	1.58146e-06	1.02008e-05	correl_spearman; dist_kullbackleibler; dist_bray; correl_pearson	1.02008e-05	copresence
	Haemophilus	Blautia	4	1.4579e-06	9.44856e-06	dist_bray; correl_pearson; correl_spearman; dist_kullbackleibler	9.44856e-06	copresence
	Peptostreptococcus	Atopobium	3	1.4334e-06	9.33424e-06	correl_pearson; dist_bray; dist_kullbackleibler	9.33424e-06	copresence
	Anoxybacillus	Filifactor	3	1.3164e-06	8.61355e-06	dist_bray; correl_spearman; dist_kullbackleibler	8.61355e-06	copresence
	Prevotella	unclassified Clostridiales	2	1.24665e-06	8.19658e-06	dist_bray; dist_kullbackleibler	8.19658e-06	copresence
	Anaerococcus	Veillonella	4	1.16923e-06	7.72483e-06	dist_bray; correl_pearson; correl_spearman; dist_kullbackleibler	7.72483e-06	mutualExclusion
	Bradyrhizobium	Pseudomonas	2	1.08869e-06	7.22785e-06	dist_kullbackleibler; correl_spearman	7.22785e-06	copresence
	Staphylococcus	Moryella	4	9.85688e-07	6.57608e-06	dist_kullbackleibler; correl_pearson; correl_spearman; dist_bray	6.57608e-06	mutualExclusion
	Parabacteroides	Sutterella	4	9.73459e-07	6.52649e-06	correl_spearman; correl_pearson; dist_bray; dist_kullbackleibler	6.52649e-06	copresence
	Actinomyces	Collinsella	4	9.08255e-07	6.11948e-06	correl_spearman; correl_pearson; dist_bray; dist_kullbackleibler	6.11948e-06	copresence
	Pseudoramibacter	Bilophila	4	8.84885e-07	5.99169e-06	dist_kullbackleibler; correl_pearson; correl_spearman; dist_bray	5.99169e-06	copresence
	Atopobium	Sutterella	4	8.27639e-07	5.63208e-06	correl_spearman; dist_kullbackleibler; dist_bray; correl_pearson	5.63208e-06	copresence
	Streptococcus	Clostridium XlVa	4	8.23752e-07	5.63208e-06	dist_bray; correl_spearman; correl_pearson; dist_kullbackleibler	5.63208e-06	mutualExclusion
	Clostridium XlVa	Clostridium XVIII	4	8.13004e-07	5.58838e-06	dist_bray; dist_kullbackleibler; correl_pearson; correl_spearman	5.58838e-06	copresence
	Peptostreptococcus	Sutterella	2	6.95154e-07	4.80256e-06	dist_kullbackleibler; dist_bray	4.80256e-06	copresence
	Dialister	Campylobacter	3	6.00882e-07	4.17245e-06	dist_bray; correl_spearman; dist_kullbackleibler	4.17245e-06	copresence
	Faecalibacterium	Veillonella	4	5.9348e-07	4.14219e-06	correl_spearman; dist_bray; correl_pearson; dist_kullbackleibler	4.14219e-06	copresence
	Faecalibacterium	Clostridium XVIII	4	5.5144e-07	3.86861e-06	dist_kullbackleibler; correl_pearson; dist_bray; correl_spearman	3.86861e-06	copresence
	Anaerococcus	Peptococcus	4	5.42211e-07	3.82357e-06	dist_kullbackleibler; correl_pearson; correl_spearman; dist_bray	3.82357e-06	copresence
	unclassified Clostridiales	Clostridium XlVa	3	4.96405e-07	3.51879e-06	dist_kullbackleibler; correl_spearman; dist_bray	3.51879e-06	copresence
	Filifactor	Slackia	4	4.57465e-07	3.25974e-06	correl_spearman; correl_pearson; dist_kullbackleibler; dist_bray	3.25974e-06	copresence
	Campylobacter	Olsenella	3	4.39807e-07	3.1504e-06	dist_bray; dist_kullbackleibler; correl_spearman	3.1504e-06	copresence
	Parabacteroides	unclassified Lachnospiracea	4	4.25223e-07	3.06206e-06	dist_kullbackleibler; correl_spearman; correl_pearson; dist_bray	3.06206e-06	copresence
	Porphyromonas	Bilophila	2	4.14732e-07	3.00239e-06	dist_bray; dist_kullbackleibler	3.00239e-06	copresence
	Peptococcus	Haemophilus	4	4.11924e-07	2.99802e-06	correl_spearman; correl_pearson; dist_kullbackleibler; dist_bray	2.99802e-06	mutualExclusion
	Pseudoramibacter	unclassified Clostridiales	4	3.93709e-07	2.88085e-06	dist_bray; correl_spearman; correl_pearson; dist_kullbackleibler	2.88085e-06	copresence
	Peptococcus	unclassified Clostridiales	4	3.9146e-07	2.87988e-06	correl_pearson; correl_spearman; dist_kullbackleibler; dist_bray	2.87988e-06	copresence
	Anaerococcus	Eubacterium	4	3.36904e-07	2.49199e-06	correl_pearson; dist_kullbackleibler; correl_spearman; dist_bray	2.49199e-06	mutualExclusion
	Porphyromonas	Moryella	4	3.31866e-07	2.46814e-06	dist_kullbackleibler; correl_spearman; correl_pearson; dist_bray	2.46814e-06	copresence
	Staphylococcus	Slackia	4	3.2797e-07	2.45256e-06	correl_spearman; dist_kullbackleibler; correl_pearson; dist_bray	2.45256e-06	mutualExclusion
	Atopobium	Dialister	2	3.18382e-07	2.39402e-06	dist_kullbackleibler; dist_bray	2.39402e-06	copresence
	Staphylococcus	Dialister	4	3.1001e-07	2.34402e-06	dist_bray; correl_spearman; dist_kullbackleibler; correl_pearson	2.34402e-06	mutualExclusion
	Anoxybacillus	Campylobacter	3	2.53082e-07	1.92427e-06	correl_pearson; dist_kullbackleibler; dist_bray	1.92427e-06	copresence
	Sutterella	Olsenella	3	2.15815e-07	1.65014e-06	dist_bray; correl_pearson; dist_kullbackleibler	1.65014e-06	copresence
	Burkholderia	Rothia	4	2.15508e-07	1.65014e-06	correl_pearson; dist_kullbackleibler; dist_bray; correl_spearman	1.65014e-06	copresence
	Bacteroides	Faecalibacterium	2	2.04544e-07	1.58173e-06	dist_kullbackleibler; dist_bray	1.58173e-06	copresence
	Dialister	Slackia	3	1.88532e-07	1.46624e-06	dist_kullbackleibler; dist_bray; correl_spearman	1.46624e-06	copresence
	Porphyromonas	Campylobacter	4	1.72088e-07	1.34605e-06	dist_bray; correl_pearson; dist_kullbackleibler; correl_spearman	1.34605e-06	copresence
	Actinomyces	Rothia	4	1.71185e-07	1.34605e-06	correl_pearson; correl_spearman; dist_kullbackleibler; dist_bray	1.34605e-06	copresence
	Bradyrhizobium	Pelomonas	4	1.03767e-07	8.30742e-07	dist_kullbackleibler; correl_pearson; correl_spearman; dist_bray	8.30742e-07	copresence
	Parabacteroides	Collinsella	4	9.59416e-08	7.72642e-07	dist_kullbackleibler; dist_bray; correl_pearson; correl_spearman	7.72642e-07	copresence
	Parvimonas	Staphylococcus	4	8.6975e-08	7.04601e-07	dist_bray; correl_spearman; correl_pearson; dist_kullbackleibler	7.04601e-07	mutualExclusion
	Porphyromonas	Pseudoramibacter	3	7.82239e-08	6.37501e-07	correl_spearman; dist_bray; dist_kullbackleibler	6.37501e-07	copresence
	Prevotella	Filifactor	4	6.89661e-08	5.65439e-07	dist_kullbackleibler; correl_spearman; dist_bray; correl_pearson	5.65439e-07	copresence
	Peptoniphilus	Dialister	3	6.40629e-08	5.28422e-07	dist_bray; dist_kullbackleibler; correl_spearman	5.28422e-07	copresence
	Haemophilus	Collinsella	4	6.29469e-08	5.22382e-07	dist_kullbackleibler; correl_spearman; dist_bray; correl_pearson	5.22382e-07	copresence
	Campylobacter	Bilophila	3	6.02186e-08	5.02807e-07	dist_bray; dist_kullbackleibler; correl_pearson	5.02807e-07	copresence
	Filifactor	Dialister	4	5.34543e-08	4.49082e-07	correl_spearman; correl_pearson; dist_bray; dist_kullbackleibler	4.49082e-07	copresence
	unclassified Lachnospiracea	Clostridium XVIII	4	5.06361e-08	4.28048e-07	correl_pearson; dist_bray; dist_kullbackleibler; correl_spearman	4.28048e-07	copresence
	Prevotella	Moryella	3	4.96209e-08	4.22088e-07	dist_kullbackleibler; correl_spearman; dist_bray	4.22088e-07	copresence
	Staphylococcus	Corynebacterium	4	4.60246e-08	3.93959e-07	dist_kullbackleibler; dist_bray; correl_spearman; correl_pearson	3.93959e-07	copresence
	Streptococcus	Peptococcus	4	4.47451e-08	3.85431e-07	dist_bray; correl_spearman; correl_pearson; dist_kullbackleibler	3.85431e-07	mutualExclusion
	Pyramidobacter	Olsenella	4	3.85282e-08	3.33992e-07	correl_spearman; dist_kullbackleibler; correl_pearson; dist_bray	3.33992e-07	copresence
	Anoxybacillus	Olsenella	4	3.60919e-08	3.14878e-07	correl_pearson; dist_kullbackleibler; correl_spearman; dist_bray	3.14878e-07	copresence
	Porphyromonas	Olsenella	3	3.36588e-08	2.95546e-07	correl_spearman; dist_kullbackleibler; dist_bray	2.95546e-07	copresence
	Alloprevotella	Slackia	4	3.32633e-08	2.9397e-07	correl_pearson; dist_kullbackleibler; dist_bray; correl_spearman	2.9397e-07	copresence
	Parabacteroides	Clostridium XVIII	4	3.30416e-08	2.93919e-07	correl_spearman; correl_pearson; dist_bray; dist_kullbackleibler	2.93919e-07	copresence
	Pseudomonas	unclassified Lachnospiracea	4	3.30036e-08	2.93919e-07	dist_bray; dist_kullbackleibler; correl_pearson; correl_spearman	2.93919e-07	copresence
	Streptococcus	Staphylococcus	4	2.59863e-08	2.34221e-07	correl_spearman; dist_kullbackleibler; correl_pearson; dist_bray	2.34221e-07	mutualExclusion
	Peptoniphilus	Eubacterium	4	2.12952e-08	1.93219e-07	correl_spearman; dist_kullbackleibler; correl_pearson; dist_bray	1.93219e-07	mutualExclusion
	Streptococcus	Pseudoramibacter	4	1.86256e-08	1.7013e-07	dist_kullbackleibler; dist_bray; correl_spearman; correl_pearson	1.7013e-07	mutualExclusion
	Parabacteroides	Campylobacter	3	1.78814e-08	1.64437e-07	dist_bray; dist_kullbackleibler; correl_spearman	1.64437e-07	copresence
	Sutterella	Campylobacter	4	1.75286e-08	1.62288e-07	dist_kullbackleibler; correl_pearson; dist_bray; correl_spearman	1.62288e-07	copresence
	Filifactor	Fusobacterium	4	1.43683e-08	1.3394e-07	correl_pearson; dist_bray; dist_kullbackleibler; correl_spearman	1.3394e-07	copresence
	Sutterella	Clostridium XlVa	4	1.40941e-08	1.3229e-07	dist_kullbackleibler; correl_pearson; dist_bray; correl_spearman	1.3229e-07	copresence
	Streptococcus	Anaerococcus	3	1.32959e-08	1.25665e-07	correl_pearson; correl_spearman; dist_kullbackleibler	1.25665e-07	mutualExclusion
	Anaerococcus	unclassified Coriobacteriaceae	4	1.29598e-08	1.23345e-07	correl_pearson; dist_bray; dist_kullbackleibler; correl_spearman	1.23345e-07	copresence
	Anoxybacillus	Mogibacterium	3	1.09935e-08	1.05368e-07	correl_spearman; dist_kullbackleibler; dist_bray	1.05368e-07	copresence
	Bacteroides	Clostridium XlVa	4	1.07585e-08	1.03846e-07	correl_spearman; correl_pearson; dist_kullbackleibler; dist_bray	1.03846e-07	copresence
	Pseudoramibacter	Slackia	3	1.06137e-08	1.0318e-07	dist_kullbackleibler; dist_bray; correl_spearman	1.0318e-07	copresence
	Actinomyces	Blautia	4	1.01457e-08	9.93404e-08	dist_bray; dist_kullbackleibler; correl_spearman; correl_pearson	9.93404e-08	copresence
	Anoxybacillus	Eggerthia	4	1.01328e-08	9.93404e-08	dist_bray; correl_pearson; dist_kullbackleibler; correl_spearman	9.93404e-08	copresence
	Neisseria	Pseudomonas	4	6.54074e-09	6.49777e-08	correl_pearson; dist_bray; correl_spearman; dist_kullbackleibler	6.49777e-08	copresence
	Alloprevotella	Fusobacterium	4	5.53785e-09	5.54192e-08	dist_bray; correl_pearson; correl_spearman; dist_kullbackleibler	5.54192e-08	copresence
	Pyramidobacter	Propionibacterium	4	5.26964e-09	5.31257e-08	correl_pearson; correl_spearman; dist_kullbackleibler; dist_bray	5.31257e-08	mutualExclusion
	Moryella	Mogibacterium	4	5.01416e-09	5.09274e-08	dist_kullbackleibler; correl_spearman; dist_bray; correl_pearson	5.09274e-08	copresence
	Peptostreptococcus	Solobacterium	3	3.84092e-09	3.93045e-08	dist_bray; correl_pearson; dist_kullbackleibler	3.93045e-08	copresence
	Finegoldia	Peptoniphilus	3	3.53951e-09	3.64944e-08	dist_bray; dist_kullbackleibler; correl_spearman	3.64944e-08	copresence
	Staphylococcus	Solobacterium	4	2.69555e-09	2.80049e-08	correl_spearman; dist_kullbackleibler; dist_bray; correl_pearson	2.80049e-08	mutualExclusion
	Dialister	Peptococcus	3	2.6428e-09	2.76681e-08	dist_kullbackleibler; correl_spearman; dist_bray	2.76681e-08	copresence
	Streptococcus	Prevotella	2	2.30645e-09	2.4334e-08	correl_pearson; correl_spearman	2.4334e-08	mutualExclusion
	Pseudoramibacter	Campylobacter	4	2.26006e-09	2.40308e-08	correl_pearson; dist_kullbackleibler; dist_bray; correl_spearman	2.40308e-08	copresence
	Anoxybacillus	unclassified Clostridiales	4	2.18242e-09	2.3388e-08	correl_spearman; dist_bray; correl_pearson; dist_kullbackleibler	2.3388e-08	copresence
	unclassified Coriobacteriaceae	Actinomyces	4	2.14394e-09	2.3158e-08	correl_spearman; correl_pearson; dist_bray; dist_kullbackleibler	2.3158e-08	copresence
	Bacteroides	unclassified Lachnospiracea	2	1.92008e-09	2.09059e-08	dist_bray; dist_kullbackleibler	2.09059e-08	copresence
	unclassified Coriobacteriaceae	Campylobacter	4	1.51117e-09	1.65863e-08	correl_spearman; dist_kullbackleibler; correl_pearson; dist_bray	1.65863e-08	copresence
	Parabacteroides	Dialister	3	1.27154e-09	1.40696e-08	dist_bray; correl_spearman; dist_kullbackleibler	1.40696e-08	copresence
	Prevotella	Solobacterium	3	1.24976e-09	1.3942e-08	correl_pearson; dist_kullbackleibler; dist_bray	1.3942e-08	copresence
	Porphyromonas	Parabacteroides	3	1.20304e-09	1.35317e-08	correl_pearson; dist_kullbackleibler; dist_bray	1.35317e-08	copresence
	Anoxybacillus	Slackia	4	1.1571e-09	1.31235e-08	correl_spearman; dist_kullbackleibler; dist_bray; correl_pearson	1.31235e-08	copresence
	Prevotella	Pseudoramibacter	3	8.3298e-10	9.52677e-09	correl_spearman; dist_bray; dist_kullbackleibler	9.52677e-09	copresence
	Porphyromonas	Actinomyces	4	6.8835e-10	7.93936e-09	correl_spearman; dist_kullbackleibler; correl_pearson; dist_bray	7.93936e-09	copresence
	Anoxybacillus	Staphylococcus	4	6.01555e-10	6.99757e-09	dist_kullbackleibler; dist_bray; correl_pearson; correl_spearman	6.99757e-09	mutualExclusion
	Eggerthia	Slackia	3	5.55736e-10	6.52032e-09	correl_spearman; dist_bray; dist_kullbackleibler	6.52032e-09	copresence
	Slackia	Fusobacterium	4	4.84026e-10	5.72834e-09	dist_kullbackleibler; correl_spearman; dist_bray; correl_pearson	5.72834e-09	copresence
	Pyramidobacter	Clostridium XlVa	4	3.75176e-10	4.47908e-09	dist_bray; correl_pearson; correl_spearman; dist_kullbackleibler	4.47908e-09	copresence
	Campylobacter	Clostridium XlVa	4	3.28831e-10	3.96052e-09	correl_spearman; dist_kullbackleibler; correl_pearson; dist_bray	3.96052e-09	copresence
	Ezakiella	Dialister	4	2.85853e-10	3.47363e-09	correl_spearman; correl_pearson; dist_kullbackleibler; dist_bray	3.47363e-09	copresence
	Clostridium XlVa	Bilophila	4	2.22759e-10	2.73131e-09	dist_kullbackleibler; correl_pearson; correl_spearman; dist_bray	2.73131e-09	copresence
	Dialister	Bilophila	3	2.21552e-10	2.73131e-09	dist_kullbackleibler; dist_bray; correl_pearson	2.73131e-09	copresence
	Anoxybacillus	Moryella	3	1.83638e-10	2.29295e-09	correl_pearson; dist_kullbackleibler; dist_bray	2.29295e-09	copresence
	Parvimonas	Olsenella	4	1.64102e-10	2.06799e-09	dist_kullbackleibler; dist_bray; correl_pearson; correl_spearman	2.06799e-09	copresence
	Prevotella	Eggerthia	4	1.58278e-10	2.01323e-09	dist_bray; correl_spearman; dist_kullbackleibler; correl_pearson	2.01323e-09	copresence
	Pyramidobacter	Campylobacter	4	1.36263e-10	1.74957e-09	dist_bray; correl_spearman; dist_kullbackleibler; correl_pearson	1.74957e-09	copresence
	Anoxybacillus	Haemophilus	4	1.33144e-10	1.7258e-09	dist_bray; dist_kullbackleibler; correl_spearman; correl_pearson	1.7258e-09	mutualExclusion
	Collinsella	Mogibacterium	2	1.24813e-10	1.63337e-09	correl_spearman; dist_kullbackleibler	1.63337e-09	copresence
	Olsenella	Mogibacterium	3	8.60787e-11	1.13741e-09	dist_kullbackleibler; correl_spearman; dist_bray	1.13741e-09	copresence
	unclassified Clostridiales	Mogibacterium	4	8.47459e-11	1.13078e-09	correl_spearman; dist_bray; correl_pearson; dist_kullbackleibler	1.13078e-09	copresence
	Pseudomonas	Faecalibacterium	4	7.84269e-11	1.05682e-09	correl_pearson; dist_kullbackleibler; dist_bray; correl_spearman	1.05682e-09	copresence
	Peptostreptococcus	Fusobacterium	3	7.08028e-11	9.63626e-10	dist_bray; correl_pearson; dist_kullbackleibler	9.63626e-10	copresence
	Dialister	Clostridium XlVa	3	5.15494e-11	7.08675e-10	correl_spearman; dist_kullbackleibler; dist_bray	7.08675e-10	copresence
	Staphylococcus	Eubacterium	4	4.85262e-11	6.7392e-10	dist_kullbackleibler; dist_bray; correl_spearman; correl_pearson	6.7392e-10	mutualExclusion
	Faecalibacterium	unclassified Lachnospiracea	4	4.55361e-11	6.38914e-10	correl_spearman; dist_kullbackleibler; correl_pearson; dist_bray	6.38914e-10	copresence
	Blautia	Clostridium XVIII	4	4.34852e-11	6.16494e-10	correl_pearson; correl_spearman; dist_bray; dist_kullbackleibler	6.16494e-10	copresence
	Porphyromonas	Clostridium XlVa	4	4.05219e-11	5.8053e-10	correl_spearman; dist_bray; correl_pearson; dist_kullbackleibler	5.8053e-10	copresence
	Peptococcus	Campylobacter	4	3.98016e-11	5.76276e-10	dist_kullbackleibler; dist_bray; correl_pearson; correl_spearman	5.76276e-10	copresence
	Parvimonas	Peptostreptococcus	3	3.57886e-11	5.23745e-10	dist_kullbackleibler; dist_bray; correl_pearson	5.23745e-10	copresence
	Faecalibacterium	Haemophilus	4	3.48305e-11	5.15264e-10	dist_kullbackleibler; correl_pearson; correl_spearman; dist_bray	5.15264e-10	copresence
	Parabacteroides	Olsenella	3	2.89601e-11	4.33128e-10	dist_kullbackleibler; dist_bray; correl_pearson	4.33128e-10	copresence
	Porphyromonas	Dialister	3	2.77411e-11	4.19508e-10	dist_bray; dist_kullbackleibler; correl_spearman	4.19508e-10	copresence
	Eggerthia	Pseudoramibacter	4	1.93523e-11	2.95938e-10	correl_spearman; dist_bray; dist_kullbackleibler; correl_pearson	2.95938e-10	copresence
	Peptoniphilus	Actinomyces	4	1.69873e-11	2.62724e-10	correl_spearman; dist_bray; dist_kullbackleibler; correl_pearson	2.62724e-10	copresence
	unclassified Clostridiales	Moryella	4	1.56108e-11	2.44211e-10	correl_pearson; dist_kullbackleibler; dist_bray; correl_spearman	2.44211e-10	copresence
	Faecalibacterium	Blautia	4	1.48539e-11	2.35072e-10	dist_bray; correl_pearson; dist_kullbackleibler; correl_spearman	2.35072e-10	copresence
	Bradyrhizobium	Propionibacterium	4	1.11184e-11	1.78026e-10	dist_kullbackleibler; correl_spearman; dist_bray; correl_pearson	1.78026e-10	copresence
	Pseudomonas	Collinsella	4	1.10884e-11	1.78026e-10	correl_spearman; dist_bray; correl_pearson; dist_kullbackleibler	1.78026e-10	copresence
	Eggerthia	Dialister	3	8.02092e-12	1.31524e-10	dist_kullbackleibler; dist_bray; correl_spearman	1.31524e-10	copresence
	Faecalibacterium	Rothia	4	5.19118e-12	8.61609e-11	dist_bray; dist_kullbackleibler; correl_spearman; correl_pearson	8.61609e-11	copresence
	Ezakiella	Actinomyces	4	4.22851e-12	7.10493e-11	correl_pearson; correl_spearman; dist_kullbackleibler; dist_bray	7.10493e-11	copresence
	Pyramidobacter	Peptoniphilus	4	3.9807e-12	6.77217e-11	dist_kullbackleibler; correl_spearman; dist_bray; correl_pearson	6.77217e-11	copresence
	Faecalibacterium	Collinsella	4	3.1265e-12	5.38629e-11	dist_bray; correl_spearman; dist_kullbackleibler; correl_pearson	5.38629e-11	copresence
	Porphyromonas	Streptococcus	2	2.30005e-12	4.01329e-11	correl_pearson; correl_spearman	4.01329e-11	mutualExclusion
	Eubacterium	Mogibacterium	3	2.07356e-12	3.66509e-11	dist_bray; correl_spearman; dist_kullbackleibler	3.66509e-11	copresence
	Fusobacterium	Bilophila	3	1.82498e-12	3.26816e-11	dist_bray; correl_pearson; dist_kullbackleibler	3.26816e-11	copresence
	Porphyromonas	unclassified Clostridiales	3	1.49847e-12	2.71922e-11	correl_pearson; dist_bray; dist_kullbackleibler	2.71922e-11	copresence
	Anaerococcus	Rothia	4	1.07148e-12	1.97065e-11	dist_kullbackleibler; dist_bray; correl_pearson; correl_spearman	1.97065e-11	mutualExclusion
	Peptostreptococcus	Mogibacterium	4	5.91305e-13	1.10242e-11	correl_pearson; dist_kullbackleibler; correl_spearman; dist_bray	1.10242e-11	copresence
	Parabacteroides	Bacteroides	4	3.24518e-13	6.1343e-12	correl_pearson; correl_spearman; dist_kullbackleibler; dist_bray	6.1343e-12	copresence
	Porphyromonas	unclassified Coriobacteriaceae	4	1.49769e-13	2.87093e-12	dist_bray; dist_kullbackleibler; correl_pearson; correl_spearman	2.87093e-12	copresence
	Parvimonas	Slackia	4	4.45199e-14	8.65595e-13	correl_spearman; dist_kullbackleibler; correl_pearson; dist_bray	8.65595e-13	copresence
	Dialister	unclassified Clostridiales	4	3.21965e-14	6.35064e-13	dist_bray; correl_spearman; correl_pearson; dist_kullbackleibler	6.35064e-13	copresence
	Prevotella	Olsenella	3	2.28706e-14	4.57748e-13	dist_bray; dist_kullbackleibler; correl_spearman	4.57748e-13	copresence
	Parvimonas	Alloprevotella	4	1.78746e-14	3.63094e-13	correl_spearman; dist_kullbackleibler; correl_pearson; dist_bray	3.63094e-13	copresence
	Neisseria	Clostridium sensu stricto	3	1.66533e-14	3.43412e-13	correl_pearson; correl_spearman; dist_kullbackleibler	3.43412e-13	copresence
	unclassified Lachnospiracea	Sutterella	4	1.33227e-14	2.78956e-13	dist_kullbackleibler; correl_pearson; dist_bray; correl_spearman	2.78956e-13	copresence
	Ezakiella	Campylobacter	4	1.29896e-14	2.76232e-13	correl_pearson; dist_bray; dist_kullbackleibler; correl_spearman	2.76232e-13	copresence
	Parabacteroides	Bilophila	4	5.66214e-15	1.2232e-13	dist_kullbackleibler; correl_pearson; dist_bray; correl_spearman	1.2232e-13	copresence
	Rothia	unclassified Lachnospiracea	4	5.55112e-15	1.21856e-13	correl_spearman; dist_bray; correl_pearson; dist_kullbackleibler	1.21856e-13	copresence
	unclassified Lachnospiracea	Blautia	4	4.66294e-15	1.04037e-13	correl_spearman; correl_pearson; dist_kullbackleibler; dist_bray	1.04037e-13	copresence
	Olsenella	Clostridium XlVa	4	4.10783e-15	9.31792e-14	dist_bray; dist_kullbackleibler; correl_pearson; correl_spearman	9.31792e-14	copresence
	Pyramidobacter	Ezakiella	4	4.10783e-15	9.31792e-14	correl_pearson; correl_spearman; dist_kullbackleibler; dist_bray	9.31792e-14	copresence
	Parvimonas	Filifactor	4	3.55271e-15	8.33663e-14	dist_bray; dist_kullbackleibler; correl_pearson; correl_spearman	8.33663e-14	copresence
	Porphyromonas	Ezakiella	4	3.10862e-15	7.42252e-14	dist_bray; correl_spearman; dist_kullbackleibler; correl_pearson	7.42252e-14	copresence
	Alloprevotella	Eubacterium	4	2.33147e-15	5.6663e-14	correl_pearson; dist_kullbackleibler; correl_spearman; dist_bray	5.6663e-14	copresence
	Dialister	Moryella	4	1.11022e-15	2.7473e-14	dist_bray; correl_spearman; correl_pearson; dist_kullbackleibler	2.7473e-14	copresence
	Peptoniphilus	unclassified Clostridiales	4	7.77156e-16	1.95872e-14	correl_spearman; dist_bray; dist_kullbackleibler; correl_pearson	1.95872e-14	copresence
	Parvimonas	Solobacterium	3	4.44089e-16	1.14039e-14	dist_bray; dist_kullbackleibler; correl_spearman	1.14039e-14	copresence
	Burkholderia	Pseudomonas	3	2.22045e-16	5.81159e-15	dist_kullbackleibler; correl_pearson; dist_bray	5.81159e-15	copresence
	Neisseria	Veillonella	4	2.22045e-16	5.81159e-15	dist_bray; correl_spearman; dist_kullbackleibler; correl_pearson	5.81159e-15	copresence
	Pseudoramibacter	Ezakiella	4	2.22045e-16	5.81159e-15	correl_spearman; correl_pearson; dist_kullbackleibler; dist_bray	5.81159e-15	copresence
	unclassified Lachnospiracea	Haemophilus	4	2.22045e-16	5.81159e-15	correl_spearman; dist_kullbackleibler; correl_pearson; dist_bray	5.81159e-15	copresence
	Dialister	Mogibacterium	3	1.11022e-16	3.14794e-15	correl_spearman; dist_kullbackleibler; dist_bray	3.14794e-15	copresence
	Collinsella	Blautia	4	1.11022e-16	3.14794e-15	correl_spearman; dist_bray; dist_kullbackleibler; correl_pearson	3.14794e-15	copresence
	Faecalibacterium	Sutterella	4	1.11022e-16	3.14794e-15	dist_bray; dist_kullbackleibler; correl_pearson; correl_spearman	3.14794e-15	copresence
	Alloprevotella	Mogibacterium	3	0	0	dist_kullbackleibler; correl_spearman; dist_bray	0	copresence
	Prevotella	Dialister	3	0	0	dist_kullbackleibler; dist_bray; correl_spearman	0	copresence
	Pseudomonas	Rothia	3	0	0	correl_pearson; dist_bray; dist_kullbackleibler	0	copresence
	Pseudoramibacter	Mogibacterium	3	0	0	dist_bray; dist_kullbackleibler; correl_spearman	0	copresence
	Anaerococcus	Peptoniphilus	4	0	0	dist_bray; correl_pearson; dist_kullbackleibler; correl_spearman	0	copresence
	Anaerococcus	Haemophilus	4	0	0	dist_bray; correl_spearman; correl_pearson; dist_kullbackleibler	0	mutualExclusion
	Anoxybacillus	Peptococcus	4	0	0	dist_kullbackleibler; correl_spearman; dist_bray; correl_pearson	0	copresence
	Anoxybacillus	Porphyromonas	4	0	0	correl_spearman; dist_bray; dist_kullbackleibler; correl_pearson	0	copresence
	Anoxybacillus	Pseudoramibacter	4	0	0	correl_spearman; correl_pearson; dist_bray; dist_kullbackleibler	0	copresence
	Anoxybacillus	unclassified Coriobacteriaceae	4	0	0	dist_bray; dist_kullbackleibler; correl_spearman; correl_pearson	0	copresence
	Anoxybacillus	Pyramidobacter	4	0	0	correl_pearson; dist_kullbackleibler; correl_spearman; dist_bray	0	copresence
	Anoxybacillus	Dialister	4	0	0	dist_kullbackleibler; dist_bray; correl_spearman; correl_pearson	0	copresence
	Anoxybacillus	Ezakiella	4	0	0	dist_bray; correl_spearman; correl_pearson; dist_kullbackleibler	0	copresence
	Bacteroides	Sutterella	4	0	0	dist_kullbackleibler; dist_bray; correl_spearman; correl_pearson	0	copresence
	Bacteroides	Bilophila	4	0	0	correl_pearson; correl_spearman; dist_bray; dist_kullbackleibler	0	copresence
	Dialister	Olsenella	4	0	0	correl_spearman; dist_kullbackleibler; dist_bray; correl_pearson	0	copresence
	Eggerthia	Mogibacterium	4	0	0	correl_spearman; dist_bray; correl_pearson; dist_kullbackleibler	0	copresence
	Ezakiella	Peptococcus	4	0	0	correl_spearman; correl_pearson; dist_kullbackleibler; dist_bray	0	copresence
	Ezakiella	unclassified Coriobacteriaceae	4	0	0	dist_bray; correl_spearman; dist_kullbackleibler; correl_pearson	0	copresence
	Filifactor	Mogibacterium	4	0	0	dist_kullbackleibler; correl_pearson; dist_bray; correl_spearman	0	copresence
	Filifactor	Alloprevotella	4	0	0	correl_pearson; dist_bray; dist_kullbackleibler; correl_spearman	0	copresence
	Filifactor	Eubacterium	4	0	0	correl_spearman; dist_kullbackleibler; dist_bray; correl_pearson	0	copresence
	Finegoldia	Anaerococcus	4	0	0	dist_bray; correl_pearson; correl_spearman; dist_kullbackleibler	0	copresence
	Neisseria	Burkholderia	4	0	0	dist_bray; dist_kullbackleibler; correl_pearson; correl_spearman	0	copresence
	Parabacteroides	Clostridium XlVa	4	0	0	dist_kullbackleibler; correl_spearman; dist_bray; correl_pearson	0	copresence
	Parvimonas	Mogibacterium	4	0	0	dist_kullbackleibler; dist_bray; correl_spearman; correl_pearson	0	copresence
	Parvimonas	Dialister	4	0	0	correl_pearson; dist_bray; correl_spearman; dist_kullbackleibler	0	copresence
	Parvimonas	Eubacterium	4	0	0	correl_pearson; dist_kullbackleibler; correl_spearman; dist_bray	0	copresence
	Parvimonas	Fusobacterium	4	0	0	dist_bray; dist_kullbackleibler; correl_pearson; correl_spearman	0	copresence
	Peptococcus	unclassified Coriobacteriaceae	4	0	0	correl_pearson; dist_kullbackleibler; dist_bray; correl_spearman	0	copresence
	Peptoniphilus	Peptococcus	4	0	0	correl_spearman; dist_bray; correl_pearson; dist_kullbackleibler	0	copresence
	Peptoniphilus	unclassified Coriobacteriaceae	4	0	0	dist_kullbackleibler; dist_bray; correl_pearson; correl_spearman	0	copresence
	Peptoniphilus	Ezakiella	4	0	0	correl_pearson; dist_kullbackleibler; dist_bray; correl_spearman	0	copresence
	Porphyromonas	Peptococcus	4	0	0	correl_pearson; correl_spearman; dist_kullbackleibler; dist_bray	0	copresence
	Porphyromonas	Peptoniphilus	4	0	0	correl_spearman; correl_pearson; dist_bray; dist_kullbackleibler	0	copresence
	Pseudoramibacter	Olsenella	4	0	0	correl_spearman; dist_bray; correl_pearson; dist_kullbackleibler	0	copresence
	Pseudoramibacter	Dialister	4	0	0	correl_pearson; correl_spearman; dist_kullbackleibler; dist_bray	0	copresence
	Pyramidobacter	Pseudoramibacter	4	0	0	correl_pearson; dist_bray; correl_spearman; dist_kullbackleibler	0	copresence
	Pyramidobacter	Bilophila	4	0	0	dist_bray; dist_kullbackleibler; correl_pearson; correl_spearman	0	copresence
	Pyramidobacter	Dialister	4	0	0	correl_pearson; correl_spearman; dist_kullbackleibler; dist_bray	0	copresence
	Rothia	Veillonella	4	0	0	correl_spearman; dist_bray; dist_kullbackleibler; correl_pearson	0	copresence
	Rothia	Haemophilus	4	0	0	correl_pearson; correl_spearman; dist_bray; dist_kullbackleibler	0	copresence
	Sutterella	Bilophila	4	0	0	dist_kullbackleibler; correl_spearman; dist_bray; correl_pearson	0	copresence
	unclassified Lachnospiracea	Veillonella	4	0	0	dist_bray; correl_pearson; correl_spearman; dist_kullbackleibler	0	copresence
	Veillonella	Haemophilus	4	0	0	dist_kullbackleibler; correl_spearman; dist_bray; correl_pearson	0	copresence
