# Supplementary material for: Molecular profiling of tissue biopsies reveals unique signatures associated with streptococcal necrotizing soft tissue infections
Source: Nat Commun. 2019 Aug 26;10:3846. doi: 10.1038/s41467-019-11722-8 (PMC6710258; doi:10.1038/s41467-019-11722-8)
Supplement: Supplementary file 8 — Supplementary data 5 [file 41467_2019_11722_MOESM8_ESM.xlsx]

## Sheet: Supp. Data 5 Bacterial GO Expr
	Supplementary Data 5: Bacterial Gene Ontology expression analysis. GO-related gene expression is shown as summed TPM of cognate bacterial gene groups.
							Streptococcus spp.																	Polymicrobial
	GO ID	GO name	log2 Fold Expression	Streptococcus mean expression (TPM)	Polymicrobial mean expression (TPM)	adj p-value (Benjamini Hochberg)	2006	2066	3004	3005	3017	3019	3026	3032	3037	6007	6010	6017	6023	6025	6026	6033	6057	2014	2016	2029	2034	2042	2052	2059	2078	2097	2101	2124	3013	3018	3020	3024	3027	3035	3047	3048	5019	6003	6005
	GO:0000105	histidine biosynthetic process	-0.531658	162.349	234.69	0.00283549	0	121.224	61.8617	0	0	0	942.388	0	367.858	0	1261.56	0	0	0	0	0	5.04591	340.931	62.2308	309.477	187.261	222.63	179.953	28.8894	210.333	94.8706	217.442	96.1252	482.353	58.0138	97.9727	65.5792	276.539	239.706	484.131	344.748	878.793	148.316	136.89
	GO:0000154	rRNA modification	-0.135548	179.435	197.111	0.432619	190.813	202.124	160.3	111.48	169.716	168.295	148.074	498.18	433.583	210.852	134.937	155.738	0	210.22	114.635	0	141.452	144.744	264.826	40.9476	347.66	177.289	211.772	206.534	121.749	237.286	162.691	404.767	166.773	145.389	219.17	392.095	214.013	132.605	61.0978	139.164	170.262	284.886	90.7288
	GO:0000160	phosphorelay signal transduction system	1.32679	11087.7	4420.14	0.00142389	9158.6	6108.97	9579.1	23820.6	5806.41	28312.9	5214.6	9894.35	9643.02	15468.2	3313.3	21632	3508.91	15085	11188.4	2564.52	8191.12	4472.6	2964.73	2474.06	3348.07	2636.04	4238.38	3720.43	4048.17	4337.67	3001.24	3955.59	8233.85	3472.25	9090.26	7077.77	4372.95	2489.02	3422.54	4240.66	9145.71	3368.66	3132.48
	GO:0000271	polysaccharide biosynthetic process	0.126914	2453.33	2246.73	0.900249	565.916	6934.09	2572.69	276.522	1260.21	720.964	2854.17	3092.67	2909.46	1091.46	2222.97	419.135	2939.95	1144.28	8080.7	4012.2	609.132	2596.21	522.627	2380.17	3533.51	2111.02	2497.12	947.814	3879.39	218.157	2361.29	1362.54	1465.13	684.616	693.157	295.379	6060.57	1812.4	3867.33	3622.49	2369.66	2983.01	3164.39
	GO:0000902	cell morphogenesis	-0.54469	388.341	566.476	0.189474	272.925	536.993	252.38	375.313	533.128	376.25	889.568	322.126	412.688	321.558	647.89	176.337	47.3684	315.322	441.529	159.766	520.662	210.359	1051.17	457.419	298.974	368.715	643.032	685.441	139.498	543.702	391.761	1693.36	503.225	670.248	683.379	1485.7	175.251	471.068	398.17	637.836	652.25	282.813	19.0987
	GO:0000917	division septum assembly	0.967472	1074.66	549.583	0.0171109	1940.31	903.81	583.839	2204.42	874.359	1888.72	1510.84	800.466	572.068	1097.92	1553.47	732.006	0	899.693	1189.87	0	1517.44	73.7264	1696.66	205.58	493.431	338.9	723.883	2729.15	176.068	605.287	155.058	315.893	208.325	1474.8	295.213	934.046	160.081	275.056	622.436	117.908	72.1095	288.247	128.963
	GO:0000921	septin ring assembly	5.21963	1023.03	27.4552	1.94803e-06	2000.9	806.383	493.887	1936.02	664.67	1353.08	211.492	1002.18	639.193	1695.5	70.359	2401.64	266.19	916.14	1212.07	238.419	1483.47	0	0	0	0	0	35.28	162.991	0	0	45.1024	14.9222	0	67.4895	0	24.8016	86.019	10.3008	38.9918	0	0	118.117	0
	GO:0001514	selenocysteine incorporation	-6.46583	1.81205	160.17	1.57225e-06	0	0	0	0	0	0	30.8049	0	0	0	0	0	0	0	0	0	0	61.0384	249.618	149.813	52.5568	51.1549	210.569	642.271	26.1998	31.3685	52.1204	172.472	62.1993	914.224	152.284	70.918	46.9769	68.3191	117.31	84.1915	98.9853	161.747	47.3919
	GO:0001522	pseudouridine synthesis	0.671668	2791.21	1752.26	0.0118672	4309.93	3429.11	1259.96	3785.91	2510.17	4412.57	2802.76	2251.38	3914.8	2000.52	2688.52	1558.83	2033.56	5004.63	1518	784.969	3184.89	1241.99	1668.67	949.209	2400.17	2255.06	1811.37	2141.8	1466.63	1100.06	1096.68	2359.62	1922.14	1828.35	2158.45	1399.52	1133.15	1150.49	3308.3	1628.8	2896.17	1372.06	1261.13
	GO:0001539	cilium or flagellum-dependent cell motility	0	0	177.057	0.00813064	0	0	0	0	0	0	0	0	0	0	0	0	0	0	0	0	0	0	2083.83	93.1773	0	0	19.8639	0	0	0	0	197.833	517.634	202.503	187.032	0	0	0	0	68.3303	525.057	0	0
	GO:0002098	tRNA wobble uridine modification	0.0626514	372.851	357.005	0.432619	1363.15	802.285	222.883	164.296	205.982	910.79	225.451	412.998	492.249	170.697	279.211	97.2362	43.8651	303.169	257.205	0	386.994	259.126	514.191	522.933	472.87	263.878	519.047	982.183	335.543	297.384	228.543	319.566	171.987	411.715	187.641	176.011	214.019	331.585	404.163	356.154	190.981	502.619	191.978
	GO:0003333	amino acid transmembrane transport	2.88864	768.233	103.735	0.0429619	2689.77	779.805	471.181	1877.24	148.091	3986.76	0	764.476	425.929	422.502	0	46.6291	0	1096.19	124.621	0	226.772	15.7259	149.905	0	271.887	13.3773	111.756	8.38934	0	186.931	25.0152	155.006	143.901	20.3047	315.556	664.863	49.4679	34.4927	97.0491	0	18.5374	0	0
	GO:0005975	carbohydrate metabolic process	1.11075	20732.7	9600.32	2.30255e-05	13813.9	16998.7	74266.3	19502.6	17554.3	13909.5	17572.4	17963.2	22141.8	19407	19827.1	22189.6	9217.13	21625.2	13732	12486.4	20249.3	7057.7	10903.1	5426.91	10170.9	7497.34	11163.9	16746.1	7222.55	7951.64	7402.9	12683.8	10624.3	13147.1	5627.58	13935.9	10137.3	7263.61	12971.1	8018.06	9823.57	9536.78	5894.83
	GO:0005978	glycogen biosynthetic process	0.0910267	492.034	461.948	0.616261	6.34153	762.652	320.014	2.08979	40.4703	50.2373	682.531	864.975	447.367	2022.53	401.795	1077.95	620.155	101.234	103.403	850.99	9.84638	423.552	440.457	382.004	474.993	520.359	603.965	141.328	402.05	396.957	376.707	895.525	478.217	346.525	241.618	343.061	368.031	451.212	714.7	455.376	434.494	723.154	548.571
	GO:0005990	lactose catabolic process	6.95222	361.155	2.91652	0.000118837	536.335	0	371.105	1262.82	489.729	478.932	112.343	754.08	538.704	122.604	0	357.793	200.186	516.915	0	0	398.087	0	0	0	0	0	0	8.22268	0	0	0	0	0	20.7399	0	1.452	33.7489	0	0	0	0	0	0
	GO:0005993	trehalose catabolic process	3.65171	161.239	12.8291	2.02902e-05	356.256	481.816	107.745	136.8	97.5735	159.281	76.3544	147.615	605.513	55.536	58.4659	82.3379	34.1781	207.109	94.9937	0	39.4913	14.1103	1.45264	16.1898	13.2009	33.8106	23.4238	11.2073	11.0738	0	21.8163	0	20.1295	7.20317	0.989631	1.35491	44.6311	8.18092	13.7254	19.0728	20.6666	0	0
	GO:0006002	fructose 6-phosphate metabolic process	1.54233	952.173	326.91	0.0198716	1003.58	627.641	227.563	984.339	447.478	1508.02	140.205	509.943	230.888	3299.21	145.529	3324.43	107.519	1125.94	713.408	205.358	1585.89	69.8182	306.646	132.417	310.335	250.855	364.302	1481.24	207.392	577.626	150.717	1075.82	323.387	547.592	232.179	577.641	55.9506	114.44	87.922	87.1737	132.595	105.963	0
	GO:0006006	glucose metabolic process	1.28575	2678.52	1098.62	0.0345427	3774.67	1970.85	1353.86	4194.01	1828.33	2658.21	306.498	1358.14	818.464	6507.41	130.417	8375.85	406.113	2725.37	4659.24	397.531	4069.85	173.295	1478.4	134.742	630.799	1409.29	709.673	1183.68	172.433	4592.43	598.057	3188.22	3256.42	1139.41	819.884	2332.38	209.674	332.752	972.081	178.714	422.597	234.623	0
	GO:0006007	glucose catabolic process	0	0	202.212	1.23114e-06	0	0	0	0	0	0	0	0	0	0	0	0	0	0	0	0	0	45.2482	154.827	29.7872	174.492	116.192	232.609	28.1676	76.3041	119.966	52.3459	964.63	349.544	29.9679	124.04	292.01	118.233	211.535	927.56	41.7988	98.4396	188.678	72.2965
	GO:0006011	UDP-glucose metabolic process	4.21331	1274.24	68.694	9.15637e-05	5881	1633.2	1008.12	285.963	324.841	2890.73	107.343	796.78	354.733	823.735	67.3782	664.749	297.05	836.262	1729.35	0	3960.9	31.4774	95.2801	76.7381	0	0	82.0253	202.917	14.2138	19.2963	66.1543	90.6659	100.85	44.0021	14.4324	144.984	100.949	82.8498	121.867	124.32	38.2568	59.99	0
	GO:0006012	galactose metabolic process	2.29562	1615.63	329.071	0.137386	58.3743	3719.78	5255.93	57.9077	2009.92	132.117	2715.44	106.749	1097.79	589.067	2441.99	520.732	176.709	480.756	6724.97	1375.32	2.07834	246.824	973.943	233.912	98.2875	34.6123	481.596	312.634	171.519	247	152.901	435.112	638.119	332.965	293.538	248.35	345.05	431.973	299.471	300.422	502.132	369.382	89.8108
	GO:0006013	mannose metabolic process	-0.102624	192.757	206.968	0.172574	138.925	348.867	68.9121	126.202	200.448	159.307	52.9887	269.819	813.224	75.8051	46.1205	113.016	0	639.194	63.8431	0	160.194	2820.3	7.24628	0	288.733	89.1938	49.4482	6.61041	71.5257	25.4146	69.0541	24.7343	137.861	14.2928	35.7758	1.6235	112.755	18.1498	184.364	131.74	154.2	0	310.269
	GO:0006044	N-acetylglucosamine metabolic process	3.27503	1585.23	163.761	2.3556e-06	2074.14	2098.1	2053.88	2446.8	893.714	2071.23	1778.24	885.238	696.81	378.984	1419.7	356.376	579.99	4793.55	1100.12	2092.09	1229.96	121.747	187.126	45.9282	257.903	95.0756	329.026	252.133	56.534	206.165	159.756	305.842	500.175	62.1736	189.885	78.9909	103.559	121.29	255.677	145.018	66.8742	61.8629	0
	GO:0006047	UDP-N-acetylglucosamine metabolic process	-2.37407	56.4152	292.456	7.14356e-05	3.53557	104.978	0	1.38441	27.6883	12.4795	138.65	70.139	121.649	10.1689	110.573	0	166.638	33.1642	150.734	0	7.27742	368.194	52.565	382.741	457.425	297.858	464.651	103.345	303.835	247.456	280.506	387.301	245.684	85.2637	138.571	11.6841	159.239	169.064	661.305	571.391	429.699	268.546	347.718
	GO:0006051	N-acetylmannosamine metabolic process	2.42217	106.674	19.9028	0.0893676	67.0091	0	0	46.8682	140.187	54.6974	0	356.782	571.196	24.0178	0	26.5334	0	168.519	167.16	0	190.492	54.5917	31.2131	32.6326	28.8298	0	45.4682	0	0	12.6071	0	14.9854	0	3.75277	36.5571	10.3057	146.209	0	0	20.7094	0	0	0
	GO:0006064	glucuronate catabolic process	1.33078	233.474	92.818	0.197527	0	0	70.8935	0	0	0	143.406	188.086	33.3321	2056.89	144.257	1181.38	0	22.0275	128.773	0	0	110.686	25.41	95.2466	135.776	44.1053	48.6549	15.9366	113.072	115.574	31.6639	29.8285	148.548	276.9	14.7589	2.30717	131.578	76.3303	228.234	70.2603	110.964	144.069	72.0915
	GO:0006071	glycerol metabolic process	2.19111	3964.91	868.246	6.92454e-06	1352.99	4741.43	2878.08	1961.58	3181.82	1800.83	3947.01	7635.7	4136.63	2755.52	4347.39	1706.68	6571.51	2646.17	5720.23	10289	1730.96	517.362	1610.49	492.171	544.22	437.133	1368.93	1954.82	613.512	483.52	934.675	740.148	273.814	1423.35	531.597	1203.02	2165.65	586.609	963.828	606.43	461.252	913.077	275.815
	GO:0006072	glycerol-3-phosphate metabolic process	-0.104291	127.139	136.67	0.616261	37.6613	208.529	54.4523	82.6795	198.135	120.777	130.704	197.979	392.976	57.3545	255.614	232.72	0	165.186	0	0	26.6003	61.1854	208.399	72.4394	78.73	87.3155	259.602	298.534	23.2444	62.7416	63.0816	322.37	45.5908	408.306	79.5813	199.336	107.115	160.224	166.255	65.7341	65.965	132.97	38.0279
	GO:0006082	organic acid metabolic process	0.314563	420.988	338.514	0.432619	129.388	571.509	447.747	74.2859	318.564	131.438	741.594	690.554	700.809	665.984	327.538	9.70475	508.629	182.042	700.074	834.003	122.932	108.334	480.504	56.908	309.614	212.634	623.228	420.003	294.914	513.56	175.469	868.375	329.278	664.513	196.049	647.835	333.805	177.612	212.587	168.1	318.685	289.766	45.5352
	GO:0006084	acetyl-CoA metabolic process	-0.75493	149.536	252.349	0.130747	102.301	165.247	0	58.1028	484.965	176.755	185.332	102.549	492.454	0	56.3012	0	0	306.89	0	0	411.214	62.564	347.253	109.412	161.765	162.076	188.076	38.3347	139.816	615.134	93.8253	941.982	511.65	71.6161	515.189	22.9408	44.9613	106.624	713.804	239.118	178.687	264.75	22.1064
	GO:0006094	gluconeogenesis	0.00612004	1152.02	1147.15	0.674145	1946.26	1885.18	512.666	1037.31	1401.19	940.114	1048.63	1465.94	1219.21	1724.88	669.928	1490.33	206.326	1109.36	899.099	343.099	1684.89	320.177	1278.08	497.266	805.738	568.259	1325.38	2316.47	360.53	1160.99	528.996	2360.77	3111.14	2052.58	1240.24	1613.36	666.301	848.127	1701.51	427.958	659.455	1211.12	182.795
	GO:0006096	glycolytic process	1.12876	6478.11	2962.51	0.0299847	6949.27	4336.74	10871.1	5342.25	7253.21	5924.07	2094.7	3030.47	3138.12	16030.4	1547.53	14366.5	421.06	8002.06	10612.6	205.358	10002.5	881.419	3869.43	1316.28	2344.15	2010.16	2888.27	5821.63	849.025	6787.54	1649.15	6700.34	8289.83	5120.46	2098.27	3672.72	759.142	1807.87	3030.82	1664.48	1729.89	1608.3	275.968
	GO:0006098	pentose-phosphate shunt	-0.909779	180.323	338.782	0.0790283	58.1913	252.505	127.656	45.6092	285.989	110.432	149.507	432.729	613.264	134.213	75.4088	58.6939	171.479	192.32	0	312.797	44.6919	361.904	438.803	0	484.458	716.159	378.043	508.182	334.029	193.775	89.7934	937.028	677.541	118.233	345.195	883.573	108.481	218.734	69.9239	105.779	110.392	149.502	223.689
	GO:0006099	tricarboxylic acid cycle	-0.0192637	315.453	319.694	0.495203	342.468	423.072	134.925	207.574	452.942	287.348	254.219	665.634	739.202	256.631	269.647	183.763	213.696	259.323	177.428	228.89	265.944	136.84	308.84	140.825	403.67	196.069	412.045	543.106	238.536	179.48	130.881	282.683	686.816	791.779	176.662	94.3759	251.367	103.973	1028.66	120.964	345.979	276.42	183.286
	GO:0006109	regulation of carbohydrate metabolic process	1.8498	715.21	198.422	0.000147641	457.285	396.757	385.415	417.538	720.569	378.497	142.13	1230.75	1076.66	2256.19	193.33	1795.44	505.3	506.737	537.997	705.924	452.059	178.811	156.36	251.495	222.187	158.841	414.77	355.555	196.34	209.92	185.376	175.934	25.4567	191.825	99.212	136.636	494.119	145.412	0	263.444	0	468.688	34.9016
	GO:0006139	nucleobase-containing compound metabolic process	1.59593	6900.03	2282.6	0.000198412	5247.85	13974.3	5841.81	2998.86	3406.86	4466.24	11990.4	1946.89	2592.08	3668.34	13015.1	3064.21	11971.7	3402.58	9587.4	15227.6	4898.27	782.274	2107.39	473.944	1372	1378.14	2365.76	4348.02	738.877	3812.63	2292.78	3003.85	1139.5	4888.51	1890.65	13325.7	705.329	1332.8	1130.67	633.723	1020.05	1228.87	245.602
	GO:0006163	purine nucleotide metabolic process	1.75165	765.117	227.211	0.0198716	1277.61	366.914	258.088	1071.81	258.413	484.695	136.89	794.054	529.777	3203.82	0	1421.2	117.26	489.465	804.469	0	1792.53	33.9302	649.959	48.153	212.232	135.547	354.156	644.224	51.7565	375.131	102.538	314.73	59.0933	532.185	210.481	760.689	128.014	235.358	48.7017	53.2498	48.5196	0	0
	GO:0006164	purine nucleotide biosynthetic process	-0.987585	755.765	1498.58	0.000404064	738.812	1158.61	342.922	740.334	1047.14	510.248	501.006	803.24	1321.04	1629.48	367.644	1191.57	189.182	678.75	432.82	346.1	849.097	899.367	1385.37	906.601	2444.35	1121.45	1705.76	2041.26	2298.36	1292.06	758.28	2265.33	1890.05	1960.96	1917.24	954.478	536.275	905.18	1122.28	1429.77	1902.1	1710.51	1521.67
	GO:0006166	purine ribonucleoside salvage	2.52689	1694.08	293.944	0.0235906	3002.08	429.755	780.534	4590.71	666.898	2504.9	97.3	1855.65	269.15	4960.48	0	1914.94	0	3230.91	3250.18	0	1245.81	253.626	601.736	200.286	302.635	286.204	321.031	1689.24	104.036	276.76	63.4765	470.802	21.2464	879.241	99.3512	280.796	29.7378	215.113	76.7603	87.713	32.2428	174.735	0
	GO:0006168	adenine salvage	-0.715988	417.483	685.762	0.939877	682.481	960.569	0	424.764	73.1894	437.721	1124.15	0	399.9	308.639	992.593	301.217	0	267.527	375.124	0	749.341	234.885	3518.79	542.073	410.566	327.562	786.129	3858.04	0	563.377	166.879	425.636	0	2025.42	144.964	644.481	61.2901	124.425	670.877	27.2616	0	554.103	0
	GO:0006177	GMP biosynthetic process	-1.0626	312.199	652.086	0.0579006	354.505	413.957	146.795	322.168	291.984	220.956	174.167	346.366	409.048	575.516	153.499	650.455	110.161	240.818	220.848	152.417	523.722	496.386	251.406	520.086	1979.67	851.609	390.636	153.096	1967.68	409.51	512.289	910.356	677.145	212.589	284.682	299.003	146.198	256.261	150.759	985.841	1231.49	596.269	1062.92
	GO:0006188	IMP biosynthetic process	0	0	102.308	1.84372e-06	0	0	0	0	0	0	0	0	0	0	0	0	0	0	0	0	0	36.2693	138.166	16.7568	40.1282	43.5492	167.377	20.5903	59.2606	106.67	21.86	229.939	241.802	38.0125	305.082	12.5899	127.62	124.541	0	12.0901	148.63	322.676	37.1556
	GO:0006189	'de novo' IMP biosynthetic process	1.76895	2543.32	746.265	0.75246	160.177	1274.47	200.534	181.265	32408	335.257	622.247	1115.08	2310.96	463.644	1013.32	142.058	522.518	652.534	380.765	1347.49	106.029	600.418	286.123	798.706	3022.84	1436.4	694.434	168.869	936.661	817.608	600.801	492.615	770.296	303.138	429.339	301.297	286.791	513.75	457.577	921.492	536.472	1047.41	994.795
	GO:0006207	'de novo' pyrimidine nucleobase biosynthetic process	0.638909	934.249	599.973	0.480604	1744.01	710.973	201.753	1241.32	685.284	1107.08	334.006	107.658	964.482	3800.29	315.482	1968.77	70.8686	1050.87	0	0	1579.38	254.809	286.475	596.304	1078.84	323.007	670.056	312.697	596.957	638.084	358.011	747.517	943.492	378.526	878.009	300.104	238.391	194.331	2357.48	234.591	1168.35	442.533	200.851
	GO:0006213	pyrimidine nucleoside metabolic process	1.80907	226.627	64.6737	0.1022	1.56686	132.797	176.425	0	50.5281	15.7397	274.352	0	184.392	518.719	418.563	1199.81	255.495	50.6697	194.048	373.956	5.5962	95.4746	29.0088	28.2903	173.815	99.0478	64.6296	13.9651	126.258	44.6854	136.507	57.2269	27.0968	30.7908	83.6913	165.691	124.194	42.9892	67.4422	12.017	0	0	0
	GO:0006221	pyrimidine nucleotide biosynthetic process	0.830581	923.92	519.523	0.0914251	2054.25	1096.33	284.812	1449.38	613.248	1097.89	196.105	2117.09	840	1541.81	212.624	636.462	105.204	1025.21	602.036	147.588	1686.61	78.6262	901.431	34.1372	396.946	321.499	523.411	790.945	162.124	1531.81	135.17	947.427	1140.99	765.721	955.442	291.968	290.531	187.513	478.332	107.311	690.252	521.175	176.743
	GO:0006222	UMP biosynthetic process	0.838843	452.571	253.029	0.00208071	661.8	303.708	315.668	420.977	577.304	281.462	523.735	909.873	657.055	527.267	429.15	250.628	240.733	449.822	204.181	564.886	375.452	121.887	1558.74	72.933	84.1184	47.3594	351.769	106.219	36.425	422.757	101.574	66.5751	561.651	186.203	535.079	135.73	360.839	117.673	81.4266	76.1212	271.295	270.259	0
	GO:0006223	uracil salvage	0.234304	221.372	188.188	0.432619	295.735	324.709	0	148.652	62.0446	158.952	228.036	0	409.492	713.373	301.613	389.519	107.921	93.2286	235.788	0	294.267	76.8188	557.357	35.7479	96.4079	105.195	129.05	613.396	0	342.903	114.724	286.579	0	434.774	146.839	731.925	0	238.354	108.561	35.3423	0	86.1526	0
	GO:0006231	dTMP biosynthetic process	0.322776	200.745	160.502	0.189474	280.463	326.513	0	189.466	116.203	198.413	357.329	131.184	310.405	290.51	399.376	172.698	0	174.468	188.795	0	276.845	116.578	522.117	59.3256	146.343	93.2653	158.566	313.114	39.8561	203.003	71.1063	246.083	106.202	514.157	161.718	113.79	89.5522	70.0221	192.145	94.708	46.265	151.058	22.0644
	GO:0006233	dTDP biosynthetic process	1.4677	345.876	125.054	0.00183359	359.127	1094.04	141.59	211.33	357.087	346.366	206.703	477.859	520.924	320.63	0	161.156	121.91	324.24	443.04	431.474	362.412	0	258.275	170.723	0	32.181	325.477	202.64	0	251.321	81.8665	181.327	23.1155	157.2	67.6949	482.619	100.253	251.621	0	58.0359	0	106.837	0
	GO:0006260	DNA replication	0.708119	11395.2	6975.2	0.0138823	9618.22	22122	11252.7	4878.03	7513.99	7432.4	19165.9	8467.23	10311.9	10219.7	19952.2	4540.1	14449.3	6888.57	12118.3	19735.6	5052.36	4630.72	10329.7	4719.78	7071.23	4813.91	7967.39	9772.27	4074.33	9832.8	6438.22	8778.3	4484.1	9046.26	6333.19	17627.9	5426.95	5999.17	6425.31	6483.14	3060.64	7683.68	2455.47
	GO:0006265	DNA topological change	0.712477	2859.13	1744.85	0.000300569	4179.42	3650.6	2630.4	2574.17	1966.38	2461.17	2392.92	3694.27	3448.08	3461.09	2389.85	3040.45	1944.92	1903.34	3041.73	2192.7	3633.76	1140.37	1682.85	1111.47	1516.53	1252.17	2363.24	1564.67	952.329	1530.47	1158.67	3477.57	2253.48	2158.02	2267.69	1925.42	2024.29	1375.66	2397.24	1340.17	1273.8	2976.01	644.488
	GO:0006268	DNA unwinding involved in DNA replication	3.24524	377.15	39.7742	6.13021e-06	675.993	450.428	89.2944	335.594	273.057	624.202	60.9867	340.1	837.011	420.893	100.476	429.529	66.5595	421.324	532.781	198.291	555.037	29.534	6.0298	0	80.2997	38.2837	29.8192	34.1964	25.2987	174.111	35.4127	34.9488	77.6891	32.4353	43.3162	2.03078	98.406	0	11.8432	17.1447	52.2965	51.9364	0
	GO:0006269	DNA replication, synthesis of RNA primer	0.78404	672.438	390.511	0.00449623	1291.19	1097.21	399.194	694.385	372.746	536.848	637.58	453.067	843.538	1183.91	452.163	828.384	270.438	502.238	900.505	253.651	714.397	558.081	248.057	330.527	504.454	355.047	423.208	391.908	436.181	353.114	445.05	558.404	243.874	296.301	179.247	257.566	460.347	428.835	484.127	372.212	246.892	662.386	355.417
	GO:0006270	DNA replication initiation	-0.19333	443.257	506.819	0.655378	104.505	301.421	719.248	9.12544	156.572	132.976	698.266	780.613	1014.27	271.612	672.661	418.688	1038.01	209.667	519.476	467.291	20.9652	1163.14	245.237	510.897	221.436	165.495	543.174	490.187	1426.8	323.283	482.885	613.814	328.532	332.353	209.704	171.642	562.443	327.881	278.458	1486.33	619.622	545.282	101.423
	GO:0006275	regulation of DNA replication	0.716852	302.012	183.751	0.117514	61.2553	301.421	253.261	8.59572	123.115	79.7245	455.129	501.927	661.464	271.612	475.55	404.843	478.398	166.521	410.899	467.291	13.1996	72.0664	174.427	0	190.654	69.703	170.568	195.933	49.5318	298.357	119.094	578.193	270.059	254.86	201.857	161.098	316.914	137.257	144.664	163.261	108.795	263.814	101.423
	GO:0006276	plasmid maintenance	0	0	137.048	0.00813064	0	0	0	0	0	0	0	0	0	0	0	0	0	0	0	0	0	0	262.869	0	0	0	21.9719	39.1201	0	0	94.6736	277.794	0	0	197.135	1673.47	52.6685	395.345	0	0	0	0	0
	GO:0006278	RNA-dependent DNA biosynthetic process	-7.01552	201.745	26102.5	2.55913e-06	0	125.867	385.678	3.00322	166.68	16.9118	518.51	296.997	452.857	11.5956	476.401	21.639	355.745	83.2076	252.864	256.134	5.56867	88970.3	1421.56	18631.1	7346.88	8349.98	22887.2	3077.58	50392.2	394.38	66172.9	12524.8	5115.32	7025.51	8210.11	1984.35	37614.9	10367.3	25968.4	25999.7	33404.9	39805.3	98590.9
	GO:0006281	DNA repair	1.15451	13338	5991.69	0.000446281	8240.52	20003.4	13427.7	8343.75	6488.15	9327.68	24473.4	11818.6	12408.9	7604.89	23033.6	4238.18	21112.4	8159.22	15194.5	25595.7	7275.21	4607.14	7613.41	3669.34	7586.18	5756.15	7574.7	9864.41	3865.04	5744.69	5306.05	8502.39	4136.05	8072.51	5529	9380.5	5614.93	4761.15	6740.79	4857.36	2462.99	7737.66	2434.77
	GO:0006282	regulation of DNA repair	0.619514	232.755	151.498	0.489323	93.9674	194.75	50.0347	173.382	123.329	136.523	626.44	564.751	619.728	100.616	449.476	41.2546	88.3371	243.986	342.834	0	107.43	164.504	234.594	78.113	649.538	275.559	216.529	104.02	182.674	183.273	124.549	145.818	71.6056	114.252	178.114	193.149	149.61	49.262	170.233	47.5577	0	0	0
	GO:0006284	base-excision repair	0.670574	1273.49	800.078	0.0241526	963.389	1030.08	737.922	721.07	715.966	1029.99	1876.44	1450.58	1081.29	1259.79	2727.05	760.183	3126.68	649.751	1258.92	1371.88	888.327	437.731	1150.5	1064.56	994.53	362.193	1453.73	1842.84	898.559	470.324	432.332	562.664	373.169	1607.07	610.136	1183.61	814.095	582.872	742.875	511.725	459.106	862.218	184.878
	GO:0006289	nucleotide-excision repair	0.183919	1018.31	896.43	0.198876	1045.64	1626.98	528.115	702.81	781.071	1135.49	1266.37	1421.51	1814.55	1136.64	1036.64	641.496	659.515	895.015	807.617	1034.91	776.97	480.208	1520.99	594.876	1002.43	624.354	1147.53	2456.83	620.955	1220.63	454.696	860.787	576.94	1936.36	432.575	1158.91	908.861	368.599	791.399	440.238	435.564	1275.07	412.666
	GO:0006298	mismatch repair	-0.258631	1005.12	1202.47	0.432619	865.283	1592.88	325.744	494.459	908.218	887.519	1902.49	1123.66	1489.91	815.985	1714.03	705.227	791.223	797.459	901.355	1094	677.626	1248.18	813.04	894.967	1815.01	1186.92	1484.22	1249.03	1095.45	476.53	958.222	1021.91	1288.98	849.352	610.2	724.932	2122.25	760.16	1898.31	1074.04	822.947	3455.33	604.364
	GO:0006302	double-strand break repair	1.18994	243.935	106.922	0.0370134	47.5507	250.35	197.763	34.8135	131.424	74.4043	708.79	452.238	494.259	127.639	572.841	61.7239	224.614	115.184	210.223	364.808	78.2663	89.9787	70.2998	26.4141	139.789	109.276	109.041	76.5876	25.2052	14.584	86.8067	24.2621	284.061	80.2667	58.8725	161.819	203.286	50.8951	221.015	40.5233	325.248	132.65	21.4047
	GO:0006304	DNA modification	-0.51653	2672.97	3823.71	0.73317	1404.5	5583.57	4595.14	1105.94	1958	1330.34	3419.57	4117.92	4424.73	324.322	2946.71	98.6013	4078.82	2035.94	1325.32	5804.76	886.301	6090.31	551.34	3772.76	14235.6	15287	3976.14	885.726	6931.27	937.971	2422.94	1405.85	1981.01	826.114	318.817	388.196	3635.65	2882.91	1868.22	3091.95	3226.05	3565.81	5840.06
	GO:0006306	DNA methylation	-1.64852	2475.98	7762.48	0.18056	780.505	3881.7	3275.23	559.295	1882.83	1164.26	2695.31	3347.56	3986.19	809.675	3327.02	323.722	4935.66	1737.39	5251.36	3388.13	745.762	24574.5	1403.45	11713.8	2294.41	1349.53	14773	2473.39	28098.4	527.112	9857.47	2060.38	1820.23	2829.76	885.745	352.096	4654.82	11673.5	2871.66	20671.6	3273.51	19038.5	3577.73
	GO:0006308	DNA catabolic process	0.767435	487.583	286.436	0.00741056	197.3	611.127	372.088	279.644	406.42	315.623	940.562	181.86	714.803	339.549	777.134	374.856	805.185	323.013	539.242	831.429	279.069	292.615	536.345	163.422	499.61	220.983	371.665	251.867	254.495	186.412	185.327	343.677	130.316	285.277	329.974	435.936	178.845	144.534	702.196	262.725	133.139	275.584	116.641
	GO:0006310	DNA recombination	1.25636	15219.8	6370.99	0.000404064	8186.22	19349.6	15578.6	8166.45	7076.74	11646.6	24651	15259	12689.5	6848.43	29131.3	4042.62	32959.4	8409.41	18960.1	28297.3	7484.4	5521.5	5274.06	4297.29	6532.02	5219.4	7949.59	6460.72	5018.95	5326.75	6006.12	7908.91	6629.56	6155.07	9482.4	4417.15	8489.22	5458.53	7793.52	6397.67	7187.34	9213.7	3422.43
	GO:0006313	transposition, DNA-mediated	1.40256	4763.4	1801.79	0.000976524	2454.45	7815.91	1550.36	1303.8	3131.52	3100.63	3111.86	10204.7	13884.3	5854.83	2315.08	7282.43	2311.76	7876.21	3039.33	4346.42	1394.17	1007.43	1796.4	987.849	1745.53	1422.31	2188.47	678.27	1179.59	2021.82	1048.5	4499.71	2463.95	911.114	4365.72	1283.53	1680.6	2107.77	2394.98	1254.41	1179.71	2920.64	501.008
	GO:0006323	DNA packaging	0.615569	157.009	102.475	0.510667	28.4211	333.273	214.932	3.15053	109.016	109.83	256.677	514.012	304.964	0	61.9052	0	250.592	287.191	169.288	0	25.8952	117.9	41.224	292.858	0	0	98.1417	67.4229	199.528	56.4565	155.744	29.695	134.665	18.4731	7.51763	2.69188	122.261	85.2825	118.282	421.002	140.595	72.2906	72.4238
	GO:0006351	transcription, DNA-templated	0.531158	5242.08	3627.51	0.0767599	9922.77	5168.04	1698.85	6843.9	4644.67	5170.1	1735.15	2859.01	2843	11964.6	1819.44	11921.1	1295.42	3846.94	5963.09	2388.29	9030.98	661.158	4315.26	679.474	1511.3	1525.84	3087.05	8904.2	739.118	8347.74	1315.31	4285.98	3908.27	10363.3	8231.55	13376.6	741.33	3009.53	1287.8	719.246	503.191	2115.62	176.467
	GO:0006352	DNA-templated transcription, initiation	-1.86979	1095.84	4005.06	0.000446281	1291.19	1097.21	1296.57	696.117	536.88	569.211	2108.14	851.004	930.017	1245.17	1618.88	865.608	1948.22	562.197	1658.89	625.701	728.217	1038.39	2924	1109.99	2007.85	1427.45	3862.19	4052.3	1332.75	4309.78	1178.72	4491.19	6704.03	3810.75	15432.1	5498.27	1290.17	10829.8	2335.83	1408.18	10320.9	1760.01	986.709
	GO:0006353	DNA-templated transcription, termination	0.607099	884.172	580.473	0.253536	1185.15	558.246	525.532	885.92	596.046	2229.59	349.127	815.509	303.417	1510.66	249.843	2069.4	196.675	1608.23	830.18	0	1117.4	237.014	1210.57	229.973	451.455	356.602	755.376	553.011	317.19	1014.89	257.456	685.259	554.446	588.3	1354.26	1017.95	393.193	615.202	754.721	286.676	294.961	679.907	161.988
	GO:0006355	regulation of transcription, DNA-templated	0.975662	29225.3	14861.2	0.000604961	27904	24275	27540	57260.6	18412.4	49334.5	19727.1	27176.8	27014.7	37879.6	16226.6	41397.4	15160	40027.4	25658.3	13372.4	28462.4	9274.44	14794.8	6873.7	8657.5	6162.59	14840.4	17297.4	8966.91	20534.3	8601.8	18263.4	19628.1	14356	34938.5	28254.8	9825.48	20310.8	13617.3	11759.7	25829.8	9261.27	4897.91
	GO:0006364	rRNA processing	0.145647	2242.82	2027.45	0.172574	3376.78	1936.83	1057.67	2275.67	1494.16	2291.59	1956.22	3277.57	3103.72	3223.97	1501.39	2549.22	2604.39	1860.47	2873.59	743.349	2001.33	1345.35	2099.96	924.344	1626.7	1244.47	1734.81	3539.45	1559.84	2671.77	1619.83	1893.13	848.929	4138.97	1775.56	5315.73	1435.39	1421.56	4323.48	1829.99	980.963	1184.91	1088.74
	GO:0006396	RNA processing	-0.250741	2820.6	3356	0.527755	2784.77	4576.37	1651.27	1905.94	2031.61	2162.72	4001.58	2306.6	3271.76	3551.88	4559.77	3915.73	2893.72	2013.76	2198.69	1866.29	2257.75	1989.87	3303.39	1644.14	3281.71	3174.78	3237.16	5361.7	2103.98	4947.63	1934.95	4452.12	2410.91	8371.96	5454.11	4945.86	1908.63	2122.95	4781.81	2482.81	1957.84	2596.81	1366.93
	GO:0006400	tRNA modification	-0.211108	865.933	1002.38	0.480604	1359	1134.12	328.387	783.038	686.442	682	1526.03	755.404	1112.94	779.356	1133.2	691.239	263.986	765.59	532.104	550.996	1637.02	550.026	1605.73	402.209	1068.18	626.575	1139.87	2162.05	564.306	1221.69	529.485	1263.59	902.495	1369.45	1224.18	1585.7	800.321	1031.53	923.102	648.802	672.842	1425.27	335.041
	GO:0006402	mRNA catabolic process	-1.37818	323.822	841.747	0.130747	358.504	510.09	222.057	243.127	362.547	252.631	292.26	104.867	512.708	522.461	292.319	405.641	168.417	326.866	294.163	305.603	330.72	291.364	1028.55	161.873	354.739	463.172	711.753	1233.79	241.111	2404.65	320.135	1872.82	812.99	3558.67	1172.12	1585.55	184.116	355.674	668.643	154.096	241.381	539.041	162.193
	GO:0006412	translation	-0.3039	47725	58915.4	0.86377	164822	79167.1	15433	44827.8	21930.4	70279.2	5986.23	11450.5	5969.48	80890.1	10252.1	75038.7	4134.52	40161.6	57255.4	3504.99	120221	2325.52	140500	7522.6	8981.15	20434.9	46120.3	97707	1914.5	235381	21090.2	64461.8	65331.3	173764	137454	181801	1493.4	43716.4	8646.3	5742.58	16915.6	13710.8	1124.37
	GO:0006413	translational initiation	-0.226014	2138.55	2501.25	0.674145	5758.99	1822.11	766.847	2208.28	743.276	3521.32	3223.95	1262.01	743.01	3081.52	4372.68	1336.01	464.628	1253.8	1546.69	442.584	3807.72	1231.81	3975.24	691.836	1803.24	1784.43	1681.65	3677.15	687.923	6297.33	1363.04	2857.1	2045.57	5457.5	5643.64	6432.44	1227.12	1792.84	2569.2	935.696	750.167	1669.36	453.235
	GO:0006414	translational elongation	-0.166417	7946.8	8918.43	0.97984	14748.9	11177.8	2357.67	7621.74	11716.9	9461.42	862.85	3444.21	1684.29	17299.3	1193.07	10241	452.235	8571.13	15654.2	745.512	17863.3	1031.1	10526.3	1021.25	3066.77	4438.23	8164.57	12854.6	860.998	43919.5	3024.25	17974.8	13503.1	18747	18810.8	21714.8	374.508	3972.51	3544.44	778.082	4913.22	2768.47	196.12
	GO:0006415	translational termination	2.11907	2740.91	630.943	0.00172182	3760.5	2666.84	626.612	2555.34	19984.2	2322.44	745.47	2178.92	1902.54	2577.22	577.344	1633.26	352.587	1766.77	1067.94	197.052	1680.48	201.496	1273.88	169.881	389.768	348.603	829.766	1475.85	202.522	1273.38	324.764	1052.02	366.403	770.984	870.803	1135.93	502.751	479.381	552.369	139.736	406.92	995.347	118.195
	GO:0006418	tRNA aminoacylation for protein translation	-0.11152	4113.17	4443.73	0.510667	4932.26	4994.87	1435.85	2795.29	9683.62	3390.04	3958.07	4828.43	5471.06	4861.24	3033.87	4786.48	1656.93	3837.29	3754.39	1983.06	4521.19	1901.06	6424.64	2208.61	4029.07	2851.21	5096.4	6626.52	1790.18	6338.01	2414.61	8195.05	6492.19	8933.71	5460.17	5219.91	2688.95	3487.84	5064.52	2205.68	3085.8	5754.6	1493.34
	GO:0006419	alanyl-tRNA aminoacylation	-0.422607	384.384	515.208	0.357269	340.615	520.463	346.57	153.108	514.208	214.121	674.218	408.174	646.798	306.988	497.864	214.617	307.55	234.659	463.894	455.638	235.042	271.322	499.843	310.037	605.339	394.019	493.194	932.603	270.717	618.376	308.631	855.444	518.973	1159.63	249.946	1353.04	340.423	316.128	624.603	286.839	211.511	573	140.96
	GO:0006420	arginyl-tRNA aminoacylation	1.3307	1796.54	714.261	0.0321353	468.059	636.572	276.784	598.045	1806.54	677.761	529.192	14568.4	3240.57	1037.68	744.116	1385.08	624.69	1379.33	702.748	1096.46	769.145	336.512	617.87	269.665	567.491	400.857	761.189	774.999	218.683	464.309	446.838	884.739	285.883	564.137	485.741	2141.69	2212.01	691.036	551.907	309.134	125.455	2453.56	150.029
	GO:0006421	asparaginyl-tRNA aminoacylation	-0.272025	367.492	443.748	0.881489	862.652	359.341	78.4574	419.216	313.708	348.967	220.238	69.8401	325.064	913.047	77.0138	991.018	38.6251	337.922	408.429	0	483.831	68.8321	1056.21	205.145	84.9147	140.917	322.974	1320.64	34.8224	459.618	128.53	397.579	518.975	2734.65	711.488	489.288	85.1545	181.786	170.208	68.2192	172.528	392.346	17.6259
	GO:0006423	cysteinyl-tRNA aminoacylation	-0.452799	208.552	285.443	0.189474	257.957	278.2	80.0585	109.385	210.205	220.34	309.438	245.686	552.042	193.859	311.594	118.057	85.9195	219.468	161.937	0	191.233	136.199	262.394	155.642	499.544	185.308	262.113	266.791	93.5981	508.039	137.371	554.294	466.651	212.122	361.826	571.776	169.362	222.462	291.176	261.63	123.98	375.627	161.845
	GO:0006424	glutamyl-tRNA aminoacylation	-0.0452524	303.633	313.308	0.616261	267.074	348.905	44.9966	248.919	293.606	278.91	228.909	389.634	464.355	836.35	173.409	582.45	0	325.134	253.073	150.823	275.211	117.758	410.884	127.319	145.776	136.969	368.59	600.481	61.7226	733.832	145.139	280.818	879.987	191.858	540.341	515.49	199.031	183.171	159.752	140.723	668.83	247.863	36.4369
	GO:0006425	glutaminyl-tRNA aminoacylation	0	0	192.787	1.23114e-06	0	0	0	0	0	0	0	0	0	0	0	0	0	0	0	0	0	48.1605	101.115	48.7016	49.9449	57.8047	180.197	36.5928	50.6858	129.361	44.7303	514.043	835.944	37.6936	336.927	260.079	183.331	170.901	286.702	100.746	470.462	230.344	66.8398
	GO:0006426	glycyl-tRNA aminoacylation	-0.269272	363.299	437.848	0.357269	232.056	222.818	305.547	98.9427	403.072	236.257	415.647	750.084	1142.5	204.941	412.627	205.507	502.726	406.392	294.227	99.1336	243.609	228.473	1053.08	336.923	430.312	338.609	777.162	816.223	147.511	628.632	227.913	518.222	637.859	375.334	383.5	790.761	240.207	436.396	381.76	148.654	156.138	502.735	76.2452
	GO:0006427	histidyl-tRNA aminoacylation	-0.662583	196.368	310.834	0.0612295	183.498	389.177	32.0958	127.408	215.344	206.771	203.808	318.847	512.201	255.487	120.362	235.778	0	160.061	162.88	0	214.544	167.462	434.502	233.089	371.02	221.863	352.944	630.179	247.761	401.428	144.205	568.743	412.045	439.959	178.952	644.54	213.648	151.788	195.864	196.7	235.808	312.772	83.0851
	GO:0006428	isoleucyl-tRNA aminoacylation	-0.294695	240.59	295.114	0.495203	227.161	303.384	115.652	120.247	512.345	228.17	164.395	536.422	673.498	77.2176	136.847	57.4438	138.812	203.777	221.865	236.509	136.29	142.694	353.835	107.933	148.517	158.159	371.764	540.741	162.697	370.736	138.903	633.173	394.016	972.423	250.992	101.793	219.828	200.199	370.319	118.909	156.727	492.407	85.7483
	GO:0006429	leucyl-tRNA aminoacylation	-0.270025	265.03	319.581	0.464543	256.299	336.009	55.147	189.614	454.803	223.253	200.879	491.085	510.968	375.541	150.85	329.067	22.2662	299.744	278.239	0	331.746	149.127	388.311	195.531	277.177	241.471	360.676	456.563	123.78	490.96	233.506	544.706	285.45	297.681	491.199	582.677	286.603	261.159	448.531	183.95	131.646	520.263	79.8068
	GO:0006430	lysyl-tRNA aminoacylation	-0.749321	315.87	530.977	0.0812166	341.689	360.53	167.664	286.396	156.639	217.142	623.579	204.551	252.552	466.739	135.822	318.051	261.718	260.812	637.41	281.07	397.42	257.29	918.776	202.12	331.21	304.43	608.31	827.716	181.258	1289.94	438.866	1049.2	372.232	1070.49	738.672	828.717	102.442	638.75	365.173	425.311	256.795	382.905	90.9067
	GO:0006431	methionyl-tRNA aminoacylation	1.18971	931.466	408.345	0.0138823	770.324	1032.84	132.795	401.982	5811.49	418.608	583.794	1183.45	471.651	865.44	542.092	1039.74	250.223	421.199	530.344	454.144	924.814	201.293	310.992	172.201	404.581	351.473	479.353	499.397	224.026	1318.61	401.939	717.84	375.977	240.129	679.6	871.097	295.492	342.907	209.287	161.66	132.739	504.534	88.4723
	GO:0006432	phenylalanyl-tRNA aminoacylation	-0.323289	452.917	566.68	0.253536	250.263	970.084	315.335	88.6999	497.718	263.13	928.541	408.652	907.124	121.002	849.468	173.72	276.552	311.691	558.131	632.987	146.486	319.697	691.907	221.955	836.841	594.4	706.793	800.345	236.463	1012.53	251.786	500.842	695.839	1161.45	615.089	314.667	504.069	431.273	995.168	263.526	431.889	725.817	154.618
	GO:0006433	prolyl-tRNA aminoacylation	-0.191033	314.599	359.14	0.881489	475.785	343.699	119.72	240.688	458.36	483.241	297.655	292.892	489.787	362.258	572.569	257.244	32.0664	354.982	170.289	0	396.941	148.677	330.751	127.661	908.936	252.788	368.254	433.549	124.587	546.663	205.011	483.806	514.132	255.565	436.512	180.567	202.524	305.533	886.728	269.267	155.244	488.78	275.538
	GO:0006434	seryl-tRNA aminoacylation	0.021869	281.621	277.384	0.900249	326.568	486.711	163.623	158.98	363.374	242.128	268.33	601.352	605.13	146.288	211.945	214.161	161.065	267.308	385.529	0	185.056	183.762	402.883	113.141	341.92	393.144	345.265	199.48	111.044	356.352	130.38	447.381	411.146	215.658	344.367	156.464	428.076	281.279	293.319	108.253	339.149	419.877	80.1026
	GO:0006435	threonyl-tRNA aminoacylation	-0.267926	241.716	291.044	0.448434	152.995	311.907	56.5306	121.221	544.797	129.567	161.134	328.561	464.421	334.601	121.928	347.49	103.905	201.821	237.147	0	491.141	105.926	425.566	196.224	205.401	200.714	353.281	188.298	110.553	623.089	151.383	657.943	616.139	296.65	330.79	312.989	191.722	233.235	156.624	174.553	289.673	477.529	104.685
	GO:0006436	tryptophanyl-tRNA aminoacylation	-0.294839	345.254	423.539	0.510667	325.219	585.53	229.927	161.512	225.899	188.3	1003.62	253.485	351.896	132.217	740.509	49.1416	438.243	231.973	218.191	611.723	121.928	191.537	493.002	202.308	676.596	352.573	436.94	657.812	258.67	283.817	225.305	280.086	480.849	1894.38	388.604	530.049	138.433	203.517	729.4	203.791	157.516	405.587	127.084
	GO:0006437	tyrosyl-tRNA aminoacylation	0.487466	348.7	248.719	0.189474	539.212	304.676	155.305	426.113	183.994	371.605	126.678	586.019	338.864	560.757	65.0025	690.579	0	573.386	337.319	0	668.382	140.073	484.06	240.643	240.14	138.934	347.59	251.641	160.38	324.084	153.42	335.444	382.953	200.281	298.593	268.762	108.417	227.873	282.377	142.452	245.988	329.531	168.19
	GO:0006438	valyl-tRNA aminoacylation	-1.15863	125.788	280.818	0.012821	111.582	170.262	35.3233	58.8213	269.585	113.342	169.178	151.741	313.589	112.336	100.512	80.3502	36.4656	173.936	67.4468	0	173.932	161.892	289.448	88.9151	249.444	202.403	277.047	254.927	102.993	271.408	180.967	1857.11	297.262	185.765	276.71	107.803	177.486	225.524	310.549	125.19	77.4148	390.54	67.1844
	GO:0006450	regulation of translational fidelity	2.68358	256.497	39.9249	0.00501451	226.56	0	587.77	269.041	0	96.0946	640.279	0	264.477	218.766	181.167	0	337.08	185.595	0	783.617	570.008	0	188.563	0	0	0	67.9972	260.634	0	156.342	38.7908	43.5717	0	93.177	0	29.2728	0	0	0	0	0	0	0
	GO:0006457	protein folding	0.431258	13551.1	10049.7	0.161836	10302.6	14262.2	10235.7	37945.4	9768.93	18534.4	7685.18	5808.75	4157.83	20452.3	6093.01	5662.15	7159.17	34101.3	15634.4	10648.9	11917.1	1759.58	9255.41	5604.14	4428.03	5128.19	12242.8	24949.6	2145.49	30589.8	4240.03	17574.4	26287.3	11895.7	13339.9	14087.2	3089.6	5302.05	11361.5	3199.23	6649.3	6965.51	999.295
	GO:0006461	protein complex assembly	-3.06504	20.5833	172.26	3.70577e-05	0	0	0	0	0	0	227.077	0	0	0	122.839	0	0	0	0	0	0	160.1	48.5588	27.6113	322.643	217.45	67.2407	23.0475	106.027	7.60064	118.122	55.4818	286.317	9.76226	41.5913	3.46611	172.598	18.069	1486.31	81.2636	123.228	304.071	109.157
	GO:0006464	cellular protein modification process	1.5603	977.879	331.58	0.00349389	900.758	742.919	346.192	1217.78	952.747	2242.67	178.678	784.172	2100.72	1521.27	211.767	1620.34	220.216	1154.99	591.657	465.07	1371.99	260.09	305.74	212.304	686.738	288.827	490.053	449.958	311.632	247.76	181.112	353.432	229.696	374.023	190.57	243.1	517.519	221.529	574.71	258.928	253.877	339.424	303.727
	GO:0006465	signal peptide processing	0	0	248.108	1.23114e-06	0	0	0	0	0	0	0	0	0	0	0	0	0	0	0	0	0	240.43	199.58	318.393	608.982	167.879	246.58	41.5887	251.622	367.958	114.498	260.356	284.637	79.6647	282.023	13.848	218.25	150.65	327.954	401.051	121.083	391.479	369.88
	GO:0006468	protein phosphorylation	1.64013	2723.42	873.747	3.94748e-05	1820.16	2115.29	1925.81	1167.78	1961.91	2242.86	5169.8	5277.18	3471.3	1365.57	5407.97	1281.88	2778.11	1837.53	2377.6	4789.17	1308.22	491.521	319.635	348.302	1160.65	833.737	834.978	806.043	255.8	715.439	784.953	797.573	512.544	673.76	351.138	3628.84	2593.26	635.833	1478.89	519.302	349.477	848.62	282.153
	GO:0006474	N-terminal protein amino acid acetylation	2.93443	313.402	40.9969	0.000848395	477.8	714.42	215.115	653.825	237.779	657.241	103.578	372.131	420.212	186.967	0	166.732	0	376.022	320.446	0	425.571	0	62.5715	0	57.7787	0	39.3228	134.734	0	153.314	0	104.966	13.2364	58.9785	37.5146	47.1086	40.0357	26.111	0	41.2897	70.3932	0	14.5772
	GO:0006476	protein deacetylation	-1.01888	54.6553	110.75	0.0175156	0	0	125.742	0	0	0	270.948	327.259	51.3314	0	153.859	0	0	0	0	0	0	81.3484	193.399	78.3478	0	25.9071	87.9617	80.3529	70.473	198.069	54.2146	328.267	96.0956	39.2554	102.15	360.197	99.9925	147.349	0	229.041	63.0304	101.051	0
	GO:0006479	protein methylation	0.767096	682.714	401.162	0.0068512	658.444	455.862	430.249	821.841	439.765	781.804	635.122	1119.05	873.418	1457.06	447.135	1198	275.303	688.9	621.31	0	702.874	486.351	454.176	262.324	482.21	349.694	428.673	326.609	496.935	722.877	311.395	451.787	330.02	470.336	576.461	454.75	273.735	357.083	447.238	379.518	266.641	312.851	183.906
	GO:0006481	C-terminal protein methylation	2.74459	868.318	129.561	0.0205549	1566.29	338.2	164.826	450.48	5030.69	611.583	0	0	904.341	464.672	466.548	378.971	0	1339.2	757.586	0	2288.03	25.7493	116.376	148.693	69.1192	37.5607	98.4834	47.6428	31.7829	0	694.118	73.1566	15.0315	120.141	22.2752	34.7159	890.84	41.7931	0	0	0	382.86	0
	GO:0006508	proteolysis	0.963302	31582.6	16198.1	0.000976524	24345.8	42032.4	24818.1	23584.1	156561	25711.2	25731	18768	22450.2	17816.2	24380.3	16049.6	14147.9	20142.4	31947.7	26532.8	21885.3	10111.9	17195.7	10136.7	18717.6	12141.9	18350	21122	11415.7	15754.9	9831.81	24711.3	21838.7	18756.7	31967.5	12517	12793.2	9973.63	21269.3	10907.8	19837.7	18307.7	8700.62
	GO:0006518	peptide metabolic process	1.77343	978.565	286.242	0.000147641	622.677	615.241	733.187	2959.2	964.115	1194.2	793.947	479.594	706.326	1443.33	829.944	1893.05	75.4441	948.154	849.334	313.212	1214.65	237.309	346.973	125.656	285.884	249.323	232.324	856.9	166.504	342.694	149.59	386.704	351.787	617.105	141.622	363.057	244.668	107.759	263.759	202.57	17.6033	495.868	111.658
	GO:0006520	cellular amino acid metabolic process	-0.0150899	2018.95	2040.18	0.636769	1491.11	2184.17	1310.48	1296.89	2807.07	1110.68	2178.49	1429.72	2573.58	5796.13	2029.25	2853.12	1688.25	1630.98	850.839	1462.11	1629.28	1799.79	4025.05	1642.16	1821.31	992.967	2590.74	1789.73	1493.26	2949.07	906.484	3641.55	3217.99	1707.8	2502.85	2564.34	1353.32	1197.43	2925.99	1405.51	1873.44	1531.5	951.653
	GO:0006522	alanine metabolic process	-0.765122	400.304	680.322	0.0685199	607.255	847.669	223.272	304.044	280.437	547.691	491.65	372.426	749.92	383.187	374.729	294.873	119.24	311.006	354.697	182.252	360.814	788.351	229.524	556.774	1460.95	843.599	519.804	358.248	585.035	157.325	472.577	386.522	500.226	201.242	331.151	428.486	2063.4	470.521	1577.28	756.705	283.407	988.792	1007.17
	GO:0006525	arginine metabolic process	1.81479	2662.75	756.876	0.000363885	657.025	2383.44	1880.96	760.366	3455.55	1368.54	2236.58	6564.89	7610.53	933.513	2531.58	661.281	3979.51	1891.63	2658.8	3714.68	1977.9	359.821	174.122	52.497	4171.98	1563.01	708.418	315.356	403.297	474.103	2789.47	852.943	97.3458	411.559	241.627	82.2065	1894.03	36.396	455.612	60.5644	116.954	1389.96	0
	GO:0006527	arginine catabolic process	2.16278	602.683	134.594	0.000812126	70.4892	118.343	130.051	340.881	3089.67	91.8245	233.119	247.103	365.96	1867.22	200.523	1037.02	343.712	477.791	328.607	189.788	1113.51	58.6851	54.917	21.0903	134.987	56.1502	98.8618	18.7011	66.9583	747.857	101.338	156.067	470.071	122.329	176.559	13.9355	127.155	25.0393	112.182	51.0629	146.018	152.366	48.7388
	GO:0006529	asparagine biosynthetic process	-1.06075	185.258	386.451	0.00413023	62.8574	428.728	156.443	131.682	96.7785	114.993	369.341	0	301.726	407.916	200.542	379.936	63.1633	166.827	0	155.309	113.137	205.591	702.802	208.223	436.249	203.035	442.871	677.174	198.383	208.586	234.515	902.897	207.802	534.356	589.076	817.396	258.084	301.178	630.966	198.085	208.303	244.41	91.9426
	GO:0006534	cysteine metabolic process	-0.626836	223.458	345.058	0.900249	296.384	0	56.9697	119.217	332.953	422.775	333.993	262.546	425.38	234.453	276.352	252.025	132.69	147.43	160.442	172.069	173.109	72.5246	313.784	89.8527	303.9	255.236	464.396	2188.88	62.702	423.082	128.065	712.477	135.556	573.223	150.267	664.711	146.704	58.14	173.958	28.8322	147.228	462.203	35.5644
	GO:0006535	cysteine biosynthetic process from serine	0.938726	873.881	455.898	0.0228868	577.704	2100.25	84.3285	448.527	3060.83	722.998	269.169	1848.74	1540.99	566.573	522.295	308.645	865.258	625.378	814.025	0	500.262	111.893	126.012	0	202.039	74.3788	608.53	160.123	134.515	446.349	305.21	1649.14	553.83	225.774	269.23	555.589	504.042	365.627	2851.95	199.032	337.292	349.194	0
	GO:0006541	glutamine metabolic process	0.521677	318.555	221.893	0.0612295	315.527	243.582	305.379	334.944	151.418	466.752	240.539	460.265	414.118	577.412	162.538	634.07	179.015	188.567	147.814	308.099	285.393	198.224	644.172	345.671	16.6118	92.4828	430.853	769.523	267.155	65.2931	91.0262	130.569	111.341	452.613	27.2361	69.2417	126.362	181.788	213.626	299.782	26.3819	321.698	0
	GO:0006542	glutamine biosynthetic process	2.70178	899.1	138.194	3.21936e-05	887.32	610.284	254.26	767.188	816.158	1808.48	163.651	1238.97	923.434	1678.45	180.521	1300.15	175.343	957.662	2385.29	591.871	545.664	7.28182	26.1072	15.5049	47.921	99.5426	111.679	990.019	0	62.9976	102.521	108.138	193.394	53.9189	13.1945	14.8144	97.7776	16.5744	354.362	16.3839	691.088	0	17.0556
	GO:0006543	glutamine catabolic process	3.19888	766.337	83.4569	9.54063e-06	1689.37	1569.93	509.838	825.693	786.046	790.946	241.076	828.164	912.611	2058.15	188.644	185.951	86.976	740.447	411.673	456.792	745.428	23.5955	108.229	0	0	0	173.764	51.5355	0	94.0339	29.0959	178.201	224.287	129.154	270.284	77.4706	137.029	96.7852	50.8885	101.994	41.5063	48.198	0
	GO:0006544	glycine metabolic process	-0.650116	217.864	341.893	0.417521	291.408	0	216.197	277.369	298.672	260.297	220.155	303.573	324.917	270.592	102.634	226.089	151.383	333.065	183.208	0	244.129	70.9158	493.161	107.765	171.369	108.571	661.006	555.471	82.2313	766.963	51.1025	633.101	712.818	803.912	270.222	523.346	152.708	161.302	373.071	107.86	333.33	285.095	96.3137
	GO:0006545	glycine biosynthetic process	0.0265557	178.006	174.759	0.527755	246.881	0	95.4274	220.613	71.1906	119.855	232.798	302.336	164.487	573.25	95.0933	537.655	0	166.451	0	0	200.062	88.7158	715.005	0	67.4082	41.2476	222.27	837.389	0	100.627	44.5646	146.32	167.489	601.777	97.0981	105.208	61.8902	111.618	55.2811	60.5752	114.662	205.558	0
	GO:0006546	glycine catabolic process	-2.41386	85.6268	456.303	0.0037297	102.942	0	0	313.346	0	385.806	0	0	0	83.3888	0	89.2892	0	296.81	0	0	184.074	55.4369	1640.16	187.725	217.518	207.48	1257.27	855.072	68.8508	874.335	8.91641	631.294	1649.21	904.479	478.175	251.373	40.2915	267.276	167.889	0	159.65	98.5633	17.6974
	GO:0006548	histidine catabolic process	1.3712	495.91	191.704	0.417521	348.799	845.576	142.315	183.318	503.444	348.082	0	924.355	1472.5	135.021	0	1759.68	0	804.96	0	0	962.413	196.621	384.848	49.6281	294.083	236.49	310.831	19.3586	137.96	425.964	122.809	202.924	575.234	97.9288	289.209	10.1071	25.1489	142.213	165.227	133.446	206.071	178.485	12.8916
	GO:0006556	S-adenosylmethionine biosynthetic process	-0.522915	232.268	333.736	0.432619	413.552	162.549	137.317	274.971	339.574	218.237	105.229	165.433	353.279	508.02	0	495.001	0	281.42	0	0	493.976	35.892	499.161	90.8825	180.728	88.3093	443.917	550.154	66.2778	690.044	128.932	1077.3	269.377	563.563	899.604	553.406	108.795	338.66	165.07	82.1391	125.31	353.928	30.7298
	GO:0006561	proline biosynthetic process	2.3096	568.1	114.595	3.70577e-05	1431.13	703.648	272.265	524.979	550.353	492.362	457.679	653.539	890.79	660.744	325.454	553.812	232.108	813.774	213.825	0	881.24	54.873	126.571	170.425	78.7649	37.7687	138.507	49.033	92.6132	245.57	113.654	87.8909	110.727	75.7122	106.239	148.54	139.175	253.211	28.2501	242.024	185.686	35.8506	0
	GO:0006563	L-serine metabolic process	-0.455186	217.864	298.683	0.693055	291.408	0	216.197	277.369	298.672	260.297	220.155	303.573	324.917	270.592	102.634	226.089	151.383	333.065	183.208	0	244.129	62.5374	481.517	82.8798	132.741	97.8028	641.278	555.471	35.5082	550.761	43.5264	622.175	397.762	797.765	195.737	520.31	152.708	147.778	373.071	96.7649	297.326	229.993	55.6066
	GO:0006564	L-serine biosynthetic process	-2.04278	76.3473	314.58	0.000697922	0	0	0	0	0	0	0	301.303	126.546	576.264	0	293.791	0	0	0	0	0	59.1286	92.9989	61.2905	136.346	164.753	255.001	34.5144	82.1677	548.049	56.9058	1137.68	1074.71	177.562	559.179	20.3024	175.793	195.267	1153.63	94.3319	382.157	346.483	112.505
	GO:0006566	threonine metabolic process	0.587269	101.267	67.4037	0.845975	0	0	106.385	0.644822	0	6.62709	157.36	86.0464	73.7816	342.282	102.332	425.513	245.632	25.107	144.023	0	5.80981	45.2917	27.7476	0	163.476	77.4523	58.6956	165.785	105.654	138.392	95.2016	93.6519	14.3744	15.1792	51.778	130.753	81.795	45.6172	34.1157	23.2511	44.6276	47.4981	22.5444
	GO:0006568	tryptophan metabolic process	-0.581508	67.484	100.984	0.10209	0	0	79.914	0	23.4714	0	81.913	255.669	286.376	8.78193	46.4137	3.49979	132.016	29.1619	0	200.012	0	513.753	40.8358	97.6434	92.1578	37.049	52.2943	26.2213	179.237	39.5644	12.9816	92.3089	73.3818	18.944	9.19428	4.53477	102.568	35.1022	324.182	170.405	100.288	128.946	70.0554
	GO:0006605	protein targeting	0.660346	927.372	586.773	0.0396824	1838.76	1410.83	468.474	1417.07	993.895	1329.92	360.276	884.909	834.028	1076.86	438.937	545.932	197.784	975.49	1305.15	259.61	1427.4	167.982	764.395	154.713	337.835	345.083	654.655	1296.78	135.039	1223.89	324.509	1561.5	365.461	1254.71	909.078	912.518	301.291	578.026	636.746	182.388	250.869	448.058	103.477
	GO:0006614	SRP-dependent cotranslational protein targeting to membrane	-0.988577	922.419	1830.29	0.881489	1191.46	1197.26	388.634	1087.34	707.787	925.626	695.545	854.28	1375.13	1262.05	704.924	1111.53	443.672	1008.67	834.217	782.477	1110.53	394.208	3517.66	469.506	826.246	781.132	1350.89	2448.34	328.684	3606.51	975.107	1211.83	679.196	12390.7	2661.81	4168.83	538.988	1250.29	478.038	387.158	358.574	1310.38	132.22
	GO:0006629	lipid metabolic process	0.353958	703.707	550.605	0.329248	999.924	658.942	267.551	675.283	662.815	898.898	200.044	1630.88	1453.31	671.165	370.121	576.859	287.406	766.523	577.985	341.237	924.066	447.123	444.777	536.724	961.008	338.964	654.489	302.289	436.908	552.848	315.072	806.395	447.808	354.001	598.629	680.706	893.169	559.289	382.315	1022.72	305.89	843.353	228.817
	GO:0006631	fatty acid metabolic process	-0.691645	107.141	173.046	0.153415	0	0	131.296	0.605707	0	3.70852	556.487	195.992	63.4732	196.374	430.098	173.51	69.8525	0	0	0	0	205.688	503.957	0	280.449	213.814	141.841	41.5884	65.5438	678.695	60.4455	370.332	167.467	51.0189	413.409	52.2094	24.1971	68.7733	138.859	65.2226	263.502	0	0
	GO:0006633	fatty acid biosynthetic process	1.3501	5545.49	2175.3	0.00804848	7899	4688.64	3528.44	7158.44	5690.99	14943	1385.16	3212.63	4958.57	7025.46	985.252	8769.96	446.279	7939.91	10157.4	860.139	4623.96	954.899	3547.47	787.051	1153.46	866.52	3266.37	5481.2	691.257	3479.19	856.36	3961.84	2751.15	9253.13	1712.28	2229.35	729.24	1006.78	1876.94	540.403	1110.81	1179.28	421.668
	GO:0006662	glycerol ether metabolic process	-1.7312	486.361	1614.73	0.180492	672.15	659.127	2601.75	815.617	297.451	352.489	156.025	0	127.659	1052.25	0	294.896	324.238	165	453.73	0	295.75	38.4094	9064.81	425.176	217.235	134.508	2164.05	1566.75	54.1823	917.936	351.571	2342.78	6527.8	653.998	4090.19	2502.95	131.221	2207.2	1042.79	0	586.766	503.767	0
	GO:0006725	cellular aromatic compound metabolic process	-0.703704	75.5369	123.025	0.295873	49.5771	0	331.223	22.2166	171.105	91.0199	0	0	268.784	0	0	0	0	137.233	0	0	212.968	25.0524	542.746	83.3609	56.6154	0	203.7	37.2196	83.4977	0	16.4005	698.153	37.36	43.0809	21.7018	97.3383	0	88.6849	465.097	134.736	17.3854	54.4289	0
	GO:0006749	glutathione metabolic process	3.82306	197.167	13.9309	5.26508e-05	301.036	274.388	53.1692	160.644	280.403	279.223	49.3434	263.073	461.274	554.088	0	237.015	37.7439	188.089	103.543	0	108.811	0	0	0	0	0	29.2556	141.925	16.8567	0	22.8434	0	0	34.6137	0	3.92462	57.0606	0	0	0	0	0	0
	GO:0006750	glutathione biosynthetic process	2.14531	378.437	85.5444	0.0612295	4.03814	312.476	166.06	1.25169	201.361	39.219	913.705	1228.05	410.854	25.4281	987.811	2.63621	719.567	122.163	344.505	939.649	14.6577	52.749	8.42645	0	495.903	158.472	31.5844	50.5697	155.198	79.5758	211.418	126.184	36.3518	11.9799	18.1914	3.45581	163.783	0	161.799	14.6399	25.1617	66.6536	9.88047
	GO:0006754	ATP biosynthetic process	0.453035	3312.5	2419.79	0.00632045	3244.08	2905.75	2301.25	6321.07	1985.22	5513.47	5288.54	3495.02	2455.01	2305.05	6385.38	1433.39	1768.42	2797.26	3211.35	2259.43	2642.72	912.699	4436.53	1028.96	1996.73	1438.81	2123.43	4432.53	916.067	4531.65	1383.29	12967.8	873.15	1656.46	1194.91	5139.93	1089.88	1354.53	1881.76	966.285	811.989	1693.04	405.01
	GO:0006760	folic acid-containing compound metabolic process	-1.18914	130.276	297.051	0.712919	134.007	0	187.104	200.408	141.283	158.909	115.643	0	316.329	138.629	124.236	95.3099	68.3149	225.229	0	0	309.283	546.018	170.707	93.4659	24.6151	24.9907	172.918	28.6853	1692.43	68.4104	86.1296	273.954	21.3364	25.5713	150.292	5.51206	24.3437	59.3851	0	117.317	195.401	0	2753.64
	GO:0006772	thiamine metabolic process	0.262242	216.203	180.269	0.305603	281.24	0	140.675	221.928	329.723	444.981	330.444	0	218.426	311.525	333.453	446.672	0	228.919	186.901	0	200.571	233.019	110.535	307.326	302.548	155.617	197.678	155.149	288.264	66.64	175.349	125.484	86.3118	100.175	69.8557	226.338	68.1048	160.662	254.489	665.263	75.4438	95.4313	46.2252
	GO:0006777	Mo-molybdopterin cofactor biosynthetic process	-1.36388	292.732	753.424	0.00931904	99.74	433.704	106.71	75.6729	194.719	181.804	1059.39	104.41	808.88	520.891	606.914	105.208	155.826	160.863	0	268.337	93.3738	505.807	918.233	365.158	577.653	311.391	825.946	1759.86	760.161	566.09	273.995	681.373	2153.42	3750	351.055	745.069	121.189	111.049	559.716	323.031	578.357	216.673	120.104
	GO:0006779	porphyrin-containing compound biosynthetic process	-0.526326	342.278	492.968	0.00413023	221.553	344.152	161.61	180.541	179.467	176.698	1449.15	71.1494	368.671	257.475	1526.56	214.942	84.148	180.782	171.874	0	229.944	618.434	231.097	333.489	830.049	540.659	567.352	269.604	426.089	282.04	456.759	476.368	497.813	153.154	344.148	753.617	473.656	284.419	1066.73	931.545	495.933	622.809	189.534
	GO:0006783	heme biosynthetic process	2.95794	156.249	20.1088	0.0119771	2.45534	244.109	207.214	0.683099	89.037	29.2594	411.55	73.7923	169.547	0	173.531	0	368.857	20.2313	284.24	569.493	12.2277	0	10.7674	0	0	0	44.878	8.83708	0	34.0465	19.9344	15.2122	26.375	7.63843	120.322	3.80437	46.1465	0	43.7242	0	13.4589	47.2487	0
	GO:0006799	polyphosphate biosynthetic process	1.83407	611.868	171.612	0.0154501	2.26938	84.6487	82.3554	0	0	2.45849	4154.44	0	0	0	5851.69	0	42.7487	0	0	179.391	1.75166	252.035	16.258	29.7571	662.245	520.903	40.7074	6.72226	146.187	127.814	118.21	133.209	179.127	10.2002	85.7677	1.3467	107.932	30.9233	948.827	24.8587	196.17	61.6404	74.6112
	GO:0006801	superoxide metabolic process	0.354573	1433.98	1121.52	0.0968544	1129.99	665.133	1678.58	959.401	1020.09	2673.05	1634.52	1325.54	787.555	2568.98	954.612	1480.97	1421.61	1265.42	3273.83	678.202	860.158	61.2324	3682.38	667.897	82.8736	135.265	1810.18	5123.57	22.7235	1820.94	148.204	1740.1	2673	2319.09	368.05	1818.91	71.8992	551.472	657.742	42.5428	302.224	523.258	49.8149
	GO:0006807	nitrogen compound metabolic process	0.87257	1723.32	941.233	0.000363885	2605.28	1881.48	1056.32	1386.12	1346.13	2658.05	1475.43	1602.68	1460.54	2927.57	1299.83	1415.82	1137.75	1564.32	2739.72	1618.23	1121.23	702.676	542.932	1070.15	1100.79	849.581	1280.78	1585.7	620.156	684.781	1003.03	1447	1308.97	454.436	870.391	420.302	820.27	541.686	1611.1	512.589	1823.66	1049.46	406.672
	GO:0006810	transport	0.82279	28562	16147.4	4.33559e-06	26614.5	34596.4	24026.7	20540.4	25357.1	29046.5	29315.6	32301.2	43801.9	29925.4	26835.1	33152.8	21820.2	27274	21664.1	26676.7	32604.6	15166.7	15517.5	11259.7	17091.3	11985.9	23137.7	20956.9	15324	15691.1	12422.3	16196.3	22726.4	14088.5	16138.2	12592.1	19721.9	13607.4	20572.4	15764.6	17577.1	17782.3	9923.12
	GO:0006812	cation transport	0.183231	4985.12	4390.54	0.0725047	4132.9	4383.48	3108.89	6700.86	4667.58	6146.84	7206.71	6827.41	5131.19	3026.46	8157.93	1860.25	4229.57	3913.64	4932.06	7161.46	3159.82	2569.13	6215.8	2450.52	3338.12	2548.96	4178.44	12647.2	2234.33	6513.8	3119.64	14627.4	2077.45	6096.6	2621.96	8460.53	2518.67	2526.89	3046.7	1969.35	1978.97	3802.86	1048.55
	GO:0006813	potassium ion transport	0.19945	1352.45	1177.83	0.280927	1515.24	1070.47	546.73	1507.58	601.148	1869.39	841.839	2122.39	1963.92	2683.13	656.131	2832.47	286.579	1456.51	997.566	364.549	1676.02	534.513	1230.09	462.934	725.419	468.907	1290.29	3858.85	557.13	2336.17	1346.99	813.817	1072.67	4197.22	1133.9	1544.96	678.869	453.62	486.745	514.757	733.606	1188.33	282.368
	GO:0006814	sodium ion transport	-0.558658	758.141	1116.66	0.0259284	451.417	1091.31	343.745	259.544	624.343	519.286	1484.76	1081.82	2260.52	50.5119	1282.79	90.8132	608.985	1049.64	344.337	714.726	629.861	1155.25	1300.88	700.211	1194.95	960.948	1542.84	668.398	1103.06	1635.85	674.516	1380.57	1513.54	512.493	1699.98	382.428	953.776	690.21	2161.34	1218.21	996.913	1435.95	684.299
	GO:0006817	phosphate ion transport	0.809711	185.865	106.035	0.0309985	205.669	0	0	228.247	209.518	172.81	256.671	315.455	407.267	160.008	183.67	149.212	75.2258	158.352	0	348.797	288.798	134.161	53.5214	53.3283	303.379	119.092	138.445	64.0606	155.276	169.511	91.7946	298.651	159.232	42.3129	72.5014	7.27908	145.885	15.3299	69.7811	56.1752	123.626	0	59.431
	GO:0006821	chloride transport	1.86517	683.213	187.536	5.39216e-06	419.447	1329.93	414.238	294.025	324.592	407.431	988.236	1001.85	1837.2	705.458	1097.51	580.038	376.865	410.795	618.369	364.549	444.083	169.23	259.272	85.2205	298.629	152.312	260.415	211.356	163.285	85.0829	193.774	100.648	131.053	146.455	112.071	63.4607	394.947	120.878	395.198	183.066	170.704	315.977	112.763
	GO:0006824	cobalt ion transport	-2.52265	36.8337	211.659	0.000204843	0	0	96.2293	0	0	11.8656	53.1119	88.7234	44.8406	0	64.714	0	255.392	0	0	0	11.2962	177.08	611.557	268.327	275.62	110.177	253.921	60.2659	255.216	273.325	168.195	196.446	382.23	37.6954	68.0949	242.848	17.8924	110.609	209.876	243.129	629.216	0	64.7897
	GO:0006825	copper ion transport	1.37477	986.922	380.571	0.00413023	992.519	1012.56	649.29	2929.19	500.849	1163.78	1879.09	674.583	805.531	323.855	1641.16	210	78.7185	1165.03	1010.03	274.792	1466.69	288.126	1251.98	272.055	632.51	454.223	308.787	645.472	126.255	563.265	368.457	288.407	64.1689	125.64	228.294	982.98	116.295	355.983	668.615	391.488	45.1277	194.42	0
	GO:0006833	water transport	2.55546	126.143	21.4582	0.0134541	27.3635	0	220.595	24.3203	129.864	71.3426	179.408	0	721.785	91.5257	259.334	101.614	208.058	105.323	0	0	3.90473	18.075	40.3711	0	0	0	127.864	0	0	0	11.8919	12.0502	0	8.72441	50.0055	4.51948	55.0907	0	0	0	143.489	0	0
	GO:0006835	dicarboxylic acid transport	0.902401	528.44	282.713	0.0164494	1535.75	585.59	442.419	388.238	525.269	1041.36	411.188	414.043	761.168	604.546	372.095	277.242	52.0023	343.423	246.706	0	982.448	301.892	292.961	122.596	221.104	132.714	335.578	764.919	161.32	331.137	182.992	376.566	98.3984	122.884	287.986	992.329	191.209	244.035	429.807	379.258	84.4554	0	165.555
	GO:0006836	neurotransmitter transport	0.363426	282.956	219.947	0.137386	0	0	28.0938	0.417367	401.048	23.6691	1079.14	146.632	201.641	11.8384	928.188	2.4688	218.84	36.7006	102.588	1628.99	0	328.998	239.046	126.324	583.727	299.362	327.018	129.034	156.313	189.001	224.777	100.123	108.209	188.216	320.773	35.5765	177.071	144.293	506.923	210.447	29.3093	389.174	25.1127
	GO:0006855	drug transmembrane transport	0.468368	2630.84	1901.52	0.543978	374.542	7327.94	1818.72	124.134	1214.26	735.515	4911.82	1860	1577.01	633.372	3381.54	325.378	5341.03	913.167	7715.18	6238.83	231.802	2019.01	1700.58	1883.05	3042.9	1981.54	2904.6	2651.08	1861.41	1644.86	1440.5	1204.7	1151.57	2100.15	1719.53	749.989	1847.01	1669.1	2894.51	2370.93	1241.51	2389.85	1365.12
	GO:0006857	oligopeptide transport	-0.0752802	130.124	137.094	0.153415	1.47104	0	305.999	1.0074	0	22.9036	341.349	56.5503	48.0912	12.0641	470.125	0	529.623	16.834	220.622	172.189	13.2766	111.922	51.3745	196.229	189.142	177.214	192.595	40.2763	106.401	108.501	81.2486	67.9727	312.879	29.7347	266.836	10.9132	143.048	93.0889	321.428	85.6816	82.2504	237.471	109.861
	GO:0006865	amino acid transport	-2.50295	23.8763	135.341	0.00181224	0	0	65.583	0	19.7559	3.15755	0	0	29.4394	0	0	0	272.249	15.7116	0	0	0	118.627	421.95	215.18	43.9429	0	486.704	91.7457	66.462	24.4861	182.542	120.509	163.774	43.8033	122.319	5.77356	109.558	221.712	0	451.258	87.1546	0	0
	GO:0006879	cellular iron ion homeostasis	-0.418689	1884.47	2519	0.770321	3243.97	1029.78	1696.25	8519.14	1580.68	4866.93	215.463	1181.17	247.668	1905.36	209.361	708.265	0	2906.44	680.048	1361.46	1684.05	28.6952	12771	1010.33	527.353	427.825	2846.5	6400.19	28.269	6149.05	741.458	3819.62	11064.2	2183.51	1650.42	509.071	110.306	3281.05	662.94	269.108	241.894	620.812	74.2567
	GO:0006886	intracellular protein transport	0.0953429	927.372	868.066	0.845975	1838.76	1410.83	468.474	1417.07	993.895	1329.92	360.276	884.909	834.028	1076.86	438.937	545.932	197.784	975.49	1305.15	259.61	1427.4	516.539	1125.11	405.05	532.357	583.553	1065.77	1348.24	473.249	1521.76	435.319	1707.56	845.365	1453.98	1586.49	960.419	430.661	877.101	1027.8	617.299	391.689	1026.55	165.601
	GO:0006950	response to stress	-1.01663	536.017	1084.46	0.111301	512.136	0	395.179	657.295	271.347	442.496	914.593	1718.65	98.6323	850.407	515.27	977.673	0	585.306	524.286	0	649.023	517.254	854.061	356.763	539.498	449.056	1313.53	554.069	361.412	4482.66	367.387	1574.28	2710.2	841.669	1968.03	2312.37	334.414	1040.54	884.279	329.451	969.911	655.149	442.154
	GO:0006974	cellular response to DNA damage stimulus	2.19531	862.012	188.217	0.0143175	1474.73	404.081	595.277	3712.69	247.206	1793.52	139.522	541.847	106.554	1239.13	110.592	471.778	0	1434.29	633.796	0	1749.18	22.1593	664.952	0	0	143.461	223.376	743.572	0	463.645	75.1206	645.313	28.7789	325.861	140.942	210.248	64.5269	208.377	69.0843	111.353	0	0	0
	GO:0006979	response to oxidative stress	-2.0067	101.193	406.656	0.000954295	107.061	0	179.172	114.886	395.88	125.361	0	0	66.2753	156.758	0	172.324	0	202.542	0	0	200.026	136.588	927.573	298.458	258.58	214.044	914.106	722.576	280.948	174.393	114.41	1282.9	309.538	633.798	92.5084	85.1443	655.021	517.017	355.725	115.861	264.49	512.321	80.435
	GO:0007049	cell cycle	0.239994	2557.56	2165.61	0.219063	2409.66	2946.4	1871.47	2556.69	1298.23	2035.75	4077.33	3007.44	3464.42	2160.02	3839.4	2759.55	1808.51	1833.1	2396.23	2795.63	2218.7	1123.73	2253.92	1214.21	3971.89	3013.28	2073.3	3228.73	1108.63	1369.36	1363.64	3027.82	1292.39	3069.7	1206.31	1184.92	2001.72	2764.88	4188.36	1777.31	2247.37	2646.87	1515.12
	GO:0007059	chromosome segregation	0.570683	1262.67	850.155	0.050917	875.403	1240.66	991.245	914.828	611.178	701.067	2792.67	1747.88	1997.94	549.002	2768.98	796.942	1041.75	749.011	1489.34	1753.3	444.238	435.071	475.757	170.536	1036.42	854.002	686.733	797.588	282.11	399.409	587.08	1943.37	530.317	657.832	585.137	622.036	1040.15	875.416	2914.53	329.114	1813.79	736.961	930.055
	GO:0007062	sister chromatid cohesion	1.23437	656.839	279.175	0.253536	113.508	1059.51	560.603	109.664	197.353	116.675	1077.5	442.791	600.885	233.296	1097.32	193.798	563.559	223.736	524.017	3935.22	116.838	378.725	201.07	241.956	608.819	401.684	300.795	161.768	311.206	94.7548	406.897	170.268	197.03	160.971	170.279	258.052	376.956	225.502	422.571	346.596	161.117	460.387	84.4444
	GO:0007154	cell communication	3.05787	284.256	34.1349	0.00115806	20.5478	272.748	395.301	1.46993	148.029	40.0077	442.694	388.067	418.712	16.2203	378.977	2.12613	820.182	101.927	447.998	925.014	12.3332	15.2116	0.404534	0	0	0	58.075	13.6697	81.6651	0	64.0249	47.9464	9.19891	11.1655	5.71207	3.23817	214.356	0	0	0	6.66206	77.056	142.583
	GO:0007155	cell adhesion	0.958995	865.582	445.268	0.0612295	26.1635	680.099	809.344	912.478	736.452	74.033	2101.04	1384.32	1168.09	67.3651	1776.46	48.1332	1301.5	194.634	866.651	1554.32	1013.81	425.352	65.7434	56.7889	730.743	480.412	516.9	60.2232	334.836	216.172	546.166	437.116	644.58	62.8788	184.947	15.8315	1073.65	87.5953	1773.34	202.408	887.511	547.214	445.495
	GO:0007165	signal transduction	0.151277	4282.7	3856.37	0.543978	2912.33	4316.69	2340.99	2360.16	2065.1	5042.07	5237.68	4016.97	5955.49	9277.15	4804.46	5115.46	3180.98	3953.02	6569.65	2696.42	2961.28	5074.5	1766.77	2745.2	3885.43	2891.95	4187.48	2851.96	4411.48	2075.53	3394.8	3100.17	7381.26	3241.59	2292.21	3373.86	6052.72	2474.03	3039.82	4245.96	7625.57	4489.32	4238.54
	GO:0007205	protein kinase C-activating G-protein coupled receptor signaling pathway	1.90599	923.829	246.508	9.54063e-06	1317.61	639.002	243.58	504.099	1086.63	794.188	763.733	428.752	839.331	1794.47	919.003	2116.55	474.668	1583.41	1006.69	577.698	615.681	249.654	142.837	39.3527	404.214	233.176	285.13	163.493	290.081	463.902	178.882	412.608	188.235	339.954	135.332	246.819	376.168	112.071	604.37	164.532	160.758	113.535	118.075
	GO:0008033	tRNA processing	-0.741662	2590.65	4331.83	0.00413023	4757.48	4204.38	1113.55	1521.87	1975.54	2930.89	2389.4	2809.66	4406	2543.88	2192.23	2191.71	2595.92	2109.61	2140.68	1096.33	3061.96	2222.81	3618.5	2782.42	5103.78	2662.77	4215.35	6025	3974.49	10747.3	2304.68	6640.47	2321.7	6105.34	3688.58	5433.76	3003.76	2620.7	7774.57	3418.65	2944.73	5181.47	2509.46
	GO:0008152	metabolic process	1.26162	55427.6	23117.5	8.6809e-06	33680.4	88146	65269.9	32636.4	103632	45149.3	52418.9	47334.5	49715.5	45342.7	53424.8	40457.4	51971.4	40188.1	60685	97516.2	34700.9	15734	33686.1	13692.4	21251.7	14024.5	30696.4	47287.1	14065.1	21845.2	15766.5	40761.3	21986.6	26011.3	15912.8	29347.9	29329.6	15373.6	25624	23122.5	13986.8	32447.9	6632.22
	GO:0008299	isoprenoid biosynthetic process	0.621348	1160.34	754.295	0.0279641	1273.48	1617.65	616.147	738.977	1002.71	1556.52	581.839	2286.09	2238.28	1763.23	559.42	1253.68	432.563	1082.05	1034.52	576.898	1111.73	537.292	1258.8	454.967	439.043	534.452	1225.5	1638.84	526.838	1018.23	418.971	1175.09	408.017	1214.1	842.017	483.192	963.528	459.813	609.711	810.619	258.819	1102.95	213.683
	GO:0008360	regulation of cell shape	0.695097	2268.48	1401.17	0.00172182	2660.38	2233.25	1426.58	1535.08	1608.67	2135.48	2965.26	3408.84	3593.56	1637.25	2624.66	1977.05	1967.2	2042.76	2305.73	2117.46	2325	903.146	1795.95	892.106	1324.55	649.067	2089.97	2504.51	710.583	999.301	804.248	1913.92	871.5	2210.34	1208.96	2213.83	1787.56	1072.55	1748.59	1345.26	984.612	2500.98	294.167
	GO:0008535	respiratory chain complex IV assembly	-3.29898	16.1214	158.67	3.70577e-05	0	0	0	0	0	0	151.224	0	0	0	122.839	0	0	0	0	0	0	160.1	42.7717	27.6113	322.643	157.976	67.2407	23.0475	106.027	7.60064	78.28	55.4818	99.4968	9.76226	41.5913	3.46611	172.598	18.069	1486.31	81.2636	116.18	304.071	109.157
	GO:0008610	lipid biosynthetic process	1.47787	985.769	353.91	0.130747	1579.21	750.339	576.085	1512.62	672.242	2581.47	100.816	121.514	436.465	1568.78	160.242	3610.57	0	991.697	1599.22	0	496.801	69.471	549.023	53.995	251.294	202.428	688.773	219.071	205.64	460.582	163.983	686.063	664.563	249.51	540.698	130.766	280.847	228.228	806.472	170.759	616.417	405.92	141.526
	GO:0008615	pyridoxine biosynthetic process	-5.48501	2.54026	113.771	4.06161e-06	0	0	0	0	0	0	43.1844	0	0	0	0	0	0	0	0	0	0	70.2591	77.0129	0	107.497	285.968	100.56	2.93266	201.889	161.638	26.8412	324.295	420.39	33.5433	188.145	7.8858	54.8826	15.1167	44.2583	97.8101	196.299	48.7517	36.9862
	GO:0008616	queuosine biosynthetic process	-0.265365	542.579	652.147	0.448434	866.671	625.405	147.071	381.322	427.572	496.886	372.587	588.307	990.479	892.719	419.848	675.59	453.422	650.863	353.404	0	881.698	485.272	744.756	169.116	715.412	488.782	629.236	843.427	455.838	592.8	274.93	1441.05	452.924	792.516	714.428	1765.29	665.353	795.645	630.542	395.024	513.554	605.946	175.394
	GO:0008645	hexose transport	5.59946	560.763	11.5658	4.43231e-06	1027.3	751.54	304.055	945.809	506.765	871.415	83.1896	1050.33	425.455	569.106	0	583.366	107.512	471.112	419.887	235.427	1180.71	0	0	0	0	0	11.1816	0	0	0	15.2054	5.52826	0	58.8243	0	0.929771	81.2836	0	0	0	0	81.4944	0
	GO:0008652	cellular amino acid biosynthetic process	1.57077	2760.25	929.179	0.000812126	720.331	2948.15	1923.55	741.297	3346.06	844.789	2632.61	7403.28	7141.91	1575.01	2812.92	1035.9	4344.63	1927.99	2320.68	4108.87	1096.24	830.61	1121.91	264.294	1019.16	432.624	1210.79	821.541	508.179	1376.69	692.991	1295.08	1122.94	936.913	828.812	627.275	2510.53	457.521	727.226	579.853	804.35	2003.46	269.187
	GO:0008654	phospholipid biosynthetic process	-1.38214	235.66	614.259	8.69634e-05	398.455	294.362	63.4238	242.1	110.787	222.652	137.924	706.777	492.866	264.316	113.427	268.386	0	290.501	0	0	400.239	585.63	688.292	196.618	984.746	461.751	729.82	904.803	1056.6	346.495	420.595	709.566	928.446	528.715	621.184	599.798	939.457	421.627	415.673	488.291	632.501	532.358	320.743
	GO:0009052	pentose-phosphate shunt, non-oxidative branch	5.23753	1490.65	39.5114	2.32816e-06	399.234	3969.92	923.03	375.016	664.124	471.635	1468.51	111.164	101.261	824.372	2949.62	877.699	8143.7	452.43	2144.86	791.728	672.707	0	0	0	0	0	291.503	258.39	0	0	75.2694	111.543	57.7732	36.3409	0	2.54502	35.8865	0	0	0	0	0	0
	GO:0009058	biosynthetic process	0.733529	15812.3	9509.98	0.00931904	17642.3	11870.9	70077.4	10912.7	8747.83	15261.8	10676.9	16673.9	17515.7	12894.9	9603.81	11606.4	7953.73	10375.8	12371.8	9035.02	15587.6	8797.06	8685.69	7457.76	11359.7	6679.45	12252.9	12923.3	8547.22	6668.38	7122.33	11742.3	7914.88	9408.63	7462.03	13381.7	11618.8	7906.51	12040.2	10580.1	7076.64	12671	6922.95
	GO:0009059	macromolecule biosynthetic process	-0.620523	135.97	209.045	0.10209	242.524	0	0	107.249	0	189.833	590.476	0	123.381	130.474	324.059	74.289	212.402	71.6011	0	0	245.202	351.784	269.513	114.396	286.79	174.442	168.764	160.339	333.666	77.296	63.1855	400.932	128.965	104.961	227.208	81.8021	149.308	186.31	179.344	47.403	705.666	117.173	269.738
	GO:0009073	aromatic amino acid family biosynthetic process	1.23457	900.187	382.553	0.00267105	2504.73	956.061	253.032	955.777	831.469	1041.25	753.802	1142.82	1599.87	593.9	599.382	406.994	191.86	832.289	719.377	292.776	1627.79	369.786	348.452	332.535	1273.69	247.754	535.206	388.081	332.572	216.764	329.314	450.558	132.504	317.804	322.958	301.57	391.233	386.317	386.753	559.693	89.8579	624.137	78.6304
	GO:0009081	branched-chain amino acid metabolic process	1.73217	344.513	103.698	0.0235906	460.221	343.557	79.1244	274.143	212.907	331.724	0	1011.92	722.995	483.709	45.1325	629.017	0	237.026	438.299	0	586.945	35.1822	78.5121	23.7378	116.265	36.3848	133.252	19.6343	33.6825	173.284	25.2608	238.846	466.814	64.5843	215.102	9.59647	128.472	61.7066	0	85.7411	95.3241	197.456	42.5152
	GO:0009082	branched-chain amino acid biosynthetic process	-0.0239942	144.642	147.068	0.464543	4.05011	143.358	386.569	0.715242	30.1942	38.3129	496.902	101.923	42.7782	9.99903	326.958	0	320.002	12.006	268.272	269.966	6.91159	191.067	123.851	52.1677	88.0835	127.546	70.7196	31.9703	388.516	33.1492	84.6185	115.542	110.21	25.971	39.9621	3.06428	190.712	100.902	674.536	371.049	174.246	122.179	115.431
	GO:0009086	methionine biosynthetic process	-0.341077	300.385	380.499	0.0861528	2.16929	862.801	306.934	3.71783	163.455	28.2866	1153.81	422.022	199.482	111.253	696.691	45.7585	729.368	78.9282	46.3006	229.144	26.4312	934.445	311.032	177.961	490.291	206.961	583.706	614.315	266.005	362.471	352.43	378.508	639.798	446.568	292.565	149.07	388.22	220.709	234.377	462.077	439.9	330.131	89.4318
	GO:0009088	threonine biosynthetic process	-0.901846	162.341	303.327	0.00804848	0	373.515	0	1.24723	68.0898	16.1648	317.821	519.487	199.067	189.067	193.443	169.748	457.535	81.2495	0	159.865	13.4983	624.94	155.417	357.129	499.375	205.844	337.906	250.748	388.678	235.666	227.212	371.466	474.106	221.008	230.418	202.212	249.981	202.592	134.685	509.187	334.289	332.871	127.462
	GO:0009089	lysine biosynthetic process via diaminopimelate	-0.664303	493.653	782.342	0.0476723	5.73065	653.571	278.814	1.24723	332.493	81.9637	1253.1	319.124	242.951	162.496	1263.27	50.1247	918.309	48.9624	820.961	1928.9	30.0773	829.632	547.12	464.599	1034.68	490.956	900.761	474.027	402.092	706.7	524.759	2156.78	1462.3	288.306	671.823	554.557	880.551	658.22	2329.69	393.941	732.59	525.928	181.525
	GO:0009097	isoleucine biosynthetic process	-0.192063	137.766	157.383	0.329248	0	373.515	109.509	1.24723	140.963	9.05973	310.941	233.347	160.489	111.253	233.482	45.7585	549.483	48.9624	0	0	14.0065	425.941	102.817	68.9362	261.605	104.748	203.059	52.9879	87.7432	124.224	53.5706	259.766	418.049	185.69	125.84	118.395	149.662	98.3357	211.203	68.7816	223.343	94.4462	23.2824
	GO:0009098	leucine biosynthetic process	0.854593	182.209	100.765	0.939877	0	93.2038	158.69	1.26779	104.773	14.3772	161.926	373.966	356.846	7.05484	58.6189	0	565.219	60.4027	103.184	1030.43	7.60063	114.312	62.052	40.0273	181.641	128.313	120.57	20.7707	40.5345	61.9165	104.377	54.224	160.924	53.9251	31.9092	4.75907	322.802	50.5785	159.537	157.179	234.686	0	111.804
	GO:0009102	biotin biosynthetic process	-6.6299	4.81632	476.994	3.42038e-06	0	0	0	0	0	0	0	0	0	47.3485	0	34.5289	0	0	0	0	0	453.798	896.225	449.617	181.121	114.559	927.642	1238.92	490.567	452.721	221.652	145.944	237.069	1292.12	373.855	245.921	0	229.873	1377.58	590.981	274.219	267.654	31.835
	GO:0009103	lipopolysaccharide biosynthetic process	-0.38634	794.798	1038.86	0.111301	646.967	1008.44	732.542	625.443	905.576	714.804	1307.32	918.351	803.173	695.157	1175.92	595.881	905.316	700.537	798.895	159.766	817.471	1037.38	848.691	1154.56	1204.54	737.302	1542.51	398.927	1034.34	668.558	1036.95	2211.55	789.789	439.538	598.87	716.268	946.406	794.147	1398.29	1683.08	1074.32	1717.78	821.12
	GO:0009107	lipoate biosynthetic process	0	0	263.674	1.23114e-06	0	0	0	0	0	0	0	0	0	0	0	0	0	0	0	0	0	44.8774	914.024	667.696	91.7861	53.9402	488.229	1493.62	61.3351	210.651	9.56427	148.974	177.105	353.306	127.43	95.9207	11.8257	34.7128	221.407	47.1432	110.844	327.268	109.176
	GO:0009113	purine nucleobase biosynthetic process	0.730186	538.026	324.336	0.293456	130.098	494.804	477.546	109.897	423.9	228.34	999.813	574.332	1053.86	162.654	1023.13	62.6551	658.305	368.094	592.833	1659.36	126.828	240.824	406.955	203.519	410.796	372.039	444.356	301.178	215.726	170.956	248.53	300.216	431.763	628.808	335.065	443.386	217.649	177.707	583.799	166.401	345.248	332.577	157.902
	GO:0009116	nucleoside metabolic process	1.20581	5416.07	2348	0.00208071	7796.55	5539.12	4349.93	9329.98	4773.41	6887.54	2459.92	4891.74	5059.89	10375.8	2455.73	5639.72	806.255	7749.47	5763.48	1567.84	6626.81	1778.59	6315.31	1216.38	1618.24	1320.52	2583.92	7039.39	1095.36	2845.42	1071.34	2993.1	1782.78	4465.43	2133.9	4111.14	1218.01	1167.83	1495.27	896.16	1657.03	2561.01	289.966
	GO:0009117	nucleotide metabolic process	4.77816	533.173	19.4311	1.90336e-06	420.076	2043.75	572.584	326.827	379.789	387.746	593.566	285.381	425.027	558.019	435.627	618.366	140.587	248.871	345.031	603.5	679.197	7.98181	13.2583	0	0	21.8291	33.4277	14.1872	0	0	47.0747	57.1985	17.8029	34.9329	62.4071	11.1924	19.4157	51.49	0	18.2819	17.0042	0	0
	GO:0009152	purine ribonucleotide biosynthetic process	0.685521	375.647	233.571	0.319345	211.014	565.963	0	91.4134	361.628	157.684	1299.67	518.347	457.6	541.732	130.541	830.989	569.302	205.378	230.846	0	213.893	116.219	426.771	71.1074	240.705	101.022	365.356	305.355	137.669	104.287	233.674	466.534	362.332	277.261	511.39	72.9139	264.663	168.941	131.747	108.224	225.003	375.902	71.4755
	GO:0009163	nucleoside biosynthetic process	0	0	101.024	1.84372e-06	0	0	0	0	0	0	0	0	0	0	0	0	0	0	0	0	0	66.8019	144.84	122.655	32.1536	0	154.658	27.9977	38.9675	34.2732	48.0807	23.563	91.9199	16.2298	174.345	642.714	36.5941	61.6381	55.6052	137.387	47.0647	233.531	31.5045
	GO:0009164	nucleoside catabolic process	2.46774	786.942	142.259	0.0116448	626.771	579.126	2705.54	723.375	1757.4	1112.6	0	427.969	1353.59	604.306	0	490.547	0	879.825	966.509	0	1150.45	464.291	192.44	90.2877	0	0	130.071	141.659	57.1345	54.8832	32.6089	273.226	23.8385	162.18	275.288	202.127	29.9394	103.315	99.7393	79.6987	23.8197	693.154	0
	GO:0009165	nucleotide biosynthetic process	0.632446	682.606	440.337	0.0396812	910.151	535.651	337.878	550.572	372.353	507.104	781.077	529.304	649.717	2010.92	639.968	1573.25	353.719	535.549	535.667	0	781.415	142.841	1256.97	36.1428	157.132	128.82	451.201	1546.07	0	403.397	192.786	597.424	314.8	1191.63	1030.61	614.842	178.504	250.688	214.194	172.617	351.923	454.808	0
	GO:0009166	nucleotide catabolic process	1.63029	1037.37	335.095	2.57517e-05	497.312	2414.95	835.89	1000.15	752.256	646.655	717.737	757.533	878.171	800.703	947.604	262.153	2301.19	1503.47	1358.73	1431.89	528.95	171.533	439.203	236.042	406.183	266.153	496.231	774.851	221.963	336.934	203.754	335.114	270.147	526.054	204.497	65.497	409.475	129.344	546.816	135.911	244.41	690.554	261.432
	GO:0009186	deoxyribonucleoside diphosphate metabolic process	2.30492	1079.72	218.505	0.000300569	2715.16	1989.24	585.008	1543.04	1304.66	1334.87	173.159	282.227	1122.55	2420.96	109.594	253.053	187.293	1331.73	1257.03	492.285	1253.32	32.7485	399.562	72.1458	40.8481	86.0421	337.936	843.096	0	275.68	104.207	317.979	49.9489	388.922	241.855	939.711	141.8	123.055	64.0966	35.2335	9.31751	189.591	113.324
	GO:0009225	nucleotide-sugar metabolic process	2.37184	470.319	90.8649	0.0212141	1133.94	538.314	88.8299	517.273	608.12	948.466	0	399.907	346.016	520.289	0	788.651	0	653.416	418.69	0	1033.5	42.1236	90.6959	45.6412	17.5821	0	132.08	112.612	74.4819	50.3992	27.5094	183.561	151.012	77.9262	135.053	11.3862	45.5301	93.4693	253.82	77.1844	148.777	186.999	41.186
	GO:0009228	thiamine biosynthetic process	-0.650956	395.134	620.443	0.0158828	322.672	333.228	63.545	163.566	112.244	203.52	1904.4	399.523	617.539	243.276	1101.16	314.651	193.46	217.258	138.533	0	388.707	386.736	423.833	235.047	675.77	628.713	793.714	249.449	329.912	858.923	531.693	1309.51	432.182	242.204	1459.6	1530.92	500.716	513.786	1077.93	695.153	335.559	339.935	98.4665
	GO:0009229	thiamine diphosphate biosynthetic process	0.104632	216.203	201.078	0.495203	281.24	0	140.675	221.928	329.723	444.981	330.444	0	218.426	311.525	333.453	446.672	0	228.919	186.901	0	200.571	255.317	113.659	352.628	302.548	155.617	219.793	166	288.264	154.167	193.039	125.484	86.3118	281.673	69.8557	226.338	68.1048	177.326	254.489	716.005	75.4438	95.4313	46.2252
	GO:0009231	riboflavin biosynthetic process	-1.10775	376.426	811.229	0.0321353	298.283	221.692	368.577	440.075	258.749	707.601	446.029	669.836	483.809	703.056	563.91	427.057	0	189.559	462.868	0	158.134	401.636	1132.73	512.786	669.817	301.151	842.159	351.717	490.799	1224.05	363.522	1551.27	1560.7	272.55	2630.92	397.366	422.97	408.498	1001.04	663.405	1375.93	989.526	282.508
	GO:0009234	menaquinone biosynthetic process	0	0	141.393	1.23114e-06	0	0	0	0	0	0	0	0	0	0	0	0	0	0	0	0	0	102.627	79.9687	55.3347	215.36	119.673	215.224	17.0374	80.7007	104.92	39.2395	205.136	178.542	30.7016	163.688	11.0392	311.529	59.1485	377.899	61.6903	191.652	331.015	158.512
	GO:0009236	cobalamin biosynthetic process	-1.08299	624.905	1323.81	0.00157714	214.51	384.731	335.868	258.28	360.653	267.11	347.631	3128.2	2910.17	170.259	667.572	95.9712	433.949	501.55	129.442	250.883	166.594	1139.33	1896.84	1086.28	804.814	372.638	1721.08	424.601	821.61	418.308	804.547	937.35	2139.89	417.761	1457.95	6606.14	958.179	1028.99	364.48	2040.79	1417.27	1905.08	359.949
	GO:0009244	lipopolysaccharide core region biosynthetic process	-5.18567	5.88919	214.338	3.81546e-06	0	0	0	0	0	0	57.4951	0	0	0	0	0	42.6211	0	0	0	0	335.114	642.176	594.779	21.7286	19.8865	547.15	85.9621	542.826	37.2725	221.803	65.9202	61.0642	92.0656	62.3151	2.55653	176.22	181.168	25.3005	598.47	61.7742	300.272	39.612
	GO:0009245	lipid A biosynthetic process	-8.05569	1.99111	529.784	1.57225e-06	0	0	33.8488	0	0	0	0	0	0	0	0	0	0	0	0	0	0	502.225	573.925	499.135	156.168	277.608	835.555	106.856	435.101	332.898	359.734	873.072	646.895	207.718	367.817	25.1941	1299.39	910.448	532.622	958.161	260.802	1162.39	331.524
	GO:0009247	glycolipid biosynthetic process	0	0	327.521	3.60713e-06	0	0	0	0	0	0	0	0	0	0	0	0	0	0	0	0	0	105.759	385.828	109.727	277.651	145.572	244.63	642.965	22.3902	0	74.1926	805.055	61.4807	389.873	345.165	2824.26	114.743	349.18	0	65.1843	114.167	85.8831	41.7457
	GO:0009249	protein lipoylation	1.46183	961.132	348.923	0.000669734	1324.17	943.045	429.578	1203.63	1222.78	2422.69	723.226	196.918	1271.24	1057.28	788.66	997.316	208.949	1140.44	1002.48	202.825	1204.01	216.843	425.467	187.086	448.995	288.519	525.789	722.364	165.126	415.822	196.931	493.32	464.747	608.005	185.362	209.759	288.869	262.93	659.098	161.968	118.739	431.607	198.954
	GO:0009250	glucan biosynthetic process	1.17693	250.72	110.892	0.411251	1.14973	0	87.3497	9.99317	79.4465	11.1638	500.218	267.867	238.225	1042.78	333.718	701.25	303.153	56.3546	221.317	378.622	29.6373	96.996	160.307	37.0466	93.8625	103.821	92.7505	44.4378	72.2799	117.009	77.9386	50.0593	66.3354	92.9937	14.6562	661.973	179.146	107.878	84.4431	140.072	50.2428	95.3714	0
	GO:0009252	peptidoglycan biosynthetic process	0.507572	3005.55	2114.12	0.000976524	2985.55	4285.11	2662.81	4061.06	2897.19	3269.21	2939.68	3204.58	3685.2	2977.34	1975.9	1786.9	1886.38	2953.31	3276.38	2967.4	3280.29	1682.69	2560.74	1579.08	2320.26	1868.84	2799.49	2136.57	1432.21	1390.44	1661.7	3149.26	1463.85	2496.4	1512.05	2498.18	2079	2385.92	2054.51	2304.73	1238.09	4353.81	1542.74
	GO:0009253	peptidoglycan catabolic process	2.33238	10053.7	1996.23	0.00131342	8973.33	6545.09	5918.83	22477.2	6464.09	28785.5	1487.13	5013.02	4470.66	15950.3	977.683	23088.4	706.543	17525.2	11240.3	2414.63	8875.23	999.614	5037.84	988.835	2907.18	1318.64	1803.61	1870.66	1308.49	638.822	1152.39	2934.18	956.135	3398.44	2593.18	2788.09	2238.34	1375.42	2770.29	1919.1	1932.58	2133.45	851.689
	GO:0009254	peptidoglycan turnover	0	0	1055.86	1.84372e-06	0	0	0	0	0	0	0	0	0	0	0	0	0	0	0	0	0	144.924	3848.8	263.853	357.62	308.819	992.237	3615.33	167.13	188.147	112.584	411.275	130.334	7096.21	771.006	2773.89	66.0378	943.079	440.099	0	129.881	237.726	229.908
	GO:0009264	deoxyribonucleotide catabolic process	1.17415	388.747	172.271	0.432619	301.888	284.12	55.3212	409.05	271.323	293.377	0	275.896	128.24	1465.91	0	1911	84.0272	822.512	0	0	306.029	44.5563	358.895	78.1088	65.9951	0	232.403	485.391	85.7313	506.691	49.6096	119.502	203.273	465.192	211.342	46.9047	154.434	75.6388	72.2938	82.3955	120.982	305.44	25.1895
	GO:0009267	cellular response to starvation	-2.10405	42.093	180.965	0.000542117	0	0	0	0	0	0	280.676	133.085	0	0	301.821	0	0	0	0	0	0	51.4365	1280.54	84.1522	127.549	63.4943	302.57	91.5113	60.5444	48.1145	110.408	127.597	30.1142	16.2629	108.8	1014.94	45.235	97.6042	136.647	88.7166	14.2432	51.8161	28.927
	GO:0009273	peptidoglycan-based cell wall biogenesis	0.624728	2802.91	1817.81	0.00033577	2646.29	3570.75	2750.4	3570.33	2534.75	2835.11	3313.16	3002.01	3213.22	2396.88	2857.33	1594.43	1687.43	2386.97	3036.45	3813.18	2440.78	1514.25	1851.59	1332.68	2360.98	1611	2079.43	3115.22	1258.97	1568.45	1320.22	2365.27	1422.8	2919.16	973.802	1417.21	1951.55	1151.21	2612.12	1945.26	1217.08	2747.68	1255.79
	GO:0009291	unidirectional conjugation	0.270506	527.335	437.175	0.960196	16.89	321.316	659.219	1.55837	352.842	65.8731	1144.38	1064.95	1015.2	59.1566	789.002	39.9085	764.794	230.277	789.724	1596.14	53.4638	513.405	515.365	550.762	561.075	326.511	681.019	217.446	396.114	338.164	345.201	135.936	160.576	609.078	80.8568	157.879	805.371	326.098	556.168	843.475	68.9245	1203	225.43
	GO:0009294	DNA mediated transformation	-1.2789	98.159	238.187	0.00291096	76.8232	215.438	101.533	29.529	72.3763	104.787	232.818	87.3455	399.442	37.457	129.399	20.0559	0	146.314	0	0	15.3837	294.934	200.53	275.977	350.949	157.102	297.798	307.941	266.839	75.9771	161.443	259.888	147.147	511.313	80.5946	79.7843	402.388	126.654	335.241	321.688	65.1189	460.665	60.1442
	GO:0009306	protein secretion	-1.37007	329.8	852.478	0.0225026	1041.55	0	40.3293	816.44	0	331.819	0	0	0	98.2687	0	20.58	0	201.329	0	0	3056.28	106.405	441.273	195.507	0	91.6886	246.57	144.257	201.971	443.095	93.0195	207.731	564.044	591.887	911.737	255.157	64.7231	12761.7	67.9461	240.962	915.542	103.413	105.927
	GO:0009307	DNA restriction-modification system	0.501157	615.188	434.655	0.293456	225.292	994.305	466.064	187.34	467.359	336.534	671.572	1659.1	1487.56	205.65	826.343	240.023	730.554	403.113	364.773	973.205	219.406	586.933	188.218	657.059	707.516	250.887	664.765	169.219	887.066	121.566	639.714	335.521	303.319	199.228	175.005	112.626	646.886	385.413	470.347	678.191	244.09	493.947	644.886
	GO:0009372	quorum sensing	2.1216	104.775	24.0765	0.0806289	171.169	0	0	112.76	78.6445	54.5957	0	316.181	391.033	216.732	0	96.7244	0	123.838	0	0	219.497	0	27.6595	0	0	0	39.4238	41.6107	0	76.6503	0	32.0344	109.168	21.1989	123.75	2.1369	0	0	0	0	56.0507	0	0
	GO:0009396	folic acid-containing compound biosynthetic process	0.311277	2567.55	2069.26	0.0725047	1670.96	3464.71	1501.21	1836.03	3158.59	2123.24	1580.89	3947.56	4303.73	3418.95	1986.58	3154.17	2333.84	2554.15	2146.32	1324.14	3143.24	1287.98	2087.53	1680.07	2094.27	1534.44	3149.32	6011.34	1213.36	2447.09	1015.56	2359.05	2782.71	2889.6	2956.42	1199.78	844.615	1090.39	1613.72	2099.72	1515.13	2850.94	800.636
	GO:0009399	nitrogen fixation	3.18762	899.1	98.6822	1.29435e-05	887.32	610.284	254.26	767.188	816.158	1808.48	163.651	1238.97	923.434	1678.45	180.521	1300.15	175.343	957.662	2385.29	591.871	545.664	0	0	0	0	0	17.3232	987.385	0	37.408	94.3518	45.7268	156.207	41.5906	8.37639	14.1057	13.3522	0	17.0006	0	738.182	0	0
	GO:0009401	phosphoenolpyruvate-dependent sugar phosphotransferase system	2.62966	10264.8	1658.6	2.55913e-06	5474.97	10805.5	5721.91	10444.5	12710.9	5461.78	8095.16	9996.07	16616.3	8370.34	7593.82	19511.5	7032.77	13075.9	9834.22	6605.24	17150.1	996.718	1428.09	695.747	1394.54	901.023	1893.56	1423.51	887.941	1561.81	1571.12	1625.7	1263.09	1536.23	907.458	978.31	2844.17	6032.11	2388.98	2468.43	2633.78	967.268	89.6662
	GO:0009403	toxin biosynthetic process	1.94645	218.187	56.6094	0.111664	512.114	419.623	0	176.039	157.692	506.11	0	614.239	171.056	219.847	0	146.634	0	134.397	0	0	651.432	59.4729	73.6477	40.2929	0	0	81.2852	190.388	86.2454	19.8644	71.3682	26.8161	55.85	37.8074	67.811	11.6725	0	117.81	0	181.164	123.912	0	0
	GO:0009405	pathogenesis	2.04137	2280.88	554.103	7.14356e-05	5004.18	2413.47	1359.17	3609.64	3209.87	3330.99	632.64	1909.91	1464.36	2089.48	274.377	1545.03	809.383	4317.36	2754.05	853.813	3197.29	594.369	1030.8	445.329	408.533	278.879	767.273	114.426	699.559	1386.12	456.048	1258.13	106.718	329.706	379.457	128.432	470.538	560.539	1149.66	798.309	85.6247	550.626	191.201
	GO:0009408	response to heat	-2.18044	689.323	3124.66	0.000669734	516.11	571.978	518.876	1939.67	402.454	1564.93	521.171	703.303	335.217	1222.05	597.422	189.928	0	1971.75	173.065	0	490.584	577	2477.48	3129.17	1041.29	918.634	3663.2	11842.2	771.057	8474.19	1060.4	4315.28	5525.68	4206.93	2949.55	8307.63	380.22	1381.9	2022.92	664.776	1988.02	2773.04	271.839
	GO:0009432	SOS response	-0.234611	848.274	998.071	0.527755	855.754	1053.46	578.339	719.585	559.987	925.139	1735.38	1155.69	1281.67	749.481	1358.62	442.822	421.574	638.061	691.055	568.886	685.162	574.465	1281.79	664.517	841.156	588.784	1104.74	1650.35	369.377	1334.22	572.956	2092.91	1111.69	1446.74	1161.59	2039	558.937	743.782	1097.11	579.852	607.961	1115.6	420.003
	GO:0009435	NAD biosynthetic process	0.335162	1263.3	1001.41	0.0968544	1690.73	852.317	359.679	991.175	1647.86	1947.97	1545.46	1694.78	1922.21	1730.31	1415.91	2137.13	68.5106	1276.92	789.063	0	1406.11	806.369	1388.82	675.603	1537.54	1041.28	1036	1399.25	462.918	1320.07	530.144	1247.14	1509.24	1618.37	1015.9	1378.24	481.366	488.111	1200.98	701.32	790.881	1084.34	317.205
	GO:0009451	RNA modification	0.214906	2878.84	2480.42	0.417521	4309.93	3429.11	1259.96	3785.91	2510.17	4412.57	3489.08	2251.38	3914.8	2000.52	3491.99	1558.83	2033.56	5004.63	1518	784.969	3184.89	1996.92	2621.62	1209.79	3515.28	3007.59	2594.27	2912.32	2054.64	2144.17	1675.1	3247.77	2524.17	2352.99	3080.23	2338.69	1594.79	1697.66	4158.47	2126.49	3330.87	2748.74	1636.59
	GO:0009847	spore germination	0	0	114.379	1.84372e-06	0	0	0	0	0	0	0	0	0	0	0	0	0	0	0	0	0	8.9395	21.8924	18.229	26.621	7.14709	23.4941	2.829	22.6694	0	6.43455	3.68687	658.435	24.3396	64.4642	383.64	100.51	175.311	57.6605	202.276	638.305	39.5849	29.8612
	GO:0009972	cytidine deamination	4.18657	1515.23	83.2139	0.000697922	2108.22	1577.48	456.652	1936.15	986.968	4420.3	164.795	4115.4	1017.78	583.391	0	669.869	0	2210.95	3686.94	0	1824.08	0	227.908	0	0	0	97.0399	134.368	0	138.224	46.2218	25.8108	30.8793	501.974	23.2142	168.961	54.0221	156.665	0	0	0	225.418	0
	GO:0009987	cellular process	0.694002	1807.59	1117.34	0.0018934	1661.27	1500.32	1511.25	1325.45	1813.74	1647.91	1392.53	1469.56	2078.27	1378.32	1407.58	993.821	2391.91	1534.51	3394.37	2514.76	2713.5	472.793	2406.5	511.454	832.403	591.261	1445.77	1153.26	669.223	1184.81	713.83	1951.21	1821.31	1163.14	3169.71	631.701	1106.39	962.606	831.161	955.505	530.821	1380.83	95.7931
	GO:0015031	protein transport	1.0779	7203.13	3412.26	0.00576174	15832.4	8997.12	4534.03	3099.15	3917.09	15512.1	4794.82	2082.33	1628.73	8099.24	3935.85	7596.53	6860.84	6555.18	11251.4	7937.47	9818.88	833.726	4620.75	895.906	2000.04	1735.94	3158.72	5890.3	2088.95	5196.64	1768.2	7801.17	4985.69	6618.87	6692.64	8425.67	1210.65	2002.55	2536.6	1198.48	2847.54	1894.89	665.829
	GO:0015074	DNA integration	0.747765	5440.36	3239.87	0.0212617	2867.05	3706.81	4290.92	1749.46	2890.49	5397.13	6383.18	7492.72	6751.18	4160	10729.2	3583.14	14164.9	3561.71	7190.54	5406.55	2161.09	2566.08	1712.39	1794.42	1959.31	1261.78	3720.95	1864.81	2190.54	3208.06	2530.89	4935.2	3981.59	2009.55	8858.29	487.581	4838.08	2193.94	3966.24	2745.9	5201.11	7652.7	1597.74
	GO:0015684	ferrous iron transport	-0.673355	140.691	224.37	0.0579006	2.75223	83.3961	43.8144	0	24.7106	4.77108	431.983	82.9203	66.5469	415.216	473.568	503.932	65.5568	13.0631	0	177.877	1.63112	161.983	148.239	65.3901	348.997	258.962	211.401	79.1201	125.168	271.547	244.559	600.043	396.85	64.0777	259.814	64.0239	278.61	308.497	334.75	111.879	122.045	429.955	50.2312
	GO:0015693	magnesium ion transport	-2.83329	43.9856	313.484	6.91853e-06	0.970319	0	0	0.422119	21.2909	8.15464	96.6088	248.845	112.968	0	59.5538	0	19.8095	13.2389	68.5471	93.9848	3.36055	208.432	419.089	259.882	365.742	207.967	349.444	653.109	324.985	284.971	221.358	334.852	100.865	505.315	235.11	787.163	153.557	313.302	291.506	271.948	91.9165	389.814	126.324
	GO:0015703	chromate transport	-3.16412	127.41	1142.09	0.0001854	0	0	677.475	0	0	0	743.146	119.343	0	0	626.006	0	0	0	0	0	0	3580.78	225.426	918.198	3524.77	3737.15	530.104	504.766	2951.94	104.303	208.82	30.8158	194.924	249.279	330.263	193.355	115.854	1071.62	402.248	341.171	1148.95	182.166	4579.05
	GO:0015711	organic anion transport	1.88604	114.943	31.0977	0.00690108	58.6592	177.847	48.8132	0	22.6555	112.783	58.4057	205.136	594.322	18.1572	0	25.6323	133.481	162.443	85.5706	218.244	31.8877	40.4988	188.212	0	0	0	108.128	14.657	16.7633	75.1143	30.4111	114.951	18.18	14.1614	5.62233	0	18.7257	0	0	20.8695	17.8567	0	0
	GO:0015746	citrate transport	-0.0454635	299.701	309.296	0.881489	200.65	554.124	67.0451	139.96	404.852	283.305	116.555	689.83	1119.99	36.0332	55.9283	37.0806	55.6408	474.934	84.8262	201.593	572.566	918.546	356.843	433.69	1104.25	353.917	339.467	48.556	456.618	124.801	168.447	273.3	145.515	50.6032	29.5271	13.8479	227.153	157.143	94.3926	534.121	139.198	178.128	656.438
	GO:0015771	trehalose transport	4.31435	375.798	18.8889	2.47971e-06	503.561	1033.32	309.166	192.02	309.084	229.8	296.352	548.484	808.763	129.243	129.367	133.824	244.311	232.056	332.112	876.971	80.1374	0	2.51599	0	0	0	28.3795	16.672	0	0	26.7544	25.5785	0	12.4634	0.93625	7.16013	74.61	0	170.846	9.08377	0	40.5553	0
	GO:0015774	polysaccharide transport	-2.00696	53.5064	215.061	1.06264e-05	0	0	909.609	0	0	0	0	0	0	0	0	0	0	0	0	0	0	169.594	145.387	86.9428	85.5083	89.1349	235.871	28.7949	194.907	195.653	103.658	375.531	394.276	60.3987	633.113	17.5797	269.796	245.139	245.762	214.549	244.633	259.176	435.94
	GO:0015803	branched-chain amino acid transport	1.72938	1101.06	332.06	0.000133085	1161.64	1336.72	474.343	179.779	534.068	1010.72	1457.26	1927.32	802.489	592.94	1371.51	577.075	2413.84	322.443	1052.6	2743.57	759.742	238.905	415.394	286.198	459.93	352.251	383.968	288.947	277.577	283.385	323.39	380.281	36.4538	399.126	169.185	1602.03	326.407	294.331	325.716	205.662	22.7739	146.702	86.7046
	GO:0015813	L-glutamate transport	-4.35583	7.48052	153.168	1.51503e-05	0	0	0	0	0	0	86.5787	0	0	0	40.5902	0	0	0	0	0	0	238.094	341.761	271.734	148.037	82.2427	267.13	50.2515	203.421	573.869	133.282	114.528	89.047	39.944	92.5978	5.64706	0	101.214	83.6698	341.104	100.574	91.5531	0
	GO:0015833	peptide transport	1.34864	1557.55	611.588	2.30255e-05	2024.28	1132.71	1045.55	872.413	1786.2	2350.91	1505.13	1967.44	1490.78	2171.88	1461.45	1961.22	1085.02	1413.48	1270.19	1285.93	1653.75	413.489	1367.84	990.644	600.824	536.399	1195.35	1451.08	376.794	583.716	393.262	359.851	276.553	917.278	73.305	543.912	384.183	434.229	1150.05	656.892	205.304	457.594	86.3923
	GO:0015846	polyamine transport	1.84503	604.493	168.26	9.54063e-06	701.124	372.807	269.417	270.456	476.525	397.911	261.861	798.017	447.426	1178.47	274.539	2341.51	343.517	370.309	770.129	259.386	742.987	259.439	202.093	145.914	178.611	131.391	243.84	320.101	152.211	59.5789	82.8705	67.1058	397.944	239.038	77.9274	224.82	83.7596	135.094	91.9572	152.57	207.696	164.64	83.1175
	GO:0015936	coenzyme A metabolic process	2.83088	178.309	25.0608	6.46137e-05	170.325	409.54	108.804	122.582	205.982	165.15	173.013	0	243.539	314.976	116.648	109.244	201.157	149.981	210.304	184.919	145.092	0	0	0	0	0	11.1281	218.101	0	0	13.5662	3.73973	0	14.3066	0	3.30073	41.6064	0	54.971	34.8028	0	155.815	0
	GO:0015937	coenzyme A biosynthetic process	0.138586	666.793	605.721	0.280927	163.172	681.599	526.404	171.839	276.961	192.464	2215.37	171.398	664.338	333.74	1593.71	292.241	912.039	348.706	530.322	2011.22	249.964	402.683	641.495	475.756	1016.11	654.576	764.189	827.982	278.848	678.694	424.904	932.677	426.885	534.339	463.032	1137.6	619.79	419.708	729	685.945	216.682	761.993	232.979
	GO:0015940	pantothenate biosynthetic process	0.618439	616.492	401.568	0.357269	1108.49	344.387	96.3713	278.168	454.946	507.967	150.676	451.863	308.851	1219.27	101.995	2345.24	0	537.42	375.141	0	2199.58	188.595	152.058	28.9383	225.979	69.4623	285.626	55.1972	890.68	404.497	295.126	560.252	363.763	134.223	543.561	2963.46	116.221	299.861	142.498	39.2398	443.466	401.653	230.133
	GO:0015941	pantothenate catabolic process	-2.50696	51.0719	290.304	9.30266e-05	0	0	0	0	0	0	461.032	0	0	0	407.19	0	0	0	0	0	0	224.789	308.735	317.716	392.575	255.088	272.333	370.257	127.586	262.198	197.151	314.732	165.296	334.388	226.683	825.624	162.094	275.892	347.629	307.923	102.029	471.561	124.403
	GO:0015969	guanosine tetraphosphate metabolic process	-0.526878	655.208	944.029	0.0579006	913.198	580.035	226.252	1012.86	928.421	784.481	490.81	827.046	1342.97	873.413	446.766	566.713	39.7657	797.34	234.356	91.5723	982.528	471.727	1016.78	955.56	881.094	731.346	1029.86	1621.54	594.642	469.431	617.807	953.216	723.877	1456.45	623.697	2016.4	1054.62	855.345	974.688	955.975	980.07	1344.19	440.314
	GO:0015977	carbon fixation	3.49962	278.253	24.6009	2.3556e-06	342.468	423.072	134.925	207.574	422.598	279.574	83.6909	570.142	660.287	256.631	94.7144	183.763	139.283	259.323	177.428	228.89	265.944	6.03464	26.8485	0	57.1772	13.8173	43.4322	36.9092	40.533	0	26.192	13.471	13.5065	21.8772	1.35096	2.47232	113.773	0	8.51035	26.2176	16.7979	59.3644	12.9352
	GO:0015979	photosynthesis	-2.52893	32.9679	190.272	0.000101638	0	0	118.391	0	0	0	268.101	0	0	0	173.961	0	0	0	0	0	0	122.967	225.083	160.63	343.149	179.995	268.558	178.423	99.2492	88.3876	107.916	127.02	107.667	742.768	100.141	102.358	192.605	87.5656	167.564	150.438	129.839	421.727	81.9448
	GO:0015986	ATP synthesis coupled proton transport	1.34628	3396.42	1335.83	0.000147641	4548.63	5084.59	1851.75	1332.7	3435.25	2418.19	2469.99	1566.63	1572.42	6690.79	1895.18	7248.5	3327.39	2890.78	2870.58	2443.3	6092.42	497.219	1390.49	459.076	512.797	515.113	1718.98	1249.66	357.187	99.0313	796.124	4598.02	370.433	1758.4	1717.89	7428.51	965.486	1029.23	968.857	1078.98	467.992	1162.72	245.962
	GO:0015991	ATP hydrolysis coupled proton transport	0.705707	2754.88	1689.13	0.0812166	2356.35	3984.42	762.983	1643.58	7353.23	1531.53	1369.86	3066.5	3883.55	3074.31	1358.84	2733.49	469.843	5008.6	1205.22	626.726	6403.88	978.412	2403.07	534.55	1571	1131.11	3814.02	4773.79	721.307	3344.86	760.774	2214.67	1047.3	4703.83	1187.94	2232.12	320.056	1263.48	1195.64	759.88	560.441	1401.81	240.824
	GO:0015992	proton transport	0.227265	1819.06	1553.94	0.402879	2134.7	3137.57	593.28	831.027	4048.85	1256.73	629.674	1506.39	2544.94	3074.31	486.489	2733.49	254.144	2699.79	1105.01	205.958	3681.67	271.496	2432.74	474.229	756.988	853.555	3003.23	4848.29	227.25	2640.8	545.711	2295.43	735.26	5546.84	1118.95	3353.21	421.598	995.689	921.255	493.995	394.636	1719.49	135.969
	GO:0015995	chlorophyll biosynthetic process	-2.52893	32.9679	190.272	0.000101638	0	0	118.391	0	0	0	268.101	0	0	0	173.961	0	0	0	0	0	0	122.967	225.083	160.63	343.149	179.995	268.558	178.423	99.2492	88.3876	107.916	127.02	107.667	742.768	100.141	102.358	192.605	87.5656	167.564	150.438	129.839	421.727	81.9448
	GO:0016032	viral process	-11.7142	0.204161	685.943	1.51804e-06	0	0	0	0	0	3.47073	0	0	0	0	0	0	0	0	0	0	0	430.793	54.933	1454.12	2261.48	1353.14	451.125	234.623	767.775	99.708	578.409	163.756	419.86	59.6036	107.469	69.5701	1514.34	810.401	923.924	2050.87	306.392	255.931	722.527
	GO:0016051	carbohydrate biosynthetic process	0.624436	849.774	551.226	0.17026	1708.45	563.567	493.51	1927.15	498.055	2590.33	265.021	647.642	617.203	492.05	143.197	1213.59	38.4896	1061.03	753.791	258.996	1174.12	251.075	929.856	419.059	242.746	369.302	647.556	1169.7	241.857	344.629	391.903	1530.16	89.444	1458.43	446.346	798.074	498.976	376.029	381.415	419.854	209.562	711.882	199.131
	GO:0016070	RNA metabolic process	0.51536	883.431	618.065	0.000198412	1455.04	1204.13	430.36	690.313	440.085	972.708	762.154	774.383	1017.18	1875.21	735.541	1259.85	446.121	675.106	496.528	667.965	1115.65	292.581	257.547	161.035	329.794	243.536	458.848	650.562	224.286	285.729	353.612	6051.4	257.564	255.616	626.518	329.93	560.052	421.843	393.612	192.071	51.8456	999.777	199.66
	GO:0016075	rRNA catabolic process	-0.937416	90.6092	173.525	0.0162716	50.4377	184.311	0	40.4764	0	32.0474	78.8508	286.134	300.115	137.013	70.4258	192.064	0	96.2481	0	0	72.2321	94.4047	313.414	98.7346	105.122	97.7272	235.822	194.852	41.1313	353.06	188.018	144.329	203.849	594.185	147.741	223.545	132.281	141.409	145.7	184.634	85.1015	0	92.4918
	GO:0016114	terpenoid biosynthetic process	-1.78579	191.883	661.626	2.83884e-05	207.203	278.683	0	215.098	300.506	181.702	764.631	0	125.323	367.215	377.921	136.661	0	149.538	0	0	157.528	385.259	1052.33	480.727	653.238	350.962	989.799	988.035	436.206	554.778	377.152	875.283	577.912	933.716	1080.09	1031.33	699.275	558.759	475.678	538.127	324.254	1002.7	190.165
	GO:0016226	iron-sulfur cluster assembly	-0.891903	748.302	1388.57	0.827055	909.921	1725.92	281.558	643.056	681.828	1341.49	901.536	992.093	1002.38	445.007	582.736	350.978	418.71	492.124	719.104	693.692	539.008	159.387	1773.48	508.166	408.28	463.851	2189.21	10579.1	196.445	1918.04	518.577	2286.33	813.598	2309.57	1082.59	1717.28	262.046	276.471	549.279	89.8692	998.127	1402.68	46.002
	GO:0016310	phosphorylation	-0.0911109	1308.7	1394.02	0.770321	1243.82	1661.41	923.498	539.077	1749.2	820.521	1833.5	1123.48	1675.96	1982.48	1181.05	1032.39	620.413	882.963	2210.9	1175.88	1591.43	901.852	1240.07	627.856	1702.57	1097.25	1755.97	1759.77	1353.25	1454.29	784.013	3164.16	1193.51	1808.09	1780.47	2640.1	1108.73	902.581	1425.14	953.782	1237.59	1316.19	461.182
	GO:0016311	dephosphorylation	0.898614	269.26	144.432	0.00741056	100.084	303.196	115.519	72.5731	202.051	126.797	397.91	302.87	553.563	199.84	505.032	176.735	407.167	214.107	315.949	369.568	214.465	112.551	211.384	35.1746	126.314	150.428	177.892	377.423	52.6367	165.247	51.5984	161.81	98.0763	186.474	166.372	119.491	160.74	136.16	122.494	129.473	59.9946	346.138	29.6279
	GO:0016485	protein processing	-6.04535	29.5394	1950.9	1.84372e-06	0	0	0	0	0	0	243.597	0	0	0	258.574	0	0	0	0	0	0	307.031	1316.92	1606.22	614.076	512.131	2126.94	6985.96	326.525	6208.15	573.258	2817.09	3728.02	2208.49	2099.88	5977.5	139.973	908.071	887.647	270.003	1574.36	1606.23	125.354
	GO:0016998	cell wall macromolecule catabolic process	0.88549	2443.53	1322.69	0.0212617	5269.27	2430.33	1424.68	3328.3	1990.73	3633.31	626.754	3125.43	2108.42	2656.76	684.176	1649.18	1156.72	1712.3	2419.47	1115.51	6208.6	638.055	751.889	889.756	1959.21	1128.27	1279.13	1409.73	1174.68	873.122	861.765	2988.75	1247.64	638.995	1729.27	119.318	2094.19	1071.46	2559.58	1427.14	1720.26	1679.61	857.355
	GO:0017004	cytochrome complex assembly	-0.386563	269.152	351.856	0.293456	73.744	400.159	90.5141	36.8757	1001.19	620.31	0	552.691	459.313	274.888	67.2487	511.711	83.9102	139.228	0	0	263.805	162.92	918.108	253.458	197.924	166.881	908.761	1159.59	219.421	108.599	180.094	336.375	336.596	216.054	503.48	30.5473	236.699	107.77	413.032	363.004	212.691	525.112	183.722
	GO:0017038	protein import	0.753698	954.516	566.105	0.0212617	1838.76	1459.98	533.409	1417.07	1010.94	1332.38	398.478	922.638	864.379	1076.86	478.073	545.932	305.279	989.575	1362.68	259.61	1430.73	167.982	719.366	154.713	337.835	345.083	661.653	1296.78	135.039	1151.5	328.985	1492.11	372.037	1238.21	869.711	885.778	323.515	371.754	759.249	182.388	109.098	448.058	103.477
	GO:0018339	peptidyl-L-beta-methylthioaspartic acid biosynthetic process from peptidyl-aspartic acid	0	0	189.423	1.23114e-06	0	0	0	0	0	0	0	0	0	0	0	0	0	0	0	0	0	129.61	110.14	19.028	361.572	176.785	142.042	50.626	232.955	141.769	90.7094	391.455	233.078	31.4386	331.86	508.735	178.408	168.789	196.633	130.503	224.534	217.372	99.2589
	GO:0019048	modulation by virus of host morphology or physiology	0	0	1316.59	1.23114e-06	0	0	0	0	0	0	0	0	0	0	0	0	0	0	0	0	0	711.993	122.696	3171.89	4371.22	2491.24	904.468	519.367	1264.97	201.837	1190.41	267.469	839.806	101.93	212.546	135.553	3211.68	1582.91	1385.61	4281.54	444.7	419.534	1131.7
	GO:0019073	viral DNA genome packaging	0	0	755.175	1.84372e-06	0	0	0	0	0	0	0	0	0	0	0	0	0	0	0	0	0	566.208	54.7341	1882.65	2255.98	1501.44	457.874	271.224	802.147	108.829	649.762	168.611	552.561	72.3437	135.136	76.1969	1643.99	804.849	1056.12	2417.27	393.585	0	742.342
	GO:0019277	UDP-N-acetylgalactosamine biosynthetic process	0.431947	881.401	653.348	0.0725047	1243.22	1227.97	477.124	1216.06	636.888	1127.91	435.689	1352.01	1092.48	1076.03	340.177	1016.51	50.9173	676.13	960.729	402.751	1651.23	266.79	679.51	345.836	775.487	991.158	646.61	2346.73	278.724	814.362	331.277	930.299	482.127	1406.88	379.568	1079.28	311.828	381.283	641.106	215.146	192.538	654.136	222.977
	GO:0019288	isopentenyl diphosphate biosynthetic process, methylerythritol 4-phosphate pathway	-3.72784	54.7394	725.255	6.13021e-06	0	0	0	0	0	0	509.705	0	0	0	420.865	0	0	0	0	0	0	434.312	1004.93	270.784	828.182	550.981	452.046	739.152	1263.33	2241.19	550.607	1699.28	167.182	1132.74	566.179	729.311	86.5839	357.267	1093	291.478	365.477	251.635	879.969
	GO:0019350	teichoic acid biosynthetic process	1.8984	533.686	143.157	0.000522616	1045.7	294.189	130.868	368.765	342.885	611.921	53.7966	838.095	480.619	1077.51	39.9281	1214.9	86.0608	551.187	493.628	222.991	1219.63	0	483.388	0	0	0	63.4314	414.368	0	0.716188	44.2554	87.6008	0	198.219	53.281	1066.75	38.198	699.24	0	0	0	0	0
	GO:0019358	nicotinate nucleotide salvage	0.879007	382.802	208.145	0.0321353	436.578	460.744	85.2861	244.151	286.88	621.786	888.538	237.203	570.693	416.772	805.531	381.142	68.5106	406.718	187.643	0	409.456	302.484	313.932	42.3548	594.098	317.217	186.242	402.338	47.7887	207.711	163.095	161.157	60.2956	229.933	114.288	422.11	77.8717	121.394	409.751	88.2929	38.3532	237.609	40.8817
	GO:0019363	pyridine nucleotide biosynthetic process	1.26542	191.695	79.7413	0.75246	446.816	230.854	0	66.9277	568.546	274.168	0	768.327	415.075	0	0	0	0	115.257	259.456	0	113.394	22.278	87.7092	0	78.925	87.8879	150.524	13.6893	17.5466	116.189	22.9616	183.76	271.764	17.9995	138.849	81.9129	46.7801	66.9825	140.428	77.7891	79.8016	50.5299	0
	GO:0019430	removal of superoxide radicals	-1.64376	478.918	1496.52	0.580066	580.719	592.192	193.878	416.182	488.336	663.711	410.78	541.471	870.026	910.121	436.831	589.358	0	445.523	364.568	0	637.903	66.5652	1149.9	30.2085	261.273	317.727	1202.6	1161.64	108.179	989.327	714.732	8453.93	1097.75	141.992	1459.63	6530.51	110	2306.28	6477.72	31.8609	180.729	103.396	27.5013
	GO:0019464	glycine decarboxylation via glycine cleavage system	0	0	221.474	0.000167952	0	0	0	0	0	0	0	0	0	0	0	0	0	0	0	0	0	0	1296.04	132.089	117.347	65.8393	612.989	369.736	38.8235	441.862	0	226.99	626.611	348.646	156.692	179.143	0	187.547	72.0761	0	0	0	0
	GO:0019478	D-amino acid catabolic process	0.740642	150.471	90.0527	0.432619	242.945	0	0	178.36	516.044	141.04	101.022	0	111.098	250.166	0	72.7774	0	323.996	229.083	0	391.474	68.7	137.247	58.3683	123.282	50.5515	91.5091	256.907	0	228.5	44.1865	108.853	53.6003	199.645	147.902	276.744	0	0	0	0	32.2177	102.946	0
	GO:0019509	L-methionine salvage from methylthioadenosine	2.46774	786.942	142.259	0.0116448	626.771	579.126	2705.54	723.375	1757.4	1112.6	0	427.969	1353.59	604.306	0	490.547	0	879.825	966.509	0	1150.45	464.291	192.44	90.2877	0	0	130.071	141.659	57.1345	54.8832	32.6089	273.226	23.8385	162.18	275.288	202.127	29.9394	103.315	99.7393	79.6987	23.8197	693.154	0
	GO:0019512	lactose catabolic process via tagatose-6-phosphate	4.99778	931.145	29.143	1.84372e-06	928.727	863.684	728.947	1698.74	1342.65	844.779	763.959	758.932	1279.42	531.624	535.83	1201.25	1018.5	836.938	684.987	1112.02	698.476	0	0	0	16.8183	32.802	60.1754	63.4949	0	25.7766	69.5761	47.006	0	57.0139	0	9.03179	204.829	0	54.6222	0	0	0	0
	GO:0019538	protein metabolic process	-0.59659	2231.4	3374.19	0.37298	3084.56	1716.32	648.461	1444.03	2094.01	6625.99	2319.29	2009.8	2298.74	3809.04	1721.89	3831.48	491.013	1482.63	1371.31	902.714	2082.61	737.227	3846.61	2559.35	1781.48	1464.03	5193.5	13013.8	660.643	7890.88	1208.18	4765.31	4890.88	3870.32	2806.39	7321.02	1066.73	1513.78	2678.27	769.648	2051.54	3724.25	418.355
	GO:0019556	histidine catabolic process to glutamate and formamide	1.12799	166.864	76.349	0.108271	18.2763	280.897	45.9836	27.4259	158.451	55.7253	148.336	280.421	265.642	43.8223	222.661	678.209	134.032	141.866	86.9343	0	247.999	57.2866	81.3807	113.36	122.367	47.7264	98.8096	22.4185	53.3864	87.377	59.5748	105.619	150.669	47.5797	86.9644	7.57962	66.6688	42.882	81.267	130.236	15.9935	200.532	0
	GO:0019752	carboxylic acid metabolic process	0	0	237.741	8.252e-05	0	0	0	0	0	0	0	0	0	0	0	0	0	0	0	0	0	0	90.2868	119.782	0	12.7471	592.325	551.163	344.744	13.8659	219.947	0	352.083	371.456	2.7041	58.6955	1589.78	337.963	0	0	42.9782	529.769	0
	GO:0019835	cytolysis	1.98882	336.777	84.8495	0.00170628	1043.07	405.789	170.2	326.98	286.422	564.028	96.9687	604.838	403.703	162.004	98.0113	202.077	0	767.774	382.107	0	211.234	69.3988	115.017	48.7784	115.421	69.8531	52.7617	74.7787	84.8501	43.2879	71.0167	71.3449	80.9175	31.9928	172.885	410.621	71.715	220.517	0	61.5312	0	0	0
	GO:0019836	hemolysis by symbiont of host erythrocytes	1.59586	268.957	88.9775	0.00248004	169.258	814.851	136.574	217.542	366.928	278.429	117.603	234.583	604.805	392.034	0	438.474	61.3571	311.268	142.728	0	285.829	70.5604	107.793	45.4227	0	59.7356	212.192	132.118	33.681	111.605	126.962	53.9767	11.6719	132.933	110.515	207.741	94.8551	98.5309	76.1839	79.2359	85.1261	72.3431	34.3222
	GO:0022900	electron transport chain	-1.87468	155.646	570.783	0.000103392	0	0	0	0	0	0	1388.51	0	0	0	1257.47	0	0	0	0	0	0	514.168	622.268	208.169	996.611	564.662	646.808	1311.84	205.2	537.609	233.096	913.068	400.116	1120.43	741.584	2030.4	120.808	199.682	578.616	93.3991	137.627	124.839	256.223
	GO:0030001	metal ion transport	1.59147	10055.3	3336.68	0.000245415	12181.5	8188.17	4765.8	13515	4917.53	7136.67	8142.6	5445.98	4313.88	25378.5	10660.8	25477.5	2558.86	11451	6614.13	3135.2	17057.3	1642.24	6588.69	2739.81	2766.41	2208.69	3680.46	4708.42	1157.19	5046.43	2296.98	13949.3	995.526	4449.13	1991.54	7362.74	1604.21	1815.26	3426.2	1568.85	904.986	2037.78	466.183
	GO:0030163	protein catabolic process	0.608845	1509.39	989.739	0.111301	2668.45	1364.03	832.198	3074.99	1091.34	1893.88	497.215	885.074	1127.84	2888.25	430.106	2902.46	178.214	2000.85	1967.75	627.241	1229.73	389.553	1490.78	414.541	1028.21	883.361	1366.64	2995.82	341.226	1344.78	473.818	1652.2	1056.25	1764.57	509.605	2240.59	394.441	550.694	751.402	357.112	647.846	891.109	229.72
	GO:0030259	lipid glycosylation	-0.558336	400.44	589.676	0.386703	954.016	382.995	208.167	307.285	529.175	635.508	286.027	492.671	821.492	193.819	302.527	214.576	0	470.098	522.165	0	486.968	345.085	640.312	369.839	567.921	382.836	557.305	963.907	212.135	198.274	239.369	1157.9	376.517	687.125	485.022	3134.29	342.127	580.95	478.237	391.789	391.738	320.202	149.996
	GO:0030261	chromosome condensation	1.23437	656.839	279.175	0.253536	113.508	1059.51	560.603	109.664	197.353	116.675	1077.5	442.791	600.885	233.296	1097.32	193.798	563.559	223.736	524.017	3935.22	116.838	378.725	201.07	241.956	608.819	401.684	300.795	161.768	311.206	94.7548	406.897	170.268	197.03	160.971	170.279	258.052	376.956	225.502	422.571	346.596	161.117	460.387	84.4444
	GO:0030388	fructose 1,6-bisphosphate metabolic process	1.27065	578.43	239.744	0.0415003	595.146	444.97	144.063	538.432	780.398	305.668	175.556	266.664	426.743	1760.49	89.9035	1014.54	0	764.835	1021.47	0	1504.43	12.7183	171.295	0	106.059	122.727	316.099	322.659	0	986.163	118.191	818.636	708.458	95.6658	182.308	674.014	72.0193	242.516	0	41.1577	53.2113	186.306	44.1708
	GO:0030416	methylamine metabolic process	0	0	102.521	1.84372e-06	0	0	0	0	0	0	0	0	0	0	0	0	0	0	0	0	0	41.0951	29.1649	84.7559	252.784	141.91	188.168	25.2736	79.1705	0	50.3164	67.7263	44.6645	28.3955	5.21471	6.04696	294.21	105.785	254.132	127.642	72.1273	260.573	96.3057
	GO:0030420	establishment of competence for transformation	-0.513331	355.902	507.995	0.616261	39.0687	341.564	468.763	24.782	229.766	62.2783	897.558	393.455	859.088	32.5034	1060.76	20.5725	536.015	176.008	304.463	554.667	49.0314	1285.03	52.6815	31.2309	3046.93	1961.23	107.911	58.3325	1262.85	50.1926	1596.59	426.907	17.714	44.2913	60.5204	12.4123	231.402	20.7805	624.616	0	43.9209	101.204	139.125
	GO:0030435	sporulation resulting in formation of a cellular spore	0	0	191.802	1.23114e-06	0	0	0	0	0	0	0	0	0	0	0	0	0	0	0	0	0	197.487	165.875	109.786	279.111	110.223	186.673	14.4298	177.809	235.04	231.856	397.371	377.44	24.1616	106.249	6.26777	211.804	63.4403	75.032	322.582	570.866	248.004	108.128
	GO:0031167	rRNA methylation	0.723767	463.961	280.935	0.108081	795.154	746.428	771.741	876.473	121.928	632.69	405.576	163.158	374.74	232.63	225.09	366.798	0	564.18	742.596	0	868.15	94.4671	590.564	60.328	723.41	368.801	249.097	244.614	268.086	337.227	137.899	589.216	227.292	369.763	250.237	481.346	0	125.331	372.037	133.073	197.643	93.04	267.098
	GO:0031388	organic acid phosphorylation	1.55696	240.512	81.7421	0.0039647	112.809	593.125	98.3618	88.1641	232.172	158.091	220.341	625.617	834.476	24.9276	165.713	0	137.39	291.647	130.585	270.126	105.165	33.0305	15.9252	36.733	318.111	71.0212	88.6801	83.387	219.185	96.7443	97.0143	128.999	83.6937	39.878	8.58753	17.3882	105.92	12.5708	150.721	83.0705	17.1081	90.5579	0
	GO:0031554	regulation of DNA-templated transcription, termination	-0.261424	444.283	532.545	0.789211	846.223	505.329	200.92	1074.31	388.682	733.502	64.6002	402.967	206.211	1464.28	50.4522	481.956	0	339.339	138.249	0	655.794	124.204	857.092	74.5847	95.7877	212.062	369.876	610.885	82.7201	1040.32	288.844	807.329	509.605	731.359	2616.63	1583.93	132.166	287.763	228.796	123.85	525.038	301.643	111.506
	GO:0032259	methylation	1.59897	268.957	88.7858	0.00248004	169.258	814.851	136.574	217.542	366.928	278.429	117.603	234.583	604.805	392.034	0	438.474	61.3571	311.268	142.728	0	285.829	70.5604	107.157	45.4227	0	59.7356	208.609	132.118	33.681	111.605	126.962	53.9767	11.6719	132.933	110.515	207.741	94.8551	98.5309	76.1839	79.2359	85.1261	72.3431	34.3222
	GO:0032324	molybdopterin cofactor biosynthetic process	-3.63609	14.6063	181.598	0.000115159	0	0	0	0	0	0	131.493	0	0	0	116.814	0	0	0	0	0	0	17.7754	255.566	61.5879	89.7125	73.3192	153.803	617.279	22.2015	31.6358	9.59442	55.3793	137.492	1662.5	41.7952	129.163	0	8.75821	320.526	0	206	41.0738	59.9924
	GO:0032775	DNA methylation on adenine	0.55933	462.661	313.969	0.319345	189.178	877.374	667.197	77.0951	344.225	243.235	1003.55	453.918	899.575	44.524	493.05	17.4461	798.476	246.171	431.184	959.592	119.439	401.427	273.875	556.874	433.998	228.759	557.211	135.029	598.485	69.7959	343.003	198.966	83.8841	169.558	36.9869	26.0086	583.242	296.323	195.713	833.099	154.68	482.21	248.199
	GO:0032784	regulation of DNA-templated transcription, elongation	-0.773043	1004.11	1715.89	0.921826	2147.9	1550.68	839.518	1076.73	471.481	815.886	247.751	1141.42	487.229	2392.47	202.813	2061.51	341.563	504.296	1075.68	468.101	1244.79	25.6869	3552.5	171.264	171.038	329.616	1085.09	1449.83	48.3746	3149.36	581.547	3129.48	6103.53	1682.23	4114.85	7956.37	108.249	1409.35	657.01	70.7003	1728.46	93.5569	131.484
	GO:0032968	positive regulation of transcription elongation from RNA polymerase II promoter	-1.88716	422.783	1563.9	0.386703	878.269	510.823	204.171	405.642	175.517	350.017	247.751	463.736	168.206	1002.57	202.813	513.601	341.563	239.863	520.787	468.101	493.885	86.9381	2586.37	138.574	195.202	284.873	844.13	804.125	152.408	3514.54	473.346	2810.29	6704.25	1162.1	3112.65	7329.35	91.2131	1010.17	657.01	134.978	1933.55	93.5569	286.13
	GO:0033014	tetrapyrrole biosynthetic process	-1.90842	98.0292	368	0.000152255	0	0	0	0	0	0	977.562	139.28	37.4829	0	512.171	0	0	0	0	0	0	186.854	373.159	230.371	395.87	247.167	344.473	78.2841	279.955	472.388	230.249	292.884	564.404	122.419	1363.7	761.574	180.782	183.145	662.199	341.437	631.128	119.695	33.875
	GO:0034219	carbohydrate transmembrane transport	5.44989	560.763	12.8292	5.39216e-06	1027.3	751.54	304.055	945.809	506.765	871.415	83.1896	1050.33	425.455	569.106	0	583.366	107.512	471.112	419.887	235.427	1180.71	0	0	0	0	0	11.1816	0	0	0	15.2054	5.52826	0	53.7212	0	0.929771	81.2836	0	32.8973	0	0	81.4944	0
	GO:0035429	gluconate transmembrane transport	1.49994	279.36	98.7726	0.0332103	167.926	351.381	34.2831	99.2519	163.735	200.521	850.889	588.474	716.92	36.0332	1005.78	37.0806	55.6408	251.922	84.8262	0	104.457	128.158	35.568	87.9442	296.832	256.694	102.375	10.0303	77.1005	12.028	164.197	4.88152	35.7342	20.0275	14.6022	0	0	70.9078	588.011	140.145	28.7209	99.0405	0
	GO:0035435	phosphate ion transmembrane transport	2.97928	1140.54	144.63	1.90336e-06	1157.65	1601.84	917.465	1273.93	1322.81	1127.8	1171.82	578.346	2054.14	840.543	651.182	591.119	905.378	803.059	941.925	2340.71	1109.53	12.07	8.45227	0	21.3023	45.9419	161.01	245.369	12.7132	424.871	55.5022	319.345	557.42	80.6545	139.816	17.4074	290.418	20.392	184.991	110.146	401.314	0	72.7269
	GO:0042026	protein refolding	0.93895	4984.59	2600.02	0.20843	4182.71	4773.92	2990.85	12004.1	7999.88	8602.03	356.857	3281.95	1334.39	3996.82	124.176	1011.21	55.7596	23012.4	5861.2	1200.24	3949.55	152.038	1095.04	1646.95	401.858	696.455	2527.03	5113.94	170.57	8274.81	842.209	5723.26	8252.7	2188.18	1802.17	3794.24	306.046	883.725	9285.49	219.375	1617.74	2121.82	84.8565
	GO:0042158	lipoprotein biosynthetic process	0.985271	434.198	219.327	0.0241526	743.673	473.561	197.59	520.01	728.191	775.577	666.291	88.297	605.089	275.403	734.659	125.454	92.8127	391.87	551.29	0	411.597	113.295	297.714	108.107	316.712	189.629	296.107	357.233	92.5196	419.192	142.132	396.235	313.719	410.358	162.086	163.809	156.899	113.134	313.164	58.5756	72.6314	303.801	28.1337
	GO:0042254	ribosome biogenesis	-1.03669	825.515	1693.56	0.440838	2235.02	1037.3	202.837	234.114	677.157	459.545	0	136.259	135.977	1392.76	103.834	1535.15	0	622.784	1453.09	0	3807.93	100.311	3802.73	275.165	263.246	503.072	966.23	1815.34	33.8315	10665.5	613.462	1608.49	1898.81	4678.42	3101.63	5368.85	30.9232	633.508	90.8691	177.676	208.578	421.58	0
	GO:0042558	pteridine-containing compound metabolic process	0.175681	230.405	203.989	0.770321	258.877	147.578	81.1918	445.383	446.8	268.895	85.734	351.161	186.72	250.052	0	172.311	63.0643	379.087	147.321	0	632.712	122.485	333.823	138.524	169.379	31.1303	413.852	208.351	203.941	163.887	134.202	478.499	254.379	128.323	207.084	21.2047	204.684	102.119	147.564	356.679	247.561	337.517	82.5719
	GO:0042773	ATP synthesis coupled electron transport	-6.59571	1.55571	150.465	1.84372e-06	0	0	26.447	0	0	0	0	0	0	0	0	0	0	0	0	0	0	180.703	78.1685	145.951	190.491	198.315	198.3	25.7246	159.99	62.8486	107.656	162.12	69.9057	17.5542	36.9197	8.19585	237.348	76.8578	403.811	179.017	174.432	358.49	237.423
	GO:0042779	tRNA 3'-trailer cleavage	2.04935	207.785	50.1994	0.0366401	654.803	196.745	217.278	318.192	128.776	486.207	0	71.1746	316.158	180.115	0	378.338	0	240.04	0	0	344.527	10.3894	51.5869	0	0	0	89.1494	58.037	57.2023	9.24291	15.4537	96.4324	67.8391	65.648	46.0651	62.5581	142.765	0	0	21.5055	108.641	156.943	44.9287
	GO:0043039	tRNA aminoacylation	-0.504175	1197.41	1698.3	0.050917	852.598	1767.48	899.49	569.551	1523.57	754.487	1690.72	1335.54	2027.04	1547.66	1326.88	1263.21	569.05	899.095	1246.3	1006.85	1076.47	853.1	1979.06	914.24	1631.51	1460.7	1884.52	2247.26	753.932	2582.66	849.355	2633.19	2735.3	2325.91	1919.64	2568.79	1297.95	1171.82	2292.19	1079.14	1642.22	2029.57	510.593
	GO:0043043	peptide biosynthetic process	1.23684	1337.67	567.574	0.136906	2245.61	760.368	583.087	2542.05	824.811	2999.5	0	522.474	506.452	1844.49	0	1387.47	0	2660.28	1728.79	0	4135.04	302.526	1674.63	106.405	269.096	185.039	352.689	2220.44	194.396	1537.13	143.71	800.735	612.694	855.691	948.13	1256.56	0	671.997	0	28.1043	201.304	125.362	0
	GO:0043086	negative regulation of catalytic activity	1.97888	249.148	63.2053	0.0968544	13.9207	266.076	371.555	1.71953	122.921	45.3114	527.017	312.191	252.332	20.7558	291.468	1.31572	688.366	78.909	471.438	764.833	5.38588	43.9764	79.5959	36.6671	71.6121	50.6289	173.482	172.429	40.5843	15.3042	37.5932	46.0744	29.4029	153.628	13.4099	35.875	130.208	26.1005	40.8313	0	11.8484	121.877	59.389
	GO:0043094	cellular metabolic compound salvage	5.02164	533.173	16.4136	1.84372e-06	420.076	2043.75	572.584	326.827	379.789	387.746	593.566	285.381	425.027	558.019	435.627	618.366	140.587	248.871	345.031	603.5	679.197	7.98181	13.2583	0	0	0	27.9342	14.1872	0	0	38.5938	57.1985	6.73687	34.9329	62.4071	9.9581	19.4157	51.49	0	0	17.0042	0	0
	GO:0043165	Gram-negative-bacterium-type cell outer membrane assembly	0	0	364.317	1.84372e-06	0	0	0	0	0	0	0	0	0	0	0	0	0	0	0	0	0	237.172	53.8916	464.264	1562.31	1075.77	430.62	0	488.457	46.0856	183.363	297.859	461.697	65.3265	194.417	26.0913	38.7905	435.672	78.8214	348.922	322.615	739.499	463.34
	GO:0043412	macromolecule modification	-3.05466	87.6351	728.152	1.54264e-05	0	0	0	0	0	0	686.329	0	0	0	803.468	0	0	0	0	0	0	754.937	952.95	260.581	1115.11	752.529	782.901	770.514	588.016	1044.12	578.415	888.15	602.026	524.638	921.782	939.17	461.645	547.163	850.173	497.691	434.692	1376.68	375.459
	GO:0044205	'de novo' UMP biosynthetic process	2.55612	260.581	44.3072	0.0830233	574.919	212.347	86.4338	556.991	0	447.742	0	107.658	276.966	995.448	0	85.3379	0	432.001	0	0	654.028	14.2845	81.9204	0	0	0	101.222	98.7825	0	32.674	9.25117	45.6483	0	72.6336	172.492	88.2909	64.6401	89.9061	79.751	23.2625	0	0	0
	GO:0044237	cellular metabolic process	0.958693	2307.14	1187.08	0.0579006	1203.31	4657.26	5581.06	591.514	2856.17	1151.32	2892.06	399.907	1845.33	1164.89	2497.19	1896.96	532.924	1327.19	7430.37	2006.46	1187.52	907.01	1863.96	888.152	1071.55	637.639	2435	2245.58	884.393	638.164	683.623	1223.44	1868.82	1578.85	1037.56	380.158	1157.33	1289.23	1042.59	963.582	1284.6	1680.85	353.658
	GO:0044238	primary metabolic process	0.950543	1461.91	756.449	0.161836	562.376	1449.17	988.788	6131.3	2370.8	1611.18	792.148	318.438	0	3155.55	819.396	703.522	0	2079.74	1363.96	0	2506.17	251.315	1484.41	164.765	397.738	274.257	1536.6	579.65	30.9469	2365.77	316.148	2496.67	2750.63	650.666	1460.03	308.862	67.8372	486.306	406.696	112.045	294.35	99.3562	106.826
	GO:0044267	cellular protein metabolic process	0.93895	4984.59	2600.02	0.20843	4182.71	4773.92	2990.85	12004.1	7999.88	8602.03	356.857	3281.95	1334.39	3996.82	124.176	1011.21	55.7596	23012.4	5861.2	1200.24	3949.55	152.038	1095.04	1646.95	401.858	696.455	2527.03	5113.94	170.57	8274.81	842.209	5723.26	8252.7	2188.18	1802.17	3794.24	306.046	883.725	9285.49	219.375	1617.74	2121.82	84.8565
	GO:0044341	sodium-dependent phosphate transport	0.149798	195.457	176.181	0.553072	264.858	315.736	86.7655	156.896	295.77	184.682	137.7	238.938	391.741	135.022	132.326	161.834	92.3131	242.616	188.358	0	297.217	74.6029	211.702	92.0559	123.039	128.843	228.316	317.239	29.0225	145.208	151.937	322.139	231.732	232.708	301.414	301.478	156.048	98.2128	126.413	217.196	160.166	226.502	0
	GO:0045005	DNA-dependent DNA replication maintenance of fidelity	0.648716	434.438	277.106	0.00379651	542.037	494.233	151.784	243.262	334.916	416.301	608.5	642.793	380.84	388.164	538.18	428.363	512.488	315.986	403.313	672.094	312.201	200.047	144.766	209.303	384.743	212.198	260.295	445.378	231.164	145.841	257.312	299.788	179.451	364.548	111.961	163.252	366.84	218.216	546.138	252.942	215.155	733.306	153.677
	GO:0045150	acetoin catabolic process	6.62591	284.626	2.88188	1.51503e-05	169.783	429.832	278.762	265.949	681.914	312.204	296.518	0	259.346	39.8114	224.534	9.12182	309.5	328.276	630.503	0	602.58	0	0	0	0	0	0	7.00583	0	0	32.9233	20.3956	0	2.18276	0	0.893865	0	0	0	0	0	0	0
	GO:0045226	extracellular polysaccharide biosynthetic process	1.99315	1003.49	252.068	0.0101597	1937.07	808.69	669.591	1371.39	1007.16	1488.45	76.0466	1266.94	667.633	1572.23	0	1874.23	0	931.231	937.336	0	2451.4	150.237	276.333	125.688	194.314	283.111	361.125	209.444	229.191	58.0412	216.56	289.682	651.25	234.481	142.041	27.1967	253.976	383.248	441.3	343.321	263.833	224.139	186.972
	GO:0045227	capsule polysaccharide biosynthetic process	0.158502	176.053	157.735	0.137301	6.27754	436.64	0	28.6033	301.991	0	66.9672	541.251	860.009	0	0	0	198.508	45.9261	0	492.229	14.4949	84.9207	70.2107	83.3653	84.0229	78.9653	140.536	37.9286	110.866	119.489	91.8645	310.223	305.93	35.0773	303.068	8.09369	281.035	77.7194	307.662	136.469	311.534	288.412	202.784
	GO:0045454	cell redox homeostasis	0.91855	9929.65	5253.19	0.189474	13342.6	3453.89	18487.8	39458.2	2937.75	18684.2	2258.21	3587.05	2170.83	14584.5	5119.61	7049.21	1841.92	11035.4	8345.96	1610.32	14836.6	2240.96	13757.3	3572.98	3348.81	2190.47	6112.87	13512.8	3691.94	7046.08	2302.98	5504.39	10033.4	4648.49	5368.66	15803.1	600.468	4010.22	1783.21	5012.61	1233.16	2866.21	929.104
	GO:0045892	negative regulation of transcription, DNA-templated	1.59598	1987.93	657.602	0.000220431	2047.48	1320.04	1341.68	5735.63	1620.17	1839.49	2112.63	1133.08	932.24	2554.87	1781.38	2495.51	284.404	1846.89	1788.98	1202.06	3758.31	177.985	780.618	0	711.51	655.075	430.579	1640.99	163.029	1932.01	258.371	743.907	437.333	728.729	660.297	1942.74	222.732	368.579	697.104	419.554	1289.66	49.998	156.456
	GO:0045893	positive regulation of transcription, DNA-templated	-3.56638	9.6188	113.948	0.000128224	0	0	0	0	0	0	163.52	0	0	0	0	0	0	0	0	0	0	162.432	194.329	78.7113	113.43	202.749	150.25	75.7809	141.358	269.578	200.757	161.703	102.386	77.4503	217.669	78.8087	0	0	83.1986	106.902	89.366	0	0
	GO:0045982	negative regulation of purine nucleobase metabolic process	2.51285	462.664	81.063	9.9299e-05	445.327	441.964	155.907	604.604	212.371	303.43	120.894	514.85	266.582	1232.59	188.024	1745.46	113.704	421.379	467.852	0	630.355	0	18.7813	0	0	0	35.8819	29.4496	0	0	14.3859	32.558	133.141	79.153	134.741	127.421	52.0628	32.1191	0	0	1043.69	49.998	0
	GO:0046034	ATP metabolic process	0.727727	3347.97	2021.69	0.0101631	3135.4	4662.65	2051.3	3762.75	4845.95	2497.98	3363.2	2883.25	3777.44	3799.04	2886.33	3280.3	1755.95	4080.1	3272.57	1681.86	5179.48	609.084	3409.53	1006.76	1563.67	1381.28	3529.67	6730.81	537.517	4669.38	966.341	3372.58	933.5	4272.01	1279.53	3242.89	697.879	964.606	1574.65	795.823	534.88	2108.15	296.607
	GO:0046039	GTP metabolic process	3.32983	6457.41	642.215	0.000976524	117.89	5070.64	9987.19	48.7464	3535.8	971.188	8968.83	8165.13	4473.87	813.984	9256.25	100.337	18511	2696.82	14259.1	22386	413.257	41.9597	53.6559	0	155.853	82.2409	1391.65	228.618	42.9977	150.925	1109.37	486.549	74.4236	329.105	58.0933	61.844	5100.47	43.4353	577.411	97.2981	40.7977	3386.82	615.225
	GO:0046080	dUTP metabolic process	1.19025	203.624	89.2334	0.0873782	344.385	355.944	0	163.447	124.158	178.568	585.318	0	328.291	232.456	300.111	209.956	0	230.892	0	0	408.084	53.7787	222.395	0	164.331	51.474	118.521	244.559	0	67.7212	64.7534	260.213	18.2458	281.24	98.1099	89.0977	55.5088	0	112.593	60.5916	0	0	0
	GO:0046168	glycerol-3-phosphate catabolic process	0.468384	334.435	241.721	0.198876	538.107	309.524	69.1098	266.637	231.157	299.253	316.415	488.764	417.522	593.491	296.311	721.993	97.867	251.352	491.614	0	296.284	94.6957	584.259	183.318	94.2283	159.828	321.583	782.117	27.2407	334.246	78.8416	317.59	208.54	507.665	144.258	394.554	140.546	164.278	367.475	130.662	75.2183	182.348	24.3718
	GO:0046373	L-arabinose metabolic process	0	0	336.456	1.84372e-06	0	0	0	0	0	0	0	0	0	0	0	0	0	0	0	0	0	293.811	16.4554	798.7	1689.26	482.181	45.5455	46.4172	278.973	0	182.486	248.021	92.9144	13.6533	13.9929	27.0068	250.152	418.427	965.03	497.731	160.469	252.391	628.408
	GO:0046417	chorismate metabolic process	0.886257	133.454	72.2007	0.789211	331.14	0	0	195.675	0	360.247	310.815	0	0	81.1594	289.556	208.575	0	310.924	0	0	180.622	102.24	43.9698	0	200.052	112.351	45.2239	0	44.8284	71.5651	55.8803	58.7198	145.226	16.321	129.881	26.7232	31.1648	48.578	133.152	37.1357	202.176	83.2249	0
	GO:0046654	tetrahydrofolate biosynthetic process	2.33479	292.25	57.9312	5.34071e-05	289.386	0	126.966	301.193	199.514	255.082	204.711	642.704	304.411	243.616	151.052	352.113	116.02	490.113	289.277	386.075	616.024	21.417	138.1	55.0026	0	0	98.1668	23.0965	0	180.361	63.0657	119.305	151.241	41.3676	169.503	4.45237	100.596	50.4152	0	26.6678	31.7284	0	0
	GO:0046677	response to antibiotic	3.67283	1359.32	106.583	1.90336e-06	1435.11	1734.78	1436.92	2778.35	1465.93	1854.07	1169.36	1060.07	1289.59	995.826	480.025	640.062	585.894	1443.01	1657.06	1595.62	1486.75	99.9295	140.014	105.55	0	14.6478	158.67	278.72	62.0509	0	162.219	89.2857	174.44	103.177	21.183	22.428	201.011	74.5847	31.0911	203.21	173.213	171.909	57.4999
	GO:0046797	viral procapsid maturation	0	0	960.351	1.23114e-06	0	0	0	0	0	0	0	0	0	0	0	0	0	0	0	0	0	683.462	72.9588	2141.05	2881.74	1823.66	639.339	325.966	1080.81	129.908	808.449	234.462	684.677	81.9934	171.847	95.3457	2135.52	1114.81	1295.9	2804.24	477.802	372.534	1071.25
	GO:0046939	nucleotide phosphorylation	-0.791997	672.33	1164.12	0.827055	2406.76	896.377	197.405	785.644	365.916	1046.43	102.093	477.672	419.456	431.404	146.998	253.192	0	635.368	1348.44	0	1916.46	73.6583	844.27	54.1701	152.204	563.553	977.434	2031.07	47.4949	3160.42	465.509	949.173	166.388	3330.5	1009.98	10466.6	22.0115	856.931	0	116.653	38.0973	284.504	0
	GO:0051156	glucose 6-phosphate metabolic process	1.41989	123.847	46.2866	0.201729	154.207	0	0	131.229	127.66	177.044	0	359.728	322.845	244.931	0	228.89	0	145.515	0	0	213.343	108.33	201.189	131.448	0	0	115.577	91.3569	41.9447	2.85663	46.4791	0	7.3794	25.7278	3.47967	1.84011	0	34.0726	92.3924	114.232	0	0	0
	GO:0051186	cofactor metabolic process	-3.20053	35.464	326.019	2.84544e-05	0	0	0	0	0	0	266.992	0	0	47.3485	254.018	34.5289	0	0	0	0	0	210.647	325.319	179.958	139.285	87.1597	328.456	63.7196	206.762	582.799	181.186	224.427	289.968	59.4589	1947.23	347.633	73.9909	138.058	202.858	291.461	929.823	328.976	33.2346
	GO:0051191	prosthetic group biosynthetic process	1.50487	124.46	43.8552	0.0611608	53.1556	257.166	131.734	25.353	301.947	99.2653	176.823	239.779	320.28	0	130.717	0	0	170.616	0	0	208.991	138.198	22.8191	70.6906	0	0	56.7331	31.9335	64.78	2.68531	0	400.719	15.0263	6.50034	5.91853	0	0	0	0	148.81	0	0	0
	GO:0051205	protein insertion into membrane	1.86131	1428.1	393.049	0.000118837	2031.49	1855.9	760.967	3231.21	1223.08	1718.69	298.619	736.875	1921.12	2374.5	388.379	1066.46	573.093	1647.97	1509.11	670.946	2269.23	61.2013	551.939	32.3492	118.177	89.509	372.523	698.827	98.1454	770.72	295.093	926.548	318.749	581.868	623.161	1273.37	367.541	448.148	255.518	301.403	90.505	292.158	79.6303
	GO:0051258	protein polymerization	0.0269117	667.211	654.881	0.616261	683.03	713.153	416.801	1030.42	1219.49	591.911	299.051	424.408	568.763	947.539	210.292	732.334	380.193	637.814	764.838	796.976	925.584	435.961	834.914	210.368	446.479	395.999	613.537	1082.55	623.872	1404.72	380.855	1081.76	366.511	1455.44	796.913	1419.16	301.454	278.489	594.218	243.822	459.749	511.036	469.574
	GO:0051259	protein oligomerization	3.17518	627.522	69.471	2.60603e-05	584.587	480.787	367.7	617.209	544.724	1107.07	407.043	400.941	1440.82	251.445	238.019	281.242	822.794	560.136	1004.44	0	1558.9	40.0628	73.6149	0	0	0	107.361	91.5464	0	96.0818	45.9676	474.066	0	95.4479	48.9755	15.5309	72.4934	0	367.213	0	0	0	0
	GO:0051276	chromosome organization	1.17523	669.072	296.274	0.357269	113.508	1059.51	560.603	109.664	197.353	116.675	1188.26	442.791	600.885	233.296	1194.51	193.798	563.559	223.736	524.017	3935.22	116.838	404.335	217.942	241.956	626.452	432.839	305.955	187.433	323.353	101.368	422.823	170.268	197.03	226.036	170.279	267.524	376.956	265.504	453.904	346.596	161.117	500.124	118.244
	GO:0051301	cell division	0.753838	3423.74	2030.36	0.000270953	4005.8	3936.09	3352.8	3422.54	2310.77	3176.81	4664.47	3256.13	4867.09	2635.39	4263.66	3023.6	2258.69	2773.67	3731.11	3313.84	3211.11	1209.95	2055.56	1040.44	1874.26	1395.88	2277.57	3212.56	898.131	1396.55	1291.58	3807.96	1256.33	2641.02	1547.75	2328.73	2065	1850.46	4219.38	1486.56	2882.97	2721.34	1207.95
	GO:0051304	chromosome separation	-0.640582	91.7531	143.039	0.321451	145.802	318.574	0	99.7306	85.9087	81.109	77.9198	283.682	63.4881	86.0581	0	64.3193	0	169.862	0	0	83.3501	404.355	250.154	256.369	107.778	35.09	149.786	235.038	247.361	74.3696	103.981	162.739	0	137.849	69.0772	480.495	0	244.962	0	73.3562	0	114.103	0
	GO:0051775	response to redox state	0.895803	278.62	149.744	0.0211501	488.15	246.908	135.906	356.398	349.622	868.608	82.8301	329.112	300.982	190.809	85.9056	105.001	0	338.005	508.076	0	350.236	15.9302	262.96	0	80.7116	0	64.9044	212.463	21.0709	417.272	29.1266	224.139	129.792	108.147	119.26	1238.27	0	148.562	48.8345	40.1217	52.5989	0	80.2062
	GO:0055070	copper ion homeostasis	3.1344	259.451	29.5465	0.00225168	268.191	217.156	150.337	168.782	137.832	360.799	0	264.559	916.731	260.196	0	372.584	0	511.633	219.091	0	562.771	0	76.6295	0	0	0	40.9923	31.3976	0	75.0503	0	54.1576	56.3612	32.8928	13.1454	26.5314	60.0659	73.5629	0	91.1181	18.1174	0	0
	GO:0055085	transmembrane transport	-0.00872803	22222	22356.8	0.73317	9841.95	23536.9	48090.2	6205.75	13465.9	10114	42834	22755.9	27345.5	13632.1	61344.5	10482.1	20527.7	11288.7	20406.7	26322.1	9579.91	20575	10014.5	39795.6	34217.5	49103.1	17910.8	22414.5	20256.7	7793.14	14638.5	13912	22741.8	13764.6	11705.6	8127.61	16632.8	54438.5	33277.9	25665	20670.8	12593.5	21600.9
	GO:0055114	oxidation-reduction process	-0.300331	29938.1	36866.6	0.960196	38116.3	27504.1	29055.3	29405.8	34390.8	37270.1	27344.3	22625.5	29613.3	50380.3	27554.8	43703.3	10580.6	29608.7	30013.7	7020.95	34760.1	17889.7	113197	24492.9	21029.9	17042.7	47366.8	75415.3	18954.4	48874.6	16673.1	64926.8	46806.6	50577.9	30334.4	63905.9	12613.6	18945.3	41097.4	20205.1	21230.5	26057.8	13427.8
	GO:0070409	carbamoyl phosphate biosynthetic process	3.19888	766.337	83.4569	9.54063e-06	1689.37	1569.93	509.838	825.693	786.046	790.946	241.076	828.164	912.611	2058.15	188.644	185.951	86.976	740.447	411.673	456.792	745.428	23.5955	108.229	0	0	0	173.764	51.5355	0	94.0339	29.0959	178.201	224.287	129.154	270.284	77.4706	137.029	96.7852	50.8885	101.994	41.5063	48.198	0
	GO:0070588	calcium ion transmembrane transport	1.12424	577.291	264.829	0.00267105	1223.53	698.169	265.525	485.947	629.811	980.516	192.01	729.502	582.983	966.181	108.134	547.897	191.866	429.76	515.421	437.583	829.114	121.504	277.091	90.4605	219.766	132.98	266.413	1122.55	196.497	393.379	126.2	258.596	332.371	619.768	113.39	89.477	201.902	399.192	98.6469	120.644	236.346	311.67	97.3894
	GO:0071722	detoxification of arsenic-containing substance	-2.3615	27.935	143.559	0.000197087	0	0	21.6143	0	0	0	185.479	0	0	0	267.802	0	0	0	0	0	0	153.481	54.1662	42.3007	107.577	238.312	405.473	11.8051	571.167	402.974	177.985	29.1857	57.0879	20.5712	5.67535	1.09393	95.7382	455.808	63.4875	32.8373	114.832	116.743	0
	GO:0071805	potassium ion transmembrane transport	1.96873	137.327	35.0841	0.302861	152.727	315.55	0	108.019	130.764	215.501	0	276.038	515	197.434	0	216.005	0	193.043	0	0	14.4797	10.831	6.74495	0	23.2036	18.1855	3.7852	0	18.6935	0	11.9522	238.391	41.0533	22.0819	1.50823	0.50234	42.9503	15.1039	138.016	34.7958	72.2706	22.0239	49.7562
	GO:0071951	conversion of methionyl-tRNA to N-formyl-methionyl-tRNA	-0.275837	436.445	528.403	0.432619	539.795	566.621	304.922	524.058	858.858	654.255	479.937	292.977	626.387	188.946	460.791	96.3461	55.8296	534.348	366.539	292.935	576.021	276.886	776.776	355.118	486.026	306.736	421.082	2530.06	161.148	397.307	255.331	779.882	119.271	792.59	233.731	2273.04	180.271	327.258	331.137	84.3463	77.0096	402.31	57.545

## Sheet: Supp. Data 5 Human Strep
	Supplementary Data 5. Gene onthology analysis of human expression data. Analysis was performed on all differentially expressed genes (as identified by DESeq2) with higher expression level in streptococcal NSTIs using DAVID.
	Term	Count	%	p-value	Genes	Fold Enrichment	Benjamini p-value
	GO:0060337~type I interferon signaling pathway	28	6.91358	1.78964e-28	ENSG00000111335, ENSG00000130303, ENSG00000111331, ENSG00000162645, ENSG00000165949, ENSG00000204264, ENSG00000119917, ENSG00000125347, ENSG00000115415, ENSG00000204525, ENSG00000126709, ENSG00000101347, ENSG00000170581, ENSG00000213928, ENSG00000157601, ENSG00000160710, ENSG00000183486, ENSG00000119922, ENSG00000172183, ENSG00000067066, ENSG00000187608, ENSG00000135114, ENSG00000089127, ENSG0000…	20.1274	2.98512e-25
	GO:0051607~defense response to virus	39	9.62963	2.32231e-28	ENSG00000111335, ENSG00000152778, ENSG00000130303, ENSG00000164022, ENSG00000137628, ENSG00000111331, ENSG00000239713, ENSG00000055332, ENSG00000132274, ENSG00000138755, ENSG00000119917, ENSG00000125347, ENSG00000115415, ENSG00000128394, ENSG00000170581, ENSG00000101347, ENSG00000140464, ENSG00000213928, ENSG00000157601, ENSG00000160710, ENSG00000169245, ENSG00000183486, ENSG00000108771, ENSG0000…	10.874	1.9368e-25
	GO:0009615~response to virus	27	6.66667	4.7569e-20	ENSG00000183486, ENSG00000108771, ENSG00000119922, ENSG00000111335, ENSG00000130303, ENSG00000108700, ENSG00000137628, ENSG00000111331, ENSG00000111537, ENSG00000107201, ENSG00000172183, ENSG00000055332, ENSG00000123685, ENSG00000132274, ENSG00000135114, ENSG00000119917, ENSG00000089127, ENSG00000185745, ENSG00000137965, ENSG00000172936, ENSG00000183735, ENSG00000134321, ENSG00000185507, ENSG0000…	11.2923	2.64484e-17
	GO:0060333~interferon-gamma-mediated signaling pathway	23	5.67901	5.92159e-20	ENSG00000111335, ENSG00000111331, ENSG00000111537, ENSG00000123609, ENSG00000067066, ENSG00000198019, ENSG00000145349, ENSG00000162645, ENSG00000132274, ENSG00000135114, ENSG00000089127, ENSG00000166710, ENSG00000125347, ENSG00000115415, ENSG00000204525, ENSG00000140464, ENSG00000213928, ENSG00000117228, ENSG00000185507, ENSG00000150337, ENSG00000112343, ENSG00000132109, ENSG00000096968	14.9032	2.4693e-17
	GO:0045071~negative regulation of viral genome replication	15	3.7037	5.49396e-14	ENSG00000130303, ENSG00000111331, ENSG00000239713, ENSG00000055332, ENSG00000172183, ENSG00000187608, ENSG00000135114, ENSG00000262156, ENSG00000089127, ENSG00000128394, ENSG00000128383, ENSG00000185745, ENSG00000134321, ENSG00000160710, ENSG00000157601	17.2521	1.83333e-11
	GO:0045087~innate immune response	37	9.1358	3.95024e-12	ENSG00000167207, ENSG00000152778, ENSG00000130303, ENSG00000137628, ENSG00000239713, ENSG00000055332, ENSG00000153029, ENSG00000166710, ENSG00000197272, ENSG00000204525, ENSG00000128394, ENSG00000165168, ENSG00000163568, ENSG00000140464, ENSG00000172936, ENSG00000115267, ENSG00000157601, ENSG00000160710, ENSG00000243414, ENSG00000196954, ENSG00000117090, ENSG00000096968, ENSG00000124256, ENSG0000…	3.95861	1.09818e-09
	GO:0006955~immune response	32	7.90123	3.07088e-09	ENSG00000181374, ENSG00000111335, ENSG00000111331, ENSG00000026103, ENSG00000162645, ENSG00000153029, ENSG00000132274, ENSG00000121858, ENSG00000102524, ENSG00000138755, ENSG00000164761, ENSG00000166710, ENSG00000163823, ENSG00000204525, ENSG00000126709, ENSG00000101347, ENSG00000163568, ENSG00000197646, ENSG00000169248, ENSG00000169245, ENSG00000108691, ENSG00000160791, ENSG00000108700, ENSG0000…	3.49685	7.31748e-07
	GO:0000209~protein polyubiquitination	18	4.44444	5.50945e-07	ENSG00000143106, ENSG00000205220, ENSG00000036257, ENSG00000134758, ENSG00000173821, ENSG00000204264, ENSG00000092010, ENSG00000013561, ENSG00000138642, ENSG00000138646, ENSG00000055130, ENSG00000125826, ENSG00000168894, ENSG00000100902, ENSG00000163840, ENSG00000265491, ENSG00000116663, ENSG00000132109	4.50054	0.000114865
	GO:0006954~inflammatory response	26	6.41975	8.49223e-07	ENSG00000154451, ENSG00000181374, ENSG00000164022, ENSG00000102794, ENSG00000123609, ENSG00000026103, ENSG00000138755, ENSG00000164761, ENSG00000197272, ENSG00000163823, ENSG00000165168, ENSG00000163568, ENSG00000172936, ENSG00000169248, ENSG00000243414, ENSG00000196954, ENSG00000169245, ENSG00000108691, ENSG00000160791, ENSG00000108700, ENSG00000164342, ENSG00000089041, ENSG00000067066, ENSG0000…	3.15605	0.000157377
	GO:0032480~negative regulation of type I interferon production	8	1.97531	2.81159e-06	ENSG00000108771, ENSG00000156587, ENSG00000138646, ENSG00000102794, ENSG00000107201, ENSG00000183735, ENSG00000115267, ENSG00000187608	12.2681	0.000468864
	GO:0002479~antigen processing and presentation of exogenous peptide antigen via MHC class I, TAP-dependent	10	2.46914	8.06999e-06	ENSG00000204525, ENSG00000165168, ENSG00000205220, ENSG00000143106, ENSG00000198019, ENSG00000100902, ENSG00000150337, ENSG00000204264, ENSG00000092010, ENSG00000166710	7.30246	0.00122296
	GO:0032481~positive regulation of type I interferon production	9	2.22222	1.27378e-05	ENSG00000166888, ENSG00000125347, ENSG00000108771, ENSG00000253729, ENSG00000172936, ENSG00000183735, ENSG00000185507, ENSG00000174953, ENSG00000124256	8.11861	0.001769
	GO:0035458~cellular response to interferon-beta	6	1.48148	1.67054e-05	ENSG00000125347, ENSG00000115415, ENSG00000163568, ENSG00000102794, ENSG00000164342, ENSG00000138035	17.2521	0.00214115
	GO:0032728~positive regulation of interferon-beta production	7	1.7284	2.00457e-05	ENSG00000125347, ENSG00000164342, ENSG00000107201, ENSG00000104312, ENSG00000183735, ENSG00000185507, ENSG00000115267	11.9273	0.00238548
	GO:0035455~response to interferon-alpha	5	1.23457	4.11316e-05	ENSG00000183486, ENSG00000130303, ENSG00000055332, ENSG00000078081, ENSG00000160710	23.0027	0.00456349
	GO:0043123~positive regulation of I-kappaB kinase/NF-kappaB signaling	14	3.45679	5.00092e-05	ENSG00000167207, ENSG00000137752, ENSG00000205846, ENSG00000130303, ENSG00000132274, ENSG00000121858, ENSG00000141574, ENSG00000172936, ENSG00000125826, ENSG00000128284, ENSG00000183735, ENSG00000104312, ENSG00000243414, ENSG00000112343	4.00048	0.00520002
	GO:0007259~JAK-STAT cascade	7	1.7284	5.60016e-05	ENSG00000115415, ENSG00000108691, ENSG00000170581, ENSG00000134470, ENSG00000123609, ENSG00000164509, ENSG00000096968	10.0637	0.00547983
	GO:0002250~adaptive immune response	13	3.20988	9.31621e-05	ENSG00000205846, ENSG00000026950, ENSG00000111537, ENSG00000164307, ENSG00000078081, ENSG00000198019, ENSG00000026751, ENSG00000132514, ENSG00000204267, ENSG00000152457, ENSG00000104312, ENSG00000168394, ENSG00000096968	4.04102	0.00859626
	GO:0032727~positive regulation of interferon-alpha production	5	1.23457	9.36698e-05	ENSG00000107201, ENSG00000104312, ENSG00000183735, ENSG00000185507, ENSG00000115267	19.1689	0.00818988
	GO:0006915~apoptotic process	28	6.91358	0.000116866	ENSG00000149547, ENSG00000164022, ENSG00000266094, ENSG00000026103, ENSG00000121858, ENSG00000125347, ENSG00000115415, ENSG00000159202, ENSG00000163568, ENSG00000115539, ENSG00000140464, ENSG00000100453, ENSG00000172936, ENSG00000157601, ENSG00000196954, ENSG00000096968, ENSG00000174744, ENSG00000111679, ENSG00000137752, ENSG00000111537, ENSG00000140030, ENSG00000132357, ENSG00000161526, ENSG0000…	2.27188	0.00969984
	GO:0033209~tumor necrosis factor-mediated signaling pathway	11	2.71605	0.000247658	ENSG00000115415, ENSG00000163568, ENSG00000205220, ENSG00000143106, ENSG00000026103, ENSG00000100902, ENSG00000102524, ENSG00000204264, ENSG00000164761, ENSG00000096968, ENSG00000092010	4.28865	0.0194813
	GO:0097191~extrinsic apoptotic signaling pathway	7	1.7284	0.000270115	ENSG00000123689, ENSG00000140464, ENSG00000164342, ENSG00000111537, ENSG00000026103, ENSG00000089041, ENSG00000096968	7.66758	0.020274
	GO:0070383~DNA cytosine deamination	4	0.987654	0.000331403	ENSG00000128394, ENSG00000128383, ENSG00000239713, ENSG00000262156	26.2888	0.0237513
	GO:0019885~antigen processing and presentation of endogenous peptide antigen via MHC class I	4	0.987654	0.000331403	ENSG00000204267, ENSG00000164307, ENSG00000168394, ENSG00000166710	26.2888	0.0237513
	GO:0034340~response to type I interferon	4	0.987654	0.000331403	ENSG00000169871, ENSG00000157601, ENSG00000067066, ENSG00000187608	26.2888	0.0237513
	GO:0032755~positive regulation of interleukin-6 production	7	1.7284	0.000397118	ENSG00000167207, ENSG00000164342, ENSG00000172936, ENSG00000107201, ENSG00000104312, ENSG00000089041, ENSG00000243414	7.15641	0.0272276
	GO:0002474~antigen processing and presentation of peptide antigen via MHC class I	6	1.48148	0.00042463	ENSG00000204525, ENSG00000204267, ENSG00000164307, ENSG00000153029, ENSG00000168394, ENSG00000166710	9.2011	0.0279396
	GO:0032760~positive regulation of tumor necrosis factor production	7	1.7284	0.000504823	ENSG00000167207, ENSG00000108691, ENSG00000164342, ENSG00000172936, ENSG00000111537, ENSG00000104312, ENSG00000096968	6.85188	0.0318755
	GO:0010529~negative regulation of transposition	4	0.987654	0.00052173	ENSG00000128394, ENSG00000128383, ENSG00000239713, ENSG00000262156	23.0027	0.0317256
	GO:0006952~defense response	8	1.97531	0.000604078	ENSG00000183486, ENSG00000079263, ENSG00000167207, ENSG00000102794, ENSG00000164509, ENSG00000157601, ENSG00000138755, ENSG00000168394	5.49319	0.0353565
	GO:0007165~signal transduction	43	10.6173	0.000765929	ENSG00000166888, ENSG00000181374, ENSG00000105976, ENSG00000164022, ENSG00000134470, ENSG00000132341, ENSG00000026103, ENSG00000004468, ENSG00000153029, ENSG00000121858, ENSG00000102524, ENSG00000164761, ENSG00000138755, ENSG00000013561, ENSG00000148484, ENSG00000003056, ENSG00000172936, ENSG00000109917, ENSG00000047365, ENSG00000135899, ENSG00000157601, ENSG00000164691, ENSG00000169248, ENSG0000…	1.70391	0.043114
	GO:0070098~chemokine-mediated signaling pathway	8	1.97531	0.000858032	ENSG00000163823, ENSG00000181374, ENSG00000108691, ENSG00000160791, ENSG00000108700, ENSG00000169248, ENSG00000169245, ENSG00000138755	5.18372	0.046606
	GO:0032496~response to lipopolysaccharide	12	2.96296	0.000914171	ENSG00000137752, ENSG00000137496, ENSG00000026103, ENSG00000089041, ENSG00000100368, ENSG00000169248, ENSG00000169245, ENSG00000131203, ENSG00000164761, ENSG00000131979, ENSG00000138755, ENSG00000096968	3.36625	0.0480196
	GO:0050718~positive regulation of interleukin-1 beta secretion	5	1.23457	0.00116605	ENSG00000167207, ENSG00000163568, ENSG00000137752, ENSG00000111537, ENSG00000089041	10.4558	0.0590035
	GO:0002230~positive regulation of defense response to virus by host	5	1.23457	0.00116605	ENSG00000128394, ENSG00000163568, ENSG00000140464, ENSG00000107201, ENSG00000239713	10.4558	0.0590035
	GO:0071346~cellular response to interferon-gamma	7	1.7284	0.00142309	ENSG00000154451, ENSG00000181374, ENSG00000183347, ENSG00000108691, ENSG00000108700, ENSG00000102794, ENSG00000164342	5.6498	0.0694525
	GO:0050852~T cell receptor signaling pathway	11	2.71605	0.00146255	ENSG00000080815, ENSG00000026950, ENSG00000055130, ENSG00000111537, ENSG00000125826, ENSG00000104312, ENSG00000205220, ENSG00000143106, ENSG00000100902, ENSG00000204264, ENSG00000092010	3.41933	0.0692861
	GO:0032206~positive regulation of telomere maintenance	4	0.987654	0.00146452	ENSG00000140464, ENSG00000104320, ENSG00000113522, ENSG00000174953	16.7293	0.0674625
	GO:0045824~negative regulation of innate immune response	4	0.987654	0.00146452	ENSG00000108771, ENSG00000135148, ENSG00000102794, ENSG00000123609	16.7293	0.0674625
	GO:0034341~response to interferon-gamma	5	1.23457	0.00163697	ENSG00000130303, ENSG00000067066, ENSG00000131979, ENSG00000013374, ENSG00000132109	9.58447	0.0730988
	GO:2001238~positive regulation of extrinsic apoptotic signaling pathway	5	1.23457	0.00222588	ENSG00000123689, ENSG00000140464, ENSG00000125826, ENSG00000121380, ENSG00000121858	8.84721	0.0955758
	GO:0016032~viral process	16	3.95062	0.00231449	ENSG00000132341, ENSG00000205220, ENSG00000151657, ENSG00000067066, ENSG00000077380, ENSG00000204264, ENSG00000204525, ENSG00000100603, ENSG00000055130, ENSG00000115539, ENSG00000125826, ENSG00000135899, ENSG00000113522, ENSG00000147168, ENSG00000028116, ENSG00000145041	2.46183	0.0967102
	GO:0045088~regulation of innate immune response	4	0.987654	0.00245801	ENSG00000125347, ENSG00000108771, ENSG00000101347, ENSG00000164307	14.1555	0.0999064
	GO:0051092~positive regulation of NF-kappaB transcription factor activity	10	2.46914	0.00246735	ENSG00000167207, ENSG00000163568, ENSG00000164342, ENSG00000172936, ENSG00000125826, ENSG00000104312, ENSG00000055332, ENSG00000100902, ENSG00000132274, ENSG00000112343	3.45906	0.0978873
	GO:0070671~response to interleukin-12	3	0.740741	0.00273159	ENSG00000104312, ENSG00000243414, ENSG00000096968	34.5041	0.105313
	GO:0016553~base conversion or substitution editing	3	0.740741	0.00273159	ENSG00000128394, ENSG00000239713, ENSG00000160710	34.5041	0.105313
	GO:0038061~NIK/NF-kappaB signaling	7	1.7284	0.00302852	ENSG00000055130, ENSG00000205220, ENSG00000149923, ENSG00000143106, ENSG00000100902, ENSG00000204264, ENSG00000092010	4.87937	0.113486
	GO:0097190~apoptotic signaling pathway	7	1.7284	0.00436276	ENSG00000164342, ENSG00000026103, ENSG00000089041, ENSG00000004468, ENSG00000243414, ENSG00000165949, ENSG00000164761	4.53575	0.156002
	GO:0090140~regulation of mitochondrial fission	3	0.740741	0.00448745	ENSG00000170581, ENSG00000102967, ENSG00000188906	27.6033	0.156755
	GO:0019060~intracellular transport of viral protein in host cell	3	0.740741	0.00448745	ENSG00000204267, ENSG00000185745, ENSG00000168394	27.6033	0.156755
	GO:0009597~detection of virus	3	0.740741	0.00448745	ENSG00000164342, ENSG00000107201, ENSG00000115267	27.6033	0.156755
	GO:0043161~proteasome-mediated ubiquitin-dependent protein catabolic process	12	2.96296	0.0048382	ENSG00000055130, ENSG00000140464, ENSG00000125826, ENSG00000205220, ENSG00000143106, ENSG00000036257, ENSG00000168894, ENSG00000100902, ENSG00000265491, ENSG00000204264, ENSG00000112343, ENSG00000092010	2.71954	0.164539
	GO:0000165~MAPK cascade	14	3.45679	0.00486844	ENSG00000108691, ENSG00000160791, ENSG00000143106, ENSG00000205220, ENSG00000036257, ENSG00000164509, ENSG00000145349, ENSG00000204264, ENSG00000092010, ENSG00000188906, ENSG00000100368, ENSG00000100902, ENSG00000147168, ENSG00000096968	2.45831	0.162191
	GO:0006935~chemotaxis	9	2.22222	0.0051062	ENSG00000163823, ENSG00000181374, ENSG00000108691, ENSG00000160791, ENSG00000164022, ENSG00000108700, ENSG00000169248, ENSG00000169245, ENSG00000138755	3.39385	0.166132
	GO:0042787~protein ubiquitination involved in ubiquitin-dependent protein catabolic process	10	2.46914	0.00621042	ENSG00000138642, ENSG00000159202, ENSG00000138646, ENSG00000055130, ENSG00000138942, ENSG00000151148, ENSG00000036257, ENSG00000168894, ENSG00000265491, ENSG00000013561	3.00689	0.194656
	GO:0032020~ISG15-protein conjugation	3	0.740741	0.00663494	ENSG00000156587, ENSG00000138646, ENSG00000187608	23.0027	0.20277
	GO:0030816~positive regulation of cAMP metabolic process	3	0.740741	0.00663494	ENSG00000169248, ENSG00000169245, ENSG00000138755	23.0027	0.20277
	GO:0042981~regulation of apoptotic process	12	2.96296	0.00691029	ENSG00000255221, ENSG00000132357, ENSG00000115415, ENSG00000167207, ENSG00000137752, ENSG00000266094, ENSG00000055332, ENSG00000026103, ENSG00000121380, ENSG00000196954, ENSG00000164761, ENSG00000096968	2.59186	0.20652
	GO:0007166~cell surface receptor signaling pathway	14	3.45679	0.00696374	ENSG00000101307, ENSG00000120217, ENSG00000163823, ENSG00000160932, ENSG00000108691, ENSG00000105976, ENSG00000160791, ENSG00000172936, ENSG00000111537, ENSG00000213928, ENSG00000173567, ENSG00000089041, ENSG00000169245, ENSG00000121858	2.35064	0.204315
	GO:0002481~antigen processing and presentation of exogenous protein antigen via MHC class Ib, TAP-dependent	3	0.740741	0.00915636	ENSG00000204267, ENSG00000168394, ENSG00000166710	19.7166	0.255514
	GO:0007249~I-kappaB kinase/NF-kappaB signaling	6	1.48148	0.00959325	ENSG00000145365, ENSG00000164342, ENSG00000125826, ENSG00000104312, ENSG00000183735, ENSG00000243414	4.60055	0.261677
	GO:0010508~positive regulation of autophagy	5	1.23457	0.0107331	ENSG00000198382, ENSG00000111537, ENSG00000132274, ENSG00000132109, ENSG00000188906	5.75068	0.283462
	GO:0071222~cellular response to lipopolysaccharide	8	1.97531	0.0115493	ENSG00000134326, ENSG00000108691, ENSG00000160791, ENSG00000102794, ENSG00000111537, ENSG00000243414, ENSG00000169245, ENSG00000166710	3.25703	0.29693
	GO:0050727~regulation of inflammatory response	6	1.48148	0.0117167	ENSG00000167207, ENSG00000137752, ENSG00000172936, ENSG00000100902, ENSG00000196954, ENSG00000096968	4.38147	0.296052
	GO:0032731~positive regulation of interleukin-1 beta production	3	0.740741	0.0120346	ENSG00000167207, ENSG00000163568, ENSG00000096968	17.2521	0.29834
	GO:2000059~negative regulation of protein ubiquitination involved in ubiquitin-dependent protein catabolic process	3	0.740741	0.015253	ENSG00000080815, ENSG00000140464, ENSG00000115539	15.3352	0.357273
	GO:0035456~response to interferon-beta	3	0.740741	0.015253	ENSG00000115415, ENSG00000130303, ENSG00000132530	15.3352	0.357273
	GO:0009972~cytidine deamination	3	0.740741	0.015253	ENSG00000128394, ENSG00000128383, ENSG00000239713	15.3352	0.357273
	GO:0035457~cellular response to interferon-alpha	3	0.740741	0.015253	ENSG00000119922, ENSG00000089127, ENSG00000119917	15.3352	0.357273
	GO:0006397~mRNA processing	10	2.46914	0.0162803	ENSG00000063244, ENSG00000109917, ENSG00000151657, ENSG00000139218, ENSG00000160710, ENSG00000265241, ENSG00000104824, ENSG00000215251, ENSG00000117360, ENSG00000198860	2.57014	0.371268
	GO:0032735~positive regulation of interleukin-12 production	4	0.987654	0.0163171	ENSG00000164342, ENSG00000111537, ENSG00000104312, ENSG00000131203	7.36088	0.367045
	GO:0060338~regulation of type I interferon-mediated signaling pathway	4	0.987654	0.018155	ENSG00000115415, ENSG00000111679, ENSG00000184979, ENSG00000170581	7.07777	0.394074
	GO:0045080~positive regulation of chemokine biosynthetic process	3	0.740741	0.0187957	ENSG00000164342, ENSG00000172936, ENSG00000111537	13.8016	0.39979
	GO:0071260~cellular response to mechanical stimulus	6	1.48148	0.0188849	ENSG00000125347, ENSG00000137752, ENSG00000123700, ENSG00000164342, ENSG00000172936, ENSG00000026103	3.88779	0.396363
	GO:0035666~TRIF-dependent toll-like receptor signaling pathway	4	0.987654	0.0221621	ENSG00000164342, ENSG00000183735, ENSG00000185507, ENSG00000243414	6.57221	0.442391
	GO:0051865~protein autoubiquitination	5	1.23457	0.0228681	ENSG00000138942, ENSG00000168894, ENSG00000173821, ENSG00000265491, ENSG00000132109	4.60055	0.447689
	GO:0006521~regulation of cellular amino acid metabolic process	5	1.23457	0.0244032	ENSG00000205220, ENSG00000143106, ENSG00000100902, ENSG00000204264, ENSG00000092010	4.51034	0.464409
	GO:0051437~positive regulation of ubiquitin-protein ligase activity involved in regulation of mitotic cell cycle transition	6	1.48148	0.0245745	ENSG00000055130, ENSG00000205220, ENSG00000143106, ENSG00000100902, ENSG00000204264, ENSG00000092010	3.63201	0.461753
	GO:0043488~regulation of mRNA stability	7	1.7284	0.0246016	ENSG00000114127, ENSG00000205220, ENSG00000143106, ENSG00000100902, ENSG00000272886, ENSG00000204264, ENSG00000092010	3.12659	0.457198
	GO:0034097~response to cytokine	5	1.23457	0.0259992	ENSG00000120217, ENSG00000115415, ENSG00000140464, ENSG00000067066, ENSG00000165949	4.4236	0.471026
	GO:0097193~intrinsic apoptotic signaling pathway	4	0.987654	0.0266116	ENSG00000055130, ENSG00000104320, ENSG00000036257, ENSG00000196954	6.13406	0.474132
	GO:0002223~stimulatory C-type lectin receptor signaling pathway	7	1.7284	0.0267271	ENSG00000205846, ENSG00000055130, ENSG00000205220, ENSG00000143106, ENSG00000100902, ENSG00000204264, ENSG00000092010	3.06703	0.470828
	GO:0032693~negative regulation of interleukin-10 production	3	0.740741	0.0267921	ENSG00000120217, ENSG00000197646, ENSG00000131203	11.5014	0.466956
	GO:0045779~negative regulation of bone resorption	3	0.740741	0.0267921	ENSG00000089041, ENSG00000004468, ENSG00000164761	11.5014	0.466956
	GO:0043950~positive regulation of cAMP-mediated signaling	3	0.740741	0.0267921	ENSG00000169248, ENSG00000169245, ENSG00000138755	11.5014	0.466956
	GO:0031145~anaphase-promoting complex-dependent catabolic process	6	1.48148	0.0284648	ENSG00000205220, ENSG00000143106, ENSG00000036257, ENSG00000100902, ENSG00000204264, ENSG00000092010	3.49409	0.483064
	GO:0010332~response to gamma radiation	4	0.987654	0.0290018	ENSG00000253729, ENSG00000108691, ENSG00000140464, ENSG00000169245	5.93619	0.484894
	GO:0051770~positive regulation of nitric-oxide synthase biosynthetic process	3	0.740741	0.0312165	ENSG00000167207, ENSG00000108691, ENSG00000096968	10.6166	0.506051
	GO:0060334~regulation of interferon-gamma-mediated signaling pathway	3	0.740741	0.0312165	ENSG00000115415, ENSG00000111537, ENSG00000096968	10.6166	0.506051
	GO:0032479~regulation of type I interferon production	3	0.740741	0.0312165	ENSG00000169871, ENSG00000185507, ENSG00000132109	10.6166	0.506051
	GO:0097296~activation of cysteine-type endopeptidase activity involved in apoptotic signaling pathway	3	0.740741	0.0312165	ENSG00000026103, ENSG00000121858, ENSG00000096968	10.6166	0.506051
	GO:0006919~activation of cysteine-type endopeptidase activity involved in apoptotic process	6	1.48148	0.0342279	ENSG00000137752, ENSG00000140464, ENSG00000026103, ENSG00000165949, ENSG00000121858, ENSG00000096968	3.3257	0.534373
	GO:0043330~response to exogenous dsRNA	4	0.987654	0.0368288	ENSG00000164342, ENSG00000107201, ENSG00000104312, ENSG00000174953	5.41241	0.556413
	GO:0051259~protein oligomerization	5	1.23457	0.0368731	ENSG00000167207, ENSG00000083635, ENSG00000089041, ENSG00000145349, ENSG00000089127	3.96599	0.552206
	GO:0032469~endoplasmic reticulum calcium ion homeostasis	3	0.740741	0.0408476	ENSG00000080815, ENSG00000140464, ENSG00000145349	9.2011	0.585451
	GO:0000723~telomere maintenance	4	0.987654	0.0425864	ENSG00000104320, ENSG00000107960, ENSG00000067066, ENSG00000113522	5.11172	0.596423
	GO:0034124~regulation of MyD88-dependent toll-like receptor signaling pathway	2	0.493827	0.0428853	ENSG00000125347, ENSG00000185507	46.0055	0.594493
	GO:0044356~clearance of foreign intracellular DNA by conversion of DNA cytidine to uridine	2	0.493827	0.0428853	ENSG00000128383, ENSG00000262156	46.0055	0.594493
	GO:0034344~regulation of type III interferon production	2	0.493827	0.0428853	ENSG00000107201, ENSG00000115267	46.0055	0.594493
	GO:0002367~cytokine production involved in immune response	2	0.493827	0.0428853	ENSG00000167207, ENSG00000153029	46.0055	0.594493
	GO:0046967~cytosol to ER transport	2	0.493827	0.0428853	ENSG00000204267, ENSG00000168394	46.0055	0.594493
	GO:0048285~organelle fission	2	0.493827	0.0428853	ENSG00000183486, ENSG00000157601	46.0055	0.594493
	GO:0070230~positive regulation of lymphocyte apoptotic process	2	0.493827	0.0428853	ENSG00000026103, ENSG00000089041	46.0055	0.594493
	GO:0060700~regulation of ribonuclease activity	2	0.493827	0.0428853	ENSG00000111331, ENSG00000089127	46.0055	0.594493
	GO:0016525~negative regulation of angiogenesis	5	1.23457	0.0453732	ENSG00000115415, ENSG00000108691, ENSG00000140464, ENSG00000000005, ENSG00000169245	3.71012	0.611146
	GO:0080111~DNA demethylation	3	0.740741	0.0460278	ENSG00000128394, ENSG00000128383, ENSG00000262156	8.62603	0.61208
	GO:0090026~positive regulation of monocyte chemotaxis	3	0.740741	0.0460278	ENSG00000163823, ENSG00000108691, ENSG00000169245	8.62603	0.61208
	GO:0090263~positive regulation of canonical Wnt signaling pathway	7	1.7284	0.046574	ENSG00000205220, ENSG00000143106, ENSG00000100902, ENSG00000204264, ENSG00000073711, ENSG00000092010, ENSG00000188906	2.68365	0.612119
	GO:0042157~lipoprotein metabolic process	4	0.987654	0.0487661	ENSG00000100336, ENSG00000221963, ENSG00000128284, ENSG00000128335	4.84268	0.625096
	GO:0032436~positive regulation of proteasomal ubiquitin-dependent protein catabolic process	5	1.23457	0.0499993	ENSG00000080815, ENSG00000134758, ENSG00000013374, ENSG00000013561, ENSG00000188906	3.59418	0.630216
	GO:0032722~positive regulation of chemokine production	3	0.740741	0.0514341	ENSG00000164342, ENSG00000104312, ENSG00000055332	8.11861	0.636647
	GO:1902041~regulation of extrinsic apoptotic signaling pathway via death domain receptors	3	0.740741	0.0514341	ENSG00000026103, ENSG00000067066, ENSG00000121858	8.11861	0.636647
	GO:0060326~cell chemotaxis	5	1.23457	0.052406	ENSG00000181374, ENSG00000108691, ENSG00000108700, ENSG00000169245, ENSG00000138755	3.53888	0.639516
	GO:0046330~positive regulation of JNK cascade	5	1.23457	0.052406	ENSG00000167207, ENSG00000164342, ENSG00000172936, ENSG00000104312, ENSG00000117090	3.53888	0.639516
	GO:0000398~mRNA splicing, via spliceosome	10	2.46914	0.0532589	ENSG00000063244, ENSG00000124562, ENSG00000100603, ENSG00000140829, ENSG00000265241, ENSG00000109536, ENSG00000104824, ENSG00000137168, ENSG00000124380, ENSG00000117360	2.07232	0.641462
	GO:0006302~double-strand break repair	5	1.23457	0.0548748	ENSG00000253729, ENSG00000104320, ENSG00000163840, ENSG00000113522, ENSG00000138496	3.48526	0.648653
	GO:0045944~positive regulation of transcription from RNA polymerase II promoter	30	7.40741	0.0563807	ENSG00000166888, ENSG00000167207, ENSG00000162599, ENSG00000105976, ENSG00000110768, ENSG00000083635, ENSG00000189042, ENSG00000137098, ENSG00000125347, ENSG00000130589, ENSG00000115415, ENSG00000140464, ENSG00000101413, ENSG00000106153, ENSG00000169245, ENSG00000143970, ENSG00000174953, ENSG00000253729, ENSG00000064313, ENSG00000164342, ENSG00000111537, ENSG00000107201, ENSG00000054267, ENSG0000…	1.4069	0.654829
	GO:0048384~retinoic acid receptor signaling pathway	3	0.740741	0.0570543	ENSG00000100603, ENSG00000140464, ENSG00000067066	7.66758	0.655307
	GO:0002690~positive regulation of leukocyte chemotaxis	3	0.740741	0.0570543	ENSG00000169248, ENSG00000169245, ENSG00000138755	7.66758	0.655307
	GO:0042267~natural killer cell mediated cytotoxicity	3	0.740741	0.0570543	ENSG00000111679, ENSG00000100453, ENSG00000026751	7.66758	0.655307
	GO:0070266~necroptotic process	3	0.740741	0.0570543	ENSG00000247077, ENSG00000164342, ENSG00000243414	7.66758	0.655307
	GO:0006396~RNA processing	6	1.48148	0.0597774	ENSG00000138035, ENSG00000083635, ENSG00000160710, ENSG00000104824, ENSG00000188917, ENSG00000174953	2.8457	0.668961
	GO:0043011~myeloid dendritic cell differentiation	3	0.740741	0.0628767	ENSG00000080815, ENSG00000168062, ENSG00000123685	7.26402	0.684106
	GO:0042098~T cell proliferation	3	0.740741	0.0628767	ENSG00000104312, ENSG00000205220, ENSG00000089041	7.26402	0.684106
	GO:0050717~positive regulation of interleukin-1 alpha secretion	2	0.493827	0.0636352	ENSG00000137752, ENSG00000089041	30.6703	0.684764
	GO:0039530~MDA-5 signaling pathway	2	0.493827	0.0636352	ENSG00000185507, ENSG00000115267	30.6703	0.684764
	GO:0032608~interferon-beta production	2	0.493827	0.0636352	ENSG00000169871, ENSG00000185507	30.6703	0.684764
	GO:0039528~cytoplasmic pattern recognition receptor signaling pathway in response to virus	2	0.493827	0.0636352	ENSG00000107201, ENSG00000115267	30.6703	0.684764
	GO:0014823~response to activity	4	0.987654	0.065994	ENSG00000253729, ENSG00000108691, ENSG00000214872, ENSG00000130489	4.27958	0.69463
	GO:0051436~negative regulation of ubiquitin-protein ligase activity involved in mitotic cell cycle	5	1.23457	0.068141	ENSG00000205220, ENSG00000143106, ENSG00000100902, ENSG00000204264, ENSG00000092010	3.23982	0.702868
	GO:0032088~negative regulation of NF-kappaB transcription factor activity	5	1.23457	0.068141	ENSG00000174744, ENSG00000163568, ENSG00000102794, ENSG00000125826, ENSG00000132109	3.23982	0.702868
	GO:0050729~positive regulation of inflammatory response	5	1.23457	0.0738706	ENSG00000181374, ENSG00000108691, ENSG00000108700, ENSG00000164342, ENSG00000096968	3.15106	0.729144
	GO:0006401~RNA catabolic process	3	0.740741	0.075083	ENSG00000111335, ENSG00000138035, ENSG00000172183	6.57221	0.731538
	GO:0000186~activation of MAPKK activity	4	0.987654	0.0774875	ENSG00000080815, ENSG00000055332, ENSG00000096968, ENSG00000188906	4.00048	0.739542
	GO:0051091~positive regulation of sequence-specific DNA binding transcription factor activity	6	1.48148	0.0781816	ENSG00000107201, ENSG00000067066, ENSG00000132274, ENSG00000112343, ENSG00000132109, ENSG00000096968	2.62888	0.739311
	GO:0006509~membrane protein ectodomain proteolysis	3	0.740741	0.0814454	ENSG00000080815, ENSG00000089041, ENSG00000164307	6.27347	0.750737
	GO:0006816~calcium ion transport	5	1.23457	0.0829066	ENSG00000163823, ENSG00000160791, ENSG00000108700, ENSG00000145349, ENSG00000198785	3.02668	0.753782
	GO:0070232~regulation of T cell apoptotic process	2	0.493827	0.0839364	ENSG00000120217, ENSG00000171115	23.0027	0.754899
	GO:0045351~type I interferon biosynthetic process	2	0.493827	0.0839364	ENSG00000172936, ENSG00000185507	23.0027	0.754899
	GO:1900245~positive regulation of MDA-5 signaling pathway	2	0.493827	0.0839364	ENSG00000108771, ENSG00000137628	23.0027	0.754899
	GO:2000110~negative regulation of macrophage apoptotic process	2	0.493827	0.0839364	ENSG00000167207, ENSG00000185507	23.0027	0.754899
	GO:0035771~interleukin-4-mediated signaling pathway	2	0.493827	0.0839364	ENSG00000166888, ENSG00000147168	23.0027	0.754899
	GO:0046006~regulation of activated T cell proliferation	2	0.493827	0.0839364	ENSG00000120217, ENSG00000131203	23.0027	0.754899
	GO:0031860~telomeric 3' overhang formation	2	0.493827	0.0839364	ENSG00000104320, ENSG00000113522	23.0027	0.754899
	GO:0070374~positive regulation of ERK1 and ERK2 cascade	8	1.97531	0.086947	ENSG00000163823, ENSG00000181374, ENSG00000167207, ENSG00000108691, ENSG00000108700, ENSG00000104312, ENSG00000145349, ENSG00000117090	2.10311	0.764251
	GO:0009617~response to bacterium	3	0.740741	0.0879669	ENSG00000197272, ENSG00000108691, ENSG00000164307	6.00071	0.765181
	GO:0016567~protein ubiquitination	13	3.20988	0.0923617	ENSG00000170852, ENSG00000156587, ENSG00000055130, ENSG00000160714, ENSG00000036257, ENSG00000134758, ENSG00000173821, ENSG00000175073, ENSG00000132274, ENSG00000013374, ENSG00000132109, ENSG00000013561, ENSG00000145041	1.66594	0.779244
	GO:0050776~regulation of immune response	8	1.97531	0.0930769	ENSG00000126264, ENSG00000125347, ENSG00000204525, ENSG00000110852, ENSG00000185507, ENSG00000150337, ENSG00000026751, ENSG00000166710	2.06766	0.778844
	GO:0010506~regulation of autophagy	4	0.987654	0.0940617	ENSG00000137752, ENSG00000078081, ENSG00000148572, ENSG00000188906	3.68044	0.779458

## Sheet: Supp. Data 5 Human Poly
	Supplementary Data 5. Gene onthology analysis of human expression data. Analysis was performed on all differentially expressed genes (as identified by DESeq2) with higher expression level in polymicrobial NSTIs using DAVID.
	Term	Count	%	p-value	Genes	Fold Enrichment	Benjamini p-value
	GO:0030198~extracellular matrix organization	36	8.35267	2.80493e-21	ENSG00000138448, ENSG00000142156, ENSG00000084636, ENSG00000116147, ENSG00000130635, ENSG00000142173, ENSG00000182871, ENSG00000204262, ENSG00000162745, ENSG00000187498, ENSG00000091986, ENSG00000113140, ENSG00000163359, ENSG00000172037, ENSG00000139329, ENSG00000182492, ENSG00000115414, ENSG00000142192, ENSG00000109072, ENSG00000158769, ENSG00000172270, ENSG00000005961, ENSG00000116962, ENSG0000…	7.88809	6.26621e-18
	GO:0007155~cell adhesion	47	10.9049	3.80514e-17	ENSG00000105290, ENSG00000134013, ENSG00000138448, ENSG00000142156, ENSG00000084636, ENSG00000116147, ENSG00000007908, ENSG00000130635, ENSG00000142173, ENSG00000182871, ENSG00000163453, ENSG00000116106, ENSG00000168036, ENSG00000163359, ENSG00000172037, ENSG00000154096, ENSG00000115414, ENSG00000187244, ENSG00000159674, ENSG00000142192, ENSG00000109072, ENSG00000158769, ENSG00000005961, ENSG0000…	4.39755	4.25034e-14
	GO:0030574~collagen catabolic process	14	3.24826	2.1082e-09	ENSG00000100985, ENSG00000142156, ENSG00000123342, ENSG00000142173, ENSG00000196611, ENSG00000130635, ENSG00000204262, ENSG00000182871, ENSG00000134871, ENSG00000187498, ENSG00000164692, ENSG00000157227, ENSG00000163359, ENSG00000108821	9.3945	1.5699e-06
	GO:0035987~endodermal cell differentiation	9	2.08817	1.18872e-07	ENSG00000100985, ENSG00000115414, ENSG00000138448, ENSG00000142156, ENSG00000109072, ENSG00000134871, ENSG00000161638, ENSG00000157227, ENSG00000091136	14.3154	6.63879e-05
	GO:0007160~cell-matrix adhesion	14	3.24826	1.52776e-07	ENSG00000138448, ENSG00000169231, ENSG00000166086, ENSG00000168036, ENSG00000174059, ENSG00000133800, ENSG00000187244, ENSG00000109072, ENSG00000005961, ENSG00000116962, ENSG00000118523, ENSG00000168615, ENSG00000035403, ENSG00000137809	6.68053	6.82582e-05
	GO:0050900~leukocyte migration	15	3.48028	9.25774e-07	ENSG00000149564, ENSG00000138448, ENSG00000007908, ENSG00000196611, ENSG00000173391, ENSG00000166086, ENSG00000151012, ENSG00000174059, ENSG00000108821, ENSG00000100985, ENSG00000115414, ENSG00000172270, ENSG00000158769, ENSG00000161638, ENSG00000164692	5.28028	0.000344637
	GO:0001525~angiogenesis	20	4.64037	1.18564e-06	ENSG00000164736, ENSG00000150782, ENSG00000138448, ENSG00000106366, ENSG00000066056, ENSG00000123342, ENSG00000203883, ENSG00000182871, ENSG00000100292, ENSG00000134871, ENSG00000142798, ENSG00000143878, ENSG00000157227, ENSG00000166086, ENSG00000154096, ENSG00000115414, ENSG00000118523, ENSG00000161638, ENSG00000004399, ENSG00000101384	3.85169	0.000378317
	GO:0006334~nucleosome assembly	14	3.24826	3.95447e-06	ENSG00000276966, ENSG00000273542, ENSG00000197903, ENSG00000229549, ENSG00000124635, ENSG00000273802, ENSG00000277224, ENSG00000187837, ENSG00000197409, ENSG00000197238, ENSG00000275126, ENSG00000277157, ENSG00000184897, ENSG00000275713	5.0525	0.00110368
	GO:0022617~extracellular matrix disassembly	11	2.5522	9.91905e-06	ENSG00000100985, ENSG00000135862, ENSG00000115414, ENSG00000174705, ENSG00000166033, ENSG00000123342, ENSG00000172270, ENSG00000196611, ENSG00000116962, ENSG00000142798, ENSG00000157227	6.21591	0.00245911
	GO:0033627~cell adhesion mediated by integrin	6	1.39211	1.63243e-05	ENSG00000138448, ENSG00000109072, ENSG00000084636, ENSG00000168615, ENSG00000161638, ENSG00000137809	17.1785	0.00364024
	GO:0030199~collagen fibril organization	8	1.85615	2.7971e-05	ENSG00000139329, ENSG00000134013, ENSG00000145423, ENSG00000130635, ENSG00000204262, ENSG00000164692, ENSG00000054598, ENSG00000108821	8.8095	0.00566462
	GO:0044267~cellular protein metabolic process	12	2.78422	9.54144e-05	ENSG00000276966, ENSG00000141753, ENSG00000142192, ENSG00000141448, ENSG00000273542, ENSG00000196611, ENSG00000142798, ENSG00000115457, ENSG00000197409, ENSG00000275126, ENSG00000197238, ENSG00000277157	4.36742	0.017607
	GO:0002576~platelet degranulation	11	2.5522	0.00014072	ENSG00000130402, ENSG00000115414, ENSG00000100234, ENSG00000142192, ENSG00000106366, ENSG00000110799, ENSG00000163736, ENSG00000005961, ENSG00000196924, ENSG00000113140, ENSG00000035403	4.5865	0.0238939
	GO:0016477~cell migration	14	3.24826	0.000194893	ENSG00000138448, ENSG00000198915, ENSG00000130635, ENSG00000112655, ENSG00000198576, ENSG00000172725, ENSG00000135862, ENSG00000071051, ENSG00000118523, ENSG00000133639, ENSG00000101096, ENSG00000168615, ENSG00000054598, ENSG00000173517	3.49563	0.0306236
	GO:0006979~response to oxidative stress	11	2.5522	0.000242352	ENSG00000233276, ENSG00000112299, ENSG00000142192, ENSG00000095303, ENSG00000149273, ENSG00000130203, ENSG00000133639, ENSG00000100292, ENSG00000039650, ENSG00000157227, ENSG00000151012	4.29463	0.0354549
	GO:0045766~positive regulation of angiogenesis	11	2.5522	0.000347722	ENSG00000122691, ENSG00000106366, ENSG00000145423, ENSG00000141448, ENSG00000133639, ENSG00000100292, ENSG00000039537, ENSG00000143878, ENSG00000174059, ENSG00000148926, ENSG00000176170	4.10791	0.047399
	GO:0032200~telomere organization	6	1.39211	0.000348796	ENSG00000276966, ENSG00000273542, ENSG00000197409, ENSG00000275126, ENSG00000197238, ENSG00000277157	9.54362	0.044809
	GO:0045653~negative regulation of megakaryocyte differentiation	5	1.16009	0.000677167	ENSG00000276966, ENSG00000273542, ENSG00000275126, ENSG00000197238, ENSG00000277157	11.9295	0.0806353
	GO:0071230~cellular response to amino acid stimulus	7	1.62413	0.000725149	ENSG00000142156, ENSG00000084636, ENSG00000204262, ENSG00000187498, ENSG00000164692, ENSG00000149212, ENSG00000108821	6.39626	0.0817569
	GO:0006335~DNA replication-dependent nucleosome assembly	6	1.39211	0.000791012	ENSG00000276966, ENSG00000273542, ENSG00000197409, ENSG00000275126, ENSG00000197238, ENSG00000277157	8.05243	0.0845971
	GO:0030335~positive regulation of cell migration	13	3.01624	0.00126094	ENSG00000019549, ENSG00000130402, ENSG00000138448, ENSG00000168758, ENSG00000182871, ENSG00000185950, ENSG00000161638, ENSG00000142871, ENSG00000157227, ENSG00000136235, ENSG00000108821, ENSG00000091136, ENSG00000176170	3.03425	0.125607
	GO:0007219~Notch signaling pathway	10	2.32019	0.00144627	ENSG00000019549, ENSG00000128965, ENSG00000101752, ENSG00000142192, ENSG00000197530, ENSG00000074181, ENSG00000101384, ENSG00000054598, ENSG00000198719, ENSG00000245848	3.73446	0.136679
	GO:0000183~chromatin silencing at rDNA	6	1.39211	0.0015571	ENSG00000276966, ENSG00000273542, ENSG00000197409, ENSG00000275126, ENSG00000197238, ENSG00000277157	6.96426	0.140462
	GO:0030334~regulation of cell migration	8	1.85615	0.00163281	ENSG00000160789, ENSG00000181649, ENSG00000143878, ENSG00000196924, ENSG00000004399, ENSG00000101384, ENSG00000035403, ENSG00000154096	4.64284	0.141108
	GO:0030336~negative regulation of cell migration	9	2.08817	0.00164957	ENSG00000106366, ENSG00000164741, ENSG00000066056, ENSG00000145423, ENSG00000159167, ENSG00000143878, ENSG00000035403, ENSG00000164442, ENSG00000154096	4.0686	0.137161
	GO:0098609~cell-cell adhesion	16	3.7123	0.00175211	ENSG00000175866, ENSG00000074181, ENSG00000002834, ENSG00000172725, ENSG00000179889, ENSG00000140553, ENSG00000132002, ENSG00000136068, ENSG00000099992, ENSG00000172270, ENSG00000158769, ENSG00000148341, ENSG00000108518, ENSG00000197409, ENSG00000184897, ENSG00000133789	2.53557	0.139876
	GO:0034446~substrate adhesion-dependent cell spreading	6	1.39211	0.00175936	ENSG00000135862, ENSG00000115414, ENSG00000138448, ENSG00000197702, ENSG00000173517, ENSG00000091136	6.78099	0.135582
	GO:0001568~blood vessel development	6	1.39211	0.00175936	ENSG00000138448, ENSG00000101752, ENSG00000130635, ENSG00000164692, ENSG00000108821, ENSG00000176170	6.78099	0.135582
	GO:0016233~telomere capping	5	1.16009	0.00178789	ENSG00000276966, ENSG00000273542, ENSG00000275126, ENSG00000197238, ENSG00000277157	9.33615	0.133052
	GO:0030195~negative regulation of blood coagulation	4	0.928074	0.00233985	ENSG00000106366, ENSG00000109072, ENSG00000130203, ENSG00000174059	14.3154	0.165114
	GO:0022409~positive regulation of cell-cell adhesion	4	0.928074	0.00233985	ENSG00000182545, ENSG00000162849, ENSG00000145555, ENSG00000164442	14.3154	0.165114
	GO:0016337~single organismal cell-cell adhesion	9	2.08817	0.00243286	ENSG00000149564, ENSG00000164199, ENSG00000112299, ENSG00000139880, ENSG00000055163, ENSG00000179776, ENSG00000174059, ENSG00000168036, ENSG00000154096	3.8269	0.165888
	GO:0070527~platelet aggregation	6	1.39211	0.00248166	ENSG00000159176, ENSG00000005961, ENSG00000196924, ENSG00000101335, ENSG00000151012, ENSG00000035403	6.28482	0.163946
	GO:0001503~ossification	8	1.85615	0.00256069	ENSG00000100985, ENSG00000122691, ENSG00000118523, ENSG00000204262, ENSG00000159167, ENSG00000113140, ENSG00000054598, ENSG00000182197	4.29463	0.163892
	GO:0001558~regulation of cell growth	8	1.85615	0.00256069	ENSG00000072274, ENSG00000139182, ENSG00000166033, ENSG00000141753, ENSG00000118523, ENSG00000115457, ENSG00000163453, ENSG00000142871	4.29463	0.163892
	GO:0051290~protein heterotetramerization	6	1.39211	0.00276424	ENSG00000276966, ENSG00000273542, ENSG00000197409, ENSG00000275126, ENSG00000197238, ENSG00000277157	6.13518	0.170879
	GO:0006986~response to unfolded protein	6	1.39211	0.00276424	ENSG00000132002, ENSG00000128965, ENSG00000173110, ENSG00000126803, ENSG00000169271, ENSG00000120694	6.13518	0.170879
	GO:0006336~DNA replication-independent nucleosome assembly	5	1.16009	0.00285745	ENSG00000276966, ENSG00000273542, ENSG00000275126, ENSG00000197238, ENSG00000277157	8.2589	0.171402
	GO:0010952~positive regulation of peptidase activity	4	0.928074	0.00298976	ENSG00000115414, ENSG00000142192, ENSG00000077942, ENSG00000157227	13.2142	0.173965
	GO:1904837~beta-catenin-TCF complex assembly	6	1.39211	0.00306939	ENSG00000276966, ENSG00000273542, ENSG00000275126, ENSG00000197238, ENSG00000168036, ENSG00000277157	5.99251	0.173674
	GO:0034080~CENP-A containing nucleosome assembly	6	1.39211	0.00306939	ENSG00000276966, ENSG00000273542, ENSG00000151725, ENSG00000275126, ENSG00000197238, ENSG00000277157	5.99251	0.173674
	GO:0043434~response to peptide hormone	6	1.39211	0.0033981	ENSG00000172270, ENSG00000133639, ENSG00000118523, ENSG00000130522, ENSG00000113140, ENSG00000108821	5.85631	0.185777
	GO:0019731~antibacterial humoral response	6	1.39211	0.0033981	ENSG00000277224, ENSG00000142192, ENSG00000197903, ENSG00000124635, ENSG00000148926, ENSG00000273802	5.85631	0.185777
	GO:0070208~protein heterotrimerization	4	0.928074	0.00374011	ENSG00000142156, ENSG00000142173, ENSG00000164692, ENSG00000108821	12.2704	0.197715
	GO:0050885~neuromuscular process controlling balance	6	1.39211	0.00413019	ENSG00000161509, ENSG00000142192, ENSG00000116147, ENSG00000251322, ENSG00000188603, ENSG00000133026	5.60169	0.211069
	GO:0035050~embryonic heart tube development	4	0.928074	0.00459534	ENSG00000164736, ENSG00000203883, ENSG00000168036, ENSG00000054598	11.4523	0.226818
	GO:0007517~muscle organ development	8	1.85615	0.00465325	ENSG00000140553, ENSG00000122691, ENSG00000160789, ENSG00000183963, ENSG00000163359, ENSG00000196557, ENSG00000137809, ENSG00000140836	3.86034	0.224415
	GO:0001501~skeletal system development	10	2.32019	0.00472971	ENSG00000100985, ENSG00000174705, ENSG00000141753, ENSG00000162551, ENSG00000204262, ENSG00000160801, ENSG00000164692, ENSG00000054598, ENSG00000108821, ENSG00000182197	3.13477	0.222889
	GO:0008285~negative regulation of cell proliferation	19	4.40835	0.00533831	ENSG00000071242, ENSG00000171056, ENSG00000164741, ENSG00000153487, ENSG00000182871, ENSG00000163453, ENSG00000185324, ENSG00000168036, ENSG00000107816, ENSG00000071051, ENSG00000145423, ENSG00000133639, ENSG00000160801, ENSG00000106483, ENSG00000179776, ENSG00000136235, ENSG00000198719, ENSG00000148926, ENSG00000245848	2.06055	0.242769
	GO:0014002~astrocyte development	4	0.928074	0.00555938	ENSG00000134198, ENSG00000026025, ENSG00000198719, ENSG00000172037	10.7366	0.24652
	GO:0045814~negative regulation of gene expression, epigenetic	6	1.39211	0.00592065	ENSG00000276966, ENSG00000273542, ENSG00000197409, ENSG00000275126, ENSG00000197238, ENSG00000277157	5.15355	0.25532
	GO:0050873~brown fat cell differentiation	5	1.16009	0.00616172	ENSG00000169252, ENSG00000101493, ENSG00000109819, ENSG00000116741, ENSG00000245848	6.71036	0.259308
	GO:0048010~vascular endothelial growth factor receptor signaling pathway	7	1.62413	0.00650183	ENSG00000175866, ENSG00000138448, ENSG00000071051, ENSG00000055163, ENSG00000037280, ENSG00000054598, ENSG00000129946	4.17533	0.266592
	GO:0006954~inflammatory response	18	4.17633	0.00769374	ENSG00000169129, ENSG00000150782, ENSG00000141753, ENSG00000173530, ENSG00000007908, ENSG00000095303, ENSG00000173391, ENSG00000130768, ENSG00000139193, ENSG00000112299, ENSG00000163734, ENSG00000163735, ENSG00000158769, ENSG00000134198, ENSG00000163736, ENSG00000275385, ENSG00000163221, ENSG00000176170	2.03967	0.30195
	GO:0001935~endothelial cell proliferation	4	0.928074	0.00782743	ENSG00000134013, ENSG00000100292, ENSG00000157227, ENSG00000174059	9.54362	0.301116
	GO:0007229~integrin-mediated signaling pathway	8	1.85615	0.00826522	ENSG00000138448, ENSG00000084636, ENSG00000077942, ENSG00000005961, ENSG00000118523, ENSG00000168615, ENSG00000161638, ENSG00000137809	3.47041	0.309835
	GO:0009409~response to cold	5	1.16009	0.0093871	ENSG00000169252, ENSG00000101493, ENSG00000109819, ENSG00000126803, ENSG00000148926	5.96476	0.338426
	GO:0048469~cell maturation	5	1.16009	0.0093871	ENSG00000203883, ENSG00000160801, ENSG00000115738, ENSG00000168036, ENSG00000245848	5.96476	0.338426
	GO:0006352~DNA-templated transcription, initiation	5	1.16009	0.0093871	ENSG00000276966, ENSG00000273542, ENSG00000275126, ENSG00000197238, ENSG00000277157	5.96476	0.338426
	GO:0045665~negative regulation of neuron differentiation	6	1.39211	0.00953679	ENSG00000101752, ENSG00000142192, ENSG00000115738, ENSG00000074181, ENSG00000101384, ENSG00000198719	4.60139	0.337465
	GO:0045597~positive regulation of cell differentiation	5	1.16009	0.0103362	ENSG00000164736, ENSG00000118523, ENSG00000130522, ENSG00000102878, ENSG00000142871	5.80355	0.35464
	GO:0001649~osteoblast differentiation	8	1.85615	0.0106971	ENSG00000019549, ENSG00000122691, ENSG00000142156, ENSG00000162551, ENSG00000142871, ENSG00000136235, ENSG00000108821, ENSG00000137809	3.30356	0.359128
	GO:0010811~positive regulation of cell-substrate adhesion	5	1.16009	0.0113452	ENSG00000109072, ENSG00000116962, ENSG00000091986, ENSG00000161638, ENSG00000142871	5.65083	0.370895
	GO:0001701~in utero embryonic development	11	2.5522	0.0122034	ENSG00000122691, ENSG00000101752, ENSG00000066056, ENSG00000141448, ENSG00000203883, ENSG00000039537, ENSG00000138834, ENSG00000107372, ENSG00000168036, ENSG00000054598, ENSG00000133026	2.52625	0.387265
	GO:0045669~positive regulation of osteoblast differentiation	6	1.39211	0.012652	ENSG00000145423, ENSG00000130522, ENSG00000142871, ENSG00000168036, ENSG00000101384, ENSG00000245848	4.29463	0.392884
	GO:0001947~heart looping	6	1.39211	0.0135266	ENSG00000164736, ENSG00000101752, ENSG00000203883, ENSG00000133816, ENSG00000198719, ENSG00000164442	4.22423	0.408186
	GO:1901215~negative regulation of neuron death	5	1.16009	0.0135483	ENSG00000109819, ENSG00000130203, ENSG00000136235, ENSG00000174059, ENSG00000168036	5.36829	0.403398
	GO:0034113~heterotypic cell-cell adhesion	4	0.928074	0.0137956	ENSG00000138448, ENSG00000182545, ENSG00000197702, ENSG00000161638	7.80842	0.403832
	GO:0045815~positive regulation of gene expression, epigenetic	6	1.39211	0.0144409	ENSG00000276966, ENSG00000273542, ENSG00000197409, ENSG00000275126, ENSG00000197238, ENSG00000277157	4.15609	0.412997
	GO:0032496~response to lipopolysaccharide	10	2.32019	0.0145503	ENSG00000139193, ENSG00000173530, ENSG00000163734, ENSG00000163735, ENSG00000162551, ENSG00000007908, ENSG00000163736, ENSG00000130522, ENSG00000113140, ENSG00000148926	2.61868	0.410294
	GO:0009611~response to wounding	6	1.39211	0.0153959	ENSG00000115414, ENSG00000161509, ENSG00000110799, ENSG00000118523, ENSG00000133800, ENSG00000148926	4.09012	0.423159
	GO:0007566~embryo implantation	5	1.16009	0.0160058	ENSG00000100985, ENSG00000172270, ENSG00000077942, ENSG00000159167, ENSG00000163453	5.11265	0.430628
	GO:0008360~regulation of cell shape	9	2.08817	0.0165874	ENSG00000175866, ENSG00000115414, ENSG00000164741, ENSG00000166947, ENSG00000197702, ENSG00000268861, ENSG00000163554, ENSG00000145555, ENSG00000133026	2.76083	0.437226
	GO:0035767~endothelial cell chemotaxis	3	0.696056	0.0173865	ENSG00000123358, ENSG00000143545, ENSG00000172725	14.3154	0.447711
	GO:0035988~chondrocyte proliferation	3	0.696056	0.0173865	ENSG00000118523, ENSG00000159167, ENSG00000157227	14.3154	0.447711
	GO:0006012~galactose metabolic process	3	0.696056	0.0173865	ENSG00000109819, ENSG00000108479, ENSG00000102100	14.3154	0.447711
	GO:0008217~regulation of blood pressure	6	1.39211	0.0174303	ENSG00000095303, ENSG00000107796, ENSG00000100292, ENSG00000164692, ENSG00000174059, ENSG00000198719	3.96427	0.443622
	GO:0006879~cellular iron ion homeostasis	5	1.16009	0.018726	ENSG00000072274, ENSG00000110169, ENSG00000100292, ENSG00000087086, ENSG00000089472	4.88026	0.462614
	GO:0002227~innate immune response in mucosa	4	0.928074	0.0195778	ENSG00000277224, ENSG00000197903, ENSG00000124635, ENSG00000273802	6.87141	0.472788
	GO:0060612~adipose tissue development	4	0.928074	0.0195778	ENSG00000174705, ENSG00000101493, ENSG00000109819, ENSG00000115738	6.87141	0.472788
	GO:0006342~chromatin silencing	5	1.16009	0.020187	ENSG00000196787, ENSG00000274997, ENSG00000164032, ENSG00000276903, ENSG00000124523	4.77181	0.478395
	GO:0045944~positive regulation of transcription from RNA polymerase II promoter	34	7.88863	0.0210964	ENSG00000141448, ENSG00000203883, ENSG00000163623, ENSG00000168036, ENSG00000221978, ENSG00000177732, ENSG00000139329, ENSG00000142192, ENSG00000109819, ENSG00000153234, ENSG00000130522, ENSG00000101096, ENSG00000142871, ENSG00000101384, ENSG00000054598, ENSG00000245848, ENSG00000120694, ENSG00000164442, ENSG00000164736, ENSG00000169252, ENSG00000123358, ENSG00000150782, ENSG00000122691, ENSG0000…	1.48845	0.48875
	GO:0003151~outflow tract morphogenesis	5	1.16009	0.0217162	ENSG00000164736, ENSG00000145423, ENSG00000203883, ENSG00000004399, ENSG00000164442	4.66808	0.494005
	GO:0030900~forebrain development	5	1.16009	0.0217162	ENSG00000142192, ENSG00000164741, ENSG00000109819, ENSG00000074181, ENSG00000138834	4.66808	0.494005
	GO:0051591~response to cAMP	5	1.16009	0.0217162	ENSG00000123342, ENSG00000172270, ENSG00000130522, ENSG00000113140, ENSG00000108821	4.66808	0.494005
	GO:0030308~negative regulation of cell growth	8	1.85615	0.0228487	ENSG00000164736, ENSG00000179833, ENSG00000164935, ENSG00000197380, ENSG00000145423, ENSG00000153487, ENSG00000133639, ENSG00000185340	2.83942	0.507049
	GO:0045600~positive regulation of fat cell differentiation	5	1.16009	0.0233144	ENSG00000019549, ENSG00000174705, ENSG00000145423, ENSG00000115738, ENSG00000245848	4.56875	0.509425
	GO:0043065~positive regulation of apoptotic process	14	3.24826	0.0235801	ENSG00000071242, ENSG00000123358, ENSG00000100292, ENSG00000240694, ENSG00000143878, ENSG00000268861, ENSG00000168036, ENSG00000126217, ENSG00000099860, ENSG00000106144, ENSG00000145423, ENSG00000130222, ENSG00000106483, ENSG00000148926	2.00416	0.508742
	GO:0002523~leukocyte migration involved in inflammatory response	3	0.696056	0.0257623	ENSG00000007908, ENSG00000163736, ENSG00000166086	11.7126	0.535689
	GO:0009314~response to radiation	4	0.928074	0.026502	ENSG00000158769, ENSG00000171401, ENSG00000130522, ENSG00000039650	6.13518	0.541262
	GO:0001569~patterning of blood vessels	4	0.928074	0.026502	ENSG00000145423, ENSG00000187498, ENSG00000004399, ENSG00000168036	6.13518	0.541262
	GO:0006898~receptor-mediated endocytosis	10	2.32019	0.0299904	ENSG00000134013, ENSG00000169252, ENSG00000109072, ENSG00000110169, ENSG00000130203, ENSG00000173391, ENSG00000188603, ENSG00000113140, ENSG00000205403, ENSG00000120694	2.30894	0.581927
	GO:0001944~vasculature development	3	0.696056	0.0304467	ENSG00000203883, ENSG00000037280, ENSG00000107372	10.7366	0.582874
	GO:0051017~actin filament bundle assembly	4	0.928074	0.0317523	ENSG00000130402, ENSG00000175866, ENSG00000172725, ENSG00000133789	5.72617	0.593863
	GO:0055072~iron ion homeostasis	4	0.928074	0.0317523	ENSG00000166947, ENSG00000147454, ENSG00000100292, ENSG00000087086	5.72617	0.593863
	GO:0007411~axon guidance	9	2.08817	0.032418	ENSG00000159674, ENSG00000116147, ENSG00000090776, ENSG00000138834, ENSG00000162849, ENSG00000163554, ENSG00000182197, ENSG00000172037, ENSG00000133026	2.43092	0.597036
	GO:0001843~neural tube closure	6	1.39211	0.033373	ENSG00000122691, ENSG00000164741, ENSG00000168758, ENSG00000108518, ENSG00000148926, ENSG00000164442	3.34646	0.603361
	GO:0007420~brain development	10	2.32019	0.0337007	ENSG00000168209, ENSG00000139193, ENSG00000106144, ENSG00000134198, ENSG00000185950, ENSG00000187498, ENSG00000151012, ENSG00000054598, ENSG00000176170, ENSG00000140836	2.26033	0.602561
	GO:0045765~regulation of angiogenesis	4	0.928074	0.0345661	ENSG00000100292, ENSG00000136235, ENSG00000004399, ENSG00000168036	5.54146	0.607633
	GO:0007009~plasma membrane organization	3	0.696056	0.0354389	ENSG00000175866, ENSG00000132613, ENSG00000163554	9.91068	0.61261
	GO:0003016~respiratory system process	3	0.696056	0.0354389	ENSG00000037280, ENSG00000105649, ENSG00000107372	9.91068	0.61261
	GO:1900025~negative regulation of substrate adhesion-dependent cell spreading	3	0.696056	0.0354389	ENSG00000130402, ENSG00000077942, ENSG00000110880	9.91068	0.61261
	GO:0001764~neuron migration	7	1.62413	0.0356789	ENSG00000168209, ENSG00000122691, ENSG00000134369, ENSG00000153234, ENSG00000163623, ENSG00000168036, ENSG00000133026	2.86309	0.610839
	GO:0090090~negative regulation of canonical Wnt signaling pathway	9	2.08817	0.0367385	ENSG00000164736, ENSG00000019549, ENSG00000141753, ENSG00000197380, ENSG00000145423, ENSG00000130203, ENSG00000106483, ENSG00000115457, ENSG00000107816	2.37127	0.617545
	GO:0007018~microtubule-based movement	6	1.39211	0.0401997	ENSG00000117245, ENSG00000126214, ENSG00000116852, ENSG00000162849, ENSG00000161203, ENSG00000131966	3.18121	0.647111
	GO:0043410~positive regulation of MAPK cascade	6	1.39211	0.0401997	ENSG00000139193, ENSG00000169252, ENSG00000141753, ENSG00000037280, ENSG00000168036, ENSG00000185324	3.18121	0.647111
	GO:1902042~negative regulation of extrinsic apoptotic signaling pathway via death domain receptors	4	0.928074	0.0405664	ENSG00000233276, ENSG00000106366, ENSG00000145423, ENSG00000100292	5.20561	0.646366
	GO:0001570~vasculogenesis	5	1.16009	0.0408834	ENSG00000164736, ENSG00000066056, ENSG00000203883, ENSG00000148926, ENSG00000164442	3.83449	0.64518
	GO:0010628~positive regulation of gene expression	12	2.78422	0.0429555	ENSG00000071242, ENSG00000115414, ENSG00000122691, ENSG00000149273, ENSG00000077942, ENSG00000107796, ENSG00000118523, ENSG00000026025, ENSG00000106483, ENSG00000115738, ENSG00000174059, ENSG00000164442	1.96701	0.659674
	GO:0001837~epithelial to mesenchymal transition	4	0.928074	0.0437506	ENSG00000019549, ENSG00000134013, ENSG00000196154, ENSG00000168036	5.0525	0.662543
	GO:0007601~visual perception	10	2.32019	0.0455063	ENSG00000139329, ENSG00000158158, ENSG00000164199, ENSG00000100234, ENSG00000182871, ENSG00000102878, ENSG00000065154, ENSG00000244752, ENSG00000108821, ENSG00000172037	2.13663	0.673323
	GO:0001554~luteolysis	2	0.464037	0.0459126	ENSG00000106144, ENSG00000123342	42.9463	0.67274
	GO:1904237~positive regulation of substrate-dependent cell migration, cell attachment to substrate	2	0.464037	0.0459126	ENSG00000115414, ENSG00000077942	42.9463	0.67274
	GO:1903225~negative regulation of endodermal cell differentiation	2	0.464037	0.0459126	ENSG00000130635, ENSG00000204262	42.9463	0.67274
	GO:0072070~loop of Henle development	2	0.464037	0.0459126	ENSG00000101384, ENSG00000198719	42.9463	0.67274
	GO:0071874~cellular response to norepinephrine stimulus	2	0.464037	0.0459126	ENSG00000105290, ENSG00000142192	42.9463	0.67274
	GO:0007493~endodermal cell fate determination	2	0.464037	0.0459126	ENSG00000164736, ENSG00000141448	42.9463	0.67274
	GO:1902463~protein localization to cell leading edge	2	0.464037	0.0459126	ENSG00000143545, ENSG00000172725	42.9463	0.67274
	GO:0048866~stem cell fate specification	2	0.464037	0.0459126	ENSG00000164736, ENSG00000203883	42.9463	0.67274
	GO:0050830~defense response to Gram-positive bacterium	6	1.39211	0.047815	ENSG00000277224, ENSG00000142192, ENSG00000197903, ENSG00000124635, ENSG00000148926, ENSG00000273802	3.0315	0.684052
	GO:0007165~signal transduction	37	8.58469	0.0479049	ENSG00000071242, ENSG00000164741, ENSG00000141753, ENSG00000066056, ENSG00000168124, ENSG00000168539, ENSG00000185950, ENSG00000113140, ENSG00000164949, ENSG00000110880, ENSG00000187244, ENSG00000136068, ENSG00000161835, ENSG00000149260, ENSG00000154217, ENSG00000153234, ENSG00000275385, ENSG00000115457, ENSG00000145555, ENSG00000148926, ENSG00000176170, ENSG00000042832, ENSG00000166592, ENSG0000…	1.36866	0.680939
	GO:0006886~intracellular protein transport	11	2.5522	0.0497318	ENSG00000116729, ENSG00000103723, ENSG00000124222, ENSG00000126214, ENSG00000167291, ENSG00000099992, ENSG00000185825, ENSG00000143878, ENSG00000106089, ENSG00000161203, ENSG00000151458	2.00173	0.691129
	GO:0048661~positive regulation of smooth muscle cell proliferation	5	1.16009	0.0505606	ENSG00000150782, ENSG00000109819, ENSG00000100292, ENSG00000115738, ENSG00000074181	3.57886	0.69356
	GO:0042102~positive regulation of T cell proliferation	5	1.16009	0.0505606	ENSG00000072274, ENSG00000071051, ENSG00000095059, ENSG00000090776, ENSG00000163554	3.57886	0.69356
	GO:0043433~negative regulation of sequence-specific DNA binding transcription factor activity	5	1.16009	0.0505606	ENSG00000122691, ENSG00000100292, ENSG00000106483, ENSG00000115738, ENSG00000196924	3.57886	0.69356
	GO:0007220~Notch receptor processing	3	0.696056	0.0520972	ENSG00000074181, ENSG00000101384, ENSG00000198719	8.05243	0.701008
	GO:0051895~negative regulation of focal adhesion assembly	3	0.696056	0.0520972	ENSG00000164741, ENSG00000157227, ENSG00000110880	8.05243	0.701008
	GO:0008104~protein localization	5	1.16009	0.0531595	ENSG00000161509, ENSG00000161835, ENSG00000110651, ENSG00000138834, ENSG00000162849	3.52019	0.704862
	GO:0016525~negative regulation of angiogenesis	5	1.16009	0.0558297	ENSG00000066056, ENSG00000134871, ENSG00000113140, ENSG00000186340, ENSG00000054598	3.46341	0.719364
	GO:0008625~extrinsic apoptotic signaling pathway via death domain receptors	4	0.928074	0.0576802	ENSG00000139193, ENSG00000166681, ENSG00000173530, ENSG00000160570	4.52066	0.727797
	GO:0031589~cell-substrate adhesion	3	0.696056	0.0581588	ENSG00000138448, ENSG00000110799, ENSG00000161638	7.57876	0.727357
	GO:0042789~mRNA transcription from RNA polymerase II promoter	3	0.696056	0.0581588	ENSG00000164736, ENSG00000203883, ENSG00000196924	7.57876	0.727357
	GO:0006303~double-strand break repair via nonhomologous end joining	5	1.16009	0.058571	ENSG00000276966, ENSG00000273542, ENSG00000275126, ENSG00000197238, ENSG00000277157	3.40844	0.726513
	GO:0042632~cholesterol homeostasis	5	1.16009	0.0613829	ENSG00000150782, ENSG00000107331, ENSG00000130203, ENSG00000166743, ENSG00000116337	3.35518	0.740188
	GO:0030890~positive regulation of B cell proliferation	4	0.928074	0.0614522	ENSG00000072274, ENSG00000110651, ENSG00000101096, ENSG00000185950	4.40475	0.737273
	GO:0007264~small GTPase mediated signal transduction	11	2.5522	0.0617985	ENSG00000140983, ENSG00000166592, ENSG00000143545, ENSG00000198915, ENSG00000122035, ENSG00000100292, ENSG00000105649, ENSG00000268861, ENSG00000164949, ENSG00000168461, ENSG00000130158	1.92036	0.736012
	GO:0007179~transforming growth factor beta receptor signaling pathway	6	1.39211	0.063061	ENSG00000158769, ENSG00000179776, ENSG00000168615, ENSG00000268861, ENSG00000164692, ENSG00000164442	2.80085	0.740078
	GO:0007507~heart development	9	2.08817	0.0641215	ENSG00000071242, ENSG00000169126, ENSG00000174705, ENSG00000184060, ENSG00000133816, ENSG00000113140, ENSG00000054598, ENSG00000148926, ENSG00000164442	2.11211	0.742883
	GO:0046330~positive regulation of JNK cascade	5	1.16009	0.064265	ENSG00000099860, ENSG00000139193, ENSG00000130222, ENSG00000118523, ENSG00000037280	3.30356	0.740498
	GO:0043627~response to estrogen	5	1.16009	0.064265	ENSG00000141448, ENSG00000100292, ENSG00000115457, ENSG00000157227, ENSG00000164442	3.30356	0.740498
	GO:0051384~response to glucocorticoid	5	1.16009	0.064265	ENSG00000162551, ENSG00000115457, ENSG00000168615, ENSG00000113140, ENSG00000148926	3.30356	0.740498
	GO:0001709~cell fate determination	3	0.696056	0.0644502	ENSG00000117425, ENSG00000101384, ENSG00000198719	7.15772	0.738369
	GO:0016192~vesicle-mediated transport	8	1.85615	0.0644837	ENSG00000117245, ENSG00000139190, ENSG00000103723, ENSG00000071051, ENSG00000124222, ENSG00000138834, ENSG00000106089, ENSG00000161203	2.26033	0.735407
	GO:0043280~positive regulation of cysteine-type endopeptidase activity involved in apoptotic process	4	0.928074	0.0653363	ENSG00000171056, ENSG00000118523, ENSG00000185825, ENSG00000142871	4.29463	0.737058
	GO:0007596~blood coagulation	9	2.08817	0.065752	ENSG00000110799, ENSG00000141448, ENSG00000105825, ENSG00000080618, ENSG00000198517, ENSG00000164692, ENSG00000197409, ENSG00000108821, ENSG00000130158	2.10063	0.736268
	GO:0048592~eye morphogenesis	2	0.464037	0.0680743	ENSG00000130635, ENSG00000204262	28.6309	0.745787
	GO:2001202~negative regulation of transforming growth factor-beta secretion	2	0.464037	0.0680743	ENSG00000115414, ENSG00000077942	28.6309	0.745787
	GO:2000035~regulation of stem cell division	2	0.464037	0.0680743	ENSG00000164736, ENSG00000145423	28.6309	0.745787
	GO:0061031~endodermal digestive tract morphogenesis	2	0.464037	0.0680743	ENSG00000164736, ENSG00000115738	28.6309	0.745787
	GO:0034241~positive regulation of macrophage fusion	2	0.464037	0.0680743	ENSG00000164935, ENSG00000168615	28.6309	0.745787
	GO:0007176~regulation of epidermal growth factor-activated receptor activity	2	0.464037	0.0680743	ENSG00000071051, ENSG00000142192	28.6309	0.745787
	GO:0050767~regulation of neurogenesis	3	0.696056	0.0709576	ENSG00000116147, ENSG00000168036, ENSG00000198719	6.78099	0.757669
	GO:0071456~cellular response to hypoxia	6	1.39211	0.0728673	ENSG00000122691, ENSG00000160789, ENSG00000109819, ENSG00000141448, ENSG00000100292, ENSG00000159167	2.68414	0.764166
	GO:0009749~response to glucose	5	1.16009	0.0733277	ENSG00000141959, ENSG00000142173, ENSG00000118523, ENSG00000185950, ENSG00000182759	3.15782	0.763495
	GO:0060348~bone development	4	0.928074	0.0734323	ENSG00000174705, ENSG00000183018, ENSG00000159167, ENSG00000113140	4.09012	0.761119
	GO:0030154~cell differentiation	17	3.94432	0.0738353	ENSG00000123342, ENSG00000143878, ENSG00000229549, ENSG00000160360, ENSG00000140553, ENSG00000099860, ENSG00000174705, ENSG00000136068, ENSG00000185272, ENSG00000130222, ENSG00000108423, ENSG00000141577, ENSG00000118523, ENSG00000106483, ENSG00000198719, ENSG00000173894, ENSG00000164442	1.58027	0.760202
	GO:0043154~negative regulation of cysteine-type endopeptidase activity involved in apoptotic process	5	1.16009	0.0764854	ENSG00000139193, ENSG00000166681, ENSG00000123358, ENSG00000233276, ENSG00000145423	3.11205	0.769858
	GO:0000122~negative regulation of transcription from RNA polymerase II promoter	24	5.56845	0.0764907	ENSG00000164736, ENSG00000122691, ENSG00000141448, ENSG00000125812, ENSG00000141582, ENSG00000203883, ENSG00000163623, ENSG00000074181, ENSG00000171604, ENSG00000168036, ENSG00000140836, ENSG00000019549, ENSG00000153234, ENSG00000130522, ENSG00000101096, ENSG00000102878, ENSG00000115738, ENSG00000171940, ENSG00000187837, ENSG00000115942, ENSG00000173894, ENSG00000143614, ENSG00000164442, ENSG0000…	1.43154	0.767095
	GO:0031623~receptor internalization	4	0.928074	0.0776398	ENSG00000072274, ENSG00000110651, ENSG00000168461, ENSG00000148926	3.995	0.769589
	GO:0046697~decidualization	3	0.696056	0.0776676	ENSG00000172270, ENSG00000159167, ENSG00000164442	6.44194	0.766972
	GO:0008284~positive regulation of cell proliferation	17	3.94432	0.0779374	ENSG00000182199, ENSG00000138448, ENSG00000095059, ENSG00000168539, ENSG00000182871, ENSG00000185950, ENSG00000115414, ENSG00000145423, ENSG00000163735, ENSG00000110651, ENSG00000141577, ENSG00000118523, ENSG00000160801, ENSG00000037280, ENSG00000102878, ENSG00000198719, ENSG00000148926	1.56671	0.76547
	GO:0043123~positive regulation of I-kappaB kinase/NF-kappaB signaling	8	1.85615	0.081929	ENSG00000116729, ENSG00000197530, ENSG00000100292, ENSG00000196154, ENSG00000196924, ENSG00000168036, ENSG00000171604, ENSG00000163221	2.13398	0.78032
	GO:0030036~actin cytoskeleton organization	7	1.62413	0.0827063	ENSG00000136068, ENSG00000164741, ENSG00000108518, ENSG00000268861, ENSG00000110880, ENSG00000163545, ENSG00000172725	2.31249	0.780971
	GO:0048844~artery morphogenesis	3	0.696056	0.0845674	ENSG00000130203, ENSG00000074181, ENSG00000054598	6.13518	0.786076
	GO:0007492~endoderm development	3	0.696056	0.0845674	ENSG00000135862, ENSG00000198576, ENSG00000182197	6.13518	0.786076
	GO:0032870~cellular response to hormone stimulus	4	0.928074	0.0863622	ENSG00000130522, ENSG00000115457, ENSG00000163453, ENSG00000196557	3.81745	0.790737
	GO:0071363~cellular response to growth factor stimulus	4	0.928074	0.0863622	ENSG00000122691, ENSG00000108518, ENSG00000113140, ENSG00000168036	3.81745	0.790737
	GO:0072006~nephron development	2	0.464037	0.0897224	ENSG00000101384, ENSG00000198719	21.4731	0.801199
	GO:0042662~negative regulation of mesodermal cell fate specification	2	0.464037	0.0897224	ENSG00000164736, ENSG00000145423	21.4731	0.801199
	GO:0033631~cell-cell adhesion mediated by integrin	2	0.464037	0.0897224	ENSG00000168615, ENSG00000161638	21.4731	0.801199
	GO:0097113~AMPA glutamate receptor clustering	2	0.464037	0.0897224	ENSG00000130203, ENSG00000251322	21.4731	0.801199
	GO:2000969~positive regulation of alpha-amino-3-hydroxy-5-methyl-4-isoxazole propionate selective glutamate receptor activity	2	0.464037	0.0897224	ENSG00000198576, ENSG00000251322	21.4731	0.801199
	GO:0032232~negative regulation of actin filament bundle assembly	2	0.464037	0.0897224	ENSG00000108518, ENSG00000251322	21.4731	0.801199
	GO:0060214~endocardium formation	2	0.464037	0.0897224	ENSG00000164736, ENSG00000203883	21.4731	0.801199
	GO:0007568~aging	8	1.85615	0.090476	ENSG00000134013, ENSG00000106144, ENSG00000109819, ENSG00000118523, ENSG00000160801, ENSG00000130522, ENSG00000115457, ENSG00000148926	2.08224	0.801555
	GO:0034394~protein localization to cell surface	3	0.696056	0.0916446	ENSG00000196924, ENSG00000168036, ENSG00000035403	5.85631	0.803433
	GO:0045453~bone resorption	3	0.696056	0.0916446	ENSG00000169252, ENSG00000160801, ENSG00000168036	5.85631	0.803433
	GO:0031532~actin cytoskeleton reorganization	4	0.928074	0.0954786	ENSG00000171219, ENSG00000197702, ENSG00000112655, ENSG00000196924	3.655	0.814661
	GO:0042493~response to drug	12	2.78422	0.0986935	ENSG00000145423, ENSG00000109819, ENSG00000141448, ENSG00000107331, ENSG00000182871, ENSG00000080618, ENSG00000101096, ENSG00000130522, ENSG00000115457, ENSG00000163623, ENSG00000168036, ENSG00000108821	1.69525	0.823132
	GO:0035924~cellular response to vascular endothelial growth factor stimulus	3	0.696056	0.0988873	ENSG00000123358, ENSG00000180447, ENSG00000037280	5.60169	0.821484
	GO:0045662~negative regulation of myoblast differentiation	3	0.696056	0.0988873	ENSG00000150782, ENSG00000198719, ENSG00000140836	5.60169	0.821484
	GO:0030316~osteoclast differentiation	3	0.696056	0.0988873	ENSG00000072274, ENSG00000164935, ENSG00000168036	5.60169	0.821484
