# Supplementary material for: Molecular profiling of tissue biopsies reveals unique signatures associated with streptococcal necrotizing soft tissue infections
Source: Nat Commun. 2019 Aug 26;10:3846. doi: 10.1038/s41467-019-11722-8 (PMC6710258; doi:10.1038/s41467-019-11722-8)
Supplement: Supplementary file 9 — Supplementary data 6 [file 41467_2019_11722_MOESM9_ESM.xlsx]

## Sheet: Supplementary Data 6
	Supplementary Data 6: Virulence factor InterPro domain database.
	groupID	InterproID	Description	Type	Classification	Detailed classification
	ATOPO_0893	IPR002988	Protein G-related albumin-binding (GA) module	Domain	Adhesin	Albumin
	FINEG_1679	IPR002988	Protein G-related albumin-binding (GA) module	Domain	Adhesin	Albumin
	FINEG_1698	IPR002988	Protein G-related albumin-binding (GA) module	Domain	Adhesin	Albumin
	GARDN_0229	IPR002988	Protein G-related albumin-binding (GA) module	Domain	Adhesin	Albumin
	GARDN_0476	IPR002988	Protein G-related albumin-binding (GA) module	Domain	Adhesin	Albumin
	GARDN_1069	IPR002988	Protein G-related albumin-binding (GA) module	Domain	Adhesin	Albumin
	GEMEL_0107	IPR002988	Protein G-related albumin-binding (GA) module	Domain	Adhesin	Albumin
	STAPH_0381	IPR003132	Protein A, Ig-binding domain	Domain	Adhesin	Albumin
	STAPH_0743	IPR003132	Protein A, Ig-binding domain	Domain	Adhesin	Albumin
	STAPH_1451	IPR002988	Protein G-related albumin-binding (GA) module	Domain	Adhesin	Albumin
	STAPH_1901	IPR002988	Protein G-related albumin-binding (GA) module	Domain	Adhesin	Albumin
	STAPH_2005	IPR002988	Protein G-related albumin-binding (GA) module	Domain	Adhesin	Albumin
	STREP_0764	IPR002988	Protein G-related albumin-binding (GA) module	Domain	Adhesin	Albumin
	STREP_4245	IPR000724	IgG-binding B	Domain	Adhesin	Albumin
	STREP_6413	IPR000724	IgG-binding B	Domain	Adhesin	Albumin
	ALLOP_0913	IPR021255	Putative auto-transporter adhesin, head GIN domain	Domain	Adhesin	Autotransporter
	ANAER_3600	IPR008635	Coiled stalk of trimeric autotransporter adhesin	Domain	Adhesin	Autotransporter
	ANAER_3600	IPR008640	Head domain of trimeric autotransporter adhesin	Repeat	Adhesin	Autotransporter
	BACTE_0043	IPR021255	Putative auto-transporter adhesin, head GIN domain	Domain	Adhesin	Autotransporter
	BACTE_1937	IPR021255	Putative auto-transporter adhesin, head GIN domain	Domain	Adhesin	Autotransporter
	BACTE_1939	IPR021255	Putative auto-transporter adhesin, head GIN domain	Domain	Adhesin	Autotransporter
	BACTE_3961	IPR021255	Putative auto-transporter adhesin, head GIN domain	Domain	Adhesin	Autotransporter
	BACTE_5307	IPR021255	Putative auto-transporter adhesin, head GIN domain	Domain	Adhesin	Autotransporter
	BACTE_8178	IPR021255	Putative auto-transporter adhesin, head GIN domain	Domain	Adhesin	Autotransporter
	BACTE_8457	IPR021255	Putative auto-transporter adhesin, head GIN domain	Domain	Adhesin	Autotransporter
	BACTE_8494	IPR021255	Putative auto-transporter adhesin, head GIN domain	Domain	Adhesin	Autotransporter
	BURKH_0162	IPR005594	YadA-like, C-terminal	Domain	Adhesin	Autotransporter
	BURKH_0162	IPR008635	Coiled stalk of trimeric autotransporter adhesin	Domain	Adhesin	Autotransporter
	BURKH_0162	IPR008640	Head domain of trimeric autotransporter adhesin	Repeat	Adhesin	Autotransporter
	BURKH_0285	IPR005594	YadA-like, C-terminal	Domain	Adhesin	Autotransporter
	BURKH_0285	IPR008635	Coiled stalk of trimeric autotransporter adhesin	Domain	Adhesin	Autotransporter
	BURKH_0285	IPR008640	Head domain of trimeric autotransporter adhesin	Repeat	Adhesin	Autotransporter
	BURKH_0356	IPR005594	YadA-like, C-terminal	Domain	Adhesin	Autotransporter
	BURKH_0356	IPR008635	Coiled stalk of trimeric autotransporter adhesin	Domain	Adhesin	Autotransporter
	BURKH_0356	IPR008640	Head domain of trimeric autotransporter adhesin	Repeat	Adhesin	Autotransporter
	CAMPY_0929	IPR005594	YadA-like, C-terminal	Domain	Adhesin	Autotransporter
	CAMPY_0929	IPR008635	Coiled stalk of trimeric autotransporter adhesin	Domain	Adhesin	Autotransporter
	CAMPY_0929	IPR008640	Head domain of trimeric autotransporter adhesin	Repeat	Adhesin	Autotransporter
	CITRO_0649	IPR008635	Coiled stalk of trimeric autotransporter adhesin	Domain	Adhesin	Autotransporter
	CITRO_0649	IPR008640	Head domain of trimeric autotransporter adhesin	Repeat	Adhesin	Autotransporter
	DIALI_0443	IPR005594	YadA-like, C-terminal	Domain	Adhesin	Autotransporter
	DIALI_0443	IPR008635	Coiled stalk of trimeric autotransporter adhesin	Domain	Adhesin	Autotransporter
	DIALI_0443	IPR008640	Head domain of trimeric autotransporter adhesin	Repeat	Adhesin	Autotransporter
	DIALI_0605	IPR005594	YadA-like, C-terminal	Domain	Adhesin	Autotransporter
	DIALI_0605	IPR008640	Head domain of trimeric autotransporter adhesin	Repeat	Adhesin	Autotransporter
	DIALI_0617	IPR008635	Coiled stalk of trimeric autotransporter adhesin	Domain	Adhesin	Autotransporter
	DIALI_0617	IPR008640	Head domain of trimeric autotransporter adhesin	Repeat	Adhesin	Autotransporter
	DIALI_0643	IPR005594	YadA-like, C-terminal	Domain	Adhesin	Autotransporter
	DIALI_0776	IPR005594	YadA-like, C-terminal	Domain	Adhesin	Autotransporter
	DIALI_0776	IPR008635	Coiled stalk of trimeric autotransporter adhesin	Domain	Adhesin	Autotransporter
	DIALI_0776	IPR008640	Head domain of trimeric autotransporter adhesin	Repeat	Adhesin	Autotransporter
	DIALI_0786	IPR005594	YadA-like, C-terminal	Domain	Adhesin	Autotransporter
	DIALI_0786	IPR008635	Coiled stalk of trimeric autotransporter adhesin	Domain	Adhesin	Autotransporter
	DIALI_0786	IPR008640	Head domain of trimeric autotransporter adhesin	Repeat	Adhesin	Autotransporter
	DIALI_0840	IPR005594	YadA-like, C-terminal	Domain	Adhesin	Autotransporter
	DIALI_0840	IPR008635	Coiled stalk of trimeric autotransporter adhesin	Domain	Adhesin	Autotransporter
	DIALI_0840	IPR008640	Head domain of trimeric autotransporter adhesin	Repeat	Adhesin	Autotransporter
	DIALI_0877	IPR005594	YadA-like, C-terminal	Domain	Adhesin	Autotransporter
	DIALI_0877	IPR008635	Coiled stalk of trimeric autotransporter adhesin	Domain	Adhesin	Autotransporter
	DIALI_0893	IPR005594	YadA-like, C-terminal	Domain	Adhesin	Autotransporter
	DIALI_0893	IPR008635	Coiled stalk of trimeric autotransporter adhesin	Domain	Adhesin	Autotransporter
	DIALI_0918	IPR005594	YadA-like, C-terminal	Domain	Adhesin	Autotransporter
	DIALI_0918	IPR008635	Coiled stalk of trimeric autotransporter adhesin	Domain	Adhesin	Autotransporter
	DIALI_0918	IPR008640	Head domain of trimeric autotransporter adhesin	Repeat	Adhesin	Autotransporter
	DIALI_1263	IPR005594	YadA-like, C-terminal	Domain	Adhesin	Autotransporter
	DIALI_1263	IPR008635	Coiled stalk of trimeric autotransporter adhesin	Domain	Adhesin	Autotransporter
	DIALI_1263	IPR008640	Head domain of trimeric autotransporter adhesin	Repeat	Adhesin	Autotransporter
	DIALI_1659	IPR005594	YadA-like, C-terminal	Domain	Adhesin	Autotransporter
	DIALI_1659	IPR008635	Coiled stalk of trimeric autotransporter adhesin	Domain	Adhesin	Autotransporter
	DIALI_1931	IPR005594	YadA-like, C-terminal	Domain	Adhesin	Autotransporter
	DIALI_1931	IPR008635	Coiled stalk of trimeric autotransporter adhesin	Domain	Adhesin	Autotransporter
	DIALI_1931	IPR008640	Head domain of trimeric autotransporter adhesin	Repeat	Adhesin	Autotransporter
	DIALI_1956	IPR005594	YadA-like, C-terminal	Domain	Adhesin	Autotransporter
	DIALI_1956	IPR008635	Coiled stalk of trimeric autotransporter adhesin	Domain	Adhesin	Autotransporter
	DIALI_1956	IPR008640	Head domain of trimeric autotransporter adhesin	Repeat	Adhesin	Autotransporter
	DIALI_1969	IPR005594	YadA-like, C-terminal	Domain	Adhesin	Autotransporter
	DIALI_1969	IPR008635	Coiled stalk of trimeric autotransporter adhesin	Domain	Adhesin	Autotransporter
	DIALI_1969	IPR008640	Head domain of trimeric autotransporter adhesin	Repeat	Adhesin	Autotransporter
	DIALI_2037	IPR008635	Coiled stalk of trimeric autotransporter adhesin	Domain	Adhesin	Autotransporter
	ESCHE_2108	IPR005594	YadA-like, C-terminal	Domain	Adhesin	Autotransporter
	ESCHE_2317	IPR005594	YadA-like, C-terminal	Domain	Adhesin	Autotransporter
	ESCHE_2317	IPR008635	Coiled stalk of trimeric autotransporter adhesin	Domain	Adhesin	Autotransporter
	ESCHE_2317	IPR008640	Head domain of trimeric autotransporter adhesin	Repeat	Adhesin	Autotransporter
	FUSOB_0218	IPR005594	YadA-like, C-terminal	Domain	Adhesin	Autotransporter
	FUSOB_0218	IPR008635	Coiled stalk of trimeric autotransporter adhesin	Domain	Adhesin	Autotransporter
	FUSOB_0218	IPR008640	Head domain of trimeric autotransporter adhesin	Repeat	Adhesin	Autotransporter
	FUSOB_0333	IPR005594	YadA-like, C-terminal	Domain	Adhesin	Autotransporter
	FUSOB_0333	IPR008635	Coiled stalk of trimeric autotransporter adhesin	Domain	Adhesin	Autotransporter
	FUSOB_0333	IPR008640	Head domain of trimeric autotransporter adhesin	Repeat	Adhesin	Autotransporter
	FUSOB_2572	IPR005594	YadA-like, C-terminal	Domain	Adhesin	Autotransporter
	FUSOB_2572	IPR008640	Head domain of trimeric autotransporter adhesin	Repeat	Adhesin	Autotransporter
	FUSOB_3487	IPR005594	YadA-like, C-terminal	Domain	Adhesin	Autotransporter
	FUSOB_3487	IPR008635	Coiled stalk of trimeric autotransporter adhesin	Domain	Adhesin	Autotransporter
	FUSOB_3487	IPR008640	Head domain of trimeric autotransporter adhesin	Repeat	Adhesin	Autotransporter
	FUSOB_3699	IPR005594	YadA-like, C-terminal	Domain	Adhesin	Autotransporter
	FUSOB_3699	IPR008635	Coiled stalk of trimeric autotransporter adhesin	Domain	Adhesin	Autotransporter
	FUSOB_3794	IPR005594	YadA-like, C-terminal	Domain	Adhesin	Autotransporter
	FUSOB_3794	IPR008635	Coiled stalk of trimeric autotransporter adhesin	Domain	Adhesin	Autotransporter
	FUSOB_3871	IPR005594	YadA-like, C-terminal	Domain	Adhesin	Autotransporter
	FUSOB_3871	IPR008635	Coiled stalk of trimeric autotransporter adhesin	Domain	Adhesin	Autotransporter
	FUSOB_3871	IPR008640	Head domain of trimeric autotransporter adhesin	Repeat	Adhesin	Autotransporter
	FUSOB_3883	IPR005594	YadA-like, C-terminal	Domain	Adhesin	Autotransporter
	FUSOB_3883	IPR008635	Coiled stalk of trimeric autotransporter adhesin	Domain	Adhesin	Autotransporter
	FUSOB_4001	IPR005594	YadA-like, C-terminal	Domain	Adhesin	Autotransporter
	FUSOB_4001	IPR008635	Coiled stalk of trimeric autotransporter adhesin	Domain	Adhesin	Autotransporter
	FUSOB_4001	IPR008640	Head domain of trimeric autotransporter adhesin	Repeat	Adhesin	Autotransporter
	FUSOB_5431	IPR005594	YadA-like, C-terminal	Domain	Adhesin	Autotransporter
	FUSOB_5431	IPR008635	Coiled stalk of trimeric autotransporter adhesin	Domain	Adhesin	Autotransporter
	FUSOB_5431	IPR008640	Head domain of trimeric autotransporter adhesin	Repeat	Adhesin	Autotransporter
	FUSOB_6347	IPR005594	YadA-like, C-terminal	Domain	Adhesin	Autotransporter
	FUSOB_6347	IPR008635	Coiled stalk of trimeric autotransporter adhesin	Domain	Adhesin	Autotransporter
	FUSOB_6347	IPR008640	Head domain of trimeric autotransporter adhesin	Repeat	Adhesin	Autotransporter
	FUSOB_7118	IPR005594	YadA-like, C-terminal	Domain	Adhesin	Autotransporter
	FUSOB_7118	IPR008635	Coiled stalk of trimeric autotransporter adhesin	Domain	Adhesin	Autotransporter
	FUSOB_7118	IPR008640	Head domain of trimeric autotransporter adhesin	Repeat	Adhesin	Autotransporter
	FUSOB_7650	IPR008635	Coiled stalk of trimeric autotransporter adhesin	Domain	Adhesin	Autotransporter
	FUSOB_7779	IPR008635	Coiled stalk of trimeric autotransporter adhesin	Domain	Adhesin	Autotransporter
	FUSOB_7779	IPR008640	Head domain of trimeric autotransporter adhesin	Repeat	Adhesin	Autotransporter
	FUSOB_7806	IPR008635	Coiled stalk of trimeric autotransporter adhesin	Domain	Adhesin	Autotransporter
	FUSOB_7806	IPR008640	Head domain of trimeric autotransporter adhesin	Repeat	Adhesin	Autotransporter
	FUSOB_7810	IPR008635	Coiled stalk of trimeric autotransporter adhesin	Domain	Adhesin	Autotransporter
	FUSOB_7810	IPR008640	Head domain of trimeric autotransporter adhesin	Repeat	Adhesin	Autotransporter
	FUSOB_7872	IPR005594	YadA-like, C-terminal	Domain	Adhesin	Autotransporter
	FUSOB_7872	IPR008635	Coiled stalk of trimeric autotransporter adhesin	Domain	Adhesin	Autotransporter
	FUSOB_7892	IPR008635	Coiled stalk of trimeric autotransporter adhesin	Domain	Adhesin	Autotransporter
	HAEMO_0009	IPR005594	YadA-like, C-terminal	Domain	Adhesin	Autotransporter
	HAEMO_0018	IPR005594	YadA-like, C-terminal	Domain	Adhesin	Autotransporter
	HAEMO_0018	IPR008635	Coiled stalk of trimeric autotransporter adhesin	Domain	Adhesin	Autotransporter
	HAEMO_0018	IPR008640	Head domain of trimeric autotransporter adhesin	Repeat	Adhesin	Autotransporter
	HAEMO_0020	IPR005594	YadA-like, C-terminal	Domain	Adhesin	Autotransporter
	HAEMO_0020	IPR008635	Coiled stalk of trimeric autotransporter adhesin	Domain	Adhesin	Autotransporter
	HAEMO_0020	IPR008640	Head domain of trimeric autotransporter adhesin	Repeat	Adhesin	Autotransporter
	HAEMO_0037	IPR005594	YadA-like, C-terminal	Domain	Adhesin	Autotransporter
	HAEMO_0037	IPR008635	Coiled stalk of trimeric autotransporter adhesin	Domain	Adhesin	Autotransporter
	HAEMO_0037	IPR008640	Head domain of trimeric autotransporter adhesin	Repeat	Adhesin	Autotransporter
	HAEMO_0141	IPR008640	Head domain of trimeric autotransporter adhesin	Repeat	Adhesin	Autotransporter
	HAEMO_0149	IPR008635	Coiled stalk of trimeric autotransporter adhesin	Domain	Adhesin	Autotransporter
	PARAB_0058	IPR021255	Putative auto-transporter adhesin, head GIN domain	Domain	Adhesin	Autotransporter
	PARAB_1020	IPR021255	Putative auto-transporter adhesin, head GIN domain	Domain	Adhesin	Autotransporter
	PARAB_1021	IPR021255	Putative auto-transporter adhesin, head GIN domain	Domain	Adhesin	Autotransporter
	PARAB_1315	IPR021255	Putative auto-transporter adhesin, head GIN domain	Domain	Adhesin	Autotransporter
	PARAB_1523	IPR021255	Putative auto-transporter adhesin, head GIN domain	Domain	Adhesin	Autotransporter
	PARAB_2125	IPR021255	Putative auto-transporter adhesin, head GIN domain	Domain	Adhesin	Autotransporter
	PORPH_1199	IPR021255	Putative auto-transporter adhesin, head GIN domain	Domain	Adhesin	Autotransporter
	PORPH_2184	IPR021255	Putative auto-transporter adhesin, head GIN domain	Domain	Adhesin	Autotransporter
	PORPH_3863	IPR021255	Putative auto-transporter adhesin, head GIN domain	Domain	Adhesin	Autotransporter
	PORPH_4165	IPR021255	Putative auto-transporter adhesin, head GIN domain	Domain	Adhesin	Autotransporter
	PORPH_4637	IPR021255	Putative auto-transporter adhesin, head GIN domain	Domain	Adhesin	Autotransporter
	PREVO_11553	IPR021255	Putative auto-transporter adhesin, head GIN domain	Domain	Adhesin	Autotransporter
	PREVO_11881	IPR021255	Putative auto-transporter adhesin, head GIN domain	Domain	Adhesin	Autotransporter
	PREVO_12244	IPR021255	Putative auto-transporter adhesin, head GIN domain	Domain	Adhesin	Autotransporter
	PREVO_12671	IPR021255	Putative auto-transporter adhesin, head GIN domain	Domain	Adhesin	Autotransporter
	PREVO_1275	IPR021255	Putative auto-transporter adhesin, head GIN domain	Domain	Adhesin	Autotransporter
	PREVO_13256	IPR021255	Putative auto-transporter adhesin, head GIN domain	Domain	Adhesin	Autotransporter
	PREVO_13373	IPR021255	Putative auto-transporter adhesin, head GIN domain	Domain	Adhesin	Autotransporter
	PREVO_2022	IPR021255	Putative auto-transporter adhesin, head GIN domain	Domain	Adhesin	Autotransporter
	PREVO_2870	IPR021255	Putative auto-transporter adhesin, head GIN domain	Domain	Adhesin	Autotransporter
	PREVO_3433	IPR021255	Putative auto-transporter adhesin, head GIN domain	Domain	Adhesin	Autotransporter
	PREVO_4190	IPR021255	Putative auto-transporter adhesin, head GIN domain	Domain	Adhesin	Autotransporter
	PREVO_5389	IPR021255	Putative auto-transporter adhesin, head GIN domain	Domain	Adhesin	Autotransporter
	PREVO_5616	IPR021255	Putative auto-transporter adhesin, head GIN domain	Domain	Adhesin	Autotransporter
	PREVO_5694	IPR021255	Putative auto-transporter adhesin, head GIN domain	Domain	Adhesin	Autotransporter
	PREVO_8793	IPR021255	Putative auto-transporter adhesin, head GIN domain	Domain	Adhesin	Autotransporter
	PREVO_8871	IPR021255	Putative auto-transporter adhesin, head GIN domain	Domain	Adhesin	Autotransporter
	PREVO_9792	IPR021255	Putative auto-transporter adhesin, head GIN domain	Domain	Adhesin	Autotransporter
	PROTE_0018	IPR005594	YadA-like, C-terminal	Domain	Adhesin	Autotransporter
	PROTE_0139	IPR005594	YadA-like, C-terminal	Domain	Adhesin	Autotransporter
	PROTE_0139	IPR008640	Head domain of trimeric autotransporter adhesin	Repeat	Adhesin	Autotransporter
	RALST_0135	IPR008640	Head domain of trimeric autotransporter adhesin	Repeat	Adhesin	Autotransporter
	RALST_0242	IPR005594	YadA-like, C-terminal	Domain	Adhesin	Autotransporter
	RALST_0242	IPR008635	Coiled stalk of trimeric autotransporter adhesin	Domain	Adhesin	Autotransporter
	RALST_0242	IPR008640	Head domain of trimeric autotransporter adhesin	Repeat	Adhesin	Autotransporter
	RALST_0306	IPR005594	YadA-like, C-terminal	Domain	Adhesin	Autotransporter
	RALST_0306	IPR008635	Coiled stalk of trimeric autotransporter adhesin	Domain	Adhesin	Autotransporter
	RALST_0306	IPR008640	Head domain of trimeric autotransporter adhesin	Repeat	Adhesin	Autotransporter
	SNEAT_0096	IPR005594	YadA-like, C-terminal	Domain	Adhesin	Autotransporter
	SNEAT_0096	IPR008635	Coiled stalk of trimeric autotransporter adhesin	Domain	Adhesin	Autotransporter
	SNEAT_0096	IPR008640	Head domain of trimeric autotransporter adhesin	Repeat	Adhesin	Autotransporter
	SNEAT_0098	IPR008635	Coiled stalk of trimeric autotransporter adhesin	Domain	Adhesin	Autotransporter
	SNEAT_0098	IPR008640	Head domain of trimeric autotransporter adhesin	Repeat	Adhesin	Autotransporter
	SNEAT_0118	IPR005594	YadA-like, C-terminal	Domain	Adhesin	Autotransporter
	SNEAT_0118	IPR008635	Coiled stalk of trimeric autotransporter adhesin	Domain	Adhesin	Autotransporter
	SNEAT_0122	IPR005594	YadA-like, C-terminal	Domain	Adhesin	Autotransporter
	SNEAT_0122	IPR008635	Coiled stalk of trimeric autotransporter adhesin	Domain	Adhesin	Autotransporter
	SNEAT_0122	IPR008640	Head domain of trimeric autotransporter adhesin	Repeat	Adhesin	Autotransporter
	SNEAT_0123	IPR005594	YadA-like, C-terminal	Domain	Adhesin	Autotransporter
	SNEAT_0123	IPR008635	Coiled stalk of trimeric autotransporter adhesin	Domain	Adhesin	Autotransporter
	SNEAT_0124	IPR005594	YadA-like, C-terminal	Domain	Adhesin	Autotransporter
	SNEAT_0124	IPR008635	Coiled stalk of trimeric autotransporter adhesin	Domain	Adhesin	Autotransporter
	SNEAT_0124	IPR008640	Head domain of trimeric autotransporter adhesin	Repeat	Adhesin	Autotransporter
	SNEAT_0133	IPR005594	YadA-like, C-terminal	Domain	Adhesin	Autotransporter
	SNEAT_0133	IPR008635	Coiled stalk of trimeric autotransporter adhesin	Domain	Adhesin	Autotransporter
	SNEAT_0133	IPR008640	Head domain of trimeric autotransporter adhesin	Repeat	Adhesin	Autotransporter
	SNEAT_0141	IPR005594	YadA-like, C-terminal	Domain	Adhesin	Autotransporter
	SNEAT_0141	IPR008635	Coiled stalk of trimeric autotransporter adhesin	Domain	Adhesin	Autotransporter
	SNEAT_0141	IPR008640	Head domain of trimeric autotransporter adhesin	Repeat	Adhesin	Autotransporter
	SNEAT_0358	IPR005594	YadA-like, C-terminal	Domain	Adhesin	Autotransporter
	SNEAT_0358	IPR008640	Head domain of trimeric autotransporter adhesin	Repeat	Adhesin	Autotransporter
	SNEAT_0376	IPR005594	YadA-like, C-terminal	Domain	Adhesin	Autotransporter
	SNEAT_0376	IPR008635	Coiled stalk of trimeric autotransporter adhesin	Domain	Adhesin	Autotransporter
	SNEAT_0376	IPR008640	Head domain of trimeric autotransporter adhesin	Repeat	Adhesin	Autotransporter
	SNEAT_0387	IPR005594	YadA-like, C-terminal	Domain	Adhesin	Autotransporter
	SNEAT_0387	IPR008635	Coiled stalk of trimeric autotransporter adhesin	Domain	Adhesin	Autotransporter
	SNEAT_0387	IPR008640	Head domain of trimeric autotransporter adhesin	Repeat	Adhesin	Autotransporter
	SNEAT_0458	IPR005594	YadA-like, C-terminal	Domain	Adhesin	Autotransporter
	SNEAT_0458	IPR008635	Coiled stalk of trimeric autotransporter adhesin	Domain	Adhesin	Autotransporter
	SNEAT_0458	IPR008640	Head domain of trimeric autotransporter adhesin	Repeat	Adhesin	Autotransporter
	SNEAT_0533	IPR005594	YadA-like, C-terminal	Domain	Adhesin	Autotransporter
	SNEAT_0533	IPR008640	Head domain of trimeric autotransporter adhesin	Repeat	Adhesin	Autotransporter
	VEILL_0002	IPR005594	YadA-like, C-terminal	Domain	Adhesin	Autotransporter
	VEILL_0002	IPR008635	Coiled stalk of trimeric autotransporter adhesin	Domain	Adhesin	Autotransporter
	VEILL_0002	IPR008640	Head domain of trimeric autotransporter adhesin	Repeat	Adhesin	Autotransporter
	VEILL_0032	IPR005594	YadA-like, C-terminal	Domain	Adhesin	Autotransporter
	VEILL_0032	IPR008635	Coiled stalk of trimeric autotransporter adhesin	Domain	Adhesin	Autotransporter
	VEILL_0032	IPR008640	Head domain of trimeric autotransporter adhesin	Repeat	Adhesin	Autotransporter
	VEILL_0082	IPR005594	YadA-like, C-terminal	Domain	Adhesin	Autotransporter
	VEILL_0082	IPR008635	Coiled stalk of trimeric autotransporter adhesin	Domain	Adhesin	Autotransporter
	VEILL_0082	IPR008640	Head domain of trimeric autotransporter adhesin	Repeat	Adhesin	Autotransporter
	VEILL_0083	IPR005594	YadA-like, C-terminal	Domain	Adhesin	Autotransporter
	VEILL_0083	IPR008635	Coiled stalk of trimeric autotransporter adhesin	Domain	Adhesin	Autotransporter
	VEILL_0083	IPR008640	Head domain of trimeric autotransporter adhesin	Repeat	Adhesin	Autotransporter
	VEILL_0164	IPR005594	YadA-like, C-terminal	Domain	Adhesin	Autotransporter
	VEILL_0164	IPR008635	Coiled stalk of trimeric autotransporter adhesin	Domain	Adhesin	Autotransporter
	VEILL_0202	IPR005594	YadA-like, C-terminal	Domain	Adhesin	Autotransporter
	VEILL_0202	IPR008635	Coiled stalk of trimeric autotransporter adhesin	Domain	Adhesin	Autotransporter
	VEILL_0205	IPR008635	Coiled stalk of trimeric autotransporter adhesin	Domain	Adhesin	Autotransporter
	VEILL_0205	IPR008640	Head domain of trimeric autotransporter adhesin	Repeat	Adhesin	Autotransporter
	VEILL_0211	IPR005594	YadA-like, C-terminal	Domain	Adhesin	Autotransporter
	VEILL_0211	IPR008635	Coiled stalk of trimeric autotransporter adhesin	Domain	Adhesin	Autotransporter
	ACTIN_1571	IPR008454	Collagen-binding surface protein Cna-like, B-type domain	Domain	Adhesin	Collagen-binding
	ACTIN_1919	IPR008454	Collagen-binding surface protein Cna-like, B-type domain	Domain	Adhesin	Collagen-binding
	ACTIN_2132	IPR008454	Collagen-binding surface protein Cna-like, B-type domain	Domain	Adhesin	Collagen-binding
	ACTIN_2149	IPR008454	Collagen-binding surface protein Cna-like, B-type domain	Domain	Adhesin	Collagen-binding
	ANAER_0050	IPR008454	Collagen-binding surface protein Cna-like, B-type domain	Domain	Adhesin	Collagen-binding
	ANAER_0659	IPR008454	Collagen-binding surface protein Cna-like, B-type domain	Domain	Adhesin	Collagen-binding
	ANAER_0761	IPR008454	Collagen-binding surface protein Cna-like, B-type domain	Domain	Adhesin	Collagen-binding
	ANAER_0884	IPR008454	Collagen-binding surface protein Cna-like, B-type domain	Domain	Adhesin	Collagen-binding
	ANAER_0888	IPR008454	Collagen-binding surface protein Cna-like, B-type domain	Domain	Adhesin	Collagen-binding
	ANAER_1093	IPR008454	Collagen-binding surface protein Cna-like, B-type domain	Domain	Adhesin	Collagen-binding
	ANAER_1348	IPR008454	Collagen-binding surface protein Cna-like, B-type domain	Domain	Adhesin	Collagen-binding
	ANAER_1366	IPR008454	Collagen-binding surface protein Cna-like, B-type domain	Domain	Adhesin	Collagen-binding
	ANAER_1526	IPR008454	Collagen-binding surface protein Cna-like, B-type domain	Domain	Adhesin	Collagen-binding
	ANAER_2135	IPR008454	Collagen-binding surface protein Cna-like, B-type domain	Domain	Adhesin	Collagen-binding
	ANAER_2176	IPR008454	Collagen-binding surface protein Cna-like, B-type domain	Domain	Adhesin	Collagen-binding
	ANAER_2200	IPR008454	Collagen-binding surface protein Cna-like, B-type domain	Domain	Adhesin	Collagen-binding
	ANAER_2625	IPR008454	Collagen-binding surface protein Cna-like, B-type domain	Domain	Adhesin	Collagen-binding
	ANAER_2652	IPR008454	Collagen-binding surface protein Cna-like, B-type domain	Domain	Adhesin	Collagen-binding
	ANAER_3166	IPR008454	Collagen-binding surface protein Cna-like, B-type domain	Domain	Adhesin	Collagen-binding
	ATOPO_0320	IPR008454	Collagen-binding surface protein Cna-like, B-type domain	Domain	Adhesin	Collagen-binding
	ATOPO_0674	IPR008456	Collagen binding domain	Domain	Adhesin	Collagen-binding
	ATOPO_0674	IPR008454	Collagen-binding surface protein Cna-like, B-type domain	Domain	Adhesin	Collagen-binding
	ATOPO_0794	IPR008454	Collagen-binding surface protein Cna-like, B-type domain	Domain	Adhesin	Collagen-binding
	ATOPO_0859	IPR008454	Collagen-binding surface protein Cna-like, B-type domain	Domain	Adhesin	Collagen-binding
	ATOPO_0868	IPR008456	Collagen binding domain	Domain	Adhesin	Collagen-binding
	ATOPO_0868	IPR008454	Collagen-binding surface protein Cna-like, B-type domain	Domain	Adhesin	Collagen-binding
	ATOPO_1360	IPR008454	Collagen-binding surface protein Cna-like, B-type domain	Domain	Adhesin	Collagen-binding
	ATOPO_1361	IPR008454	Collagen-binding surface protein Cna-like, B-type domain	Domain	Adhesin	Collagen-binding
	ATOPO_1443	IPR008454	Collagen-binding surface protein Cna-like, B-type domain	Domain	Adhesin	Collagen-binding
	BULLE_0803	IPR008454	Collagen-binding surface protein Cna-like, B-type domain	Domain	Adhesin	Collagen-binding
	BULLE_1102	IPR008454	Collagen-binding surface protein Cna-like, B-type domain	Domain	Adhesin	Collagen-binding
	CLOST_0669	IPR008454	Collagen-binding surface protein Cna-like, B-type domain	Domain	Adhesin	Collagen-binding
	CLOST_11764	IPR008454	Collagen-binding surface protein Cna-like, B-type domain	Domain	Adhesin	Collagen-binding
	CLOST_11776	IPR008454	Collagen-binding surface protein Cna-like, B-type domain	Domain	Adhesin	Collagen-binding
	CLOST_13263	IPR008456	Collagen binding domain	Domain	Adhesin	Collagen-binding
	CLOST_13263	IPR008454	Collagen-binding surface protein Cna-like, B-type domain	Domain	Adhesin	Collagen-binding
	CLOST_15224	IPR008456	Collagen binding domain	Domain	Adhesin	Collagen-binding
	CLOST_15224	IPR008454	Collagen-binding surface protein Cna-like, B-type domain	Domain	Adhesin	Collagen-binding
	CLOST_15307	IPR008454	Collagen-binding surface protein Cna-like, B-type domain	Domain	Adhesin	Collagen-binding
	CLOST_15344	IPR008454	Collagen-binding surface protein Cna-like, B-type domain	Domain	Adhesin	Collagen-binding
	CLOST_2123	IPR008456	Collagen binding domain	Domain	Adhesin	Collagen-binding
	CLOST_2123	IPR008454	Collagen-binding surface protein Cna-like, B-type domain	Domain	Adhesin	Collagen-binding
	CLOST_3009	IPR008454	Collagen-binding surface protein Cna-like, B-type domain	Domain	Adhesin	Collagen-binding
	CLOST_4145	IPR008456	Collagen binding domain	Domain	Adhesin	Collagen-binding
	CLOST_4145	IPR008454	Collagen-binding surface protein Cna-like, B-type domain	Domain	Adhesin	Collagen-binding
	CLOST_5411	IPR008456	Collagen binding domain	Domain	Adhesin	Collagen-binding
	CLOST_5411	IPR008454	Collagen-binding surface protein Cna-like, B-type domain	Domain	Adhesin	Collagen-binding
	CLOST_5992	IPR008456	Collagen binding domain	Domain	Adhesin	Collagen-binding
	CLOST_5992	IPR008454	Collagen-binding surface protein Cna-like, B-type domain	Domain	Adhesin	Collagen-binding
	CLOST_6230	IPR008456	Collagen binding domain	Domain	Adhesin	Collagen-binding
	CLOST_6230	IPR008454	Collagen-binding surface protein Cna-like, B-type domain	Domain	Adhesin	Collagen-binding
	CLOST_6411	IPR008454	Collagen-binding surface protein Cna-like, B-type domain	Domain	Adhesin	Collagen-binding
	CLOST_7486	IPR008454	Collagen-binding surface protein Cna-like, B-type domain	Domain	Adhesin	Collagen-binding
	CLOST_7590	IPR008454	Collagen-binding surface protein Cna-like, B-type domain	Domain	Adhesin	Collagen-binding
	CLOST_7618	IPR008454	Collagen-binding surface protein Cna-like, B-type domain	Domain	Adhesin	Collagen-binding
	CLOST_8794	IPR008454	Collagen-binding surface protein Cna-like, B-type domain	Domain	Adhesin	Collagen-binding
	CLOST_8962	IPR008454	Collagen-binding surface protein Cna-like, B-type domain	Domain	Adhesin	Collagen-binding
	CLOST_9222	IPR008454	Collagen-binding surface protein Cna-like, B-type domain	Domain	Adhesin	Collagen-binding
	EGGER_0089	IPR008456	Collagen binding domain	Domain	Adhesin	Collagen-binding
	EGGER_0089	IPR008454	Collagen-binding surface protein Cna-like, B-type domain	Domain	Adhesin	Collagen-binding
	EGGER_0179	IPR008456	Collagen binding domain	Domain	Adhesin	Collagen-binding
	EGGER_0179	IPR008454	Collagen-binding surface protein Cna-like, B-type domain	Domain	Adhesin	Collagen-binding
	EGGER_0274	IPR008454	Collagen-binding surface protein Cna-like, B-type domain	Domain	Adhesin	Collagen-binding
	EGGER_0567	IPR008454	Collagen-binding surface protein Cna-like, B-type domain	Domain	Adhesin	Collagen-binding
	EGGER_0619	IPR008454	Collagen-binding surface protein Cna-like, B-type domain	Domain	Adhesin	Collagen-binding
	EGGER_0823	IPR008456	Collagen binding domain	Domain	Adhesin	Collagen-binding
	EGGER_0823	IPR008454	Collagen-binding surface protein Cna-like, B-type domain	Domain	Adhesin	Collagen-binding
	EGGER_0916	IPR008454	Collagen-binding surface protein Cna-like, B-type domain	Domain	Adhesin	Collagen-binding
	EGGER_1071	IPR008456	Collagen binding domain	Domain	Adhesin	Collagen-binding
	EGGER_1071	IPR008454	Collagen-binding surface protein Cna-like, B-type domain	Domain	Adhesin	Collagen-binding
	EGGER_1460	IPR008456	Collagen binding domain	Domain	Adhesin	Collagen-binding
	EGGER_1460	IPR008454	Collagen-binding surface protein Cna-like, B-type domain	Domain	Adhesin	Collagen-binding
	EGGER_1461	IPR008454	Collagen-binding surface protein Cna-like, B-type domain	Domain	Adhesin	Collagen-binding
	EGGER_1462	IPR008454	Collagen-binding surface protein Cna-like, B-type domain	Domain	Adhesin	Collagen-binding
	EGGER_1474	IPR008454	Collagen-binding surface protein Cna-like, B-type domain	Domain	Adhesin	Collagen-binding
	EGGER_1475	IPR008454	Collagen-binding surface protein Cna-like, B-type domain	Domain	Adhesin	Collagen-binding
	EGGER_1482	IPR008454	Collagen-binding surface protein Cna-like, B-type domain	Domain	Adhesin	Collagen-binding
	EGGER_1495	IPR008454	Collagen-binding surface protein Cna-like, B-type domain	Domain	Adhesin	Collagen-binding
	ENTER_0260	IPR008454	Collagen-binding surface protein Cna-like, B-type domain	Domain	Adhesin	Collagen-binding
	ENTER_0308	IPR008454	Collagen-binding surface protein Cna-like, B-type domain	Domain	Adhesin	Collagen-binding
	ENTER_0328	IPR008454	Collagen-binding surface protein Cna-like, B-type domain	Domain	Adhesin	Collagen-binding
	ENTER_0424	IPR008454	Collagen-binding surface protein Cna-like, B-type domain	Domain	Adhesin	Collagen-binding
	ENTER_0772	IPR008454	Collagen-binding surface protein Cna-like, B-type domain	Domain	Adhesin	Collagen-binding
	ENTER_0920	IPR008454	Collagen-binding surface protein Cna-like, B-type domain	Domain	Adhesin	Collagen-binding
	ENTER_0921	IPR008454	Collagen-binding surface protein Cna-like, B-type domain	Domain	Adhesin	Collagen-binding
	ENTER_1175	IPR008454	Collagen-binding surface protein Cna-like, B-type domain	Domain	Adhesin	Collagen-binding
	ENTER_1279	IPR008454	Collagen-binding surface protein Cna-like, B-type domain	Domain	Adhesin	Collagen-binding
	ENTER_1689	IPR008456	Collagen binding domain	Domain	Adhesin	Collagen-binding
	ENTER_1689	IPR008454	Collagen-binding surface protein Cna-like, B-type domain	Domain	Adhesin	Collagen-binding
	ENTER_1922	IPR008456	Collagen binding domain	Domain	Adhesin	Collagen-binding
	ENTER_1922	IPR008454	Collagen-binding surface protein Cna-like, B-type domain	Domain	Adhesin	Collagen-binding
	ENTER_2016	IPR008456	Collagen binding domain	Domain	Adhesin	Collagen-binding
	ENTER_2016	IPR008454	Collagen-binding surface protein Cna-like, B-type domain	Domain	Adhesin	Collagen-binding
	ENTER_2302	IPR008454	Collagen-binding surface protein Cna-like, B-type domain	Domain	Adhesin	Collagen-binding
	ENTER_2334	IPR008454	Collagen-binding surface protein Cna-like, B-type domain	Domain	Adhesin	Collagen-binding
	ENTER_2366	IPR008456	Collagen binding domain	Domain	Adhesin	Collagen-binding
	ENTER_2366	IPR008454	Collagen-binding surface protein Cna-like, B-type domain	Domain	Adhesin	Collagen-binding
	ENTER_2376	IPR008454	Collagen-binding surface protein Cna-like, B-type domain	Domain	Adhesin	Collagen-binding
	ENTER_2380	IPR008454	Collagen-binding surface protein Cna-like, B-type domain	Domain	Adhesin	Collagen-binding
	ENTER_2410	IPR008454	Collagen-binding surface protein Cna-like, B-type domain	Domain	Adhesin	Collagen-binding
	ENTER_2537	IPR008454	Collagen-binding surface protein Cna-like, B-type domain	Domain	Adhesin	Collagen-binding
	ENTER_2561	IPR008454	Collagen-binding surface protein Cna-like, B-type domain	Domain	Adhesin	Collagen-binding
	ENTER_2818	IPR008454	Collagen-binding surface protein Cna-like, B-type domain	Domain	Adhesin	Collagen-binding
	ENTER_3144	IPR008456	Collagen binding domain	Domain	Adhesin	Collagen-binding
	ENTER_3144	IPR008454	Collagen-binding surface protein Cna-like, B-type domain	Domain	Adhesin	Collagen-binding
	ENTER_3260	IPR008454	Collagen-binding surface protein Cna-like, B-type domain	Domain	Adhesin	Collagen-binding
	ENTER_3382	IPR008454	Collagen-binding surface protein Cna-like, B-type domain	Domain	Adhesin	Collagen-binding
	ENTER_4268	IPR008454	Collagen-binding surface protein Cna-like, B-type domain	Domain	Adhesin	Collagen-binding
	ENTER_4352	IPR008454	Collagen-binding surface protein Cna-like, B-type domain	Domain	Adhesin	Collagen-binding
	EUBAC_0019	IPR008454	Collagen-binding surface protein Cna-like, B-type domain	Domain	Adhesin	Collagen-binding
	EUBAC_0829	IPR008454	Collagen-binding surface protein Cna-like, B-type domain	Domain	Adhesin	Collagen-binding
	EUBAC_1048	IPR008454	Collagen-binding surface protein Cna-like, B-type domain	Domain	Adhesin	Collagen-binding
	EUBAC_1059	IPR008454	Collagen-binding surface protein Cna-like, B-type domain	Domain	Adhesin	Collagen-binding
	EUBAC_1399	IPR008454	Collagen-binding surface protein Cna-like, B-type domain	Domain	Adhesin	Collagen-binding
	EUBAC_1571	IPR008454	Collagen-binding surface protein Cna-like, B-type domain	Domain	Adhesin	Collagen-binding
	EUBAC_1606	IPR008454	Collagen-binding surface protein Cna-like, B-type domain	Domain	Adhesin	Collagen-binding
	EUBAC_1739	IPR008454	Collagen-binding surface protein Cna-like, B-type domain	Domain	Adhesin	Collagen-binding
	EUBAC_2013	IPR008454	Collagen-binding surface protein Cna-like, B-type domain	Domain	Adhesin	Collagen-binding
	EUBAC_2809	IPR008454	Collagen-binding surface protein Cna-like, B-type domain	Domain	Adhesin	Collagen-binding
	EUBAC_3472	IPR008456	Collagen binding domain	Domain	Adhesin	Collagen-binding
	EUBAC_3472	IPR008454	Collagen-binding surface protein Cna-like, B-type domain	Domain	Adhesin	Collagen-binding
	EUBAC_3492	IPR008454	Collagen-binding surface protein Cna-like, B-type domain	Domain	Adhesin	Collagen-binding
	EUBAC_3768	IPR008454	Collagen-binding surface protein Cna-like, B-type domain	Domain	Adhesin	Collagen-binding
	FILIF_0274	IPR008456	Collagen binding domain	Domain	Adhesin	Collagen-binding
	FILIF_0274	IPR008454	Collagen-binding surface protein Cna-like, B-type domain	Domain	Adhesin	Collagen-binding
	FILIF_0295	IPR008456	Collagen binding domain	Domain	Adhesin	Collagen-binding
	FILIF_0295	IPR008454	Collagen-binding surface protein Cna-like, B-type domain	Domain	Adhesin	Collagen-binding
	FILIF_1136	IPR008456	Collagen binding domain	Domain	Adhesin	Collagen-binding
	FILIF_1136	IPR008454	Collagen-binding surface protein Cna-like, B-type domain	Domain	Adhesin	Collagen-binding
	FINEG_0008	IPR008454	Collagen-binding surface protein Cna-like, B-type domain	Domain	Adhesin	Collagen-binding
	FINEG_0096	IPR008454	Collagen-binding surface protein Cna-like, B-type domain	Domain	Adhesin	Collagen-binding
	FINEG_0309	IPR008454	Collagen-binding surface protein Cna-like, B-type domain	Domain	Adhesin	Collagen-binding
	FINEG_0349	IPR008454	Collagen-binding surface protein Cna-like, B-type domain	Domain	Adhesin	Collagen-binding
	FINEG_0572	IPR008454	Collagen-binding surface protein Cna-like, B-type domain	Domain	Adhesin	Collagen-binding
	FINEG_0641	IPR008454	Collagen-binding surface protein Cna-like, B-type domain	Domain	Adhesin	Collagen-binding
	FINEG_0642	IPR008454	Collagen-binding surface protein Cna-like, B-type domain	Domain	Adhesin	Collagen-binding
	FINEG_0883	IPR008454	Collagen-binding surface protein Cna-like, B-type domain	Domain	Adhesin	Collagen-binding
	FINEG_1637	IPR008454	Collagen-binding surface protein Cna-like, B-type domain	Domain	Adhesin	Collagen-binding
	FINEG_1665	IPR008454	Collagen-binding surface protein Cna-like, B-type domain	Domain	Adhesin	Collagen-binding
	FINEG_1767	IPR008454	Collagen-binding surface protein Cna-like, B-type domain	Domain	Adhesin	Collagen-binding
	FINEG_1833	IPR008454	Collagen-binding surface protein Cna-like, B-type domain	Domain	Adhesin	Collagen-binding
	FINEG_1857	IPR008454	Collagen-binding surface protein Cna-like, B-type domain	Domain	Adhesin	Collagen-binding
	FINEG_1906	IPR008454	Collagen-binding surface protein Cna-like, B-type domain	Domain	Adhesin	Collagen-binding
	FINEG_1926	IPR008454	Collagen-binding surface protein Cna-like, B-type domain	Domain	Adhesin	Collagen-binding
	FINEG_1928	IPR008454	Collagen-binding surface protein Cna-like, B-type domain	Domain	Adhesin	Collagen-binding
	FINEG_1968	IPR008454	Collagen-binding surface protein Cna-like, B-type domain	Domain	Adhesin	Collagen-binding
	FUSOB_7600	IPR008454	Collagen-binding surface protein Cna-like, B-type domain	Domain	Adhesin	Collagen-binding
	GARDN_0219	IPR008454	Collagen-binding surface protein Cna-like, B-type domain	Domain	Adhesin	Collagen-binding
	GARDN_1102	IPR008454	Collagen-binding surface protein Cna-like, B-type domain	Domain	Adhesin	Collagen-binding
	GEMEL_0084	IPR008454	Collagen-binding surface protein Cna-like, B-type domain	Domain	Adhesin	Collagen-binding
	OLSEN_0050	IPR008454	Collagen-binding surface protein Cna-like, B-type domain	Domain	Adhesin	Collagen-binding
	OLSEN_0051	IPR008454	Collagen-binding surface protein Cna-like, B-type domain	Domain	Adhesin	Collagen-binding
	OLSEN_0200	IPR008456	Collagen binding domain	Domain	Adhesin	Collagen-binding
	OLSEN_0200	IPR008454	Collagen-binding surface protein Cna-like, B-type domain	Domain	Adhesin	Collagen-binding
	OLSEN_0737	IPR008456	Collagen binding domain	Domain	Adhesin	Collagen-binding
	OLSEN_0737	IPR008454	Collagen-binding surface protein Cna-like, B-type domain	Domain	Adhesin	Collagen-binding
	ORIBA_0012	IPR008454	Collagen-binding surface protein Cna-like, B-type domain	Domain	Adhesin	Collagen-binding
	ORIBA_0528	IPR008454	Collagen-binding surface protein Cna-like, B-type domain	Domain	Adhesin	Collagen-binding
	ORIBA_1086	IPR008454	Collagen-binding surface protein Cna-like, B-type domain	Domain	Adhesin	Collagen-binding
	ORIBA_1302	IPR008454	Collagen-binding surface protein Cna-like, B-type domain	Domain	Adhesin	Collagen-binding
	PARVI_0387	IPR008454	Collagen-binding surface protein Cna-like, B-type domain	Domain	Adhesin	Collagen-binding
	PARVI_0388	IPR008454	Collagen-binding surface protein Cna-like, B-type domain	Domain	Adhesin	Collagen-binding
	PARVI_0398	IPR008454	Collagen-binding surface protein Cna-like, B-type domain	Domain	Adhesin	Collagen-binding
	PARVI_0494	IPR008454	Collagen-binding surface protein Cna-like, B-type domain	Domain	Adhesin	Collagen-binding
	PARVI_0608	IPR008454	Collagen-binding surface protein Cna-like, B-type domain	Domain	Adhesin	Collagen-binding
	PARVI_0788	IPR008456	Collagen binding domain	Domain	Adhesin	Collagen-binding
	PARVI_0788	IPR008454	Collagen-binding surface protein Cna-like, B-type domain	Domain	Adhesin	Collagen-binding
	PARVI_1314	IPR008456	Collagen binding domain	Domain	Adhesin	Collagen-binding
	PARVI_1314	IPR008454	Collagen-binding surface protein Cna-like, B-type domain	Domain	Adhesin	Collagen-binding
	PARVI_1344	IPR008454	Collagen-binding surface protein Cna-like, B-type domain	Domain	Adhesin	Collagen-binding
	PARVI_1368	IPR008454	Collagen-binding surface protein Cna-like, B-type domain	Domain	Adhesin	Collagen-binding
	PARVI_1396	IPR008454	Collagen-binding surface protein Cna-like, B-type domain	Domain	Adhesin	Collagen-binding
	PARVI_1476	IPR008454	Collagen-binding surface protein Cna-like, B-type domain	Domain	Adhesin	Collagen-binding
	PARVI_1584	IPR008454	Collagen-binding surface protein Cna-like, B-type domain	Domain	Adhesin	Collagen-binding
	PARVI_1595	IPR008454	Collagen-binding surface protein Cna-like, B-type domain	Domain	Adhesin	Collagen-binding
	PARVI_1682	IPR008454	Collagen-binding surface protein Cna-like, B-type domain	Domain	Adhesin	Collagen-binding
	PEPST_0581	IPR008456	Collagen binding domain	Domain	Adhesin	Collagen-binding
	PEPST_0581	IPR008454	Collagen-binding surface protein Cna-like, B-type domain	Domain	Adhesin	Collagen-binding
	PEPST_0817	IPR008456	Collagen binding domain	Domain	Adhesin	Collagen-binding
	PEPST_0817	IPR008454	Collagen-binding surface protein Cna-like, B-type domain	Domain	Adhesin	Collagen-binding
	PEPST_0961	IPR008456	Collagen binding domain	Domain	Adhesin	Collagen-binding
	PEPST_0961	IPR008454	Collagen-binding surface protein Cna-like, B-type domain	Domain	Adhesin	Collagen-binding
	PEPST_1002	IPR008454	Collagen-binding surface protein Cna-like, B-type domain	Domain	Adhesin	Collagen-binding
	PEPST_1188	IPR008454	Collagen-binding surface protein Cna-like, B-type domain	Domain	Adhesin	Collagen-binding
	PEPST_1220	IPR008454	Collagen-binding surface protein Cna-like, B-type domain	Domain	Adhesin	Collagen-binding
	PEPST_1849	IPR008454	Collagen-binding surface protein Cna-like, B-type domain	Domain	Adhesin	Collagen-binding
	PEPST_2074	IPR008454	Collagen-binding surface protein Cna-like, B-type domain	Domain	Adhesin	Collagen-binding
	PEPST_2097	IPR008454	Collagen-binding surface protein Cna-like, B-type domain	Domain	Adhesin	Collagen-binding
	PEPST_2153	IPR008454	Collagen-binding surface protein Cna-like, B-type domain	Domain	Adhesin	Collagen-binding
	PEPST_2183	IPR008454	Collagen-binding surface protein Cna-like, B-type domain	Domain	Adhesin	Collagen-binding
	PEPST_2229	IPR008454	Collagen-binding surface protein Cna-like, B-type domain	Domain	Adhesin	Collagen-binding
	PEPST_2283	IPR008454	Collagen-binding surface protein Cna-like, B-type domain	Domain	Adhesin	Collagen-binding
	PEPST_2284	IPR008454	Collagen-binding surface protein Cna-like, B-type domain	Domain	Adhesin	Collagen-binding
	PEPST_2513	IPR008454	Collagen-binding surface protein Cna-like, B-type domain	Domain	Adhesin	Collagen-binding
	PEPST_2972	IPR008454	Collagen-binding surface protein Cna-like, B-type domain	Domain	Adhesin	Collagen-binding
	PEPST_3040	IPR008454	Collagen-binding surface protein Cna-like, B-type domain	Domain	Adhesin	Collagen-binding
	PEPTO_0058	IPR008454	Collagen-binding surface protein Cna-like, B-type domain	Domain	Adhesin	Collagen-binding
	PEPTO_0431	IPR008454	Collagen-binding surface protein Cna-like, B-type domain	Domain	Adhesin	Collagen-binding
	PEPTO_0487	IPR008454	Collagen-binding surface protein Cna-like, B-type domain	Domain	Adhesin	Collagen-binding
	PEPTO_0863	IPR008456	Collagen binding domain	Domain	Adhesin	Collagen-binding
	PEPTO_0863	IPR008454	Collagen-binding surface protein Cna-like, B-type domain	Domain	Adhesin	Collagen-binding
	PEPTO_1064	IPR008454	Collagen-binding surface protein Cna-like, B-type domain	Domain	Adhesin	Collagen-binding
	PEPTO_1132	IPR008454	Collagen-binding surface protein Cna-like, B-type domain	Domain	Adhesin	Collagen-binding
	PEPTO_1181	IPR008454	Collagen-binding surface protein Cna-like, B-type domain	Domain	Adhesin	Collagen-binding
	PEPTO_1279	IPR008454	Collagen-binding surface protein Cna-like, B-type domain	Domain	Adhesin	Collagen-binding
	PEPTO_3037	IPR008454	Collagen-binding surface protein Cna-like, B-type domain	Domain	Adhesin	Collagen-binding
	PEPTO_3135	IPR008454	Collagen-binding surface protein Cna-like, B-type domain	Domain	Adhesin	Collagen-binding
	PEPTO_3186	IPR008454	Collagen-binding surface protein Cna-like, B-type domain	Domain	Adhesin	Collagen-binding
	PEPTO_3461	IPR008454	Collagen-binding surface protein Cna-like, B-type domain	Domain	Adhesin	Collagen-binding
	PEPTO_3610	IPR008454	Collagen-binding surface protein Cna-like, B-type domain	Domain	Adhesin	Collagen-binding
	PEPTO_3658	IPR008454	Collagen-binding surface protein Cna-like, B-type domain	Domain	Adhesin	Collagen-binding
	PEPTO_3686	IPR008454	Collagen-binding surface protein Cna-like, B-type domain	Domain	Adhesin	Collagen-binding
	PEPTO_4115	IPR008454	Collagen-binding surface protein Cna-like, B-type domain	Domain	Adhesin	Collagen-binding
	PEPTO_4120	IPR008454	Collagen-binding surface protein Cna-like, B-type domain	Domain	Adhesin	Collagen-binding
	PSERA_0049	IPR008454	Collagen-binding surface protein Cna-like, B-type domain	Domain	Adhesin	Collagen-binding
	PSERA_1033	IPR008454	Collagen-binding surface protein Cna-like, B-type domain	Domain	Adhesin	Collagen-binding
	PSERA_1468	IPR008454	Collagen-binding surface protein Cna-like, B-type domain	Domain	Adhesin	Collagen-binding
	PSERA_1472	IPR008454	Collagen-binding surface protein Cna-like, B-type domain	Domain	Adhesin	Collagen-binding
	PSERA_1606	IPR008456	Collagen binding domain	Domain	Adhesin	Collagen-binding
	PSERA_1606	IPR008454	Collagen-binding surface protein Cna-like, B-type domain	Domain	Adhesin	Collagen-binding
	STAPH_0473	IPR008454	Collagen-binding surface protein Cna-like, B-type domain	Domain	Adhesin	Collagen-binding
	STAPH_0717	IPR008456	Collagen binding domain	Domain	Adhesin	Collagen-binding
	STAPH_0717	IPR008454	Collagen-binding surface protein Cna-like, B-type domain	Domain	Adhesin	Collagen-binding
	STAPH_0762	IPR008454	Collagen-binding surface protein Cna-like, B-type domain	Domain	Adhesin	Collagen-binding
	STAPH_1851	IPR008454	Collagen-binding surface protein Cna-like, B-type domain	Domain	Adhesin	Collagen-binding
	STAPH_1957	IPR008456	Collagen binding domain	Domain	Adhesin	Collagen-binding
	STAPH_1957	IPR008454	Collagen-binding surface protein Cna-like, B-type domain	Domain	Adhesin	Collagen-binding
	STAPH_2103	IPR008454	Collagen-binding surface protein Cna-like, B-type domain	Domain	Adhesin	Collagen-binding
	STAPH_2625	IPR008454	Collagen-binding surface protein Cna-like, B-type domain	Domain	Adhesin	Collagen-binding
	STAPH_3034	IPR008454	Collagen-binding surface protein Cna-like, B-type domain	Domain	Adhesin	Collagen-binding
	STAPH_3741	IPR008454	Collagen-binding surface protein Cna-like, B-type domain	Domain	Adhesin	Collagen-binding
	STREP_0197	IPR008454	Collagen-binding surface protein Cna-like, B-type domain	Domain	Adhesin	Collagen-binding
	STREP_0386	IPR008454	Collagen-binding surface protein Cna-like, B-type domain	Domain	Adhesin	Collagen-binding
	STREP_1291	IPR008454	Collagen-binding surface protein Cna-like, B-type domain	Domain	Adhesin	Collagen-binding
	STREP_1979	IPR008454	Collagen-binding surface protein Cna-like, B-type domain	Domain	Adhesin	Collagen-binding
	STREP_2062	IPR008454	Collagen-binding surface protein Cna-like, B-type domain	Domain	Adhesin	Collagen-binding
	STREP_2162	IPR008454	Collagen-binding surface protein Cna-like, B-type domain	Domain	Adhesin	Collagen-binding
	STREP_2176	IPR008454	Collagen-binding surface protein Cna-like, B-type domain	Domain	Adhesin	Collagen-binding
	STREP_2188	IPR008454	Collagen-binding surface protein Cna-like, B-type domain	Domain	Adhesin	Collagen-binding
	STREP_2642	IPR008456	Collagen binding domain	Domain	Adhesin	Collagen-binding
	STREP_2642	IPR008454	Collagen-binding surface protein Cna-like, B-type domain	Domain	Adhesin	Collagen-binding
	STREP_3076	IPR008454	Collagen-binding surface protein Cna-like, B-type domain	Domain	Adhesin	Collagen-binding
	STREP_3353	IPR008456	Collagen binding domain	Domain	Adhesin	Collagen-binding
	STREP_3353	IPR008454	Collagen-binding surface protein Cna-like, B-type domain	Domain	Adhesin	Collagen-binding
	STREP_3420	IPR008456	Collagen binding domain	Domain	Adhesin	Collagen-binding
	STREP_3420	IPR008454	Collagen-binding surface protein Cna-like, B-type domain	Domain	Adhesin	Collagen-binding
	STREP_3760	IPR008456	Collagen binding domain	Domain	Adhesin	Collagen-binding
	STREP_3760	IPR008454	Collagen-binding surface protein Cna-like, B-type domain	Domain	Adhesin	Collagen-binding
	STREP_3778	IPR008454	Collagen-binding surface protein Cna-like, B-type domain	Domain	Adhesin	Collagen-binding
	STREP_4017	IPR008456	Collagen binding domain	Domain	Adhesin	Collagen-binding
	STREP_4017	IPR008454	Collagen-binding surface protein Cna-like, B-type domain	Domain	Adhesin	Collagen-binding
	STREP_4428	IPR008454	Collagen-binding surface protein Cna-like, B-type domain	Domain	Adhesin	Collagen-binding
	STREP_4490	IPR008454	Collagen-binding surface protein Cna-like, B-type domain	Domain	Adhesin	Collagen-binding
	STREP_4648	IPR008456	Collagen binding domain	Domain	Adhesin	Collagen-binding
	STREP_4648	IPR008454	Collagen-binding surface protein Cna-like, B-type domain	Domain	Adhesin	Collagen-binding
	STREP_4929	IPR008454	Collagen-binding surface protein Cna-like, B-type domain	Domain	Adhesin	Collagen-binding
	STREP_5469	IPR008456	Collagen binding domain	Domain	Adhesin	Collagen-binding
	STREP_5469	IPR008454	Collagen-binding surface protein Cna-like, B-type domain	Domain	Adhesin	Collagen-binding
	STREP_5592	IPR008454	Collagen-binding surface protein Cna-like, B-type domain	Domain	Adhesin	Collagen-binding
	STREP_5682	IPR008454	Collagen-binding surface protein Cna-like, B-type domain	Domain	Adhesin	Collagen-binding
	STREP_6115	IPR008454	Collagen-binding surface protein Cna-like, B-type domain	Domain	Adhesin	Collagen-binding
	STREP_6246	IPR008454	Collagen-binding surface protein Cna-like, B-type domain	Domain	Adhesin	Collagen-binding
	STREP_6372	IPR008456	Collagen binding domain	Domain	Adhesin	Collagen-binding
	STREP_6424	IPR008454	Collagen-binding surface protein Cna-like, B-type domain	Domain	Adhesin	Collagen-binding
	STREP_6566	IPR008456	Collagen binding domain	Domain	Adhesin	Collagen-binding
	STREP_6566	IPR008454	Collagen-binding surface protein Cna-like, B-type domain	Domain	Adhesin	Collagen-binding
	STREP_6755	IPR008454	Collagen-binding surface protein Cna-like, B-type domain	Domain	Adhesin	Collagen-binding
	STREP_6957	IPR008454	Collagen-binding surface protein Cna-like, B-type domain	Domain	Adhesin	Collagen-binding
	STREP_7068	IPR008456	Collagen binding domain	Domain	Adhesin	Collagen-binding
	STREP_7068	IPR008454	Collagen-binding surface protein Cna-like, B-type domain	Domain	Adhesin	Collagen-binding
	STREP_7259	IPR008454	Collagen-binding surface protein Cna-like, B-type domain	Domain	Adhesin	Collagen-binding
	STREP_7886	IPR008454	Collagen-binding surface protein Cna-like, B-type domain	Domain	Adhesin	Collagen-binding
	STREP_8097	IPR008454	Collagen-binding surface protein Cna-like, B-type domain	Domain	Adhesin	Collagen-binding
	STREP_8295	IPR008454	Collagen-binding surface protein Cna-like, B-type domain	Domain	Adhesin	Collagen-binding
	ACTIN_0138	IPR011490	Extracellular matrix-binding protein, Ebh	Domain	Adhesin	Extracellular matrix-binding
	ACTIN_1385	IPR011490	Extracellular matrix-binding protein, Ebh	Domain	Adhesin	Extracellular matrix-binding
	ANAER_0067	IPR011490	Extracellular matrix-binding protein, Ebh	Domain	Adhesin	Extracellular matrix-binding
	ANAER_0753	IPR011490	Extracellular matrix-binding protein, Ebh	Domain	Adhesin	Extracellular matrix-binding
	ANAER_0816	IPR011490	Extracellular matrix-binding protein, Ebh	Domain	Adhesin	Extracellular matrix-binding
	ANAER_0846	IPR011490	Extracellular matrix-binding protein, Ebh	Domain	Adhesin	Extracellular matrix-binding
	ANAER_1122	IPR011490	Extracellular matrix-binding protein, Ebh	Domain	Adhesin	Extracellular matrix-binding
	ANAER_2105	IPR011490	Extracellular matrix-binding protein, Ebh	Domain	Adhesin	Extracellular matrix-binding
	ANAER_2228	IPR011490	Extracellular matrix-binding protein, Ebh	Domain	Adhesin	Extracellular matrix-binding
	ANAER_2711	IPR011490	Extracellular matrix-binding protein, Ebh	Domain	Adhesin	Extracellular matrix-binding
	ANAER_2761	IPR011490	Extracellular matrix-binding protein, Ebh	Domain	Adhesin	Extracellular matrix-binding
	ATOPO_0893	IPR011490	Extracellular matrix-binding protein, Ebh	Domain	Adhesin	Extracellular matrix-binding
	CLOST_0677	IPR011490	Extracellular matrix-binding protein, Ebh	Domain	Adhesin	Extracellular matrix-binding
	CLOST_10778	IPR011490	Extracellular matrix-binding protein, Ebh	Domain	Adhesin	Extracellular matrix-binding
	CLOST_11179	IPR011490	Extracellular matrix-binding protein, Ebh	Domain	Adhesin	Extracellular matrix-binding
	CLOST_12796	IPR011490	Extracellular matrix-binding protein, Ebh	Domain	Adhesin	Extracellular matrix-binding
	CLOST_13139	IPR011490	Extracellular matrix-binding protein, Ebh	Domain	Adhesin	Extracellular matrix-binding
	CLOST_15543	IPR011490	Extracellular matrix-binding protein, Ebh	Domain	Adhesin	Extracellular matrix-binding
	CLOST_2132	IPR011490	Extracellular matrix-binding protein, Ebh	Domain	Adhesin	Extracellular matrix-binding
	CLOST_2349	IPR011490	Extracellular matrix-binding protein, Ebh	Domain	Adhesin	Extracellular matrix-binding
	CLOST_2955	IPR011490	Extracellular matrix-binding protein, Ebh	Domain	Adhesin	Extracellular matrix-binding
	CLOST_3493	IPR011490	Extracellular matrix-binding protein, Ebh	Domain	Adhesin	Extracellular matrix-binding
	CLOST_5830	IPR011490	Extracellular matrix-binding protein, Ebh	Domain	Adhesin	Extracellular matrix-binding
	CLOST_5908	IPR011490	Extracellular matrix-binding protein, Ebh	Domain	Adhesin	Extracellular matrix-binding
	CLOST_6488	IPR011490	Extracellular matrix-binding protein, Ebh	Domain	Adhesin	Extracellular matrix-binding
	CLOST_6858	IPR011490	Extracellular matrix-binding protein, Ebh	Domain	Adhesin	Extracellular matrix-binding
	CLOST_7414	IPR011490	Extracellular matrix-binding protein, Ebh	Domain	Adhesin	Extracellular matrix-binding
	CLOST_7426	IPR011490	Extracellular matrix-binding protein, Ebh	Domain	Adhesin	Extracellular matrix-binding
	CLOST_7964	IPR011490	Extracellular matrix-binding protein, Ebh	Domain	Adhesin	Extracellular matrix-binding
	CLOST_8187	IPR011490	Extracellular matrix-binding protein, Ebh	Domain	Adhesin	Extracellular matrix-binding
	CLOST_8246	IPR011490	Extracellular matrix-binding protein, Ebh	Domain	Adhesin	Extracellular matrix-binding
	ENTER_0092	IPR011490	Extracellular matrix-binding protein, Ebh	Domain	Adhesin	Extracellular matrix-binding
	ENTER_1125	IPR011490	Extracellular matrix-binding protein, Ebh	Domain	Adhesin	Extracellular matrix-binding
	ENTER_3179	IPR011490	Extracellular matrix-binding protein, Ebh	Domain	Adhesin	Extracellular matrix-binding
	ENTER_4367	IPR011490	Extracellular matrix-binding protein, Ebh	Domain	Adhesin	Extracellular matrix-binding
	EUBAC_0177	IPR011490	Extracellular matrix-binding protein, Ebh	Domain	Adhesin	Extracellular matrix-binding
	EUBAC_0713	IPR011490	Extracellular matrix-binding protein, Ebh	Domain	Adhesin	Extracellular matrix-binding
	EUBAC_1460	IPR011490	Extracellular matrix-binding protein, Ebh	Domain	Adhesin	Extracellular matrix-binding
	EUBAC_2239	IPR011490	Extracellular matrix-binding protein, Ebh	Domain	Adhesin	Extracellular matrix-binding
	EUBAC_2593	IPR011490	Extracellular matrix-binding protein, Ebh	Domain	Adhesin	Extracellular matrix-binding
	EUBAC_2666	IPR011490	Extracellular matrix-binding protein, Ebh	Domain	Adhesin	Extracellular matrix-binding
	FINEG_0095	IPR011490	Extracellular matrix-binding protein, Ebh	Domain	Adhesin	Extracellular matrix-binding
	FINEG_0773	IPR011490	Extracellular matrix-binding protein, Ebh	Domain	Adhesin	Extracellular matrix-binding
	FINEG_1797	IPR011490	Extracellular matrix-binding protein, Ebh	Domain	Adhesin	Extracellular matrix-binding
	FINEG_1831	IPR011490	Extracellular matrix-binding protein, Ebh	Domain	Adhesin	Extracellular matrix-binding
	GARDN_0229	IPR011490	Extracellular matrix-binding protein, Ebh	Domain	Adhesin	Extracellular matrix-binding
	GARDN_0288	IPR011490	Extracellular matrix-binding protein, Ebh	Domain	Adhesin	Extracellular matrix-binding
	GARDN_0476	IPR011490	Extracellular matrix-binding protein, Ebh	Domain	Adhesin	Extracellular matrix-binding
	GARDN_1069	IPR011490	Extracellular matrix-binding protein, Ebh	Domain	Adhesin	Extracellular matrix-binding
	GEMEL_0107	IPR011490	Extracellular matrix-binding protein, Ebh	Domain	Adhesin	Extracellular matrix-binding
	GEMEL_0127	IPR011490	Extracellular matrix-binding protein, Ebh	Domain	Adhesin	Extracellular matrix-binding
	ORIBA_0791	IPR011490	Extracellular matrix-binding protein, Ebh	Domain	Adhesin	Extracellular matrix-binding
	PARVI_0697	IPR011490	Extracellular matrix-binding protein, Ebh	Domain	Adhesin	Extracellular matrix-binding
	PARVI_1599	IPR011490	Extracellular matrix-binding protein, Ebh	Domain	Adhesin	Extracellular matrix-binding
	PEPST_1548	IPR011490	Extracellular matrix-binding protein, Ebh	Domain	Adhesin	Extracellular matrix-binding
	PEPST_1766	IPR011490	Extracellular matrix-binding protein, Ebh	Domain	Adhesin	Extracellular matrix-binding
	PEPTO_0068	IPR011490	Extracellular matrix-binding protein, Ebh	Domain	Adhesin	Extracellular matrix-binding
	PEPTO_0181	IPR011490	Extracellular matrix-binding protein, Ebh	Domain	Adhesin	Extracellular matrix-binding
	PEPTO_0448	IPR011490	Extracellular matrix-binding protein, Ebh	Domain	Adhesin	Extracellular matrix-binding
	PEPTO_0456	IPR011490	Extracellular matrix-binding protein, Ebh	Domain	Adhesin	Extracellular matrix-binding
	PEPTO_2464	IPR011490	Extracellular matrix-binding protein, Ebh	Domain	Adhesin	Extracellular matrix-binding
	PEPTO_2688	IPR011490	Extracellular matrix-binding protein, Ebh	Domain	Adhesin	Extracellular matrix-binding
	PEPTO_2866	IPR011490	Extracellular matrix-binding protein, Ebh	Domain	Adhesin	Extracellular matrix-binding
	PREVO_2591	IPR011490	Extracellular matrix-binding protein, Ebh	Domain	Adhesin	Extracellular matrix-binding
	PREVO_6971	IPR011490	Extracellular matrix-binding protein, Ebh	Domain	Adhesin	Extracellular matrix-binding
	STAPH_1451	IPR011490	Extracellular matrix-binding protein, Ebh	Domain	Adhesin	Extracellular matrix-binding
	STAPH_1901	IPR011490	Extracellular matrix-binding protein, Ebh	Domain	Adhesin	Extracellular matrix-binding
	STAPH_2005	IPR011490	Extracellular matrix-binding protein, Ebh	Domain	Adhesin	Extracellular matrix-binding
	STAPH_2625	IPR011490	Extracellular matrix-binding protein, Ebh	Domain	Adhesin	Extracellular matrix-binding
	STAPH_3741	IPR011490	Extracellular matrix-binding protein, Ebh	Domain	Adhesin	Extracellular matrix-binding
	STREP_0764	IPR011490	Extracellular matrix-binding protein, Ebh	Domain	Adhesin	Extracellular matrix-binding
	STREP_2306	IPR011490	Extracellular matrix-binding protein, Ebh	Domain	Adhesin	Extracellular matrix-binding
	STREP_3083	IPR011490	Extracellular matrix-binding protein, Ebh	Domain	Adhesin	Extracellular matrix-binding
	STREP_5188	IPR011490	Extracellular matrix-binding protein, Ebh	Domain	Adhesin	Extracellular matrix-binding
	STREP_6380	IPR011490	Extracellular matrix-binding protein, Ebh	Domain	Adhesin	Extracellular matrix-binding
	STREP_7903	IPR011490	Extracellular matrix-binding protein, Ebh	Domain	Adhesin	Extracellular matrix-binding
	ANAER_0050	IPR011266	Fibrinogen-binding domain 2	Domain	Adhesin	Fibrinogen-binding
	ANAER_0518	IPR011266	Fibrinogen-binding domain 2	Domain	Adhesin	Fibrinogen-binding
	ANAER_0761	IPR011266	Fibrinogen-binding domain 2	Domain	Adhesin	Fibrinogen-binding
	ANAER_1126	IPR011266	Fibrinogen-binding domain 2	Domain	Adhesin	Fibrinogen-binding
	ANAER_1366	IPR011266	Fibrinogen-binding domain 2	Domain	Adhesin	Fibrinogen-binding
	ANAER_2105	IPR011266	Fibrinogen-binding domain 2	Domain	Adhesin	Fibrinogen-binding
	ANAER_2652	IPR011266	Fibrinogen-binding domain 2	Domain	Adhesin	Fibrinogen-binding
	ANAER_3114	IPR011266	Fibrinogen-binding domain 2	Domain	Adhesin	Fibrinogen-binding
	ANAER_3126	IPR011266	Fibrinogen-binding domain 2	Domain	Adhesin	Fibrinogen-binding
	ENTER_4535	IPR011266	Fibrinogen-binding domain 2	Domain	Adhesin	Fibrinogen-binding
	ENTER_4702	IPR011266	Fibrinogen-binding domain 2	Domain	Adhesin	Fibrinogen-binding
	FINEG_0309	IPR011266	Fibrinogen-binding domain 2	Domain	Adhesin	Fibrinogen-binding
	FINEG_0572	IPR011266	Fibrinogen-binding domain 2	Domain	Adhesin	Fibrinogen-binding
	FINEG_0883	IPR011266	Fibrinogen-binding domain 2	Domain	Adhesin	Fibrinogen-binding
	FINEG_1645	IPR011266	Fibrinogen-binding domain 2	Domain	Adhesin	Fibrinogen-binding
	FINEG_1857	IPR011266	Fibrinogen-binding domain 2	Domain	Adhesin	Fibrinogen-binding
	PEPTO_0293	IPR011266	Fibrinogen-binding domain 2	Domain	Adhesin	Fibrinogen-binding
	PEPTO_0550	IPR011266	Fibrinogen-binding domain 2	Domain	Adhesin	Fibrinogen-binding
	PEPTO_0877	IPR011266	Fibrinogen-binding domain 2	Domain	Adhesin	Fibrinogen-binding
	PEPTO_1132	IPR011266	Fibrinogen-binding domain 2	Domain	Adhesin	Fibrinogen-binding
	PEPTO_1195	IPR011266	Fibrinogen-binding domain 2	Domain	Adhesin	Fibrinogen-binding
	PEPTO_1302	IPR011266	Fibrinogen-binding domain 2	Domain	Adhesin	Fibrinogen-binding
	PEPTO_3328	IPR011266	Fibrinogen-binding domain 2	Domain	Adhesin	Fibrinogen-binding
	PEPTO_3461	IPR011266	Fibrinogen-binding domain 2	Domain	Adhesin	Fibrinogen-binding
	STAPH_0388	IPR011266	Fibrinogen-binding domain 2	Domain	Adhesin	Fibrinogen-binding
	STAPH_0697	IPR011266	Fibrinogen-binding domain 2	Domain	Adhesin	Fibrinogen-binding
	STAPH_0725	IPR011266	Fibrinogen-binding domain 2	Domain	Adhesin	Fibrinogen-binding
	STAPH_0762	IPR011266	Fibrinogen-binding domain 2	Domain	Adhesin	Fibrinogen-binding
	STAPH_1817	IPR011266	Fibrinogen-binding domain 2	Domain	Adhesin	Fibrinogen-binding
	STAPH_1851	IPR011266	Fibrinogen-binding domain 2	Domain	Adhesin	Fibrinogen-binding
	STAPH_2103	IPR011266	Fibrinogen-binding domain 2	Domain	Adhesin	Fibrinogen-binding
	STAPH_2107	IPR011266	Fibrinogen-binding domain 2	Domain	Adhesin	Fibrinogen-binding
	STAPH_2133	IPR011266	Fibrinogen-binding domain 2	Domain	Adhesin	Fibrinogen-binding
	STAPH_2269	IPR011266	Fibrinogen-binding domain 2	Domain	Adhesin	Fibrinogen-binding
	STAPH_2286	IPR011266	Fibrinogen-binding domain 2	Domain	Adhesin	Fibrinogen-binding
	STAPH_2295	IPR011266	Fibrinogen-binding domain 2	Domain	Adhesin	Fibrinogen-binding
	STAPH_2325	IPR011266	Fibrinogen-binding domain 2	Domain	Adhesin	Fibrinogen-binding
	STAPH_2385	IPR011266	Fibrinogen-binding domain 2	Domain	Adhesin	Fibrinogen-binding
	STAPH_2625	IPR011266	Fibrinogen-binding domain 2	Domain	Adhesin	Fibrinogen-binding
	STAPH_2625	IPR012969	Fibrinogen binding protein	Family	Adhesin	Fibrinogen-binding
	STAPH_2627	IPR011266	Fibrinogen-binding domain 2	Domain	Adhesin	Fibrinogen-binding
	STAPH_2656	IPR011266	Fibrinogen-binding domain 2	Domain	Adhesin	Fibrinogen-binding
	STAPH_3354	IPR021033	Extracellular fibrinogen binding protein, C-terminal	Domain	Adhesin	Fibrinogen-binding
	STAPH_3741	IPR011266	Fibrinogen-binding domain 2	Domain	Adhesin	Fibrinogen-binding
	STREP_1472	IPR011266	Fibrinogen-binding domain 2	Domain	Adhesin	Fibrinogen-binding
	STREP_1768	IPR011266	Fibrinogen-binding domain 2	Domain	Adhesin	Fibrinogen-binding
	STREP_1979	IPR011266	Fibrinogen-binding domain 2	Domain	Adhesin	Fibrinogen-binding
	STREP_4490	IPR011266	Fibrinogen-binding domain 2	Domain	Adhesin	Fibrinogen-binding
	STREP_5939	IPR011266	Fibrinogen-binding domain 2	Domain	Adhesin	Fibrinogen-binding
	STREP_6691	IPR011266	Fibrinogen-binding domain 2	Domain	Adhesin	Fibrinogen-binding
	STREP_7291	IPR012969	Fibrinogen binding protein	Family	Adhesin	Fibrinogen-binding
	ANAER_0111	IPR008616	Fibronectin-binding A, N-terminal	Domain	Adhesin	Fibronectin-binding
	BULLE_0709	IPR008616	Fibronectin-binding A, N-terminal	Domain	Adhesin	Fibronectin-binding
	CAMPY_0451	IPR008616	Fibronectin-binding A, N-terminal	Domain	Adhesin	Fibronectin-binding
	CAMPY_1189	IPR008616	Fibronectin-binding A, N-terminal	Domain	Adhesin	Fibronectin-binding
	CLOST_0773	IPR008616	Fibronectin-binding A, N-terminal	Domain	Adhesin	Fibronectin-binding
	CLOST_1413	IPR008616	Fibronectin-binding A, N-terminal	Domain	Adhesin	Fibronectin-binding
	CLOST_4423	IPR008616	Fibronectin-binding A, N-terminal	Domain	Adhesin	Fibronectin-binding
	CLOST_7757	IPR008616	Fibronectin-binding A, N-terminal	Domain	Adhesin	Fibronectin-binding
	DIALI_0130	IPR008616	Fibronectin-binding A, N-terminal	Domain	Adhesin	Fibronectin-binding
	DIALI_0397	IPR008616	Fibronectin-binding A, N-terminal	Domain	Adhesin	Fibronectin-binding
	DIALI_0475	IPR008616	Fibronectin-binding A, N-terminal	Domain	Adhesin	Fibronectin-binding
	DIALI_0638	IPR008616	Fibronectin-binding A, N-terminal	Domain	Adhesin	Fibronectin-binding
	EGGER_0734	IPR008616	Fibronectin-binding A, N-terminal	Domain	Adhesin	Fibronectin-binding
	ENTER_0161	IPR008616	Fibronectin-binding A, N-terminal	Domain	Adhesin	Fibronectin-binding
	EUBAC_2453	IPR008616	Fibronectin-binding A, N-terminal	Domain	Adhesin	Fibronectin-binding
	FILIF_0190	IPR008616	Fibronectin-binding A, N-terminal	Domain	Adhesin	Fibronectin-binding
	FINEG_1114	IPR008616	Fibronectin-binding A, N-terminal	Domain	Adhesin	Fibronectin-binding
	FUSOB_0469	IPR008616	Fibronectin-binding A, N-terminal	Domain	Adhesin	Fibronectin-binding
	FUSOB_0975	IPR008616	Fibronectin-binding A, N-terminal	Domain	Adhesin	Fibronectin-binding
	GEMEL_0043	IPR008616	Fibronectin-binding A, N-terminal	Domain	Adhesin	Fibronectin-binding
	ORIBA_0618	IPR008616	Fibronectin-binding A, N-terminal	Domain	Adhesin	Fibronectin-binding
	OSCIL_1230	IPR008616	Fibronectin-binding A, N-terminal	Domain	Adhesin	Fibronectin-binding
	PARVI_0121	IPR008616	Fibronectin-binding A, N-terminal	Domain	Adhesin	Fibronectin-binding
	PARVI_1807	IPR008616	Fibronectin-binding A, N-terminal	Domain	Adhesin	Fibronectin-binding
	PEPST_0245	IPR008616	Fibronectin-binding A, N-terminal	Domain	Adhesin	Fibronectin-binding
	PEPTO_0080	IPR008616	Fibronectin-binding A, N-terminal	Domain	Adhesin	Fibronectin-binding
	PEPTO_0381	IPR008616	Fibronectin-binding A, N-terminal	Domain	Adhesin	Fibronectin-binding
	PEPTO_0769	IPR008616	Fibronectin-binding A, N-terminal	Domain	Adhesin	Fibronectin-binding
	PEPTO_2981	IPR008616	Fibronectin-binding A, N-terminal	Domain	Adhesin	Fibronectin-binding
	PSERA_0512	IPR008616	Fibronectin-binding A, N-terminal	Domain	Adhesin	Fibronectin-binding
	SNEAT_0017	IPR008616	Fibronectin-binding A, N-terminal	Domain	Adhesin	Fibronectin-binding
	STAPH_0697	IPR004237	Fibronectin binding repeat	Repeat	Adhesin	Fibronectin-binding
	STAPH_1198	IPR008616	Fibronectin-binding A, N-terminal	Domain	Adhesin	Fibronectin-binding
	STAPH_2133	IPR004237	Fibronectin binding repeat	Repeat	Adhesin	Fibronectin-binding
	STAPH_2656	IPR004237	Fibronectin binding repeat	Repeat	Adhesin	Fibronectin-binding
	STREP_0374	IPR021021	Fibronectin-binding repeat, SSURE	Repeat	Adhesin	Fibronectin-binding
	STREP_0414	IPR004237	Fibronectin binding repeat	Repeat	Adhesin	Fibronectin-binding
	STREP_0653	IPR008616	Fibronectin-binding A, N-terminal	Domain	Adhesin	Fibronectin-binding
	STREP_0723	IPR004237	Fibronectin binding repeat	Repeat	Adhesin	Fibronectin-binding
	STREP_0724	IPR004237	Fibronectin binding repeat	Repeat	Adhesin	Fibronectin-binding
	STREP_1291	IPR004237	Fibronectin binding repeat	Repeat	Adhesin	Fibronectin-binding
	STREP_1472	IPR004237	Fibronectin binding repeat	Repeat	Adhesin	Fibronectin-binding
	STREP_1768	IPR004237	Fibronectin binding repeat	Repeat	Adhesin	Fibronectin-binding
	STREP_3435	IPR004237	Fibronectin binding repeat	Repeat	Adhesin	Fibronectin-binding
	STREP_4490	IPR004237	Fibronectin binding repeat	Repeat	Adhesin	Fibronectin-binding
	STREP_4605	IPR004237	Fibronectin binding repeat	Repeat	Adhesin	Fibronectin-binding
	STREP_6771	IPR021021	Fibronectin-binding repeat, SSURE	Repeat	Adhesin	Fibronectin-binding
	STREP_7354	IPR021021	Fibronectin-binding repeat, SSURE	Repeat	Adhesin	Fibronectin-binding
	ALLOP_0297	IPR011628	Cleaved adhesin	Domain	Adhesin	Filamentous haemagglutinin
	ALLOP_0444	IPR011628	Cleaved adhesin	Domain	Adhesin	Filamentous haemagglutinin
	ALLOP_1013	IPR011628	Cleaved adhesin	Domain	Adhesin	Filamentous haemagglutinin
	ALLOP_1251	IPR011628	Cleaved adhesin	Domain	Adhesin	Filamentous haemagglutinin
	ALLOP_1471	IPR011628	Cleaved adhesin	Domain	Adhesin	Filamentous haemagglutinin
	ALLOP_1555	IPR011628	Cleaved adhesin	Domain	Adhesin	Filamentous haemagglutinin
	ALLOP_1592	IPR011628	Cleaved adhesin	Domain	Adhesin	Filamentous haemagglutinin
	ALLOP_1714	IPR011628	Cleaved adhesin	Domain	Adhesin	Filamentous haemagglutinin
	BACTE_3829	IPR011628	Cleaved adhesin	Domain	Adhesin	Filamentous haemagglutinin
	BURKH_0056	IPR008638	Filamentous haemagglutinin, N-terminal	Domain	Adhesin	Filamentous haemagglutinin
	BURKH_0244	IPR008638	Filamentous haemagglutinin, N-terminal	Domain	Adhesin	Filamentous haemagglutinin
	BURKH_0654	IPR010069	Filamentous haemagglutinin, 20-residue x2 repeat	Repeat	Adhesin	Filamentous haemagglutinin
	CAMPY_0177	IPR008638	Filamentous haemagglutinin, N-terminal	Domain	Adhesin	Filamentous haemagglutinin
	CAMPY_0288	IPR008638	Filamentous haemagglutinin, N-terminal	Domain	Adhesin	Filamentous haemagglutinin
	CAMPY_0329	IPR008619	Filamentous haemagglutinin repeat	Repeat	Adhesin	Filamentous haemagglutinin
	CAMPY_0329	IPR008638	Filamentous haemagglutinin, N-terminal	Domain	Adhesin	Filamentous haemagglutinin
	CAMPY_0329	IPR010069	Filamentous haemagglutinin, 20-residue x2 repeat	Repeat	Adhesin	Filamentous haemagglutinin
	CAMPY_1171	IPR010069	Filamentous haemagglutinin, 20-residue x2 repeat	Repeat	Adhesin	Filamentous haemagglutinin
	CITRO_0049	IPR010069	Filamentous haemagglutinin, 20-residue x2 repeat	Repeat	Adhesin	Filamentous haemagglutinin
	CITRO_0686	IPR008619	Filamentous haemagglutinin repeat	Repeat	Adhesin	Filamentous haemagglutinin
	CITRO_0686	IPR008638	Filamentous haemagglutinin, N-terminal	Domain	Adhesin	Filamentous haemagglutinin
	CITRO_0686	IPR010069	Filamentous haemagglutinin, 20-residue x2 repeat	Repeat	Adhesin	Filamentous haemagglutinin
	DIALI_0421	IPR008638	Filamentous haemagglutinin, N-terminal	Domain	Adhesin	Filamentous haemagglutinin
	DIALI_0816	IPR008619	Filamentous haemagglutinin repeat	Repeat	Adhesin	Filamentous haemagglutinin
	DIALI_0816	IPR008638	Filamentous haemagglutinin, N-terminal	Domain	Adhesin	Filamentous haemagglutinin
	DIALI_0816	IPR010069	Filamentous haemagglutinin, 20-residue x2 repeat	Repeat	Adhesin	Filamentous haemagglutinin
	ESCHE_4753	IPR008619	Filamentous haemagglutinin repeat	Repeat	Adhesin	Filamentous haemagglutinin
	ESCHE_4753	IPR008638	Filamentous haemagglutinin, N-terminal	Domain	Adhesin	Filamentous haemagglutinin
	ESCHE_4753	IPR010069	Filamentous haemagglutinin, 20-residue x2 repeat	Repeat	Adhesin	Filamentous haemagglutinin
	ESCHE_4800	IPR008619	Filamentous haemagglutinin repeat	Repeat	Adhesin	Filamentous haemagglutinin
	ESCHE_4800	IPR008638	Filamentous haemagglutinin, N-terminal	Domain	Adhesin	Filamentous haemagglutinin
	ESCHE_4951	IPR008619	Filamentous haemagglutinin repeat	Repeat	Adhesin	Filamentous haemagglutinin
	ESCHE_4951	IPR008638	Filamentous haemagglutinin, N-terminal	Domain	Adhesin	Filamentous haemagglutinin
	ESCHE_4951	IPR010069	Filamentous haemagglutinin, 20-residue x2 repeat	Repeat	Adhesin	Filamentous haemagglutinin
	FUSOB_0330	IPR008638	Filamentous haemagglutinin, N-terminal	Domain	Adhesin	Filamentous haemagglutinin
	FUSOB_0843	IPR010069	Filamentous haemagglutinin, 20-residue x2 repeat	Repeat	Adhesin	Filamentous haemagglutinin
	FUSOB_1741	IPR008619	Filamentous haemagglutinin repeat	Repeat	Adhesin	Filamentous haemagglutinin
	FUSOB_1741	IPR008638	Filamentous haemagglutinin, N-terminal	Domain	Adhesin	Filamentous haemagglutinin
	FUSOB_2996	IPR010069	Filamentous haemagglutinin, 20-residue x2 repeat	Repeat	Adhesin	Filamentous haemagglutinin
	FUSOB_3103	IPR010069	Filamentous haemagglutinin, 20-residue x2 repeat	Repeat	Adhesin	Filamentous haemagglutinin
	FUSOB_6343	IPR008619	Filamentous haemagglutinin repeat	Repeat	Adhesin	Filamentous haemagglutinin
	FUSOB_6343	IPR008638	Filamentous haemagglutinin, N-terminal	Domain	Adhesin	Filamentous haemagglutinin
	FUSOB_6343	IPR010069	Filamentous haemagglutinin, 20-residue x2 repeat	Repeat	Adhesin	Filamentous haemagglutinin
	FUSOB_6523	IPR008619	Filamentous haemagglutinin repeat	Repeat	Adhesin	Filamentous haemagglutinin
	FUSOB_6523	IPR008638	Filamentous haemagglutinin, N-terminal	Domain	Adhesin	Filamentous haemagglutinin
	FUSOB_6881	IPR010069	Filamentous haemagglutinin, 20-residue x2 repeat	Repeat	Adhesin	Filamentous haemagglutinin
	FUSOB_7217	IPR008619	Filamentous haemagglutinin repeat	Repeat	Adhesin	Filamentous haemagglutinin
	FUSOB_7217	IPR008638	Filamentous haemagglutinin, N-terminal	Domain	Adhesin	Filamentous haemagglutinin
	FUSOB_7217	IPR010069	Filamentous haemagglutinin, 20-residue x2 repeat	Repeat	Adhesin	Filamentous haemagglutinin
	FUSOB_7853	IPR008619	Filamentous haemagglutinin repeat	Repeat	Adhesin	Filamentous haemagglutinin
	PORPH_1276	IPR011628	Cleaved adhesin	Domain	Adhesin	Filamentous haemagglutinin
	PORPH_4216	IPR011628	Cleaved adhesin	Domain	Adhesin	Filamentous haemagglutinin
	PORPH_5080	IPR011628	Cleaved adhesin	Domain	Adhesin	Filamentous haemagglutinin
	PREVO_0738	IPR011628	Cleaved adhesin	Domain	Adhesin	Filamentous haemagglutinin
	PREVO_0748	IPR011628	Cleaved adhesin	Domain	Adhesin	Filamentous haemagglutinin
	PREVO_0758	IPR011628	Cleaved adhesin	Domain	Adhesin	Filamentous haemagglutinin
	PREVO_0778	IPR011628	Cleaved adhesin	Domain	Adhesin	Filamentous haemagglutinin
	PREVO_11428	IPR011628	Cleaved adhesin	Domain	Adhesin	Filamentous haemagglutinin
	PREVO_1585	IPR011628	Cleaved adhesin	Domain	Adhesin	Filamentous haemagglutinin
	PREVO_4497	IPR011628	Cleaved adhesin	Domain	Adhesin	Filamentous haemagglutinin
	PREVO_4902	IPR011628	Cleaved adhesin	Domain	Adhesin	Filamentous haemagglutinin
	PREVO_5165	IPR011628	Cleaved adhesin	Domain	Adhesin	Filamentous haemagglutinin
	PREVO_5196	IPR011628	Cleaved adhesin	Domain	Adhesin	Filamentous haemagglutinin
	PREVO_5682	IPR011628	Cleaved adhesin	Domain	Adhesin	Filamentous haemagglutinin
	PREVO_5906	IPR011628	Cleaved adhesin	Domain	Adhesin	Filamentous haemagglutinin
	PREVO_6052	IPR011628	Cleaved adhesin	Domain	Adhesin	Filamentous haemagglutinin
	PREVO_6893	IPR011628	Cleaved adhesin	Domain	Adhesin	Filamentous haemagglutinin
	PREVO_8286	IPR011628	Cleaved adhesin	Domain	Adhesin	Filamentous haemagglutinin
	PROTE_0076	IPR008619	Filamentous haemagglutinin repeat	Repeat	Adhesin	Filamentous haemagglutinin
	PROTE_0076	IPR008638	Filamentous haemagglutinin, N-terminal	Domain	Adhesin	Filamentous haemagglutinin
	PROTE_0076	IPR010069	Filamentous haemagglutinin, 20-residue x2 repeat	Repeat	Adhesin	Filamentous haemagglutinin
	PROTE_0438	IPR008619	Filamentous haemagglutinin repeat	Repeat	Adhesin	Filamentous haemagglutinin
	PROTE_0438	IPR008638	Filamentous haemagglutinin, N-terminal	Domain	Adhesin	Filamentous haemagglutinin
	PROTE_0438	IPR010069	Filamentous haemagglutinin, 20-residue x2 repeat	Repeat	Adhesin	Filamentous haemagglutinin
	PROTE_0513	IPR008638	Filamentous haemagglutinin, N-terminal	Domain	Adhesin	Filamentous haemagglutinin
	PSEMO_0008	IPR008638	Filamentous haemagglutinin, N-terminal	Domain	Adhesin	Filamentous haemagglutinin
	PSEMO_0043	IPR008638	Filamentous haemagglutinin, N-terminal	Domain	Adhesin	Filamentous haemagglutinin
	PSEMO_0194	IPR008619	Filamentous haemagglutinin repeat	Repeat	Adhesin	Filamentous haemagglutinin
	PSEMO_0194	IPR008638	Filamentous haemagglutinin, N-terminal	Domain	Adhesin	Filamentous haemagglutinin
	PSEMO_0194	IPR010069	Filamentous haemagglutinin, 20-residue x2 repeat	Repeat	Adhesin	Filamentous haemagglutinin
	PSEMO_0518	IPR008619	Filamentous haemagglutinin repeat	Repeat	Adhesin	Filamentous haemagglutinin
	PSEMO_0518	IPR008638	Filamentous haemagglutinin, N-terminal	Domain	Adhesin	Filamentous haemagglutinin
	PSEMO_0518	IPR010069	Filamentous haemagglutinin, 20-residue x2 repeat	Repeat	Adhesin	Filamentous haemagglutinin
	PSEMO_1208	IPR008619	Filamentous haemagglutinin repeat	Repeat	Adhesin	Filamentous haemagglutinin
	PSEMO_1208	IPR008638	Filamentous haemagglutinin, N-terminal	Domain	Adhesin	Filamentous haemagglutinin
	PSEMO_1208	IPR010069	Filamentous haemagglutinin, 20-residue x2 repeat	Repeat	Adhesin	Filamentous haemagglutinin
	PSEMO_2069	IPR008619	Filamentous haemagglutinin repeat	Repeat	Adhesin	Filamentous haemagglutinin
	PSEMO_2069	IPR008638	Filamentous haemagglutinin, N-terminal	Domain	Adhesin	Filamentous haemagglutinin
	PSEMO_2069	IPR010069	Filamentous haemagglutinin, 20-residue x2 repeat	Repeat	Adhesin	Filamentous haemagglutinin
	RALST_0004	IPR008619	Filamentous haemagglutinin repeat	Repeat	Adhesin	Filamentous haemagglutinin
	RALST_0004	IPR008638	Filamentous haemagglutinin, N-terminal	Domain	Adhesin	Filamentous haemagglutinin
	RALST_0004	IPR010069	Filamentous haemagglutinin, 20-residue x2 repeat	Repeat	Adhesin	Filamentous haemagglutinin
	VIBRI_2966	IPR010069	Filamentous haemagglutinin, 20-residue x2 repeat	Repeat	Adhesin	Filamentous haemagglutinin
	CLOST_3302	IPR019931	LPXTG-motif cell wall anchor	Domain	Adhesin	Putative LPXTG Adhesin
	ENTER_0016	IPR019931	LPXTG-motif cell wall anchor	Domain	Adhesin	Putative LPXTG Adhesin
	ENTER_0769	IPR019931	LPXTG-motif cell wall anchor	Domain	Adhesin	Putative LPXTG Adhesin
	ENTER_1719	IPR019931	LPXTG-motif cell wall anchor	Domain	Adhesin	Putative LPXTG Adhesin
	EUBAC_2791	IPR019931	LPXTG-motif cell wall anchor	Domain	Adhesin	Putative LPXTG Adhesin
	FINEG_0004	IPR019931	LPXTG-motif cell wall anchor	Domain	Adhesin	Putative LPXTG Adhesin
	FINEG_0109	IPR019931	LPXTG-motif cell wall anchor	Domain	Adhesin	Putative LPXTG Adhesin
	GARDN_0551	IPR019931	LPXTG-motif cell wall anchor	Domain	Adhesin	Putative LPXTG Adhesin
	GARDN_0801	IPR019931	LPXTG-motif cell wall anchor	Domain	Adhesin	Putative LPXTG Adhesin
	PARVI_1805	IPR019931	LPXTG-motif cell wall anchor	Domain	Adhesin	Putative LPXTG Adhesin
	STAPH_2559	IPR019931	LPXTG-motif cell wall anchor	Domain	Adhesin	Putative LPXTG Adhesin
	STAPH_2952	IPR019931	LPXTG-motif cell wall anchor	Domain	Adhesin	Putative LPXTG Adhesin
	STAPH_3479	IPR019931	LPXTG-motif cell wall anchor	Domain	Adhesin	Putative LPXTG Adhesin
	STAPH_3643	IPR019931	LPXTG-motif cell wall anchor	Domain	Adhesin	Putative LPXTG Adhesin
	STREP_0785	IPR019931	LPXTG-motif cell wall anchor	Domain	Adhesin	Putative LPXTG Adhesin
	STREP_0811	IPR019931	LPXTG-motif cell wall anchor	Domain	Adhesin	Putative LPXTG Adhesin
	STREP_0939	IPR019931	LPXTG-motif cell wall anchor	Domain	Adhesin	Putative LPXTG Adhesin
	STREP_1345	IPR019931	LPXTG-motif cell wall anchor	Domain	Adhesin	Putative LPXTG Adhesin
	STREP_1688	IPR019931	LPXTG-motif cell wall anchor	Domain	Adhesin	Putative LPXTG Adhesin
	STREP_1909	IPR019931	LPXTG-motif cell wall anchor	Domain	Adhesin	Putative LPXTG Adhesin
	STREP_1957	IPR019931	LPXTG-motif cell wall anchor	Domain	Adhesin	Putative LPXTG Adhesin
	STREP_2081	IPR019931	LPXTG-motif cell wall anchor	Domain	Adhesin	Putative LPXTG Adhesin
	STREP_2158	IPR019931	LPXTG-motif cell wall anchor	Domain	Adhesin	Putative LPXTG Adhesin
	STREP_2267	IPR019931	LPXTG-motif cell wall anchor	Domain	Adhesin	Putative LPXTG Adhesin
	STREP_3030	IPR019931	LPXTG-motif cell wall anchor	Domain	Adhesin	Putative LPXTG Adhesin
	STREP_3571	IPR019931	LPXTG-motif cell wall anchor	Domain	Adhesin	Putative LPXTG Adhesin
	STREP_3743	IPR019931	LPXTG-motif cell wall anchor	Domain	Adhesin	Putative LPXTG Adhesin
	STREP_3770	IPR019931	LPXTG-motif cell wall anchor	Domain	Adhesin	Putative LPXTG Adhesin
	STREP_3812	IPR019931	LPXTG-motif cell wall anchor	Domain	Adhesin	Putative LPXTG Adhesin
	STREP_4213	IPR019931	LPXTG-motif cell wall anchor	Domain	Adhesin	Putative LPXTG Adhesin
	STREP_4245	IPR019931	LPXTG-motif cell wall anchor	Domain	Adhesin	Putative LPXTG Adhesin
	STREP_4713	IPR019931	LPXTG-motif cell wall anchor	Domain	Adhesin	Putative LPXTG Adhesin
	STREP_4763	IPR019931	LPXTG-motif cell wall anchor	Domain	Adhesin	Putative LPXTG Adhesin
	STREP_4852	IPR019931	LPXTG-motif cell wall anchor	Domain	Adhesin	Putative LPXTG Adhesin
	STREP_4953	IPR019931	LPXTG-motif cell wall anchor	Domain	Adhesin	Putative LPXTG Adhesin
	STREP_5086	IPR019931	LPXTG-motif cell wall anchor	Domain	Adhesin	Putative LPXTG Adhesin
	STREP_5109	IPR019931	LPXTG-motif cell wall anchor	Domain	Adhesin	Putative LPXTG Adhesin
	STREP_5159	IPR019931	LPXTG-motif cell wall anchor	Domain	Adhesin	Putative LPXTG Adhesin
	STREP_5327	IPR019931	LPXTG-motif cell wall anchor	Domain	Adhesin	Putative LPXTG Adhesin
	STREP_5934	IPR019931	LPXTG-motif cell wall anchor	Domain	Adhesin	Putative LPXTG Adhesin
	STREP_6044	IPR019931	LPXTG-motif cell wall anchor	Domain	Adhesin	Putative LPXTG Adhesin
	STREP_6413	IPR019931	LPXTG-motif cell wall anchor	Domain	Adhesin	Putative LPXTG Adhesin
	STREP_6531	IPR019931	LPXTG-motif cell wall anchor	Domain	Adhesin	Putative LPXTG Adhesin
	STREP_6799	IPR019931	LPXTG-motif cell wall anchor	Domain	Adhesin	Putative LPXTG Adhesin
	STREP_7328	IPR019931	LPXTG-motif cell wall anchor	Domain	Adhesin	Putative LPXTG Adhesin
	FINEG_1698	IPR019948	Gram-positive LPXTG cell wall anchor	Domain	Adhesin	Putative LPXTG Adhesin
	STAPH_0381	IPR019948	Gram-positive LPXTG cell wall anchor	Domain	Adhesin	Putative LPXTG Adhesin
	STAPH_1451	IPR019948	Gram-positive LPXTG cell wall anchor	Domain	Adhesin	Putative LPXTG Adhesin
	STAPH_1901	IPR019948	Gram-positive LPXTG cell wall anchor	Domain	Adhesin	Putative LPXTG Adhesin
	STAPH_2005	IPR019948	Gram-positive LPXTG cell wall anchor	Domain	Adhesin	Putative LPXTG Adhesin
	STREP_0764	IPR019948	Gram-positive LPXTG cell wall anchor	Domain	Adhesin	Putative LPXTG Adhesin
	STREP_4245	IPR019948	Gram-positive LPXTG cell wall anchor	Domain	Adhesin	Putative LPXTG Adhesin
	STREP_6413	IPR019948	Gram-positive LPXTG cell wall anchor	Domain	Adhesin	Putative LPXTG Adhesin
	ANAER_1526	IPR019948	Gram-positive LPXTG cell wall anchor	Domain	Adhesin	Putative LPXTG Adhesin
	CLOST_13263	IPR019948	Gram-positive LPXTG cell wall anchor	Domain	Adhesin	Putative LPXTG Adhesin
	CLOST_2123	IPR019948	Gram-positive LPXTG cell wall anchor	Domain	Adhesin	Putative LPXTG Adhesin
	CLOST_5992	IPR019948	Gram-positive LPXTG cell wall anchor	Domain	Adhesin	Putative LPXTG Adhesin
	CLOST_6230	IPR019948	Gram-positive LPXTG cell wall anchor	Domain	Adhesin	Putative LPXTG Adhesin
	ENTER_0920	IPR019948	Gram-positive LPXTG cell wall anchor	Domain	Adhesin	Putative LPXTG Adhesin
	ENTER_0921	IPR019948	Gram-positive LPXTG cell wall anchor	Domain	Adhesin	Putative LPXTG Adhesin
	ENTER_2016	IPR019948	Gram-positive LPXTG cell wall anchor	Domain	Adhesin	Putative LPXTG Adhesin
	ENTER_3144	IPR019948	Gram-positive LPXTG cell wall anchor	Domain	Adhesin	Putative LPXTG Adhesin
	ENTER_3260	IPR019948	Gram-positive LPXTG cell wall anchor	Domain	Adhesin	Putative LPXTG Adhesin
	EUBAC_3492	IPR019948	Gram-positive LPXTG cell wall anchor	Domain	Adhesin	Putative LPXTG Adhesin
	FILIF_0295	IPR019948	Gram-positive LPXTG cell wall anchor	Domain	Adhesin	Putative LPXTG Adhesin
	FILIF_1136	IPR019948	Gram-positive LPXTG cell wall anchor	Domain	Adhesin	Putative LPXTG Adhesin
	FINEG_0096	IPR019948	Gram-positive LPXTG cell wall anchor	Domain	Adhesin	Putative LPXTG Adhesin
	FINEG_0349	IPR019948	Gram-positive LPXTG cell wall anchor	Domain	Adhesin	Putative LPXTG Adhesin
	FINEG_0641	IPR019948	Gram-positive LPXTG cell wall anchor	Domain	Adhesin	Putative LPXTG Adhesin
	FINEG_1833	IPR019948	Gram-positive LPXTG cell wall anchor	Domain	Adhesin	Putative LPXTG Adhesin
	FINEG_1906	IPR019948	Gram-positive LPXTG cell wall anchor	Domain	Adhesin	Putative LPXTG Adhesin
	FINEG_1926	IPR019948	Gram-positive LPXTG cell wall anchor	Domain	Adhesin	Putative LPXTG Adhesin
	FINEG_1928	IPR019948	Gram-positive LPXTG cell wall anchor	Domain	Adhesin	Putative LPXTG Adhesin
	PARVI_0388	IPR019948	Gram-positive LPXTG cell wall anchor	Domain	Adhesin	Putative LPXTG Adhesin
	PARVI_1344	IPR019948	Gram-positive LPXTG cell wall anchor	Domain	Adhesin	Putative LPXTG Adhesin
	PEPST_1220	IPR019948	Gram-positive LPXTG cell wall anchor	Domain	Adhesin	Putative LPXTG Adhesin
	PEPTO_1132	IPR019948	Gram-positive LPXTG cell wall anchor	Domain	Adhesin	Putative LPXTG Adhesin
	PEPTO_3686	IPR019948	Gram-positive LPXTG cell wall anchor	Domain	Adhesin	Putative LPXTG Adhesin
	PSERA_1033	IPR019948	Gram-positive LPXTG cell wall anchor	Domain	Adhesin	Putative LPXTG Adhesin
	STAPH_1851	IPR019948	Gram-positive LPXTG cell wall anchor	Domain	Adhesin	Putative LPXTG Adhesin
	STAPH_2103	IPR019948	Gram-positive LPXTG cell wall anchor	Domain	Adhesin	Putative LPXTG Adhesin
	STAPH_2625	IPR019948	Gram-positive LPXTG cell wall anchor	Domain	Adhesin	Putative LPXTG Adhesin
	STAPH_3034	IPR019948	Gram-positive LPXTG cell wall anchor	Domain	Adhesin	Putative LPXTG Adhesin
	STAPH_3741	IPR019948	Gram-positive LPXTG cell wall anchor	Domain	Adhesin	Putative LPXTG Adhesin
	STREP_0197	IPR019948	Gram-positive LPXTG cell wall anchor	Domain	Adhesin	Putative LPXTG Adhesin
	STREP_2176	IPR019948	Gram-positive LPXTG cell wall anchor	Domain	Adhesin	Putative LPXTG Adhesin
	STREP_3076	IPR019948	Gram-positive LPXTG cell wall anchor	Domain	Adhesin	Putative LPXTG Adhesin
	STREP_3420	IPR019948	Gram-positive LPXTG cell wall anchor	Domain	Adhesin	Putative LPXTG Adhesin
	STREP_3760	IPR019948	Gram-positive LPXTG cell wall anchor	Domain	Adhesin	Putative LPXTG Adhesin
	STREP_4017	IPR019948	Gram-positive LPXTG cell wall anchor	Domain	Adhesin	Putative LPXTG Adhesin
	STREP_5469	IPR019948	Gram-positive LPXTG cell wall anchor	Domain	Adhesin	Putative LPXTG Adhesin
	STREP_5682	IPR019948	Gram-positive LPXTG cell wall anchor	Domain	Adhesin	Putative LPXTG Adhesin
	STREP_6246	IPR019948	Gram-positive LPXTG cell wall anchor	Domain	Adhesin	Putative LPXTG Adhesin
	STREP_6372	IPR019948	Gram-positive LPXTG cell wall anchor	Domain	Adhesin	Putative LPXTG Adhesin
	STREP_6424	IPR019948	Gram-positive LPXTG cell wall anchor	Domain	Adhesin	Putative LPXTG Adhesin
	STREP_6566	IPR019948	Gram-positive LPXTG cell wall anchor	Domain	Adhesin	Putative LPXTG Adhesin
	STREP_6755	IPR019948	Gram-positive LPXTG cell wall anchor	Domain	Adhesin	Putative LPXTG Adhesin
	STREP_6957	IPR019948	Gram-positive LPXTG cell wall anchor	Domain	Adhesin	Putative LPXTG Adhesin
	STREP_7068	IPR019948	Gram-positive LPXTG cell wall anchor	Domain	Adhesin	Putative LPXTG Adhesin
	ACTIN_0138	IPR019948	Gram-positive LPXTG cell wall anchor	Domain	Adhesin	Putative LPXTG Adhesin
	CLOST_0677	IPR019948	Gram-positive LPXTG cell wall anchor	Domain	Adhesin	Putative LPXTG Adhesin
	CLOST_7414	IPR019948	Gram-positive LPXTG cell wall anchor	Domain	Adhesin	Putative LPXTG Adhesin
	ENTER_4367	IPR019948	Gram-positive LPXTG cell wall anchor	Domain	Adhesin	Putative LPXTG Adhesin
	FINEG_0095	IPR019948	Gram-positive LPXTG cell wall anchor	Domain	Adhesin	Putative LPXTG Adhesin
	FINEG_0773	IPR019948	Gram-positive LPXTG cell wall anchor	Domain	Adhesin	Putative LPXTG Adhesin
	FINEG_1797	IPR019948	Gram-positive LPXTG cell wall anchor	Domain	Adhesin	Putative LPXTG Adhesin
	STREP_2306	IPR019948	Gram-positive LPXTG cell wall anchor	Domain	Adhesin	Putative LPXTG Adhesin
	STREP_3083	IPR019948	Gram-positive LPXTG cell wall anchor	Domain	Adhesin	Putative LPXTG Adhesin
	STREP_5188	IPR019948	Gram-positive LPXTG cell wall anchor	Domain	Adhesin	Putative LPXTG Adhesin
	STREP_6380	IPR019948	Gram-positive LPXTG cell wall anchor	Domain	Adhesin	Putative LPXTG Adhesin
	PEPTO_0293	IPR019948	Gram-positive LPXTG cell wall anchor	Domain	Adhesin	Putative LPXTG Adhesin
	PEPTO_0550	IPR019948	Gram-positive LPXTG cell wall anchor	Domain	Adhesin	Putative LPXTG Adhesin
	STAPH_0388	IPR019948	Gram-positive LPXTG cell wall anchor	Domain	Adhesin	Putative LPXTG Adhesin
	STAPH_1817	IPR019948	Gram-positive LPXTG cell wall anchor	Domain	Adhesin	Putative LPXTG Adhesin
	STAPH_2107	IPR019948	Gram-positive LPXTG cell wall anchor	Domain	Adhesin	Putative LPXTG Adhesin
	STAPH_2133	IPR019948	Gram-positive LPXTG cell wall anchor	Domain	Adhesin	Putative LPXTG Adhesin
	STAPH_2286	IPR019948	Gram-positive LPXTG cell wall anchor	Domain	Adhesin	Putative LPXTG Adhesin
	STAPH_2295	IPR019948	Gram-positive LPXTG cell wall anchor	Domain	Adhesin	Putative LPXTG Adhesin
	STAPH_2385	IPR019948	Gram-positive LPXTG cell wall anchor	Domain	Adhesin	Putative LPXTG Adhesin
	STAPH_2627	IPR019948	Gram-positive LPXTG cell wall anchor	Domain	Adhesin	Putative LPXTG Adhesin
	STAPH_2656	IPR019948	Gram-positive LPXTG cell wall anchor	Domain	Adhesin	Putative LPXTG Adhesin
	STREP_1472	IPR019948	Gram-positive LPXTG cell wall anchor	Domain	Adhesin	Putative LPXTG Adhesin
	STREP_1768	IPR019948	Gram-positive LPXTG cell wall anchor	Domain	Adhesin	Putative LPXTG Adhesin
	STREP_6691	IPR019948	Gram-positive LPXTG cell wall anchor	Domain	Adhesin	Putative LPXTG Adhesin
	STREP_0374	IPR019948	Gram-positive LPXTG cell wall anchor	Domain	Adhesin	Putative LPXTG Adhesin
	STREP_0723	IPR019948	Gram-positive LPXTG cell wall anchor	Domain	Adhesin	Putative LPXTG Adhesin
	STREP_0724	IPR019948	Gram-positive LPXTG cell wall anchor	Domain	Adhesin	Putative LPXTG Adhesin
	STREP_7354	IPR019948	Gram-positive LPXTG cell wall anchor	Domain	Adhesin	Putative LPXTG Adhesin
	STREP_5086	IPR019948	Gram-positive LPXTG cell wall anchor	Domain	Adhesin	Putative LPXTG Adhesin
	STREP_6799	IPR019948	Gram-positive LPXTG cell wall anchor	Domain	Adhesin	Putative LPXTG Adhesin
	STREP_8144	IPR019948	Gram-positive LPXTG cell wall anchor	Domain	Adhesin	Putative LPXTG Adhesin
	ENTER_1719	IPR019948	Gram-positive LPXTG cell wall anchor	Domain	Adhesin	Putative LPXTG Adhesin
	FINEG_0004	IPR019948	Gram-positive LPXTG cell wall anchor	Domain	Adhesin	Putative LPXTG Adhesin
	GARDN_0551	IPR019948	Gram-positive LPXTG cell wall anchor	Domain	Adhesin	Putative LPXTG Adhesin
	PARVI_1805	IPR019948	Gram-positive LPXTG cell wall anchor	Domain	Adhesin	Putative LPXTG Adhesin
	STAPH_2559	IPR019948	Gram-positive LPXTG cell wall anchor	Domain	Adhesin	Putative LPXTG Adhesin
	STAPH_2952	IPR019948	Gram-positive LPXTG cell wall anchor	Domain	Adhesin	Putative LPXTG Adhesin
	STAPH_3479	IPR019948	Gram-positive LPXTG cell wall anchor	Domain	Adhesin	Putative LPXTG Adhesin
	STREP_0785	IPR019948	Gram-positive LPXTG cell wall anchor	Domain	Adhesin	Putative LPXTG Adhesin
	STREP_0939	IPR019948	Gram-positive LPXTG cell wall anchor	Domain	Adhesin	Putative LPXTG Adhesin
	STREP_1345	IPR019948	Gram-positive LPXTG cell wall anchor	Domain	Adhesin	Putative LPXTG Adhesin
	STREP_1688	IPR019948	Gram-positive LPXTG cell wall anchor	Domain	Adhesin	Putative LPXTG Adhesin
	STREP_1909	IPR019948	Gram-positive LPXTG cell wall anchor	Domain	Adhesin	Putative LPXTG Adhesin
	STREP_2081	IPR019948	Gram-positive LPXTG cell wall anchor	Domain	Adhesin	Putative LPXTG Adhesin
	STREP_2158	IPR019948	Gram-positive LPXTG cell wall anchor	Domain	Adhesin	Putative LPXTG Adhesin
	STREP_2267	IPR019948	Gram-positive LPXTG cell wall anchor	Domain	Adhesin	Putative LPXTG Adhesin
	STREP_3571	IPR019948	Gram-positive LPXTG cell wall anchor	Domain	Adhesin	Putative LPXTG Adhesin
	STREP_3743	IPR019948	Gram-positive LPXTG cell wall anchor	Domain	Adhesin	Putative LPXTG Adhesin
	STREP_3770	IPR019948	Gram-positive LPXTG cell wall anchor	Domain	Adhesin	Putative LPXTG Adhesin
	STREP_3812	IPR019948	Gram-positive LPXTG cell wall anchor	Domain	Adhesin	Putative LPXTG Adhesin
	STREP_4213	IPR019948	Gram-positive LPXTG cell wall anchor	Domain	Adhesin	Putative LPXTG Adhesin
	STREP_4763	IPR019948	Gram-positive LPXTG cell wall anchor	Domain	Adhesin	Putative LPXTG Adhesin
	STREP_4852	IPR019948	Gram-positive LPXTG cell wall anchor	Domain	Adhesin	Putative LPXTG Adhesin
	STREP_4953	IPR019948	Gram-positive LPXTG cell wall anchor	Domain	Adhesin	Putative LPXTG Adhesin
	STREP_5109	IPR019948	Gram-positive LPXTG cell wall anchor	Domain	Adhesin	Putative LPXTG Adhesin
	STREP_5159	IPR019948	Gram-positive LPXTG cell wall anchor	Domain	Adhesin	Putative LPXTG Adhesin
	STREP_5327	IPR019948	Gram-positive LPXTG cell wall anchor	Domain	Adhesin	Putative LPXTG Adhesin
	STREP_5934	IPR019948	Gram-positive LPXTG cell wall anchor	Domain	Adhesin	Putative LPXTG Adhesin
	STREP_7328	IPR019948	Gram-positive LPXTG cell wall anchor	Domain	Adhesin	Putative LPXTG Adhesin
	ANAER_0105	IPR025164	Putative adhesin	Domain	Adhesin	Putative adhesin
	ANAER_0989	IPR025164	Putative adhesin	Domain	Adhesin	Putative adhesin
	ANAER_1155	IPR025164	Putative adhesin	Domain	Adhesin	Putative adhesin
	ANAER_2168	IPR025164	Putative adhesin	Domain	Adhesin	Putative adhesin
	ANAER_2844	IPR025164	Putative adhesin	Domain	Adhesin	Putative adhesin
	BULLE_0274	IPR025164	Putative adhesin	Domain	Adhesin	Putative adhesin
	CAMPY_0465	IPR024519	Inverse autotransporter, beta-domain	Domain	Adhesin	Putative adhesin
	CITRO_0309	IPR004899	Pertactin, central region	Domain	Adhesin	Putative adhesin
	CLOST_0041	IPR025164	Putative adhesin	Domain	Adhesin	Putative adhesin
	CLOST_12269	IPR025164	Putative adhesin	Domain	Adhesin	Putative adhesin
	CLOST_12562	IPR025164	Putative adhesin	Domain	Adhesin	Putative adhesin
	CLOST_12796	IPR003343	Bacterial Ig-like, group 2	Domain	Adhesin	Putative adhesin
	CLOST_13526	IPR025164	Putative adhesin	Domain	Adhesin	Putative adhesin
	CLOST_14046	IPR003343	Bacterial Ig-like, group 2	Domain	Adhesin	Putative adhesin
	CLOST_14190	IPR003343	Bacterial Ig-like, group 2	Domain	Adhesin	Putative adhesin
	CLOST_14465	IPR025164	Putative adhesin	Domain	Adhesin	Putative adhesin
	CLOST_14599	IPR025164	Putative adhesin	Domain	Adhesin	Putative adhesin
	CLOST_2132	IPR003343	Bacterial Ig-like, group 2	Domain	Adhesin	Putative adhesin
	CLOST_4564	IPR018871	GLEYA adhesin domain	Domain	Adhesin	Putative adhesin
	CLOST_5177	IPR025164	Putative adhesin	Domain	Adhesin	Putative adhesin
	CLOST_5244	IPR025164	Putative adhesin	Domain	Adhesin	Putative adhesin
	CLOST_6075	IPR003343	Bacterial Ig-like, group 2	Domain	Adhesin	Putative adhesin
	CLOST_6858	IPR003343	Bacterial Ig-like, group 2	Domain	Adhesin	Putative adhesin
	CLOST_7414	IPR003343	Bacterial Ig-like, group 2	Domain	Adhesin	Putative adhesin
	DIALI_0567	IPR004899	Pertactin, central region	Domain	Adhesin	Putative adhesin
	ENTER_0209	IPR025164	Putative adhesin	Domain	Adhesin	Putative adhesin
	ENTER_0455	IPR025164	Putative adhesin	Domain	Adhesin	Putative adhesin
	ENTER_0564	IPR025164	Putative adhesin	Domain	Adhesin	Putative adhesin
	ENTER_1554	IPR025164	Putative adhesin	Domain	Adhesin	Putative adhesin
	ENTER_2724	IPR025164	Putative adhesin	Domain	Adhesin	Putative adhesin
	ENTER_3179	IPR003343	Bacterial Ig-like, group 2	Domain	Adhesin	Putative adhesin
	ENTER_3199	IPR025164	Putative adhesin	Domain	Adhesin	Putative adhesin
	ENTER_3262	IPR025164	Putative adhesin	Domain	Adhesin	Putative adhesin
	ESCHE_0255	IPR004899	Pertactin, central region	Domain	Adhesin	Putative adhesin
	ESCHE_1092	IPR004899	Pertactin, central region	Domain	Adhesin	Putative adhesin
	ESCHE_1702	IPR004899	Pertactin, central region	Domain	Adhesin	Putative adhesin
	ESCHE_2080	IPR004899	Pertactin, central region	Domain	Adhesin	Putative adhesin
	ESCHE_2224	IPR004899	Pertactin, central region	Domain	Adhesin	Putative adhesin
	ESCHE_2308	IPR013117	Intimin, C-terminal	Domain	Adhesin	Putative adhesin
	ESCHE_3426	IPR024519	Inverse autotransporter, beta-domain	Domain	Adhesin	Putative adhesin
	ESCHE_3530	IPR004899	Pertactin, central region	Domain	Adhesin	Putative adhesin
	ESCHE_3574	IPR004899	Pertactin, central region	Domain	Adhesin	Putative adhesin
	ESCHE_3627	IPR004899	Pertactin, central region	Domain	Adhesin	Putative adhesin
	ESCHE_3768	IPR004899	Pertactin, central region	Domain	Adhesin	Putative adhesin
	ESCHE_3886	IPR004899	Pertactin, central region	Domain	Adhesin	Putative adhesin
	ESCHE_4507	IPR004899	Pertactin, central region	Domain	Adhesin	Putative adhesin
	ESCHE_4646	IPR024519	Inverse autotransporter, beta-domain	Domain	Adhesin	Putative adhesin
	EUBAC_1941	IPR025164	Putative adhesin	Domain	Adhesin	Putative adhesin
	EUBAC_2239	IPR003343	Bacterial Ig-like, group 2	Domain	Adhesin	Putative adhesin
	EUBAC_3649	IPR025164	Putative adhesin	Domain	Adhesin	Putative adhesin
	FINEG_1322	IPR025164	Putative adhesin	Domain	Adhesin	Putative adhesin
	FUSOB_0079	IPR018543	Adhesion protein FadA	Family	Adhesin	Putative adhesin
	FUSOB_0478	IPR004899	Pertactin, central region	Domain	Adhesin	Putative adhesin
	FUSOB_1955	IPR004899	Pertactin, central region	Domain	Adhesin	Putative adhesin
	FUSOB_2372	IPR018543	Adhesion protein FadA	Family	Adhesin	Putative adhesin
	FUSOB_2752	IPR004899	Pertactin, central region	Domain	Adhesin	Putative adhesin
	FUSOB_3009	IPR004899	Pertactin, central region	Domain	Adhesin	Putative adhesin
	FUSOB_6438	IPR018543	Adhesion protein FadA	Family	Adhesin	Putative adhesin
	FUSOB_6533	IPR004899	Pertactin, central region	Domain	Adhesin	Putative adhesin
	FUSOB_6724	IPR004899	Pertactin, central region	Domain	Adhesin	Putative adhesin
	FUSOB_6784	IPR018543	Adhesion protein FadA	Family	Adhesin	Putative adhesin
	FUSOB_7059	IPR018543	Adhesion protein FadA	Family	Adhesin	Putative adhesin
	PARAB_0957	IPR003343	Bacterial Ig-like, group 2	Domain	Adhesin	Putative adhesin
	PARVI_0976	IPR025164	Putative adhesin	Domain	Adhesin	Putative adhesin
	PARVI_1505	IPR025164	Putative adhesin	Domain	Adhesin	Putative adhesin
	PSEMO_0932	IPR010221	VCBS repeat	Repeat	Adhesin	Putative adhesin
	PSEMO_1355	IPR004899	Pertactin, central region	Domain	Adhesin	Putative adhesin
	STAPH_0318	IPR025164	Putative adhesin	Domain	Adhesin	Putative adhesin
	STAPH_1252	IPR025164	Putative adhesin	Domain	Adhesin	Putative adhesin
	STAPH_2581	IPR025164	Putative adhesin	Domain	Adhesin	Putative adhesin
	STAPH_2663	IPR025164	Putative adhesin	Domain	Adhesin	Putative adhesin
	STAPH_3618	IPR025164	Putative adhesin	Domain	Adhesin	Putative adhesin
	STREP_0737	IPR025164	Putative adhesin	Domain	Adhesin	Putative adhesin
	STREP_3090	IPR025164	Putative adhesin	Domain	Adhesin	Putative adhesin
	STREP_3633	IPR007756	RICH domain	Domain	Adhesin	Putative adhesin
	STREP_5086	IPR007756	RICH domain	Domain	Adhesin	Putative adhesin
	STREP_5185	IPR025164	Putative adhesin	Domain	Adhesin	Putative adhesin
	STREP_5187	IPR025164	Putative adhesin	Domain	Adhesin	Putative adhesin
	STREP_5872	IPR025164	Putative adhesin	Domain	Adhesin	Putative adhesin
	STREP_5986	IPR025164	Putative adhesin	Domain	Adhesin	Putative adhesin
	STREP_6175	IPR025164	Putative adhesin	Domain	Adhesin	Putative adhesin
	STREP_6612	IPR025164	Putative adhesin	Domain	Adhesin	Putative adhesin
	STREP_6799	IPR007756	RICH domain	Domain	Adhesin	Putative adhesin
	STREP_7231	IPR025164	Putative adhesin	Domain	Adhesin	Putative adhesin
	STREP_7281	IPR025164	Putative adhesin	Domain	Adhesin	Putative adhesin
	STREP_7306	IPR025164	Putative adhesin	Domain	Adhesin	Putative adhesin
	STREP_7545	IPR025164	Putative adhesin	Domain	Adhesin	Putative adhesin
	STREP_8144	IPR007756	RICH domain	Domain	Adhesin	Putative adhesin
	VIBRI_0810	IPR010221	VCBS repeat	Repeat	Adhesin	Putative adhesin
	VIBRI_1418	IPR021621	Solitary outer membrane autotransporter beta-barrel domain	Domain	Adhesin	Putative adhesin
	PARAB_1827	IPR024749	Putative collagen-binding domain	Domain	Adhesin	Putative collagenase
	PREVO_1920	IPR024749	Putative collagen-binding domain	Domain	Adhesin	Putative collagenase
	PREVO_2409	IPR024749	Putative collagen-binding domain	Domain	Adhesin	Putative collagenase
	ACTIN_0350	IPR017039	Virulence factor BrkB	Family	Complement
	ACTIN_1784	IPR017039	Virulence factor BrkB	Family	Complement
	ACTIN_2374	IPR017039	Virulence factor BrkB	Family	Complement
	ANAER_1448	IPR017039	Virulence factor BrkB	Family	Complement
	ANAER_2372	IPR017039	Virulence factor BrkB	Family	Complement
	CLOST_0755	IPR017039	Virulence factor BrkB	Family	Complement
	CLOST_12986	IPR017039	Virulence factor BrkB	Family	Complement
	CLOST_3449	IPR017039	Virulence factor BrkB	Family	Complement
	DIALI_0034	IPR017039	Virulence factor BrkB	Family	Complement
	ENTER_0932	IPR017039	Virulence factor BrkB	Family	Complement
	ESCHE_0938	IPR017039	Virulence factor BrkB	Family	Complement
	EUBAC_0978	IPR017039	Virulence factor BrkB	Family	Complement
	FILIF_0182	IPR017039	Virulence factor BrkB	Family	Complement
	FINEG_1617	IPR017039	Virulence factor BrkB	Family	Complement
	PEPST_0274	IPR017039	Virulence factor BrkB	Family	Complement
	PEPST_2676	IPR017039	Virulence factor BrkB	Family	Complement
	PEPTO_0372	IPR017039	Virulence factor BrkB	Family	Complement
	PEPTO_1947	IPR017039	Virulence factor BrkB	Family	Complement
	PEPTO_3299	IPR017039	Virulence factor BrkB	Family	Complement
	STAPH_1134	IPR021612	Staphylococcal complement inhibitor SCIN	Family	Complement
	STAPH_2735	IPR017039	Virulence factor BrkB	Family	Complement
	STREP_0713	IPR004093	Staphylokinase/Streptokinase	Family	Complement
	STREP_1446	IPR004093	Staphylokinase/Streptokinase	Family	Complement
	STREP_1537	IPR017039	Virulence factor BrkB	Family	Complement
	STREP_1784	IPR005328	Sic protein repeat	Repeat	Complement
	STREP_2978	IPR017039	Virulence factor BrkB	Family	Complement
	STREP_6540	IPR017039	Virulence factor BrkB	Family	Complement
	ANAER_0280	IPR000045	Prepilin type IV endopeptidase, peptidase domain	Domain	Protease	Aspartic protease
	ANAER_2303	IPR000045	Prepilin type IV endopeptidase, peptidase domain	Domain	Protease	Aspartic protease
	ANAER_2364	IPR000045	Prepilin type IV endopeptidase, peptidase domain	Domain	Protease	Aspartic protease
	ATOPO_1122	IPR000045	Prepilin type IV endopeptidase, peptidase domain	Domain	Protease	Aspartic protease
	CLOST_10213	IPR000045	Prepilin type IV endopeptidase, peptidase domain	Domain	Protease	Aspartic protease
	CLOST_15163	IPR000045	Prepilin type IV endopeptidase, peptidase domain	Domain	Protease	Aspartic protease
	CLOST_1554	IPR000045	Prepilin type IV endopeptidase, peptidase domain	Domain	Protease	Aspartic protease
	CLOST_2206	IPR000045	Prepilin type IV endopeptidase, peptidase domain	Domain	Protease	Aspartic protease
	CLOST_3915	IPR000045	Prepilin type IV endopeptidase, peptidase domain	Domain	Protease	Aspartic protease
	DIALI_0623	IPR000045	Prepilin type IV endopeptidase, peptidase domain	Domain	Protease	Aspartic protease
	DIALI_1049	IPR000045	Prepilin type IV endopeptidase, peptidase domain	Domain	Protease	Aspartic protease
	DIALI_1583	IPR000045	Prepilin type IV endopeptidase, peptidase domain	Domain	Protease	Aspartic protease
	EGGER_0953	IPR000045	Prepilin type IV endopeptidase, peptidase domain	Domain	Protease	Aspartic protease
	ESCHE_1913	IPR000036	Peptidase A26, omptin	Family	Protease	Aspartic protease
	FILIF_0492	IPR000045	Prepilin type IV endopeptidase, peptidase domain	Domain	Protease	Aspartic protease
	FUSOB_4869	IPR000036	Peptidase A26, omptin	Family	Protease	Aspartic protease
	ORIBA_0675	IPR000045	Prepilin type IV endopeptidase, peptidase domain	Domain	Protease	Aspartic protease
	ORIBA_1111	IPR000045	Prepilin type IV endopeptidase, peptidase domain	Domain	Protease	Aspartic protease
	PARVI_1455	IPR000045	Prepilin type IV endopeptidase, peptidase domain	Domain	Protease	Aspartic protease
	PEPST_1984	IPR000045	Prepilin type IV endopeptidase, peptidase domain	Domain	Protease	Aspartic protease
	PEPST_2961	IPR000045	Prepilin type IV endopeptidase, peptidase domain	Domain	Protease	Aspartic protease
	PEPTO_0129	IPR000045	Prepilin type IV endopeptidase, peptidase domain	Domain	Protease	Aspartic protease
	PEPTO_1774	IPR000045	Prepilin type IV endopeptidase, peptidase domain	Domain	Protease	Aspartic protease
	PEPTO_4061	IPR000045	Prepilin type IV endopeptidase, peptidase domain	Domain	Protease	Aspartic protease
	PSERA_0662	IPR000045	Prepilin type IV endopeptidase, peptidase domain	Domain	Protease	Aspartic protease
	STAPH_2553	IPR000045	Prepilin type IV endopeptidase, peptidase domain	Domain	Protease	Aspartic protease
	STREP_3371	IPR000045	Prepilin type IV endopeptidase, peptidase domain	Domain	Protease	Aspartic protease
	STREP_5517	IPR000045	Prepilin type IV endopeptidase, peptidase domain	Domain	Protease	Aspartic protease
	STREP_5873	IPR000045	Prepilin type IV endopeptidase, peptidase domain	Domain	Protease	Aspartic protease
	STREP_6819	IPR000045	Prepilin type IV endopeptidase, peptidase domain	Domain	Protease	Aspartic protease
	ALLOP_0432	IPR004134	Peptidase C1B, bleomycin hydrolase	Family	Protease	Cysteine protease
	ALLOP_0448	IPR000200	Peptidase C10, streptopain	Family	Protease	Cysteine protease
	ALLOP_0454	IPR011600	Peptidase C14, caspase catalytic	Domain	Protease	Cysteine protease
	ALLOP_0517	IPR004134	Peptidase C1B, bleomycin hydrolase	Family	Protease	Cysteine protease
	ALLOP_0694	IPR000200	Peptidase C10, streptopain	Family	Protease	Cysteine protease
	ALLOP_1171	IPR001769	Gingipain	Domain	Protease	Cysteine protease
	ALLOP_1403	IPR000200	Peptidase C10, streptopain	Family	Protease	Cysteine protease
	ALLOP_1455	IPR001096	Peptidase C13, legumain	Family	Protease	Cysteine protease
	ALLOP_1531	IPR005322	Peptidase C69, dipeptidase A	Family	Protease	Cysteine protease
	ALLOP_1741	IPR000200	Peptidase C10, streptopain	Family	Protease	Cysteine protease
	ALLOP_1749	IPR000668	Peptidase C1A, papain C-terminal	Domain	Protease	Cysteine protease
	ANAER_0138	IPR000668	Peptidase C1A, papain C-terminal	Domain	Protease	Cysteine protease
	ANAER_0395	IPR005322	Peptidase C69, dipeptidase A	Family	Protease	Cysteine protease
	ANAER_0679	IPR000668	Peptidase C1A, papain C-terminal	Domain	Protease	Cysteine protease
	ANAER_0792	IPR000668	Peptidase C1A, papain C-terminal	Domain	Protease	Cysteine protease
	ANAER_2296	IPR005322	Peptidase C69, dipeptidase A	Family	Protease	Cysteine protease
	ANAER_2829	IPR000668	Peptidase C1A, papain C-terminal	Domain	Protease	Cysteine protease
	BACTE_1174	IPR004134	Peptidase C1B, bleomycin hydrolase	Family	Protease	Cysteine protease
	BACTE_1404	IPR011600	Peptidase C14, caspase catalytic	Domain	Protease	Cysteine protease
	BACTE_1620	IPR011600	Peptidase C14, caspase catalytic	Domain	Protease	Cysteine protease
	BACTE_2676	IPR000200	Peptidase C10, streptopain	Family	Protease	Cysteine protease
	BACTE_3223	IPR000200	Peptidase C10, streptopain	Family	Protease	Cysteine protease
	BACTE_3345	IPR001300	Peptidase C2, calpain, catalytic domain	Domain	Protease	Cysteine protease
	BACTE_3585	IPR000668	Peptidase C1A, papain C-terminal	Domain	Protease	Cysteine protease
	BACTE_3585	IPR004134	Peptidase C1B, bleomycin hydrolase	Family	Protease	Cysteine protease
	BACTE_4106	IPR000200	Peptidase C10, streptopain	Family	Protease	Cysteine protease
	BACTE_4121	IPR005322	Peptidase C69, dipeptidase A	Family	Protease	Cysteine protease
	BACTE_5699	IPR000200	Peptidase C10, streptopain	Family	Protease	Cysteine protease
	BACTE_6065	IPR001769	Gingipain	Domain	Protease	Cysteine protease
	BACTE_7045	IPR001769	Gingipain	Domain	Protease	Cysteine protease
	BACTE_7049	IPR000200	Peptidase C10, streptopain	Family	Protease	Cysteine protease
	BACTE_7625	IPR000200	Peptidase C10, streptopain	Family	Protease	Cysteine protease
	BACTE_8942	IPR000200	Peptidase C10, streptopain	Family	Protease	Cysteine protease
	BULLE_0479	IPR005322	Peptidase C69, dipeptidase A	Family	Protease	Cysteine protease
	BULLE_0844	IPR005322	Peptidase C69, dipeptidase A	Family	Protease	Cysteine protease
	CLOST_10737	IPR000668	Peptidase C1A, papain C-terminal	Domain	Protease	Cysteine protease
	CLOST_11139	IPR011600	Peptidase C14, caspase catalytic	Domain	Protease	Cysteine protease
	CLOST_11663	IPR005322	Peptidase C69, dipeptidase A	Family	Protease	Cysteine protease
	CLOST_14306	IPR000668	Peptidase C1A, papain C-terminal	Domain	Protease	Cysteine protease
	CLOST_14920	IPR022767	Peptidase C58, YopT/NopT	Family	Protease	Cysteine protease
	CLOST_2863	IPR000668	Peptidase C1A, papain C-terminal	Domain	Protease	Cysteine protease
	CLOST_3125	IPR000668	Peptidase C1A, papain C-terminal	Domain	Protease	Cysteine protease
	CLOST_6824	IPR011600	Peptidase C14, caspase catalytic	Domain	Protease	Cysteine protease
	CLOST_8086	IPR000668	Peptidase C1A, papain C-terminal	Domain	Protease	Cysteine protease
	CLOST_9206	IPR000668	Peptidase C1A, papain C-terminal	Domain	Protease	Cysteine protease
	EGGER_1239	IPR005322	Peptidase C69, dipeptidase A	Family	Protease	Cysteine protease
	ENTER_0674	IPR008750	Staphopain peptidase C47	Family	Protease	Cysteine protease
	ENTER_2102	IPR000668	Peptidase C1A, papain C-terminal	Domain	Protease	Cysteine protease
	ENTER_4321	IPR005322	Peptidase C69, dipeptidase A	Family	Protease	Cysteine protease
	ENTER_4591	IPR005074	Peptidase C39, bacteriocin processing	Domain	Protease	Cysteine protease
	ESCHE_4947	IPR005074	Peptidase C39, bacteriocin processing	Domain	Protease	Cysteine protease
	EUBAC_0005	IPR000668	Peptidase C1A, papain C-terminal	Domain	Protease	Cysteine protease
	EUBAC_0984	IPR000668	Peptidase C1A, papain C-terminal	Domain	Protease	Cysteine protease
	EUBAC_1812	IPR011600	Peptidase C14, caspase catalytic	Domain	Protease	Cysteine protease
	EUBAC_2764	IPR000668	Peptidase C1A, papain C-terminal	Domain	Protease	Cysteine protease
	EUBAC_3065	IPR000668	Peptidase C1A, papain C-terminal	Domain	Protease	Cysteine protease
	FILIF_0018	IPR011600	Peptidase C14, caspase catalytic	Domain	Protease	Cysteine protease
	FILIF_1066	IPR005322	Peptidase C69, dipeptidase A	Family	Protease	Cysteine protease
	FINEG_0746	IPR000668	Peptidase C1A, papain C-terminal	Domain	Protease	Cysteine protease
	FINEG_0899	IPR005322	Peptidase C69, dipeptidase A	Family	Protease	Cysteine protease
	FINEG_1304	IPR000668	Peptidase C1A, papain C-terminal	Domain	Protease	Cysteine protease
	FINEG_1573	IPR000668	Peptidase C1A, papain C-terminal	Domain	Protease	Cysteine protease
	FUSOB_2849	IPR000668	Peptidase C1A, papain C-terminal	Domain	Protease	Cysteine protease
	GARDN_0455	IPR004134	Peptidase C1B, bleomycin hydrolase	Family	Protease	Cysteine protease
	OLSEN_0120	IPR005322	Peptidase C69, dipeptidase A	Family	Protease	Cysteine protease
	OLSEN_0648	IPR005322	Peptidase C69, dipeptidase A	Family	Protease	Cysteine protease
	ORIBA_0680	IPR005322	Peptidase C69, dipeptidase A	Family	Protease	Cysteine protease
	PARAB_0026	IPR004134	Peptidase C1B, bleomycin hydrolase	Family	Protease	Cysteine protease
	PARAB_0380	IPR000200	Peptidase C10, streptopain	Family	Protease	Cysteine protease
	PARAB_0422	IPR004134	Peptidase C1B, bleomycin hydrolase	Family	Protease	Cysteine protease
	PARAB_0667	IPR005322	Peptidase C69, dipeptidase A	Family	Protease	Cysteine protease
	PARAB_0796	IPR000200	Peptidase C10, streptopain	Family	Protease	Cysteine protease
	PARAB_1049	IPR005322	Peptidase C69, dipeptidase A	Family	Protease	Cysteine protease
	PARAB_1136	IPR001769	Gingipain	Domain	Protease	Cysteine protease
	PARAB_1401	IPR001769	Gingipain	Domain	Protease	Cysteine protease
	PARAB_2012	IPR000200	Peptidase C10, streptopain	Family	Protease	Cysteine protease
	PARAB_2029	IPR001769	Gingipain	Domain	Protease	Cysteine protease
	PEPST_0201	IPR000668	Peptidase C1A, papain C-terminal	Domain	Protease	Cysteine protease
	PEPST_1590	IPR000668	Peptidase C1A, papain C-terminal	Domain	Protease	Cysteine protease
	PEPST_2090	IPR001769	Gingipain	Domain	Protease	Cysteine protease
	PEPTO_0010	IPR011600	Peptidase C14, caspase catalytic	Domain	Protease	Cysteine protease
	PEPTO_0113	IPR005322	Peptidase C69, dipeptidase A	Family	Protease	Cysteine protease
	PEPTO_1250	IPR005322	Peptidase C69, dipeptidase A	Family	Protease	Cysteine protease
	PEPTO_1880	IPR000668	Peptidase C1A, papain C-terminal	Domain	Protease	Cysteine protease
	PEPTO_3087	IPR000668	Peptidase C1A, papain C-terminal	Domain	Protease	Cysteine protease
	PORPH_0015	IPR001769	Gingipain	Domain	Protease	Cysteine protease
	PORPH_0034	IPR000200	Peptidase C10, streptopain	Family	Protease	Cysteine protease
	PORPH_0060	IPR000668	Peptidase C1A, papain C-terminal	Domain	Protease	Cysteine protease
	PORPH_0407	IPR005322	Peptidase C69, dipeptidase A	Family	Protease	Cysteine protease
	PORPH_0612	IPR000668	Peptidase C1A, papain C-terminal	Domain	Protease	Cysteine protease
	PORPH_0612	IPR004134	Peptidase C1B, bleomycin hydrolase	Family	Protease	Cysteine protease
	PORPH_1479	IPR004134	Peptidase C1B, bleomycin hydrolase	Family	Protease	Cysteine protease
	PORPH_1563	IPR000200	Peptidase C10, streptopain	Family	Protease	Cysteine protease
	PORPH_2396	IPR000200	Peptidase C10, streptopain	Family	Protease	Cysteine protease
	PORPH_2562	IPR000200	Peptidase C10, streptopain	Family	Protease	Cysteine protease
	PORPH_3248	IPR001769	Gingipain	Domain	Protease	Cysteine protease
	PORPH_3340	IPR001769	Gingipain	Domain	Protease	Cysteine protease
	PORPH_3361	IPR000200	Peptidase C10, streptopain	Family	Protease	Cysteine protease
	PORPH_3383	IPR000200	Peptidase C10, streptopain	Family	Protease	Cysteine protease
	PORPH_4182	IPR000200	Peptidase C10, streptopain	Family	Protease	Cysteine protease
	PORPH_4338	IPR001769	Gingipain	Domain	Protease	Cysteine protease
	PORPH_4342	IPR000200	Peptidase C10, streptopain	Family	Protease	Cysteine protease
	PORPH_4349	IPR001769	Gingipain	Domain	Protease	Cysteine protease
	PORPH_4403	IPR001300	Peptidase C2, calpain, catalytic domain	Domain	Protease	Cysteine protease
	PORPH_4437	IPR000200	Peptidase C10, streptopain	Family	Protease	Cysteine protease
	PORPH_4752	IPR000200	Peptidase C10, streptopain	Family	Protease	Cysteine protease
	PORPH_5096	IPR000200	Peptidase C10, streptopain	Family	Protease	Cysteine protease
	PREVO_0045	IPR001769	Gingipain	Domain	Protease	Cysteine protease
	PREVO_0267	IPR005322	Peptidase C69, dipeptidase A	Family	Protease	Cysteine protease
	PREVO_0538	IPR000668	Peptidase C1A, papain C-terminal	Domain	Protease	Cysteine protease
	PREVO_0538	IPR004134	Peptidase C1B, bleomycin hydrolase	Family	Protease	Cysteine protease
	PREVO_0545	IPR000200	Peptidase C10, streptopain	Family	Protease	Cysteine protease
	PREVO_0684	IPR000200	Peptidase C10, streptopain	Family	Protease	Cysteine protease
	PREVO_0730	IPR004134	Peptidase C1B, bleomycin hydrolase	Family	Protease	Cysteine protease
	PREVO_0746	IPR001096	Peptidase C13, legumain	Family	Protease	Cysteine protease
	PREVO_0757	IPR000200	Peptidase C10, streptopain	Family	Protease	Cysteine protease
	PREVO_10106	IPR000668	Peptidase C1A, papain C-terminal	Domain	Protease	Cysteine protease
	PREVO_10363	IPR000200	Peptidase C10, streptopain	Family	Protease	Cysteine protease
	PREVO_10399	IPR000200	Peptidase C10, streptopain	Family	Protease	Cysteine protease
	PREVO_10648	IPR000200	Peptidase C10, streptopain	Family	Protease	Cysteine protease
	PREVO_10792	IPR001769	Gingipain	Domain	Protease	Cysteine protease
	PREVO_10836	IPR000200	Peptidase C10, streptopain	Family	Protease	Cysteine protease
	PREVO_10903	IPR000200	Peptidase C10, streptopain	Family	Protease	Cysteine protease
	PREVO_10927	IPR000200	Peptidase C10, streptopain	Family	Protease	Cysteine protease
	PREVO_10990	IPR000200	Peptidase C10, streptopain	Family	Protease	Cysteine protease
	PREVO_11022	IPR000200	Peptidase C10, streptopain	Family	Protease	Cysteine protease
	PREVO_11118	IPR000200	Peptidase C10, streptopain	Family	Protease	Cysteine protease
	PREVO_11809	IPR001096	Peptidase C13, legumain	Family	Protease	Cysteine protease
	PREVO_11915	IPR000200	Peptidase C10, streptopain	Family	Protease	Cysteine protease
	PREVO_12254	IPR000200	Peptidase C10, streptopain	Family	Protease	Cysteine protease
	PREVO_12327	IPR000200	Peptidase C10, streptopain	Family	Protease	Cysteine protease
	PREVO_12345	IPR000200	Peptidase C10, streptopain	Family	Protease	Cysteine protease
	PREVO_12426	IPR000200	Peptidase C10, streptopain	Family	Protease	Cysteine protease
	PREVO_12606	IPR000200	Peptidase C10, streptopain	Family	Protease	Cysteine protease
	PREVO_12722	IPR000200	Peptidase C10, streptopain	Family	Protease	Cysteine protease
	PREVO_12851	IPR004134	Peptidase C1B, bleomycin hydrolase	Family	Protease	Cysteine protease
	PREVO_13404	IPR000200	Peptidase C10, streptopain	Family	Protease	Cysteine protease
	PREVO_13862	IPR011600	Peptidase C14, caspase catalytic	Domain	Protease	Cysteine protease
	PREVO_13934	IPR000200	Peptidase C10, streptopain	Family	Protease	Cysteine protease
	PREVO_1495	IPR000200	Peptidase C10, streptopain	Family	Protease	Cysteine protease
	PREVO_1794	IPR000200	Peptidase C10, streptopain	Family	Protease	Cysteine protease
	PREVO_1810	IPR000200	Peptidase C10, streptopain	Family	Protease	Cysteine protease
	PREVO_1885	IPR000668	Peptidase C1A, papain C-terminal	Domain	Protease	Cysteine protease
	PREVO_1885	IPR004134	Peptidase C1B, bleomycin hydrolase	Family	Protease	Cysteine protease
	PREVO_2100	IPR000200	Peptidase C10, streptopain	Family	Protease	Cysteine protease
	PREVO_2375	IPR000200	Peptidase C10, streptopain	Family	Protease	Cysteine protease
	PREVO_2623	IPR001769	Gingipain	Domain	Protease	Cysteine protease
	PREVO_2786	IPR000200	Peptidase C10, streptopain	Family	Protease	Cysteine protease
	PREVO_2937	IPR000200	Peptidase C10, streptopain	Family	Protease	Cysteine protease
	PREVO_3097	IPR000200	Peptidase C10, streptopain	Family	Protease	Cysteine protease
	PREVO_3582	IPR005322	Peptidase C69, dipeptidase A	Family	Protease	Cysteine protease
	PREVO_3602	IPR000200	Peptidase C10, streptopain	Family	Protease	Cysteine protease
	PREVO_3650	IPR000200	Peptidase C10, streptopain	Family	Protease	Cysteine protease
	PREVO_4195	IPR000200	Peptidase C10, streptopain	Family	Protease	Cysteine protease
	PREVO_4218	IPR000200	Peptidase C10, streptopain	Family	Protease	Cysteine protease
	PREVO_4313	IPR000200	Peptidase C10, streptopain	Family	Protease	Cysteine protease
	PREVO_4388	IPR000200	Peptidase C10, streptopain	Family	Protease	Cysteine protease
	PREVO_4873	IPR000200	Peptidase C10, streptopain	Family	Protease	Cysteine protease
	PREVO_4880	IPR000200	Peptidase C10, streptopain	Family	Protease	Cysteine protease
	PREVO_5078	IPR011600	Peptidase C14, caspase catalytic	Domain	Protease	Cysteine protease
	PREVO_5379	IPR000200	Peptidase C10, streptopain	Family	Protease	Cysteine protease
	PREVO_5634	IPR000200	Peptidase C10, streptopain	Family	Protease	Cysteine protease
	PREVO_5750	IPR001096	Peptidase C13, legumain	Family	Protease	Cysteine protease
	PREVO_5768	IPR001769	Gingipain	Domain	Protease	Cysteine protease
	PREVO_5875	IPR000200	Peptidase C10, streptopain	Family	Protease	Cysteine protease
	PREVO_6368	IPR000200	Peptidase C10, streptopain	Family	Protease	Cysteine protease
	PREVO_6441	IPR000200	Peptidase C10, streptopain	Family	Protease	Cysteine protease
	PREVO_6466	IPR001769	Gingipain	Domain	Protease	Cysteine protease
	PREVO_6861	IPR000200	Peptidase C10, streptopain	Family	Protease	Cysteine protease
	PREVO_7245	IPR000200	Peptidase C10, streptopain	Family	Protease	Cysteine protease
	PREVO_7246	IPR000200	Peptidase C10, streptopain	Family	Protease	Cysteine protease
	PREVO_7247	IPR000200	Peptidase C10, streptopain	Family	Protease	Cysteine protease
	PREVO_7328	IPR011600	Peptidase C14, caspase catalytic	Domain	Protease	Cysteine protease
	PREVO_7337	IPR011600	Peptidase C14, caspase catalytic	Domain	Protease	Cysteine protease
	PREVO_7458	IPR000200	Peptidase C10, streptopain	Family	Protease	Cysteine protease
	PREVO_7474	IPR000200	Peptidase C10, streptopain	Family	Protease	Cysteine protease
	PREVO_7506	IPR000200	Peptidase C10, streptopain	Family	Protease	Cysteine protease
	PREVO_7692	IPR000200	Peptidase C10, streptopain	Family	Protease	Cysteine protease
	PREVO_7719	IPR000200	Peptidase C10, streptopain	Family	Protease	Cysteine protease
	PREVO_7802	IPR000200	Peptidase C10, streptopain	Family	Protease	Cysteine protease
	PREVO_7872	IPR011600	Peptidase C14, caspase catalytic	Domain	Protease	Cysteine protease
	PREVO_7898	IPR000200	Peptidase C10, streptopain	Family	Protease	Cysteine protease
	PREVO_8101	IPR000200	Peptidase C10, streptopain	Family	Protease	Cysteine protease
	PREVO_8735	IPR011600	Peptidase C14, caspase catalytic	Domain	Protease	Cysteine protease
	PREVO_8764	IPR000200	Peptidase C10, streptopain	Family	Protease	Cysteine protease
	PREVO_8808	IPR000200	Peptidase C10, streptopain	Family	Protease	Cysteine protease
	PREVO_9110	IPR011600	Peptidase C14, caspase catalytic	Domain	Protease	Cysteine protease
	PREVO_9138	IPR000200	Peptidase C10, streptopain	Family	Protease	Cysteine protease
	PREVO_9254	IPR000200	Peptidase C10, streptopain	Family	Protease	Cysteine protease
	PREVO_9810	IPR000200	Peptidase C10, streptopain	Family	Protease	Cysteine protease
	PROTE_0283	IPR005322	Peptidase C69, dipeptidase A	Family	Protease	Cysteine protease
	STAPH_1896	IPR008750	Staphopain peptidase C47	Family	Protease	Cysteine protease
	STAPH_1971	IPR008750	Staphopain peptidase C47	Family	Protease	Cysteine protease
	STREP_0408	IPR005322	Peptidase C69, dipeptidase A	Family	Protease	Cysteine protease
	STREP_0539	IPR000200	Peptidase C10, streptopain	Family	Protease	Cysteine protease
	STREP_1887	IPR005322	Peptidase C69, dipeptidase A	Family	Protease	Cysteine protease
	STREP_3322	IPR005322	Peptidase C69, dipeptidase A	Family	Protease	Cysteine protease
	STREP_4343	IPR005074	Peptidase C39, bacteriocin processing	Domain	Protease	Cysteine protease
	STREP_6726	IPR005322	Peptidase C69, dipeptidase A	Family	Protease	Cysteine protease
	ESCHE_2069	IPR000101	Gamma-glutamyltranspeptidase	Family	Protease	Glutamyl protease
	FUSOB_0577	IPR000101	Gamma-glutamyltranspeptidase	Family	Protease	Glutamyl protease
	OSCIL_1370	IPR000101	Gamma-glutamyltranspeptidase	Family	Protease	Glutamyl protease
	PEPTO_1159	IPR000101	Gamma-glutamyltranspeptidase	Family	Protease	Glutamyl protease
	STAPH_0951	IPR000101	Gamma-glutamyltranspeptidase	Family	Protease	Glutamyl protease
	ACTIN_1799	IPR011505	Peptidase M26, C-terminal domain	Domain	Protease	Metallo protease
	ALLOP_0328	IPR008757	Peptidase M6-like, domain	Domain	Protease	Metallo protease
	ALLOP_0443	IPR001915	Peptidase M48	Domain	Protease	Metallo protease
	ALLOP_0825	IPR007863	Peptidase M16, C-terminal	Domain	Protease	Metallo protease
	ALLOP_0922	IPR007484	Peptidase M28	Domain	Protease	Metallo protease
	ALLOP_0922	IPR007484	Peptidase M28	Domain	Protease	Metallo protease
	ALLOP_0931	IPR018497	Peptidase M13, C-terminal domain	Domain	Protease	Metallo protease
	ALLOP_1003	IPR001567	Peptidase M3A/M3B catalytic domain	Domain	Protease	Metallo protease
	ALLOP_1273	IPR000755	D-alanyl-D-alanine dipeptidase	Family	Protease	Metallo protease
	ALLOP_1589	IPR001915	Peptidase M48	Domain	Protease	Metallo protease
	ALLOP_1684	IPR008757	Peptidase M6-like, domain	Domain	Protease	Metallo protease
	ALLOP_1752	IPR008757	Peptidase M6-like, domain	Domain	Protease	Metallo protease
	ALLOP_1763	IPR007863	Peptidase M16, C-terminal	Domain	Protease	Metallo protease
	ANAER_0760	IPR001567	Peptidase M3A/M3B catalytic domain	Domain	Protease	Metallo protease
	ANAER_0997	IPR000787	Peptidase M29	Family	Protease	Metallo protease
	ANAER_1011	IPR001567	Peptidase M3A/M3B catalytic domain	Domain	Protease	Metallo protease
	ANAER_1077	IPR003709	Peptidase M15B	Domain	Protease	Metallo protease
	ANAER_1234	IPR007863	Peptidase M16, C-terminal	Domain	Protease	Metallo protease
	ANAER_2452	IPR003709	Peptidase M15B	Domain	Protease	Metallo protease
	ATOPO_0745	IPR007484	Peptidase M28	Domain	Protease	Metallo protease
	ATOPO_0745	IPR007484	Peptidase M28	Domain	Protease	Metallo protease
	ATOPO_0894	IPR007484	Peptidase M28	Domain	Protease	Metallo protease
	ATOPO_0894	IPR007484	Peptidase M28	Domain	Protease	Metallo protease
	BACTE_0559	IPR007484	Peptidase M28	Domain	Protease	Metallo protease
	BACTE_0559	IPR007484	Peptidase M28	Domain	Protease	Metallo protease
	BACTE_0601	IPR007863	Peptidase M16, C-terminal	Domain	Protease	Metallo protease
	BACTE_0939	IPR007484	Peptidase M28	Domain	Protease	Metallo protease
	BACTE_0939	IPR007484	Peptidase M28	Domain	Protease	Metallo protease
	BACTE_1316	IPR014782	membrane alanine aminopeptidase, N-terminal, Peptidase M1	Domain	Protease	Metallo protease
	BACTE_2135	IPR007863	Peptidase M16, C-terminal	Domain	Protease	Metallo protease
	BACTE_2966	IPR001915	Peptidase M48	Domain	Protease	Metallo protease
	BACTE_2999	IPR018497	Peptidase M13, C-terminal domain	Domain	Protease	Metallo protease
	BACTE_3270	IPR007863	Peptidase M16, C-terminal	Domain	Protease	Metallo protease
	BACTE_3299	IPR001915	Peptidase M48	Domain	Protease	Metallo protease
	BACTE_3643	IPR001915	Peptidase M48	Domain	Protease	Metallo protease
	BACTE_4727	IPR007484	Peptidase M28	Domain	Protease	Metallo protease
	BACTE_4727	IPR007484	Peptidase M28	Domain	Protease	Metallo protease
	BACTE_5207	IPR007863	Peptidase M16, C-terminal	Domain	Protease	Metallo protease
	BACTE_5565	IPR007863	Peptidase M16, C-terminal	Domain	Protease	Metallo protease
	BACTE_6665	IPR001915	Peptidase M48	Domain	Protease	Metallo protease
	BACTE_7656	IPR001915	Peptidase M48	Domain	Protease	Metallo protease
	BULLE_0012	IPR000787	Peptidase M29	Family	Protease	Metallo protease
	BULLE_0052	IPR003709	Peptidase M15B	Domain	Protease	Metallo protease
	BULLE_0304	IPR007863	Peptidase M16, C-terminal	Domain	Protease	Metallo protease
	BULLE_0311	IPR003709	Peptidase M15B	Domain	Protease	Metallo protease
	BULLE_0327	IPR003709	Peptidase M15B	Domain	Protease	Metallo protease
	BULLE_0776	IPR003709	Peptidase M15B	Domain	Protease	Metallo protease
	CAMPY_0196	IPR007863	Peptidase M16, C-terminal	Domain	Protease	Metallo protease
	CAMPY_0958	IPR007863	Peptidase M16, C-terminal	Domain	Protease	Metallo protease
	CLOST_0827	IPR001567	Peptidase M3A/M3B catalytic domain	Domain	Protease	Metallo protease
	CLOST_0901	IPR007863	Peptidase M16, C-terminal	Domain	Protease	Metallo protease
	CLOST_10440	IPR018497	Peptidase M13, C-terminal domain	Domain	Protease	Metallo protease
	CLOST_11006	IPR007484	Peptidase M28	Domain	Protease	Metallo protease
	CLOST_11006	IPR007484	Peptidase M28	Domain	Protease	Metallo protease
	CLOST_11014	IPR007484	Peptidase M28	Domain	Protease	Metallo protease
	CLOST_11014	IPR007484	Peptidase M28	Domain	Protease	Metallo protease
	CLOST_11540	IPR018497	Peptidase M13, C-terminal domain	Domain	Protease	Metallo protease
	CLOST_11672	IPR018497	Peptidase M13, C-terminal domain	Domain	Protease	Metallo protease
	CLOST_11726	IPR007484	Peptidase M28	Domain	Protease	Metallo protease
	CLOST_11726	IPR007484	Peptidase M28	Domain	Protease	Metallo protease
	CLOST_12274	IPR007863	Peptidase M16, C-terminal	Domain	Protease	Metallo protease
	CLOST_12447	IPR007484	Peptidase M28	Domain	Protease	Metallo protease
	CLOST_12447	IPR007484	Peptidase M28	Domain	Protease	Metallo protease
	CLOST_12624	IPR014782	membrane alanine aminopeptidase, N-terminal, Peptidase M1	Domain	Protease	Metallo protease
	CLOST_12984	IPR013856	Peptidase M4 domain	Domain	Protease	Metallo protease
	CLOST_13098	IPR000834	Peptidase M14, carboxypeptidase A	Domain	Protease	Metallo protease
	CLOST_13461	IPR003709	Peptidase M15B	Domain	Protease	Metallo protease
	CLOST_13901	IPR007484	Peptidase M28	Domain	Protease	Metallo protease
	CLOST_15034	IPR013856	Peptidase M4 domain	Domain	Protease	Metallo protease
	CLOST_15248	IPR008006	Peptidase M26, N-terminal domain	Domain	Protease	Metallo protease
	CLOST_15340	IPR001333	Peptidase M32, carboxypeptidase Taq	Family	Protease	Metallo protease
	CLOST_2171	IPR000834	Peptidase M14, carboxypeptidase A	Domain	Protease	Metallo protease
	CLOST_2499	IPR000834	Peptidase M14, carboxypeptidase A	Domain	Protease	Metallo protease
	CLOST_2886	IPR000834	Peptidase M14, carboxypeptidase A	Domain	Protease	Metallo protease
	CLOST_2933	IPR003709	Peptidase M15B	Domain	Protease	Metallo protease
	CLOST_3121	IPR001915	Peptidase M48	Domain	Protease	Metallo protease
	CLOST_3172	IPR014782	membrane alanine aminopeptidase, N-terminal, Peptidase M1	Domain	Protease	Metallo protease
	CLOST_3887	IPR007484	Peptidase M28	Domain	Protease	Metallo protease
	CLOST_3887	IPR007484	Peptidase M28	Domain	Protease	Metallo protease
	CLOST_4566	IPR007484	Peptidase M28	Domain	Protease	Metallo protease
	CLOST_4566	IPR007484	Peptidase M28	Domain	Protease	Metallo protease
	CLOST_5148	IPR018497	Peptidase M13, C-terminal domain	Domain	Protease	Metallo protease
	CLOST_5159	IPR000834	Peptidase M14, carboxypeptidase A	Domain	Protease	Metallo protease
	CLOST_5423	IPR007484	Peptidase M28	Domain	Protease	Metallo protease
	CLOST_5423	IPR007484	Peptidase M28	Domain	Protease	Metallo protease
	CLOST_5436	IPR008757	Peptidase M6-like, domain	Domain	Protease	Metallo protease
	CLOST_5848	IPR007863	Peptidase M16, C-terminal	Domain	Protease	Metallo protease
	CLOST_5982	IPR007863	Peptidase M16, C-terminal	Domain	Protease	Metallo protease
	CLOST_6166	IPR013856	Peptidase M4 domain	Domain	Protease	Metallo protease
	CLOST_6317	IPR007484	Peptidase M28	Domain	Protease	Metallo protease
	CLOST_6317	IPR007484	Peptidase M28	Domain	Protease	Metallo protease
	CLOST_6433	IPR018497	Peptidase M13, C-terminal domain	Domain	Protease	Metallo protease
	CLOST_6443	IPR007484	Peptidase M28	Domain	Protease	Metallo protease
	CLOST_6443	IPR007484	Peptidase M28	Domain	Protease	Metallo protease
	CLOST_6659	IPR007863	Peptidase M16, C-terminal	Domain	Protease	Metallo protease
	CLOST_6828	IPR003709	Peptidase M15B	Domain	Protease	Metallo protease
	CLOST_7317	IPR014782	membrane alanine aminopeptidase, N-terminal, Peptidase M1	Domain	Protease	Metallo protease
	CLOST_7341	IPR002933	Peptidase M20	Family	Protease	Metallo protease
	CLOST_7981	IPR000787	Peptidase M29	Family	Protease	Metallo protease
	CLOST_8189	IPR013856	Peptidase M4 domain	Domain	Protease	Metallo protease
	CLOST_8317	IPR018497	Peptidase M13, C-terminal domain	Domain	Protease	Metallo protease
	CLOST_8430	IPR007484	Peptidase M28	Domain	Protease	Metallo protease
	CLOST_8430	IPR007484	Peptidase M28	Domain	Protease	Metallo protease
	CLOST_8981	IPR007484	Peptidase M28	Domain	Protease	Metallo protease
	CLOST_8981	IPR007484	Peptidase M28	Domain	Protease	Metallo protease
	CLOST_9050	IPR007484	Peptidase M28	Domain	Protease	Metallo protease
	CLOST_9050	IPR007484	Peptidase M28	Domain	Protease	Metallo protease
	CLOST_9069	IPR014782	membrane alanine aminopeptidase, N-terminal, Peptidase M1	Domain	Protease	Metallo protease
	CLOST_9296	IPR014782	membrane alanine aminopeptidase, N-terminal, Peptidase M1	Domain	Protease	Metallo protease
	CLOST_9391	IPR008757	Peptidase M6-like, domain	Domain	Protease	Metallo protease
	CLOST_9515	IPR001915	Peptidase M48	Domain	Protease	Metallo protease
	CLOST_9949	IPR011505	Peptidase M26, C-terminal domain	Domain	Protease	Metallo protease
	DIALI_0371	IPR001915	Peptidase M48	Domain	Protease	Metallo protease
	DIALI_1437	IPR001915	Peptidase M48	Domain	Protease	Metallo protease
	DIALI_1689	IPR001915	Peptidase M48	Domain	Protease	Metallo protease
	DIALI_1834	IPR001915	Peptidase M48	Domain	Protease	Metallo protease
	EGGER_0215	IPR003709	Peptidase M15B	Domain	Protease	Metallo protease
	EGGER_0355	IPR003709	Peptidase M15B	Domain	Protease	Metallo protease
	EGGER_0654	IPR000994	Peptidase M24	Domain	Protease	Metallo protease
	EGGER_0768	IPR001948	Peptidase M18	Family	Protease	Metallo protease
	EGGER_1258	IPR001567	Peptidase M3A/M3B catalytic domain	Domain	Protease	Metallo protease
	EGGER_1390	IPR001567	Peptidase M3A/M3B catalytic domain	Domain	Protease	Metallo protease
	ENTER_1059	IPR001567	Peptidase M3A/M3B catalytic domain	Domain	Protease	Metallo protease
	ENTER_1937	IPR008757	Peptidase M6-like, domain	Domain	Protease	Metallo protease
	ENTER_2025	IPR008006	Peptidase M26, N-terminal domain	Domain	Protease	Metallo protease
	ESCHE_1043	IPR007863	Peptidase M16, C-terminal	Domain	Protease	Metallo protease
	ESCHE_1078	IPR007484	Peptidase M28	Domain	Protease	Metallo protease
	ESCHE_1078	IPR007484	Peptidase M28	Domain	Protease	Metallo protease
	ESCHE_1376	IPR005073	Peptidase M74, penicillin-insensitive murein endopeptidase	Family	Protease	Metallo protease
	ESCHE_2157	IPR007863	Peptidase M16, C-terminal	Domain	Protease	Metallo protease
	ESCHE_2209	IPR007484	Peptidase M28	Domain	Protease	Metallo protease
	ESCHE_2209	IPR007484	Peptidase M28	Domain	Protease	Metallo protease
	ESCHE_2728	IPR001915	Peptidase M48	Domain	Protease	Metallo protease
	ESCHE_3377	IPR001915	Peptidase M48	Domain	Protease	Metallo protease
	ESCHE_3406	IPR007863	Peptidase M16, C-terminal	Domain	Protease	Metallo protease
	EUBAC_1603	IPR008006	Peptidase M26, N-terminal domain	Domain	Protease	Metallo protease
	EUBAC_2158	IPR014782	membrane alanine aminopeptidase, N-terminal, Peptidase M1	Domain	Protease	Metallo protease
	EUBAC_2729	IPR008006	Peptidase M26, N-terminal domain	Domain	Protease	Metallo protease
	EUBAC_2729	IPR011505	Peptidase M26, C-terminal domain	Domain	Protease	Metallo protease
	EUBAC_3071	IPR007863	Peptidase M16, C-terminal	Domain	Protease	Metallo protease
	EUBAC_3290	IPR007484	Peptidase M28	Domain	Protease	Metallo protease
	EUBAC_3290	IPR007484	Peptidase M28	Domain	Protease	Metallo protease
	FILIF_0674	IPR001948	Peptidase M18	Family	Protease	Metallo protease
	FINEG_0156	IPR003709	Peptidase M15B	Domain	Protease	Metallo protease
	FINEG_0223	IPR001948	Peptidase M18	Family	Protease	Metallo protease
	FINEG_0536	IPR001567	Peptidase M3A/M3B catalytic domain	Domain	Protease	Metallo protease
	FINEG_1397	IPR007863	Peptidase M16, C-terminal	Domain	Protease	Metallo protease
	FUSOB_1932	IPR007863	Peptidase M16, C-terminal	Domain	Protease	Metallo protease
	FUSOB_6343	IPR001915	Peptidase M48	Domain	Protease	Metallo protease
	GARDN_0465	IPR018497	Peptidase M13, C-terminal domain	Domain	Protease	Metallo protease
	GARDN_0571	IPR001915	Peptidase M48	Domain	Protease	Metallo protease
	GEMEL_0075	IPR007863	Peptidase M16, C-terminal	Domain	Protease	Metallo protease
	OLSEN_0219	IPR007484	Peptidase M28	Domain	Protease	Metallo protease
	OLSEN_0219	IPR007484	Peptidase M28	Domain	Protease	Metallo protease
	OSCIL_0698	IPR018497	Peptidase M13, C-terminal domain	Domain	Protease	Metallo protease
	PARAB_0525	IPR001915	Peptidase M48	Domain	Protease	Metallo protease
	PARAB_0586	IPR018497	Peptidase M13, C-terminal domain	Domain	Protease	Metallo protease
	PARAB_0812	IPR001567	Peptidase M3A/M3B catalytic domain	Domain	Protease	Metallo protease
	PARAB_1023	IPR007863	Peptidase M16, C-terminal	Domain	Protease	Metallo protease
	PARAB_1584	IPR007863	Peptidase M16, C-terminal	Domain	Protease	Metallo protease
	PARAB_2172	IPR007484	Peptidase M28	Domain	Protease	Metallo protease
	PARAB_2172	IPR007484	Peptidase M28	Domain	Protease	Metallo protease
	PARVI_0212	IPR003709	Peptidase M15B	Domain	Protease	Metallo protease
	PARVI_1222	IPR000787	Peptidase M29	Family	Protease	Metallo protease
	PEPTO_0082	IPR001948	Peptidase M18	Family	Protease	Metallo protease
	PEPTO_1120	IPR007863	Peptidase M16, C-terminal	Domain	Protease	Metallo protease
	PEPTO_1515	IPR001567	Peptidase M3A/M3B catalytic domain	Domain	Protease	Metallo protease
	PEPTO_2286	IPR001567	Peptidase M3A/M3B catalytic domain	Domain	Protease	Metallo protease
	PEPTO_2335	IPR007863	Peptidase M16, C-terminal	Domain	Protease	Metallo protease
	PEPTO_3293	IPR000834	Peptidase M14, carboxypeptidase A	Domain	Protease	Metallo protease
	PEPTO_3330	IPR013578	Peptidase M16C associated	Domain	Protease	Metallo protease
	PORPH_0878	IPR018497	Peptidase M13, C-terminal domain	Domain	Protease	Metallo protease
	PORPH_0914	IPR001915	Peptidase M48	Domain	Protease	Metallo protease
	PORPH_2416	IPR007863	Peptidase M16, C-terminal	Domain	Protease	Metallo protease
	PORPH_2663	IPR000755	D-alanyl-D-alanine dipeptidase	Family	Protease	Metallo protease
	PORPH_2688	IPR007484	Peptidase M28	Domain	Protease	Metallo protease
	PORPH_2843	IPR001567	Peptidase M3A/M3B catalytic domain	Domain	Protease	Metallo protease
	PORPH_3125	IPR007484	Peptidase M28	Domain	Protease	Metallo protease
	PORPH_3125	IPR007484	Peptidase M28	Domain	Protease	Metallo protease
	PORPH_3420	IPR007863	Peptidase M16, C-terminal	Domain	Protease	Metallo protease
	PORPH_3879	IPR000755	D-alanyl-D-alanine dipeptidase	Family	Protease	Metallo protease
	PORPH_3892	IPR007863	Peptidase M16, C-terminal	Domain	Protease	Metallo protease
	PORPH_4552	IPR000834	Peptidase M14, carboxypeptidase A	Domain	Protease	Metallo protease
	PREVO_0201	IPR007863	Peptidase M16, C-terminal	Domain	Protease	Metallo protease
	PREVO_0485	IPR008757	Peptidase M6-like, domain	Domain	Protease	Metallo protease
	PREVO_0648	IPR018497	Peptidase M13, C-terminal domain	Domain	Protease	Metallo protease
	PREVO_0718	IPR007863	Peptidase M16, C-terminal	Domain	Protease	Metallo protease
	PREVO_10002	IPR007863	Peptidase M16, C-terminal	Domain	Protease	Metallo protease
	PREVO_10277	IPR000834	Peptidase M14, carboxypeptidase A	Domain	Protease	Metallo protease
	PREVO_1028	IPR007863	Peptidase M16, C-terminal	Domain	Protease	Metallo protease
	PREVO_10294	IPR008757	Peptidase M6-like, domain	Domain	Protease	Metallo protease
	PREVO_1071	IPR007863	Peptidase M16, C-terminal	Domain	Protease	Metallo protease
	PREVO_10773	IPR008757	Peptidase M6-like, domain	Domain	Protease	Metallo protease
	PREVO_10955	IPR008757	Peptidase M6-like, domain	Domain	Protease	Metallo protease
	PREVO_10995	IPR008757	Peptidase M6-like, domain	Domain	Protease	Metallo protease
	PREVO_11452	IPR008757	Peptidase M6-like, domain	Domain	Protease	Metallo protease
	PREVO_11578	IPR014782	membrane alanine aminopeptidase, N-terminal, Peptidase M1	Domain	Protease	Metallo protease
	PREVO_11683	IPR008757	Peptidase M6-like, domain	Domain	Protease	Metallo protease
	PREVO_11806	IPR018497	Peptidase M13, C-terminal domain	Domain	Protease	Metallo protease
	PREVO_1189	IPR008757	Peptidase M6-like, domain	Domain	Protease	Metallo protease
	PREVO_12659	IPR008757	Peptidase M6-like, domain	Domain	Protease	Metallo protease
	PREVO_1278	IPR008757	Peptidase M6-like, domain	Domain	Protease	Metallo protease
	PREVO_1503	IPR007484	Peptidase M28	Domain	Protease	Metallo protease
	PREVO_1503	IPR007484	Peptidase M28	Domain	Protease	Metallo protease
	PREVO_1648	IPR001506	Peptidase M12A	Domain	Protease	Metallo protease
	PREVO_1728	IPR000834	Peptidase M14, carboxypeptidase A	Domain	Protease	Metallo protease
	PREVO_1969	IPR007863	Peptidase M16, C-terminal	Domain	Protease	Metallo protease
	PREVO_2141	IPR008757	Peptidase M6-like, domain	Domain	Protease	Metallo protease
	PREVO_2260	IPR018497	Peptidase M13, C-terminal domain	Domain	Protease	Metallo protease
	PREVO_2639	IPR018497	Peptidase M13, C-terminal domain	Domain	Protease	Metallo protease
	PREVO_2739	IPR008757	Peptidase M6-like, domain	Domain	Protease	Metallo protease
	PREVO_2926	IPR007863	Peptidase M16, C-terminal	Domain	Protease	Metallo protease
	PREVO_2990	IPR018497	Peptidase M13, C-terminal domain	Domain	Protease	Metallo protease
	PREVO_3013	IPR001915	Peptidase M48	Domain	Protease	Metallo protease
	PREVO_3200	IPR008757	Peptidase M6-like, domain	Domain	Protease	Metallo protease
	PREVO_3448	IPR001567	Peptidase M3A/M3B catalytic domain	Domain	Protease	Metallo protease
	PREVO_3583	IPR007863	Peptidase M16, C-terminal	Domain	Protease	Metallo protease
	PREVO_3603	IPR001915	Peptidase M48	Domain	Protease	Metallo protease
	PREVO_3982	IPR008757	Peptidase M6-like, domain	Domain	Protease	Metallo protease
	PREVO_4075	IPR008757	Peptidase M6-like, domain	Domain	Protease	Metallo protease
	PREVO_4131	IPR008757	Peptidase M6-like, domain	Domain	Protease	Metallo protease
	PREVO_4145	IPR008757	Peptidase M6-like, domain	Domain	Protease	Metallo protease
	PREVO_4168	IPR008006	Peptidase M26, N-terminal domain	Domain	Protease	Metallo protease
	PREVO_4606	IPR007863	Peptidase M16, C-terminal	Domain	Protease	Metallo protease
	PREVO_4891	IPR018497	Peptidase M13, C-terminal domain	Domain	Protease	Metallo protease
	PREVO_5136	IPR014782	membrane alanine aminopeptidase, N-terminal, Peptidase M1	Domain	Protease	Metallo protease
	PREVO_5728	IPR008757	Peptidase M6-like, domain	Domain	Protease	Metallo protease
	PREVO_5798	IPR008757	Peptidase M6-like, domain	Domain	Protease	Metallo protease
	PREVO_6139	IPR008757	Peptidase M6-like, domain	Domain	Protease	Metallo protease
	PREVO_6547	IPR008757	Peptidase M6-like, domain	Domain	Protease	Metallo protease
	PREVO_6767	IPR007863	Peptidase M16, C-terminal	Domain	Protease	Metallo protease
	PREVO_7147	IPR018497	Peptidase M13, C-terminal domain	Domain	Protease	Metallo protease
	PREVO_7184	IPR014782	membrane alanine aminopeptidase, N-terminal, Peptidase M1	Domain	Protease	Metallo protease
	PREVO_7729	IPR008757	Peptidase M6-like, domain	Domain	Protease	Metallo protease
	PREVO_8096	IPR008757	Peptidase M6-like, domain	Domain	Protease	Metallo protease
	PREVO_8106	IPR008757	Peptidase M6-like, domain	Domain	Protease	Metallo protease
	PREVO_8162	IPR007863	Peptidase M16, C-terminal	Domain	Protease	Metallo protease
	PREVO_8333	IPR008757	Peptidase M6-like, domain	Domain	Protease	Metallo protease
	PREVO_8612	IPR007863	Peptidase M16, C-terminal	Domain	Protease	Metallo protease
	PREVO_8674	IPR007863	Peptidase M16, C-terminal	Domain	Protease	Metallo protease
	PREVO_9472	IPR008757	Peptidase M6-like, domain	Domain	Protease	Metallo protease
	PROTE_0422	IPR007484	Peptidase M28	Domain	Protease	Metallo protease
	PROTE_0422	IPR007484	Peptidase M28	Domain	Protease	Metallo protease
	PROTE_0540	IPR007863	Peptidase M16, C-terminal	Domain	Protease	Metallo protease
	PROTE_0575	IPR013858	Peptidase M10 serralysin, C-terminal	Domain	Protease	Metallo protease
	PROTE_0661	IPR013858	Peptidase M10 serralysin, C-terminal	Domain	Protease	Metallo protease
	PSEMO_0428	IPR013858	Peptidase M10 serralysin, C-terminal	Domain	Protease	Metallo protease
	PSEMO_0728	IPR013858	Peptidase M10 serralysin, C-terminal	Domain	Protease	Metallo protease
	PSEMO_0738	IPR013858	Peptidase M10 serralysin, C-terminal	Domain	Protease	Metallo protease
	PSEMO_1054	IPR000755	D-alanyl-D-alanine dipeptidase	Family	Protease	Metallo protease
	PSEMO_1571	IPR002933	Peptidase M20	Family	Protease	Metallo protease
	PSEMO_1931	IPR013858	Peptidase M10 serralysin, C-terminal	Domain	Protease	Metallo protease
	PSERA_1671	IPR003709	Peptidase M15B	Domain	Protease	Metallo protease
	STAPH_0112	IPR003709	Peptidase M15B	Domain	Protease	Metallo protease
	STAPH_0204	IPR001567	Peptidase M3A/M3B catalytic domain	Domain	Protease	Metallo protease
	STAPH_1453	IPR000834	Peptidase M14, carboxypeptidase A	Domain	Protease	Metallo protease
	STAPH_1637	IPR000834	Peptidase M14, carboxypeptidase A	Domain	Protease	Metallo protease
	STAPH_1778	IPR007863	Peptidase M16, C-terminal	Domain	Protease	Metallo protease
	STAPH_2426	IPR003709	Peptidase M15B	Domain	Protease	Metallo protease
	STAPH_2590	IPR001915	Peptidase M48	Domain	Protease	Metallo protease
	STAPH_2905	IPR008757	Peptidase M6-like, domain	Domain	Protease	Metallo protease
	STAPH_2908	IPR001567	Peptidase M3A/M3B catalytic domain	Domain	Protease	Metallo protease
	STAPH_3739	IPR013856	Peptidase M4 domain	Domain	Protease	Metallo protease
	STAPH_3863	IPR013856	Peptidase M4 domain	Domain	Protease	Metallo protease
	STREP_0784	IPR011505	Peptidase M26, C-terminal domain	Domain	Protease	Metallo protease
	STREP_1078	IPR003709	Peptidase M15B	Domain	Protease	Metallo protease
	STREP_1590	IPR001915	Peptidase M48	Domain	Protease	Metallo protease
	STREP_2197	IPR003709	Peptidase M15B	Domain	Protease	Metallo protease
	STREP_2203	IPR011505	Peptidase M26, C-terminal domain	Domain	Protease	Metallo protease
	STREP_3081	IPR011505	Peptidase M26, C-terminal domain	Domain	Protease	Metallo protease
	STREP_3214	IPR018497	Peptidase M13, C-terminal domain	Domain	Protease	Metallo protease
	STREP_3356	IPR011505	Peptidase M26, C-terminal domain	Domain	Protease	Metallo protease
	STREP_3433	IPR011505	Peptidase M26, C-terminal domain	Domain	Protease	Metallo protease
	STREP_3871	IPR011505	Peptidase M26, C-terminal domain	Domain	Protease	Metallo protease
	STREP_4739	IPR000834	Peptidase M14, carboxypeptidase A	Domain	Protease	Metallo protease
	STREP_5124	IPR008006	Peptidase M26, N-terminal domain	Domain	Protease	Metallo protease
	STREP_5124	IPR011505	Peptidase M26, C-terminal domain	Domain	Protease	Metallo protease
	STREP_5254	IPR011505	Peptidase M26, C-terminal domain	Domain	Protease	Metallo protease
	STREP_5269	IPR018497	Peptidase M13, C-terminal domain	Domain	Protease	Metallo protease
	STREP_5282	IPR011505	Peptidase M26, C-terminal domain	Domain	Protease	Metallo protease
	STREP_6364	IPR011505	Peptidase M26, C-terminal domain	Domain	Protease	Metallo protease
	STREP_6394	IPR003709	Peptidase M15B	Domain	Protease	Metallo protease
	STREP_6567	IPR011505	Peptidase M26, C-terminal domain	Domain	Protease	Metallo protease
	STREP_7645	IPR018497	Peptidase M13, C-terminal domain	Domain	Protease	Metallo protease
	STREP_7650	IPR011505	Peptidase M26, C-terminal domain	Domain	Protease	Metallo protease
	STREP_7676	IPR007863	Peptidase M16, C-terminal	Domain	Protease	Metallo protease
	STREP_7895	IPR008006	Peptidase M26, N-terminal domain	Domain	Protease	Metallo protease
	STREP_8326	IPR008006	Peptidase M26, N-terminal domain	Domain	Protease	Metallo protease
	STREP_8326	IPR011505	Peptidase M26, C-terminal domain	Domain	Protease	Metallo protease
	VIBRI_1289	IPR001915	Peptidase M48	Domain	Protease	Metallo protease
	VIBRI_1465	IPR008757	Peptidase M6-like, domain	Domain	Protease	Metallo protease
	VIBRI_1528	IPR007863	Peptidase M16, C-terminal	Domain	Protease	Metallo protease
	VIBRI_1948	IPR008757	Peptidase M6-like, domain	Domain	Protease	Metallo protease
	VIBRI_2004	IPR007863	Peptidase M16, C-terminal	Domain	Protease	Metallo protease
	VIBRI_2091	IPR013856	Peptidase M4 domain	Domain	Protease	Metallo protease
	VIBRI_2124	IPR013856	Peptidase M4 domain	Domain	Protease	Metallo protease
	VIBRI_2594	IPR007863	Peptidase M16, C-terminal	Domain	Protease	Metallo protease
	VIBRI_2714	IPR007863	Peptidase M16, C-terminal	Domain	Protease	Metallo protease
	VIBRI_2933	IPR013856	Peptidase M4 domain	Domain	Protease	Metallo protease
	ALLOP_0832	IPR001539	Peptidase U32	Family	Protease	Putative collagenase
	ALLOP_1338	IPR020988	Peptidase U32, collagenase	Family	Protease	Putative collagenase
	ALLOP_1338	IPR001539	Peptidase U32	Family	Protease	Putative collagenase
	ANAER_0009	IPR020988	Peptidase U32, collagenase	Family	Protease	Putative collagenase
	ANAER_0009	IPR001539	Peptidase U32	Family	Protease	Putative collagenase
	ANAER_1340	IPR001539	Peptidase U32	Family	Protease	Putative collagenase
	ATOPO_0157	IPR020988	Peptidase U32, collagenase	Family	Protease	Putative collagenase
	ATOPO_0157	IPR001539	Peptidase U32	Family	Protease	Putative collagenase
	ATOPO_1393	IPR001539	Peptidase U32	Family	Protease	Putative collagenase
	BACTE_0961	IPR001539	Peptidase U32	Family	Protease	Putative collagenase
	BACTE_3527	IPR020988	Peptidase U32, collagenase	Family	Protease	Putative collagenase
	BACTE_3527	IPR001539	Peptidase U32	Family	Protease	Putative collagenase
	BULLE_0676	IPR001539	Peptidase U32	Family	Protease	Putative collagenase
	BULLE_0679	IPR001539	Peptidase U32	Family	Protease	Putative collagenase
	BULLE_0869	IPR020988	Peptidase U32, collagenase	Family	Protease	Putative collagenase
	BULLE_0869	IPR001539	Peptidase U32	Family	Protease	Putative collagenase
	CAMPY_0240	IPR001539	Peptidase U32	Family	Protease	Putative collagenase
	CLOST_0551	IPR002169	Peptidase M9A/M9B, bacterial collagenase	Family	Protease	Putative collagenase
	CLOST_10079	IPR002169	Peptidase M9A/M9B, bacterial collagenase	Family	Protease	Putative collagenase
	CLOST_10233	IPR020988	Peptidase U32, collagenase	Family	Protease	Putative collagenase
	CLOST_10233	IPR001539	Peptidase U32	Family	Protease	Putative collagenase
	CLOST_10420	IPR020988	Peptidase U32, collagenase	Family	Protease	Putative collagenase
	CLOST_10420	IPR001539	Peptidase U32	Family	Protease	Putative collagenase
	CLOST_12408	IPR001539	Peptidase U32	Family	Protease	Putative collagenase
	CLOST_2208	IPR002169	Peptidase M9A/M9B, bacterial collagenase	Family	Protease	Putative collagenase
	CLOST_5871	IPR002169	Peptidase M9A/M9B, bacterial collagenase	Family	Protease	Putative collagenase
	CLOST_6147	IPR002169	Peptidase M9A/M9B, bacterial collagenase	Family	Protease	Putative collagenase
	CLOST_8499	IPR020988	Peptidase U32, collagenase	Family	Protease	Putative collagenase
	CLOST_8499	IPR001539	Peptidase U32	Family	Protease	Putative collagenase
	CLOST_9636	IPR001539	Peptidase U32	Family	Protease	Putative collagenase
	DIALI_0557	IPR020988	Peptidase U32, collagenase	Family	Protease	Putative collagenase
	DIALI_0557	IPR001539	Peptidase U32	Family	Protease	Putative collagenase
	DIALI_1178	IPR001539	Peptidase U32	Family	Protease	Putative collagenase
	DIALI_2011	IPR020988	Peptidase U32, collagenase	Family	Protease	Putative collagenase
	DIALI_2011	IPR001539	Peptidase U32	Family	Protease	Putative collagenase
	EGGER_0506	IPR020988	Peptidase U32, collagenase	Family	Protease	Putative collagenase
	EGGER_0506	IPR001539	Peptidase U32	Family	Protease	Putative collagenase
	EGGER_1068	IPR001539	Peptidase U32	Family	Protease	Putative collagenase
	EGGER_1423	IPR001539	Peptidase U32	Family	Protease	Putative collagenase
	ENTER_1614	IPR001539	Peptidase U32	Family	Protease	Putative collagenase
	ENTER_3862	IPR001539	Peptidase U32	Family	Protease	Putative collagenase
	ESCHE_0422	IPR001539	Peptidase U32	Family	Protease	Putative collagenase
	ESCHE_1658	IPR001539	Peptidase U32	Family	Protease	Putative collagenase
	ESCHE_2265	IPR020988	Peptidase U32, collagenase	Family	Protease	Putative collagenase
	ESCHE_2265	IPR001539	Peptidase U32	Family	Protease	Putative collagenase
	ESCHE_2582	IPR001539	Peptidase U32	Family	Protease	Putative collagenase
	EUBAC_0437	IPR020988	Peptidase U32, collagenase	Family	Protease	Putative collagenase
	EUBAC_0437	IPR001539	Peptidase U32	Family	Protease	Putative collagenase
	EUBAC_2168	IPR001539	Peptidase U32	Family	Protease	Putative collagenase
	EUBAC_2733	IPR020988	Peptidase U32, collagenase	Family	Protease	Putative collagenase
	EUBAC_2733	IPR001539	Peptidase U32	Family	Protease	Putative collagenase
	EUBAC_2875	IPR020988	Peptidase U32, collagenase	Family	Protease	Putative collagenase
	EUBAC_2875	IPR001539	Peptidase U32	Family	Protease	Putative collagenase
	FILIF_0030	IPR001539	Peptidase U32	Family	Protease	Putative collagenase
	FILIF_0091	IPR020988	Peptidase U32, collagenase	Family	Protease	Putative collagenase
	FILIF_0091	IPR001539	Peptidase U32	Family	Protease	Putative collagenase
	FINEG_0728	IPR020988	Peptidase U32, collagenase	Family	Protease	Putative collagenase
	FINEG_0728	IPR001539	Peptidase U32	Family	Protease	Putative collagenase
	FINEG_1102	IPR001539	Peptidase U32	Family	Protease	Putative collagenase
	FUSOB_0325	IPR020988	Peptidase U32, collagenase	Family	Protease	Putative collagenase
	FUSOB_2133	IPR020988	Peptidase U32, collagenase	Family	Protease	Putative collagenase
	FUSOB_2133	IPR001539	Peptidase U32	Family	Protease	Putative collagenase
	FUSOB_2474	IPR001539	Peptidase U32	Family	Protease	Putative collagenase
	FUSOB_3864	IPR001539	Peptidase U32	Family	Protease	Putative collagenase
	FUSOB_4926	IPR001539	Peptidase U32	Family	Protease	Putative collagenase
	OLSEN_0073	IPR020988	Peptidase U32, collagenase	Family	Protease	Putative collagenase
	OLSEN_0073	IPR001539	Peptidase U32	Family	Protease	Putative collagenase
	ORIBA_0030	IPR020988	Peptidase U32, collagenase	Family	Protease	Putative collagenase
	ORIBA_0030	IPR001539	Peptidase U32	Family	Protease	Putative collagenase
	ORIBA_0333	IPR001539	Peptidase U32	Family	Protease	Putative collagenase
	ORIBA_1228	IPR001539	Peptidase U32	Family	Protease	Putative collagenase
	OSCIL_0945	IPR020988	Peptidase U32, collagenase	Family	Protease	Putative collagenase
	OSCIL_0945	IPR001539	Peptidase U32	Family	Protease	Putative collagenase
	OSCIL_1237	IPR001539	Peptidase U32	Family	Protease	Putative collagenase
	PARAB_0611	IPR020988	Peptidase U32, collagenase	Family	Protease	Putative collagenase
	PARAB_0611	IPR001539	Peptidase U32	Family	Protease	Putative collagenase
	PARAB_1287	IPR001539	Peptidase U32	Family	Protease	Putative collagenase
	PARVI_0049	IPR020988	Peptidase U32, collagenase	Family	Protease	Putative collagenase
	PARVI_0049	IPR001539	Peptidase U32	Family	Protease	Putative collagenase
	PARVI_0156	IPR001539	Peptidase U32	Family	Protease	Putative collagenase
	PARVI_1572	IPR001539	Peptidase U32	Family	Protease	Putative collagenase
	PEPST_0114	IPR001539	Peptidase U32	Family	Protease	Putative collagenase
	PEPST_0795	IPR020988	Peptidase U32, collagenase	Family	Protease	Putative collagenase
	PEPST_0795	IPR001539	Peptidase U32	Family	Protease	Putative collagenase
	PEPTO_0865	IPR020988	Peptidase U32, collagenase	Family	Protease	Putative collagenase
	PEPTO_0865	IPR001539	Peptidase U32	Family	Protease	Putative collagenase
	PEPTO_0913	IPR020988	Peptidase U32, collagenase	Family	Protease	Putative collagenase
	PEPTO_0913	IPR001539	Peptidase U32	Family	Protease	Putative collagenase
	PEPTO_1019	IPR001539	Peptidase U32	Family	Protease	Putative collagenase
	PEPTO_1585	IPR020988	Peptidase U32, collagenase	Family	Protease	Putative collagenase
	PEPTO_1585	IPR001539	Peptidase U32	Family	Protease	Putative collagenase
	PEPTO_2288	IPR020988	Peptidase U32, collagenase	Family	Protease	Putative collagenase
	PEPTO_2288	IPR001539	Peptidase U32	Family	Protease	Putative collagenase
	PORPH_1208	IPR001539	Peptidase U32	Family	Protease	Putative collagenase
	PORPH_1732	IPR020988	Peptidase U32, collagenase	Family	Protease	Putative collagenase
	PORPH_1732	IPR001539	Peptidase U32	Family	Protease	Putative collagenase
	PORPH_3998	IPR020988	Peptidase U32, collagenase	Family	Protease	Putative collagenase
	PORPH_3998	IPR001539	Peptidase U32	Family	Protease	Putative collagenase
	PORPH_4232	IPR020988	Peptidase U32, collagenase	Family	Protease	Putative collagenase
	PORPH_4232	IPR001539	Peptidase U32	Family	Protease	Putative collagenase
	PREVO_0112	IPR020988	Peptidase U32, collagenase	Family	Protease	Putative collagenase
	PREVO_0112	IPR001539	Peptidase U32	Family	Protease	Putative collagenase
	PREVO_13654	IPR020988	Peptidase U32, collagenase	Family	Protease	Putative collagenase
	PREVO_3051	IPR001539	Peptidase U32	Family	Protease	Putative collagenase
	PSERA_0280	IPR020988	Peptidase U32, collagenase	Family	Protease	Putative collagenase
	PSERA_0280	IPR001539	Peptidase U32	Family	Protease	Putative collagenase
	PSERA_0649	IPR001539	Peptidase U32	Family	Protease	Putative collagenase
	RALST_0006	IPR001539	Peptidase U32	Family	Protease	Putative collagenase
	SNEAT_0377	IPR020988	Peptidase U32, collagenase	Family	Protease	Putative collagenase
	SNEAT_0377	IPR001539	Peptidase U32	Family	Protease	Putative collagenase
	STAPH_2280	IPR001539	Peptidase U32	Family	Protease	Putative collagenase
	STAPH_2575	IPR001539	Peptidase U32	Family	Protease	Putative collagenase
	STREP_0417	IPR001539	Peptidase U32	Family	Protease	Putative collagenase
	STREP_0619	IPR001539	Peptidase U32	Family	Protease	Putative collagenase
	VIBRI_0404	IPR002169	Peptidase M9A/M9B, bacterial collagenase	Family	Protease	Putative collagenase
	VIBRI_1987	IPR002169	Peptidase M9A/M9B, bacterial collagenase	Family	Protease	Putative collagenase
	ACTIN_0661	IPR000667	Peptidase S13, D-Ala-D-Ala carboxypeptidase C	Family	Protease	Serine protease
	ACTIN_0903	IPR000209	Peptidase S8/S53 domain	Domain	Protease	Serine protease
	ACTIN_1213	IPR000209	Peptidase S8/S53 domain	Domain	Protease	Serine protease
	ACTIN_1585	IPR000209	Peptidase S8/S53 domain	Domain	Protease	Serine protease
	ACTIN_1587	IPR000209	Peptidase S8/S53 domain	Domain	Protease	Serine protease
	ACTIN_2078	IPR000209	Peptidase S8/S53 domain	Domain	Protease	Serine protease
	ACTIN_2171	IPR022764	Peptidase S54, rhomboid domain	Domain	Protease	Serine protease
	ACTIN_2260	IPR000209	Peptidase S8/S53 domain	Domain	Protease	Serine protease
	ALLOP_0124	IPR000209	Peptidase S8/S53 domain	Domain	Protease	Serine protease
	ALLOP_0199	IPR000209	Peptidase S8/S53 domain	Domain	Protease	Serine protease
	ALLOP_0336	IPR000383	Xaa-Pro dipeptidyl-peptidase-like domain	Domain	Protease	Serine protease
	ALLOP_0365	IPR000667	Peptidase S13, D-Ala-D-Ala carboxypeptidase C	Family	Protease	Serine protease
	ALLOP_0538	IPR001375	Peptidase S9, prolyl oligopeptidase, catalytic domain	Domain	Protease	Serine protease
	ALLOP_0953	IPR001375	Peptidase S9, prolyl oligopeptidase, catalytic domain	Domain	Protease	Serine protease
	ALLOP_1158	IPR001375	Peptidase S9, prolyl oligopeptidase, catalytic domain	Domain	Protease	Serine protease
	ALLOP_1187	IPR011782	Peptidase S1C, Do	Family	Protease	Serine protease
	ALLOP_1241	IPR000209	Peptidase S8/S53 domain	Domain	Protease	Serine protease
	ALLOP_1644	IPR001375	Peptidase S9, prolyl oligopeptidase, catalytic domain	Domain	Protease	Serine protease
	ALLOP_1703	IPR000209	Peptidase S8/S53 domain	Domain	Protease	Serine protease
	ANAER_0236	IPR000209	Peptidase S8/S53 domain	Domain	Protease	Serine protease
	ANAER_0383	IPR000209	Peptidase S8/S53 domain	Domain	Protease	Serine protease
	ANAER_0414	IPR001375	Peptidase S9, prolyl oligopeptidase, catalytic domain	Domain	Protease	Serine protease
	ANAER_0485	IPR001967	Peptidase S11, D-alanyl-D-alanine carboxypeptidase A, N-terminal	Domain	Protease	Serine protease
	ANAER_1437	IPR022764	Peptidase S54, rhomboid domain	Domain	Protease	Serine protease
	ANAER_1638	IPR001967	Peptidase S11, D-alanyl-D-alanine carboxypeptidase A, N-terminal	Domain	Protease	Serine protease
	ANAER_2063	IPR005320	Peptidase S51	Family	Protease	Serine protease
	ATOPO_1312	IPR000209	Peptidase S8/S53 domain	Domain	Protease	Serine protease
	ATOPO_1343	IPR000209	Peptidase S8/S53 domain	Domain	Protease	Serine protease
	ATOPO_1343	IPR010259	Peptidase S8 propeptide/proteinase inhibitor I9	Family	Protease	Serine protease
	ATOPO_1377	IPR001967	Peptidase S11, D-alanyl-D-alanine carboxypeptidase A, N-terminal	Domain	Protease	Serine protease
	BACTE_0071	IPR001375	Peptidase S9, prolyl oligopeptidase, catalytic domain	Domain	Protease	Serine protease
	BACTE_0434	IPR000209	Peptidase S8/S53 domain	Domain	Protease	Serine protease
	BACTE_1020	IPR001375	Peptidase S9, prolyl oligopeptidase, catalytic domain	Domain	Protease	Serine protease
	BACTE_1350	IPR001375	Peptidase S9, prolyl oligopeptidase, catalytic domain	Domain	Protease	Serine protease
	BACTE_1585	IPR001375	Peptidase S9, prolyl oligopeptidase, catalytic domain	Domain	Protease	Serine protease
	BACTE_1664	IPR001375	Peptidase S9, prolyl oligopeptidase, catalytic domain	Domain	Protease	Serine protease
	BACTE_1774	IPR001375	Peptidase S9, prolyl oligopeptidase, catalytic domain	Domain	Protease	Serine protease
	BACTE_1832	IPR000667	Peptidase S13, D-Ala-D-Ala carboxypeptidase C	Family	Protease	Serine protease
	BACTE_2440	IPR001375	Peptidase S9, prolyl oligopeptidase, catalytic domain	Domain	Protease	Serine protease
	BACTE_2457	IPR001375	Peptidase S9, prolyl oligopeptidase, catalytic domain	Domain	Protease	Serine protease
	BACTE_2667	IPR001375	Peptidase S9, prolyl oligopeptidase, catalytic domain	Domain	Protease	Serine protease
	BACTE_3499	IPR001375	Peptidase S9, prolyl oligopeptidase, catalytic domain	Domain	Protease	Serine protease
	BACTE_4265	IPR000209	Peptidase S8/S53 domain	Domain	Protease	Serine protease
	BACTE_4674	IPR000383	Xaa-Pro dipeptidyl-peptidase-like domain	Domain	Protease	Serine protease
	BACTE_4796	IPR000383	Xaa-Pro dipeptidyl-peptidase-like domain	Domain	Protease	Serine protease
	BACTE_5000	IPR001375	Peptidase S9, prolyl oligopeptidase, catalytic domain	Domain	Protease	Serine protease
	BACTE_5090	IPR000209	Peptidase S8/S53 domain	Domain	Protease	Serine protease
	BACTE_5686	IPR001375	Peptidase S9, prolyl oligopeptidase, catalytic domain	Domain	Protease	Serine protease
	BACTE_5923	IPR000209	Peptidase S8/S53 domain	Domain	Protease	Serine protease
	BACTE_6264	IPR000209	Peptidase S8/S53 domain	Domain	Protease	Serine protease
	BACTE_6785	IPR001375	Peptidase S9, prolyl oligopeptidase, catalytic domain	Domain	Protease	Serine protease
	BACTE_6819	IPR000667	Peptidase S13, D-Ala-D-Ala carboxypeptidase C	Family	Protease	Serine protease
	BACTE_7075	IPR000383	Xaa-Pro dipeptidyl-peptidase-like domain	Domain	Protease	Serine protease
	BACTE_8186	IPR011782	Peptidase S1C, Do	Family	Protease	Serine protease
	BULLE_0904	IPR001967	Peptidase S11, D-alanyl-D-alanine carboxypeptidase A, N-terminal	Domain	Protease	Serine protease
	BULLE_0924	IPR001967	Peptidase S11, D-alanyl-D-alanine carboxypeptidase A, N-terminal	Domain	Protease	Serine protease
	BURKH_0046	IPR000209	Peptidase S8/S53 domain	Domain	Protease	Serine protease
	BURKH_0602	IPR011782	Peptidase S1C, Do	Family	Protease	Serine protease
	BURKH_0610	IPR001563	Peptidase S10, serine carboxypeptidase	Family	Protease	Serine protease
	BURKH_0760	IPR002884	P domain	Domain	Protease	Serine protease
	BURKH_0760	IPR000209	Peptidase S8/S53 domain	Domain	Protease	Serine protease
	CAMPY_0065	IPR000710	Peptidase S6, IgA endopeptidase	Family	Protease	Serine protease
	CAMPY_0163	IPR011782	Peptidase S1C, Do	Family	Protease	Serine protease
	CAMPY_1190	IPR000209	Peptidase S8/S53 domain	Domain	Protease	Serine protease
	CAMPY_1468	IPR000710	Peptidase S6, IgA endopeptidase	Family	Protease	Serine protease
	CITRO_0417	IPR011782	Peptidase S1C, Do	Family	Protease	Serine protease
	CLOST_0234	IPR001967	Peptidase S11, D-alanyl-D-alanine carboxypeptidase A, N-terminal	Domain	Protease	Serine protease
	CLOST_0366	IPR001967	Peptidase S11, D-alanyl-D-alanine carboxypeptidase A, N-terminal	Domain	Protease	Serine protease
	CLOST_0390	IPR001375	Peptidase S9, prolyl oligopeptidase, catalytic domain	Domain	Protease	Serine protease
	CLOST_0820	IPR001967	Peptidase S11, D-alanyl-D-alanine carboxypeptidase A, N-terminal	Domain	Protease	Serine protease
	CLOST_0860	IPR000209	Peptidase S8/S53 domain	Domain	Protease	Serine protease
	CLOST_10048	IPR001375	Peptidase S9, prolyl oligopeptidase, catalytic domain	Domain	Protease	Serine protease
	CLOST_10335	IPR001967	Peptidase S11, D-alanyl-D-alanine carboxypeptidase A, N-terminal	Domain	Protease	Serine protease
	CLOST_10521	IPR022764	Peptidase S54, rhomboid domain	Domain	Protease	Serine protease
	CLOST_10689	IPR000209	Peptidase S8/S53 domain	Domain	Protease	Serine protease
	CLOST_11106	IPR022764	Peptidase S54, rhomboid domain	Domain	Protease	Serine protease
	CLOST_11190	IPR022764	Peptidase S54, rhomboid domain	Domain	Protease	Serine protease
	CLOST_11633	IPR000209	Peptidase S8/S53 domain	Domain	Protease	Serine protease
	CLOST_1194	IPR001967	Peptidase S11, D-alanyl-D-alanine carboxypeptidase A, N-terminal	Domain	Protease	Serine protease
	CLOST_11971	IPR001967	Peptidase S11, D-alanyl-D-alanine carboxypeptidase A, N-terminal	Domain	Protease	Serine protease
	CLOST_11982	IPR001967	Peptidase S11, D-alanyl-D-alanine carboxypeptidase A, N-terminal	Domain	Protease	Serine protease
	CLOST_11986	IPR001967	Peptidase S11, D-alanyl-D-alanine carboxypeptidase A, N-terminal	Domain	Protease	Serine protease
	CLOST_1215	IPR022764	Peptidase S54, rhomboid domain	Domain	Protease	Serine protease
	CLOST_12195	IPR000209	Peptidase S8/S53 domain	Domain	Protease	Serine protease
	CLOST_12411	IPR000209	Peptidase S8/S53 domain	Domain	Protease	Serine protease
	CLOST_1260	IPR000209	Peptidase S8/S53 domain	Domain	Protease	Serine protease
	CLOST_12775	IPR022764	Peptidase S54, rhomboid domain	Domain	Protease	Serine protease
	CLOST_12935	IPR001967	Peptidase S11, D-alanyl-D-alanine carboxypeptidase A, N-terminal	Domain	Protease	Serine protease
	CLOST_12967	IPR022764	Peptidase S54, rhomboid domain	Domain	Protease	Serine protease
	CLOST_12984	IPR000209	Peptidase S8/S53 domain	Domain	Protease	Serine protease
	CLOST_12997	IPR000209	Peptidase S8/S53 domain	Domain	Protease	Serine protease
	CLOST_13591	IPR001375	Peptidase S9, prolyl oligopeptidase, catalytic domain	Domain	Protease	Serine protease
	CLOST_13652	IPR000383	Xaa-Pro dipeptidyl-peptidase-like domain	Domain	Protease	Serine protease
	CLOST_13775	IPR001967	Peptidase S11, D-alanyl-D-alanine carboxypeptidase A, N-terminal	Domain	Protease	Serine protease
	CLOST_13971	IPR000209	Peptidase S8/S53 domain	Domain	Protease	Serine protease
	CLOST_14015	IPR022764	Peptidase S54, rhomboid domain	Domain	Protease	Serine protease
	CLOST_14079	IPR001967	Peptidase S11, D-alanyl-D-alanine carboxypeptidase A, N-terminal	Domain	Protease	Serine protease
	CLOST_14095	IPR022764	Peptidase S54, rhomboid domain	Domain	Protease	Serine protease
	CLOST_14232	IPR000209	Peptidase S8/S53 domain	Domain	Protease	Serine protease
	CLOST_14261	IPR000209	Peptidase S8/S53 domain	Domain	Protease	Serine protease
	CLOST_14321	IPR000383	Xaa-Pro dipeptidyl-peptidase-like domain	Domain	Protease	Serine protease
	CLOST_14499	IPR022764	Peptidase S54, rhomboid domain	Domain	Protease	Serine protease
	CLOST_14574	IPR000209	Peptidase S8/S53 domain	Domain	Protease	Serine protease
	CLOST_14574	IPR010259	Peptidase S8 propeptide/proteinase inhibitor I9	Family	Protease	Serine protease
	CLOST_14674	IPR022764	Peptidase S54, rhomboid domain	Domain	Protease	Serine protease
	CLOST_14813	IPR022764	Peptidase S54, rhomboid domain	Domain	Protease	Serine protease
	CLOST_14872	IPR001967	Peptidase S11, D-alanyl-D-alanine carboxypeptidase A, N-terminal	Domain	Protease	Serine protease
	CLOST_15045	IPR000209	Peptidase S8/S53 domain	Domain	Protease	Serine protease
	CLOST_15045	IPR010259	Peptidase S8 propeptide/proteinase inhibitor I9	Family	Protease	Serine protease
	CLOST_1595	IPR022764	Peptidase S54, rhomboid domain	Domain	Protease	Serine protease
	CLOST_1612	IPR000209	Peptidase S8/S53 domain	Domain	Protease	Serine protease
	CLOST_2471	IPR000209	Peptidase S8/S53 domain	Domain	Protease	Serine protease
	CLOST_2578	IPR000209	Peptidase S8/S53 domain	Domain	Protease	Serine protease
	CLOST_2586	IPR001967	Peptidase S11, D-alanyl-D-alanine carboxypeptidase A, N-terminal	Domain	Protease	Serine protease
	CLOST_3026	IPR000209	Peptidase S8/S53 domain	Domain	Protease	Serine protease
	CLOST_3242	IPR022764	Peptidase S54, rhomboid domain	Domain	Protease	Serine protease
	CLOST_3259	IPR001375	Peptidase S9, prolyl oligopeptidase, catalytic domain	Domain	Protease	Serine protease
	CLOST_3408	IPR000209	Peptidase S8/S53 domain	Domain	Protease	Serine protease
	CLOST_3548	IPR000209	Peptidase S8/S53 domain	Domain	Protease	Serine protease
	CLOST_3881	IPR000209	Peptidase S8/S53 domain	Domain	Protease	Serine protease
	CLOST_3881	IPR010259	Peptidase S8 propeptide/proteinase inhibitor I9	Family	Protease	Serine protease
	CLOST_4253	IPR022764	Peptidase S54, rhomboid domain	Domain	Protease	Serine protease
	CLOST_4718	IPR000209	Peptidase S8/S53 domain	Domain	Protease	Serine protease
	CLOST_4967	IPR000209	Peptidase S8/S53 domain	Domain	Protease	Serine protease
	CLOST_4967	IPR010259	Peptidase S8 propeptide/proteinase inhibitor I9	Family	Protease	Serine protease
	CLOST_5077	IPR000209	Peptidase S8/S53 domain	Domain	Protease	Serine protease
	CLOST_5077	IPR010259	Peptidase S8 propeptide/proteinase inhibitor I9	Family	Protease	Serine protease
	CLOST_5444	IPR000209	Peptidase S8/S53 domain	Domain	Protease	Serine protease
	CLOST_5847	IPR000209	Peptidase S8/S53 domain	Domain	Protease	Serine protease
	CLOST_5847	IPR010259	Peptidase S8 propeptide/proteinase inhibitor I9	Family	Protease	Serine protease
	CLOST_6060	IPR000209	Peptidase S8/S53 domain	Domain	Protease	Serine protease
	CLOST_6239	IPR000209	Peptidase S8/S53 domain	Domain	Protease	Serine protease
	CLOST_6239	IPR010259	Peptidase S8 propeptide/proteinase inhibitor I9	Family	Protease	Serine protease
	CLOST_6284	IPR001375	Peptidase S9, prolyl oligopeptidase, catalytic domain	Domain	Protease	Serine protease
	CLOST_6594	IPR001967	Peptidase S11, D-alanyl-D-alanine carboxypeptidase A, N-terminal	Domain	Protease	Serine protease
	CLOST_6643	IPR000209	Peptidase S8/S53 domain	Domain	Protease	Serine protease
	CLOST_6643	IPR010259	Peptidase S8 propeptide/proteinase inhibitor I9	Family	Protease	Serine protease
	CLOST_7435	IPR000209	Peptidase S8/S53 domain	Domain	Protease	Serine protease
	CLOST_7435	IPR010259	Peptidase S8 propeptide/proteinase inhibitor I9	Family	Protease	Serine protease
	CLOST_7521	IPR001967	Peptidase S11, D-alanyl-D-alanine carboxypeptidase A, N-terminal	Domain	Protease	Serine protease
	CLOST_7662	IPR001967	Peptidase S11, D-alanyl-D-alanine carboxypeptidase A, N-terminal	Domain	Protease	Serine protease
	CLOST_7915	IPR000209	Peptidase S8/S53 domain	Domain	Protease	Serine protease
	CLOST_7915	IPR010259	Peptidase S8 propeptide/proteinase inhibitor I9	Family	Protease	Serine protease
	CLOST_7955	IPR001967	Peptidase S11, D-alanyl-D-alanine carboxypeptidase A, N-terminal	Domain	Protease	Serine protease
	CLOST_8571	IPR022764	Peptidase S54, rhomboid domain	Domain	Protease	Serine protease
	CLOST_8629	IPR000209	Peptidase S8/S53 domain	Domain	Protease	Serine protease
	CLOST_9115	IPR001967	Peptidase S11, D-alanyl-D-alanine carboxypeptidase A, N-terminal	Domain	Protease	Serine protease
	CLOST_9267	IPR000209	Peptidase S8/S53 domain	Domain	Protease	Serine protease
	CLOST_9457	IPR001967	Peptidase S11, D-alanyl-D-alanine carboxypeptidase A, N-terminal	Domain	Protease	Serine protease
	CLOST_9662	IPR000209	Peptidase S8/S53 domain	Domain	Protease	Serine protease
	CLOST_9970	IPR000209	Peptidase S8/S53 domain	Domain	Protease	Serine protease
	DIALI_1094	IPR001967	Peptidase S11, D-alanyl-D-alanine carboxypeptidase A, N-terminal	Domain	Protease	Serine protease
	EGGER_0710	IPR001375	Peptidase S9, prolyl oligopeptidase, catalytic domain	Domain	Protease	Serine protease
	EGGER_0724	IPR000209	Peptidase S8/S53 domain	Domain	Protease	Serine protease
	EGGER_0832	IPR022764	Peptidase S54, rhomboid domain	Domain	Protease	Serine protease
	EGGER_1022	IPR001967	Peptidase S11, D-alanyl-D-alanine carboxypeptidase A, N-terminal	Domain	Protease	Serine protease
	EGGER_1240	IPR000209	Peptidase S8/S53 domain	Domain	Protease	Serine protease
	EGGER_1452	IPR000209	Peptidase S8/S53 domain	Domain	Protease	Serine protease
	ENTER_1487	IPR000209	Peptidase S8/S53 domain	Domain	Protease	Serine protease
	ENTER_1905	IPR001375	Peptidase S9, prolyl oligopeptidase, catalytic domain	Domain	Protease	Serine protease
	ENTER_1920	IPR022764	Peptidase S54, rhomboid domain	Domain	Protease	Serine protease
	ENTER_2135	IPR000209	Peptidase S8/S53 domain	Domain	Protease	Serine protease
	ENTER_2778	IPR000209	Peptidase S8/S53 domain	Domain	Protease	Serine protease
	ENTER_3048	IPR001733	Peptidase S26B	Family	Protease	Serine protease
	ENTER_3572	IPR000209	Peptidase S8/S53 domain	Domain	Protease	Serine protease
	ENTER_4158	IPR022764	Peptidase S54, rhomboid domain	Domain	Protease	Serine protease
	ENTER_4510	IPR000209	Peptidase S8/S53 domain	Domain	Protease	Serine protease
	ESCHE_0435	IPR001967	Peptidase S11, D-alanyl-D-alanine carboxypeptidase A, N-terminal	Domain	Protease	Serine protease
	ESCHE_0643	IPR011782	Peptidase S1C, Do	Family	Protease	Serine protease
	ESCHE_0705	IPR001967	Peptidase S11, D-alanyl-D-alanine carboxypeptidase A, N-terminal	Domain	Protease	Serine protease
	ESCHE_1582	IPR001967	Peptidase S11, D-alanyl-D-alanine carboxypeptidase A, N-terminal	Domain	Protease	Serine protease
	ESCHE_2740	IPR000667	Peptidase S13, D-Ala-D-Ala carboxypeptidase C	Family	Protease	Serine protease
	ESCHE_4174	IPR001254	Serine proteases, trypsin domain	Domain	Protease	Serine protease
	ESCHE_4234	IPR000383	Xaa-Pro dipeptidyl-peptidase-like domain	Domain	Protease	Serine protease
	EUBAC_0286	IPR000209	Peptidase S8/S53 domain	Domain	Protease	Serine protease
	EUBAC_0847	IPR001967	Peptidase S11, D-alanyl-D-alanine carboxypeptidase A, N-terminal	Domain	Protease	Serine protease
	EUBAC_1026	IPR001967	Peptidase S11, D-alanyl-D-alanine carboxypeptidase A, N-terminal	Domain	Protease	Serine protease
	EUBAC_1425	IPR000209	Peptidase S8/S53 domain	Domain	Protease	Serine protease
	EUBAC_1649	IPR001967	Peptidase S11, D-alanyl-D-alanine carboxypeptidase A, N-terminal	Domain	Protease	Serine protease
	EUBAC_1715	IPR000209	Peptidase S8/S53 domain	Domain	Protease	Serine protease
	EUBAC_1728	IPR001375	Peptidase S9, prolyl oligopeptidase, catalytic domain	Domain	Protease	Serine protease
	EUBAC_1935	IPR000209	Peptidase S8/S53 domain	Domain	Protease	Serine protease
	EUBAC_1962	IPR000209	Peptidase S8/S53 domain	Domain	Protease	Serine protease
	EUBAC_2038	IPR000209	Peptidase S8/S53 domain	Domain	Protease	Serine protease
	EUBAC_2068	IPR000209	Peptidase S8/S53 domain	Domain	Protease	Serine protease
	EUBAC_2671	IPR000209	Peptidase S8/S53 domain	Domain	Protease	Serine protease
	EUBAC_2715	IPR000209	Peptidase S8/S53 domain	Domain	Protease	Serine protease
	EUBAC_3032	IPR000209	Peptidase S8/S53 domain	Domain	Protease	Serine protease
	EUBAC_3195	IPR000209	Peptidase S8/S53 domain	Domain	Protease	Serine protease
	EUBAC_3395	IPR001967	Peptidase S11, D-alanyl-D-alanine carboxypeptidase A, N-terminal	Domain	Protease	Serine protease
	EUBAC_3454	IPR000209	Peptidase S8/S53 domain	Domain	Protease	Serine protease
	FILIF_0035	IPR001967	Peptidase S11, D-alanyl-D-alanine carboxypeptidase A, N-terminal	Domain	Protease	Serine protease
	FILIF_0370	IPR000209	Peptidase S8/S53 domain	Domain	Protease	Serine protease
	FILIF_0969	IPR001733	Peptidase S26B	Family	Protease	Serine protease
	FINEG_0062	IPR001375	Peptidase S9, prolyl oligopeptidase, catalytic domain	Domain	Protease	Serine protease
	FINEG_1452	IPR001967	Peptidase S11, D-alanyl-D-alanine carboxypeptidase A, N-terminal	Domain	Protease	Serine protease
	FINEG_1479	IPR001967	Peptidase S11, D-alanyl-D-alanine carboxypeptidase A, N-terminal	Domain	Protease	Serine protease
	FINEG_1526	IPR005320	Peptidase S51	Family	Protease	Serine protease
	FINEG_1761	IPR000209	Peptidase S8/S53 domain	Domain	Protease	Serine protease
	FINEG_1771	IPR001967	Peptidase S11, D-alanyl-D-alanine carboxypeptidase A, N-terminal	Domain	Protease	Serine protease
	FINEG_1832	IPR000209	Peptidase S8/S53 domain	Domain	Protease	Serine protease
	FINEG_1832	IPR010259	Peptidase S8 propeptide/proteinase inhibitor I9	Family	Protease	Serine protease
	FINEG_1869	IPR000209	Peptidase S8/S53 domain	Domain	Protease	Serine protease
	FUSOB_1466	IPR001967	Peptidase S11, D-alanyl-D-alanine carboxypeptidase A, N-terminal	Domain	Protease	Serine protease
	FUSOB_2747	IPR000209	Peptidase S8/S53 domain	Domain	Protease	Serine protease
	FUSOB_4252	IPR000710	Peptidase S6, IgA endopeptidase	Family	Protease	Serine protease
	FUSOB_7197	IPR000667	Peptidase S13, D-Ala-D-Ala carboxypeptidase C	Family	Protease	Serine protease
	FUSOB_7613	IPR010259	Peptidase S8 propeptide/proteinase inhibitor I9	Family	Protease	Serine protease
	FUSOB_7823	IPR000209	Peptidase S8/S53 domain	Domain	Protease	Serine protease
	GARDN_0220	IPR000209	Peptidase S8/S53 domain	Domain	Protease	Serine protease
	GARDN_0401	IPR000209	Peptidase S8/S53 domain	Domain	Protease	Serine protease
	GARDN_0401	IPR010259	Peptidase S8 propeptide/proteinase inhibitor I9	Family	Protease	Serine protease
	GARDN_0472	IPR000667	Peptidase S13, D-Ala-D-Ala carboxypeptidase C	Family	Protease	Serine protease
	GARDN_0989	IPR000209	Peptidase S8/S53 domain	Domain	Protease	Serine protease
	GARDN_0989	IPR010259	Peptidase S8 propeptide/proteinase inhibitor I9	Family	Protease	Serine protease
	GARDN_1048	IPR022764	Peptidase S54, rhomboid domain	Domain	Protease	Serine protease
	HAEMO_0143	IPR000710	Peptidase S6, IgA endopeptidase	Family	Protease	Serine protease
	OLSEN_0618	IPR001967	Peptidase S11, D-alanyl-D-alanine carboxypeptidase A, N-terminal	Domain	Protease	Serine protease
	ORIBA_0558	IPR000209	Peptidase S8/S53 domain	Domain	Protease	Serine protease
	ORIBA_0600	IPR001375	Peptidase S9, prolyl oligopeptidase, catalytic domain	Domain	Protease	Serine protease
	ORIBA_0926	IPR000209	Peptidase S8/S53 domain	Domain	Protease	Serine protease
	ORIBA_1142	IPR001967	Peptidase S11, D-alanyl-D-alanine carboxypeptidase A, N-terminal	Domain	Protease	Serine protease
	ORIBA_1193	IPR001967	Peptidase S11, D-alanyl-D-alanine carboxypeptidase A, N-terminal	Domain	Protease	Serine protease
	OSCIL_0766	IPR001967	Peptidase S11, D-alanyl-D-alanine carboxypeptidase A, N-terminal	Domain	Protease	Serine protease
	OSCIL_1345	IPR001967	Peptidase S11, D-alanyl-D-alanine carboxypeptidase A, N-terminal	Domain	Protease	Serine protease
	OSCIL_1891	IPR001967	Peptidase S11, D-alanyl-D-alanine carboxypeptidase A, N-terminal	Domain	Protease	Serine protease
	PARAB_0028	IPR001375	Peptidase S9, prolyl oligopeptidase, catalytic domain	Domain	Protease	Serine protease
	PARAB_0263	IPR001375	Peptidase S9, prolyl oligopeptidase, catalytic domain	Domain	Protease	Serine protease
	PARAB_0318	IPR011782	Peptidase S1C, Do	Family	Protease	Serine protease
	PARAB_0614	IPR001375	Peptidase S9, prolyl oligopeptidase, catalytic domain	Domain	Protease	Serine protease
	PARAB_0759	IPR001375	Peptidase S9, prolyl oligopeptidase, catalytic domain	Domain	Protease	Serine protease
	PARAB_1064	IPR001254	Serine proteases, trypsin domain	Domain	Protease	Serine protease
	PARAB_1282	IPR000209	Peptidase S8/S53 domain	Domain	Protease	Serine protease
	PARAB_1528	IPR001375	Peptidase S9, prolyl oligopeptidase, catalytic domain	Domain	Protease	Serine protease
	PARAB_1765	IPR001375	Peptidase S9, prolyl oligopeptidase, catalytic domain	Domain	Protease	Serine protease
	PARAB_1893	IPR001375	Peptidase S9, prolyl oligopeptidase, catalytic domain	Domain	Protease	Serine protease
	PARAB_1989	IPR001375	Peptidase S9, prolyl oligopeptidase, catalytic domain	Domain	Protease	Serine protease
	PARAB_2014	IPR000667	Peptidase S13, D-Ala-D-Ala carboxypeptidase C	Family	Protease	Serine protease
	PARAB_2221	IPR001375	Peptidase S9, prolyl oligopeptidase, catalytic domain	Domain	Protease	Serine protease
	PARVI_0153	IPR000209	Peptidase S8/S53 domain	Domain	Protease	Serine protease
	PARVI_0311	IPR000209	Peptidase S8/S53 domain	Domain	Protease	Serine protease
	PARVI_0311	IPR010259	Peptidase S8 propeptide/proteinase inhibitor I9	Family	Protease	Serine protease
	PARVI_1179	IPR001967	Peptidase S11, D-alanyl-D-alanine carboxypeptidase A, N-terminal	Domain	Protease	Serine protease
	PARVI_1864	IPR000209	Peptidase S8/S53 domain	Domain	Protease	Serine protease
	PARVI_1869	IPR000209	Peptidase S8/S53 domain	Domain	Protease	Serine protease
	PARVI_1915	IPR000209	Peptidase S8/S53 domain	Domain	Protease	Serine protease
	PEPST_0236	IPR001967	Peptidase S11, D-alanyl-D-alanine carboxypeptidase A, N-terminal	Domain	Protease	Serine protease
	PEPST_0363	IPR001967	Peptidase S11, D-alanyl-D-alanine carboxypeptidase A, N-terminal	Domain	Protease	Serine protease
	PEPST_0834	IPR000209	Peptidase S8/S53 domain	Domain	Protease	Serine protease
	PEPST_2684	IPR001375	Peptidase S9, prolyl oligopeptidase, catalytic domain	Domain	Protease	Serine protease
	PEPTO_0066	IPR000209	Peptidase S8/S53 domain	Domain	Protease	Serine protease
	PEPTO_0149	IPR000209	Peptidase S8/S53 domain	Domain	Protease	Serine protease
	PEPTO_0419	IPR000209	Peptidase S8/S53 domain	Domain	Protease	Serine protease
	PEPTO_0438	IPR000209	Peptidase S8/S53 domain	Domain	Protease	Serine protease
	PEPTO_0462	IPR000209	Peptidase S8/S53 domain	Domain	Protease	Serine protease
	PEPTO_0920	IPR000209	Peptidase S8/S53 domain	Domain	Protease	Serine protease
	PEPTO_1212	IPR000209	Peptidase S8/S53 domain	Domain	Protease	Serine protease
	PEPTO_1420	IPR000209	Peptidase S8/S53 domain	Domain	Protease	Serine protease
	PEPTO_1551	IPR022764	Peptidase S54, rhomboid domain	Domain	Protease	Serine protease
	PEPTO_1598	IPR013595	Peptidase S33 tripeptidyl aminopeptidase-like, C-terminal	Domain	Protease	Serine protease
	PEPTO_1881	IPR001967	Peptidase S11, D-alanyl-D-alanine carboxypeptidase A, N-terminal	Domain	Protease	Serine protease
	PEPTO_2427	IPR000209	Peptidase S8/S53 domain	Domain	Protease	Serine protease
	PEPTO_3410	IPR000209	Peptidase S8/S53 domain	Domain	Protease	Serine protease
	PEPTO_3410	IPR010259	Peptidase S8 propeptide/proteinase inhibitor I9	Family	Protease	Serine protease
	PORPH_0048	IPR011782	Peptidase S1C, Do	Family	Protease	Serine protease
	PORPH_0275	IPR000209	Peptidase S8/S53 domain	Domain	Protease	Serine protease
	PORPH_0531	IPR000209	Peptidase S8/S53 domain	Domain	Protease	Serine protease
	PORPH_0930	IPR000667	Peptidase S13, D-Ala-D-Ala carboxypeptidase C	Family	Protease	Serine protease
	PORPH_1108	IPR001375	Peptidase S9, prolyl oligopeptidase, catalytic domain	Domain	Protease	Serine protease
	PORPH_1488	IPR001254	Serine proteases, trypsin domain	Domain	Protease	Serine protease
	PORPH_1561	IPR001375	Peptidase S9, prolyl oligopeptidase, catalytic domain	Domain	Protease	Serine protease
	PORPH_1941	IPR000667	Peptidase S13, D-Ala-D-Ala carboxypeptidase C	Family	Protease	Serine protease
	PORPH_2006	IPR001375	Peptidase S9, prolyl oligopeptidase, catalytic domain	Domain	Protease	Serine protease
	PORPH_2565	IPR000209	Peptidase S8/S53 domain	Domain	Protease	Serine protease
	PORPH_2761	IPR000209	Peptidase S8/S53 domain	Domain	Protease	Serine protease
	PORPH_2773	IPR000209	Peptidase S8/S53 domain	Domain	Protease	Serine protease
	PORPH_2831	IPR000209	Peptidase S8/S53 domain	Domain	Protease	Serine protease
	PORPH_2862	IPR001375	Peptidase S9, prolyl oligopeptidase, catalytic domain	Domain	Protease	Serine protease
	PORPH_3305	IPR001375	Peptidase S9, prolyl oligopeptidase, catalytic domain	Domain	Protease	Serine protease
	PORPH_3412	IPR001375	Peptidase S9, prolyl oligopeptidase, catalytic domain	Domain	Protease	Serine protease
	PORPH_3430	IPR000209	Peptidase S8/S53 domain	Domain	Protease	Serine protease
	PORPH_3578	IPR001375	Peptidase S9, prolyl oligopeptidase, catalytic domain	Domain	Protease	Serine protease
	PORPH_3810	IPR000667	Peptidase S13, D-Ala-D-Ala carboxypeptidase C	Family	Protease	Serine protease
	PORPH_3858	IPR001375	Peptidase S9, prolyl oligopeptidase, catalytic domain	Domain	Protease	Serine protease
	PORPH_4158	IPR001375	Peptidase S9, prolyl oligopeptidase, catalytic domain	Domain	Protease	Serine protease
	PORPH_4887	IPR000209	Peptidase S8/S53 domain	Domain	Protease	Serine protease
	PORPH_5180	IPR000209	Peptidase S8/S53 domain	Domain	Protease	Serine protease
	PORPH_5181	IPR001375	Peptidase S9, prolyl oligopeptidase, catalytic domain	Domain	Protease	Serine protease
	PORPH_5215	IPR000209	Peptidase S8/S53 domain	Domain	Protease	Serine protease
	PORPH_5398	IPR000209	Peptidase S8/S53 domain	Domain	Protease	Serine protease
	PREVO_0159	IPR000209	Peptidase S8/S53 domain	Domain	Protease	Serine protease
	PREVO_0247	IPR000667	Peptidase S13, D-Ala-D-Ala carboxypeptidase C	Family	Protease	Serine protease
	PREVO_0439	IPR001375	Peptidase S9, prolyl oligopeptidase, catalytic domain	Domain	Protease	Serine protease
	PREVO_0574	IPR011782	Peptidase S1C, Do	Family	Protease	Serine protease
	PREVO_0585	IPR001375	Peptidase S9, prolyl oligopeptidase, catalytic domain	Domain	Protease	Serine protease
	PREVO_0610	IPR000667	Peptidase S13, D-Ala-D-Ala carboxypeptidase C	Family	Protease	Serine protease
	PREVO_0669	IPR000209	Peptidase S8/S53 domain	Domain	Protease	Serine protease
	PREVO_0955	IPR000209	Peptidase S8/S53 domain	Domain	Protease	Serine protease
	PREVO_10325	IPR001375	Peptidase S9, prolyl oligopeptidase, catalytic domain	Domain	Protease	Serine protease
[truncated: 469 more rows]
