# Supplementary material for: Molecular profiling of tissue biopsies reveals unique signatures associated with streptococcal necrotizing soft tissue infections
Source: Nat Commun. 2019 Aug 26;10:3846. doi: 10.1038/s41467-019-11722-8 (PMC6710258; doi:10.1038/s41467-019-11722-8)
Supplement: Supplementary file 11 — Supplementary data 8 [file 41467_2019_11722_MOESM11_ESM.xlsx]

## Sheet: Supplementary Data 8
	Supplementary Data 8: Differential gene expression analysis of human tissue transcription between polymicrobial and streptococcal NSTIs using DESeq2.
	Ensemble Gene ID	Official Gene Symbol	Description	baseMean	log2 FoldChange	lfcSE	stat	pvalue	padj
	ENSG00000000003	TSPAN6	tetraspanin 6(TSPAN6)	29.5149	-0.54256	0.291082	-1.86394	0.06233	0.304859
	ENSG00000000005	TNMD	tenomodulin(TNMD)	38.6663	3.09441	0.585981	5.28073	1.28669e-07	2.64318e-05
	ENSG00000000419	DPM1	dolichyl-phosphate mannosyltransferase subunit 1, catalytic(DPM1)	335.436	0.038212	0.20796	0.183747	0.854212	0.952074
	ENSG00000000457	SCYL3	SCY1 like pseudokinase 3(SCYL3)	185.715	0.766349	0.181902	4.21297	2.52033e-05	0.00218494
	ENSG00000000460	c1orf112	chromosome 1 open reading frame 112(C1orf112)	102.889	-0.371681	0.209271	-1.77608	0.0757205	0.331946
	ENSG00000000938	FGR	FGR proto-oncogene, Src family tyrosine kinase(FGR)	1716.41	0.168181	0.188749	0.891026	0.372915	0.696484
	ENSG00000000971	CFH	complement factor H(CFH)	1289.52	0.110569	0.322229	0.343137	0.731496	0.903223
	ENSG00000001036	FUCA2	fucosidase, alpha-L- 2, plasma(FUCA2)	254.967	-0.135767	0.222677	-0.609704	0.542058	0.811449
	ENSG00000001084	GCLC	glutamate-cysteine ligase catalytic subunit(GCLC)	228.421	-0.3672	0.25359	-1.44801	0.147615	0.460207
	ENSG00000001167	NFYA	nuclear transcription factor Y subunit alpha(NFYA)	149.215	-0.257829	0.200988	-1.28281	0.199559	0.527629
	ENSG00000001460	stpg1	sperm tail PG-rich repeat containing 1(STPG1)	21.9355	0.623954	0.320249	1.94834	0.0513743	0.278345
	ENSG00000001461	NIPAL3	NIPA like domain containing 3(NIPAL3)	58.3143	-0.116866	0.217793	-0.536593	0.591549	0.838812
	ENSG00000001497	LAS1L	LAS1 like, ribosome biogenesis factor(LAS1L)	156.667	-0.11605	0.167729	-0.691889	0.489007	0.777459
	ENSG00000001561	ENPP4	ectonucleotide pyrophosphatase/phosphodiesterase 4 (putative)(ENPP4)	145.103	0.570361	0.328967	1.7338	0.0829543	0.346651
	ENSG00000001617	SEMA3F	semaphorin 3F(SEMA3F)	123.921	-0.143682	0.248023	-0.579309	0.56238	0.823523
	ENSG00000001626	CFTR	cystic fibrosis transmembrane conductance regulator(CFTR)	141.356	0.58865	0.440764	1.33552	0.181705	0.505647
	ENSG00000001629	ANKIB1	ankyrin repeat and IBR domain containing 1(ANKIB1)	725.187	0.415274	0.240997	1.72315	0.0848619	0.349316
	ENSG00000001630	CYP51A1	cytochrome P450 family 51 subfamily A member 1(CYP51A1)	340.297	-0.0896467	0.220702	-0.406189	0.684604	0.881182
	ENSG00000001631	KRIT1	KRIT1, ankyrin repeat containing(KRIT1)	536.894	0.364855	0.179853	2.02863	0.0424957	0.251449
	ENSG00000002016	RAD52	RAD52 homolog, DNA repair protein(RAD52)	75.5168	-0.334997	0.192919	-1.73647	0.0824814	0.345353
	ENSG00000002330	BAD	BCL2 associated agonist of cell death(BAD)	30.1763	-0.319253	0.244808	-1.3041	0.1922	0.519656
	ENSG00000002549	LAP3	leucine aminopeptidase 3(LAP3)	1652.67	2.1388	0.344892	6.20138	5.59713e-10	2.07412e-07
	ENSG00000002586	CD99	CD99 molecule(CD99)	249.642	-0.362158	0.222159	-1.63018	0.103064	0.385449
	ENSG00000002587	HS3ST1	heparan sulfate-glucosamine 3-sulfotransferase 1(HS3ST1)	18.988	-1.46831	0.452828	-3.24254	0.00118469	0.0318766
	ENSG00000002726	AOC1	amine oxidase, copper containing 1(AOC1)	33.2167	0.107244	0.389124	0.275603	0.782853	0.923206
	ENSG00000002745	WNT16	Wnt family member 16(WNT16)	16.1253	0.0819011	0.594556	0.137752	0.890437	0.964375
	ENSG00000002746	HECW1	HECT, C2 and WW domain containing E3 ubiquitin protein ligase 1(HECW1)	386.601	-0.00279311	0.193459	-0.0144377	0.988481	0.995665
	ENSG00000002822	MAD1L1	MAD1 mitotic arrest deficient like 1(MAD1L1)	239.833	0.0189258	0.189917	0.0996531	0.92062	0.97554
	ENSG00000002834	LASP1	LIM and SH3 protein 1(LASP1)	678.558	-0.676664	0.209465	-3.23043	0.00123603	0.0327625
	ENSG00000002919	SNX11	sorting nexin 11(SNX11)	68.6886	-0.0148197	0.206487	-0.0717704	0.942785	0.980879
	ENSG00000002933	TMEM176A	transmembrane protein 176A(TMEM176A)	91.4992	0.39465	0.482852	0.817332	0.413739	0.729345
	ENSG00000003056	M6PR	mannose-6-phosphate receptor, cation dependent(M6PR)	837.864	0.728315	0.211838	3.43808	0.000585849	0.0206068
	ENSG00000003096	KLHL13	kelch like family member 13(KLHL13)	32.8867	-0.138596	0.382202	-0.362625	0.716885	0.896059
	ENSG00000003137	CYP26B1	cytochrome P450 family 26 subfamily B member 1(CYP26B1)	34.4161	-0.127171	0.343008	-0.370753	0.710822	0.89374
	ENSG00000003147	ICA1	islet cell autoantigen 1(ICA1)	303.56	0.225628	0.253458	0.890201	0.373358	0.697035
	ENSG00000003249	DBNDD1	dysbindin domain containing 1(DBNDD1)	5.47076	1.10632	0.605008	1.8286	0.06746	NA
	ENSG00000003393	ALS2	ALS2, alsin Rho guanine nucleotide exchange factor(ALS2)	563.631	-0.174837	0.22719	-0.769566	0.441557	0.748768
	ENSG00000003400	CASP10	caspase 10(CASP10)	193.426	0.372766	0.226713	1.64422	0.100131	0.380377
	ENSG00000003402	CFLAR	CASP8 and FADD like apoptosis regulator(CFLAR)	3180.16	0.0319137	0.123391	0.258638	0.795914	0.929607
	ENSG00000003436	TFPI	tissue factor pathway inhibitor(TFPI)	518.386	-0.0726323	0.354849	-0.204685	0.837818	0.944767
	ENSG00000003509	NDUFAF7	NADH:ubiquinone oxidoreductase complex assembly factor 7(NDUFAF7)	152.998	0.0137696	0.18486	0.0744866	0.940623	0.980612
	ENSG00000003756	RBM5	RNA binding motif protein 5(RBM5)	1712.17	0.228801	0.177903	1.2861	0.19841	0.526847
	ENSG00000003987	MTMR7	myotubularin related protein 7(MTMR7)	68.0261	0.302992	0.24865	1.21855	0.223015	0.553698
	ENSG00000003989	SLC7A2	solute carrier family 7 member 2(SLC7A2)	358.854	0.149446	0.386526	0.386637	0.699025	0.887887
	ENSG00000004059	ARF5	ADP ribosylation factor 5(ARF5)	107.362	0.163164	0.188736	0.864512	0.387307	0.707646
	ENSG00000004139	SARM1	sterile alpha and TIR motif containing 1(SARM1)	47.0376	-0.00498223	0.425042	-0.0117217	0.990648	0.99658
	ENSG00000004142	poldip2	DNA polymerase delta interacting protein 2(POLDIP2)	166.149	0.00264392	0.164399	0.0160823	0.987169	0.995309
	ENSG00000004399	PLXND1	plexin D1(PLXND1)	1437.3	-0.960246	0.29366	-3.26992	0.00107578	0.0302099
	ENSG00000004455	AK2	adenylate kinase 2(AK2)	240.303	-0.174678	0.197474	-0.884565	0.376391	0.698902
	ENSG00000004468	CD38	CD38 molecule(CD38)	227.369	1.66705	0.351566	4.74178	2.11853e-06	0.000292249
	ENSG00000004478	FKBP4	FK506 binding protein 4(FKBP4)	654.973	-0.227382	0.240703	-0.944661	0.344832	0.674217
	ENSG00000004487	KDM1A	lysine demethylase 1A(KDM1A)	480.189	-0.458112	0.151892	-3.01605	0.00256093	0.0516095
	ENSG00000004534	RBM6	RNA binding motif protein 6(RBM6)	1600.91	0.107927	0.172273	0.626485	0.530997	0.805121
	ENSG00000004660	CAMKK1	calcium/calmodulin dependent protein kinase kinase 1(CAMKK1)	79.2232	-0.457478	0.265787	-1.72122	0.0852113	0.349798
	ENSG00000004700	RECQL	RecQ like helicase(RECQL)	867.289	0.329034	0.236233	1.39284	0.163669	0.482796
	ENSG00000004766	VPS50	VPS50, EARP/GARPII complex subunit(VPS50)	2589.75	0.105176	0.154335	0.681479	0.495569	0.781847
	ENSG00000004776	HSPB6	heat shock protein family B (small) member 6(HSPB6)	20.3378	0.719828	0.450453	1.59801	0.110041	0.398708
	ENSG00000004777	arhgap33	Rho GTPase activating protein 33(ARHGAP33)	50.2563	-0.683389	0.3873	-1.7645	0.0776484	0.335889
	ENSG00000004779	NDUFAB1	NADH:ubiquinone oxidoreductase subunit AB1(NDUFAB1)	122.093	0.270148	0.291934	0.925373	0.354772	0.68228
	ENSG00000004799	PDK4	pyruvate dehydrogenase kinase 4(PDK4)	2136.2	-0.911721	0.417068	-2.18603	0.0288136	0.205722
	ENSG00000004809	SLC22A16	solute carrier family 22 member 16(SLC22A16)	46.9513	0.0956832	0.365487	0.261796	0.793478	0.928663
	ENSG00000004838	ZMYND10	zinc finger MYND-type containing 10(ZMYND10)	15.6387	-0.124042	0.409888	-0.302623	0.762177	0.915887
	ENSG00000004846	ABCB5	ATP binding cassette subfamily B member 5(ABCB5)	48.759	-0.76138	0.470159	-1.61941	0.105359	0.390121
	ENSG00000004848	ARX	aristaless related homeobox(ARX)	4.14099	-0.511909	0.654318	-0.782356	0.434006	NA
	ENSG00000004864	SLC25A13	solute carrier family 25 member 13(SLC25A13)	494.317	0.15134	0.222387	0.680527	0.496171	0.78221
	ENSG00000004866	MIR6132	microRNA 6132(MIR6132)	145.514	0.296909	0.170491	1.7415	0.0815963	0.343135
	ENSG00000004897	CDC27	cell division cycle 27(CDC27)	3031.66	0.264967	0.20719	1.27886	0.200946	0.528876
	ENSG00000004939	SLC4A1	solute carrier family 4 member 1 (Diego blood group)(SLC4A1)	53.5897	-0.84885	0.481415	-1.76324	0.0778601	0.336261
	ENSG00000004948	CALCR	calcitonin receptor(CALCR)	16.9993	0.65972	0.412339	1.59995	0.109611	0.398373
	ENSG00000004961	HCCS	holocytochrome c synthase(HCCS)	89.6371	0.342855	0.215964	1.58756	0.112386	0.403422
	ENSG00000004975	DVL2	dishevelled segment polarity protein 2(DVL2)	79.5897	-0.102642	0.192168	-0.534123	0.593257	0.840022
	ENSG00000005001	PRSS22	protease, serine 22(PRSS22)	3.77836	-1.12207	1.08324	-1.03584	0.300275	NA
	ENSG00000005007	UPF1	UPF1, RNA helicase and ATPase(UPF1)	406.496	-0.0755885	0.146735	-0.515137	0.606457	0.846875
	ENSG00000005020	SKAP2	src kinase associated phosphoprotein 2(SKAP2)	705.098	-0.0158643	0.215447	-0.0736342	0.941301	0.980612
	ENSG00000005022	SLC25A5	solute carrier family 25 member 5(SLC25A5)	378.979	-0.25778	0.183616	-1.40391	0.160346	0.478657
	ENSG00000005059	MCUB	mitochondrial calcium uniporter dominant negative beta subunit(MCUB)	177.09	0.488189	0.19931	2.4494	0.0143093	0.141587
	ENSG00000005073	HOXA11	homeobox A11(HOXA11)	14.8288	-0.280606	0.377683	-0.742968	0.457501	0.758116
	ENSG00000005075	POLR2J	RNA polymerase II subunit J(POLR2J)	186.339	0.0228196	0.35824	0.0636993	0.94921	0.983367
	ENSG00000005100	DHX33	DEAH-box helicase 33(DHX33)	143.012	0.0816008	0.181946	0.44849	0.6538	0.866518
	ENSG00000005102	MEOX1	mesenchyme homeobox 1(MEOX1)	24.6314	-0.455077	0.381697	-1.19225	0.233164	0.565163
	ENSG00000005108	THSD7A	thrombospondin type 1 domain containing 7A(THSD7A)	208.377	-0.818007	0.30988	-2.63976	0.00829656	0.103115
	ENSG00000005156	LIG3	DNA ligase 3(LIG3)	285.737	0.0714529	0.188369	0.379325	0.704446	0.890938
	ENSG00000005175	RPAP3	RNA polymerase II associated protein 3(RPAP3)	316.537	0.0217184	0.231524	0.0938062	0.925263	0.977039
	ENSG00000005187	acsm3	acyl-CoA synthetase medium-chain family member 3(ACSM3)	576.931	0.238991	0.127467	1.87492	0.0608031	0.301369
	ENSG00000005189	LOC81691	exonuclease NEF-sp(LOC81691)	101.994	-1.02362	0.41878	-2.4443	0.0145135	0.142711
	ENSG00000005194	CIAPIN1	cytokine induced apoptosis inhibitor 1(CIAPIN1)	130.226	0.314665	0.192442	1.63512	0.102025	0.383219
	ENSG00000005206	SPPL2B	signal peptide peptidase like 2B(SPPL2B)	46.4769	-0.705591	0.259393	-2.72016	0.00652504	0.0900196
	ENSG00000005238	FAM214B	family with sequence similarity 214 member B(FAM214B)	147.954	-0.274641	0.193082	-1.42241	0.154908	0.471587
	ENSG00000005243	COPZ2	coatomer protein complex subunit zeta 2(COPZ2)	46.3433	-0.289855	0.29319	-0.988626	0.322846	0.65699
	ENSG00000005249	PRKAR2B	protein kinase cAMP-dependent type II regulatory subunit beta(PRKAR2B)	118.126	-0.361397	0.455887	-0.792732	0.427934	0.740016
	ENSG00000005302	MSL3	male-specific lethal 3 homolog (Drosophila)(MSL3)	689.629	0.317571	0.20587	1.54258	0.122933	0.422243
	ENSG00000005339	CREBBP	CREB binding protein(CREBBP)	1747.52	0.34375	0.171201	2.00788	0.0446564	0.258236
	ENSG00000005379	TSPOAP1	TSPO associated protein 1(TSPOAP1)	188.053	-0.852482	0.439657	-1.93897	0.0525048	0.280957
	ENSG00000005381	MPO	myeloperoxidase(MPO)	74.8677	-0.962395	0.385531	-2.49629	0.0125501	0.130896
	ENSG00000005421	PON1	paraoxonase 1(PON1)	25.9227	-0.242671	0.456161	-0.531986	0.594736	0.840772
	ENSG00000005436	GCFC2	GC-rich sequence DNA-binding factor 2(GCFC2)	168.616	0.23267	0.181883	1.27923	0.200816	0.528744
	ENSG00000005448	WDR54	WD repeat domain 54(WDR54)	31.9376	-0.0859597	0.306828	-0.280156	0.779358	0.921507
	ENSG00000005469	CROT	carnitine O-octanoyltransferase(CROT)	79.5465	0.19207	0.226132	0.849369	0.395676	0.714142
	ENSG00000005471	ABCB4	ATP binding cassette subfamily B member 4(ABCB4)	142.046	0.914944	0.382982	2.389	0.0168944	0.155144
	ENSG00000005483	KMT2E	lysine methyltransferase 2E(KMT2E)	4638.23	0.0939647	0.234234	0.401158	0.688304	0.882872
	ENSG00000005486	rhbdd2	rhomboid domain containing 2(RHBDD2)	68.1609	-0.0142381	0.282647	-0.0503743	0.959824	0.986445
	ENSG00000005513	SOX8	SRY-box 8(SOX8)	2.40015	-1.52626	0.683881	-2.23176	0.0256309	NA
	ENSG00000005700	IBTK	inhibitor of Bruton tyrosine kinase(IBTK)	381.929	0.522813	0.151566	3.4494	0.000561828	0.0200764
	ENSG00000005801	ZNF195	zinc finger protein 195(ZNF195)	2924.64	0.493676	0.185689	2.65862	0.00784614	0.0996434
	ENSG00000005810	MYCBP2	MYC binding protein 2, E3 ubiquitin protein ligase(MYCBP2)	4415.2	-0.0724319	0.220705	-0.328184	0.742772	0.908607
	ENSG00000005812	FBXL3	F-box and leucine rich repeat protein 3(FBXL3)	306.185	0.109818	0.197835	0.555098	0.578827	0.832326
	ENSG00000005844	ITGAL	integrin subunit alpha L(ITGAL)	723.38	0.190139	0.27793	0.684126	0.493896	0.780904
	ENSG00000005882	PDK2	pyruvate dehydrogenase kinase 2(PDK2)	49.7386	0.900396	0.29591	3.04281	0.00234383	0.0496592
	ENSG00000005884	ITGA3	integrin subunit alpha 3(ITGA3)	172.837	-0.497305	0.337069	-1.47538	0.140111	0.448325
	ENSG00000005889	ZFX	zinc finger protein, X-linked(ZFX)	809.359	0.2183	0.232097	0.940553	0.346934	0.67574
	ENSG00000005893	LAMP2	lysosomal associated membrane protein 2(LAMP2)	1404.11	-0.143142	0.238353	-0.600544	0.548144	0.815762
	ENSG00000005961	ITGA2B	integrin subunit alpha 2b(ITGA2B)	88.4179	-1.40875	0.458529	-3.07232	0.002124	0.0467952
	ENSG00000005981	ASB4	ankyrin repeat and SOCS box containing 4(ASB4)	23.5261	0.418132	0.444201	0.941312	0.346545	0.675692
	ENSG00000006007	GDE1	glycerophosphodiester phosphodiesterase 1(GDE1)	171.593	0.181237	0.167879	1.07956	0.280336	0.617347
	ENSG00000006015	c19orf60	chromosome 19 open reading frame 60(C19orf60)	18.5298	-0.155727	0.319625	-0.487219	0.626103	0.854981
	ENSG00000006016	CRLF1	cytokine receptor like factor 1(CRLF1)	15.9471	-0.763995	0.506686	-1.50783	0.131599	0.435263
	ENSG00000006025	OSBPL7	oxysterol binding protein like 7(OSBPL7)	30.0181	-0.553274	0.331064	-1.6712	0.0946824	0.369788
	ENSG00000006042	TMEM98	transmembrane protein 98(TMEM98)	31.0773	-1.04711	0.381054	-2.74792	0.00599744	0.0864491
	ENSG00000006047	YBX2	Y-box binding protein 2(YBX2)	17.8767	-0.325666	0.278265	-1.17034	0.241863	0.57482
	ENSG00000006059	KRT33A	keratin 33A(KRT33A)	4.78481	0.347956	0.573975	0.606222	0.544367	NA
	ENSG00000006062	MAP3K14	mitogen-activated protein kinase kinase kinase 14(MAP3K14)	155.837	0.0166519	0.230774	0.072157	0.942477	0.980879
	ENSG00000006071	ABCC8	ATP binding cassette subfamily C member 8(ABCC8)	91.329	0.262874	0.453127	0.580132	0.561825	0.823313
	ENSG00000006116	CACNG3	calcium voltage-gated channel auxiliary subunit gamma 3(CACNG3)	13.4604	-1.33315	0.573752	-2.32356	0.0201492	0.171377
	ENSG00000006118	tmem132a	transmembrane protein 132A(TMEM132A)	92.429	0.539604	0.315842	1.70846	0.0875503	0.354991
	ENSG00000006125	AP2B1	adaptor related protein complex 2 beta 1 subunit(AP2B1)	1519.42	-0.187047	0.198448	-0.942549	0.345912	0.675001
	ENSG00000006128	TAC1	tachykinin precursor 1(TAC1)	2.79012	-0.0818427	1.26868	-0.0645099	0.948564	NA
	ENSG00000006194	ZNF263	zinc finger protein 263(ZNF263)	247.831	0.196795	0.261819	0.751646	0.452264	0.754861
	ENSG00000006210	CX3CL1	C-X3-C motif chemokine ligand 1(CX3CL1)	24.7101	-0.547644	0.547502	-1.00026	0.317185	0.652276
	ENSG00000006282	SPATA20	spermatogenesis associated 20(SPATA20)	121.671	-0.0750897	0.310235	-0.242042	0.808748	0.93461
	ENSG00000006283	CACNA1G	calcium voltage-gated channel subunit alpha1 G(CACNA1G)	122.294	-1.08247	0.360986	-2.99864	0.00271186	0.0536543
	ENSG00000006327	TNFRSF12A	TNF receptor superfamily member 12A(TNFRSF12A)	83.6313	0.144092	0.3093	0.465866	0.641312	0.860874
	ENSG00000006377	DLX6	distal-less homeobox 6(DLX6)	15.5744	-0.132682	0.408666	-0.324671	0.74543	0.90943
	ENSG00000006432	MAP3K9	mitogen-activated protein kinase kinase kinase 9(MAP3K9)	60.4353	0.0379862	0.287001	0.132355	0.894703	0.965408
	ENSG00000006451	RALA	RAS like proto-oncogene A(RALA)	201.187	-0.398309	0.232722	-1.71152	0.0869846	0.353836
	ENSG00000006453	BAIAP2L1	BAI1 associated protein 2 like 1(BAIAP2L1)	76.9801	-0.438588	0.294691	-1.4883	0.136671	0.443275
	ENSG00000006459	KDM7A	lysine demethylase 7A(KDM7A)	1444.47	0.489196	0.200607	2.43857	0.0147454	0.14439
	ENSG00000006468	ETV1	ETS variant 1(ETV1)	58.5632	-0.541584	0.377141	-1.43602	0.150995	0.465828
	ENSG00000006530	AGK	acylglycerol kinase(AGK)	120.282	0.0701336	0.20174	0.347643	0.728108	0.901667
	ENSG00000006534	ALDH3B1	aldehyde dehydrogenase 3 family member B1(ALDH3B1)	116.328	0.271193	0.28373	0.955812	0.339167	0.668909
	ENSG00000006555	TTC22	tetratricopeptide repeat domain 22(TTC22)	61.3161	-0.327991	0.231448	-1.41713	0.156445	0.474051
	ENSG00000006576	PHTF2	putative homeodomain transcription factor 2(PHTF2)	546.016	0.208387	0.191382	1.08886	0.276218	0.61328
	ENSG00000006606	CCL26	C-C motif chemokine ligand 26(CCL26)	2.06734	-0.408022	0.740868	-0.550735	0.581815	NA
	ENSG00000006607	FARP2	FERM, ARH/RhoGEF and pleckstrin domain protein 2(FARP2)	227.206	-0.214619	0.166878	-1.28608	0.198414	0.526847
	ENSG00000006611	USH1C	USH1 protein network component harmonin(USH1C)	50.3611	0.268403	0.502807	0.53381	0.593473	0.840091
	ENSG00000006625	GGCT	gamma-glutamylcyclotransferase(GGCT)	52.2669	0.596169	0.294498	2.02436	0.0429336	0.252145
	ENSG00000006634	DBF4	DBF4 zinc finger(DBF4)	240.459	-0.245509	0.247598	-0.991562	0.321411	0.655552
	ENSG00000006638	TBXA2R	thromboxane A2 receptor(TBXA2R)	790.974	0.193369	0.215488	0.897352	0.369531	0.693729
	ENSG00000006652	IFRD1	interferon related developmental regulator 1(IFRD1)	1441.99	-1.19235	0.368764	-3.23336	0.00122341	0.0325554
	ENSG00000006659	LGALS14	galectin 14(LGALS14)	7.15855	0.608065	0.616815	0.985814	0.324224	0.657639
	ENSG00000006695	COX10	COX10, heme A:farnesyltransferase cytochrome c oxidase assembly factor(COX10)	103.617	0.645199	0.227096	2.84109	0.00449601	0.0736948
	ENSG00000006704	GTF2IRD1	GTF2I repeat domain containing 1(GTF2IRD1)	106.795	-0.166632	0.267156	-0.623724	0.532809	0.80621
	ENSG00000006712	PAF1	PAF1 homolog, Paf1/RNA polymerase II complex component(PAF1)	464.62	0.20705	0.187209	1.10598	0.268735	0.604262
	ENSG00000006715	VPS41	VPS41, HOPS complex subunit(VPS41)	762.431	-0.456132	0.214697	-2.12453	0.0336256	0.223214
	ENSG00000006740	ARHGAP44	Rho GTPase activating protein 44(ARHGAP44)	54.6884	-0.445385	0.241715	-1.8426	0.0653869	0.310165
	ENSG00000006744	ELAC2	elaC ribonuclease Z 2(ELAC2)	313.261	0.397921	0.270581	1.47062	0.141395	0.450323
	ENSG00000006747	SCIN	scinderin(SCIN)	49.2949	-0.00350933	0.309683	-0.011332	0.990959	0.996707
	ENSG00000006756	ARSD	arylsulfatase D(ARSD)	152.243	-0.737625	0.414481	-1.77964	0.0751356	0.330999
	ENSG00000006757	PNPLA4	patatin like phospholipase domain containing 4(PNPLA4)	30.8575	0.132208	0.275835	0.479302	0.631724	0.857191
	ENSG00000006788	MYH13	myosin heavy chain 13(MYH13)	108.85	-0.0999602	0.342176	-0.292131	0.770186	0.918512
	ENSG00000006831	ADIPOR2	adiponectin receptor 2(ADIPOR2)	247.132	0.0431655	0.185395	0.23283	0.815893	0.936847
	ENSG00000006837	CDKL3	cyclin dependent kinase like 3(CDKL3)	50.5748	0.336915	0.244046	1.38054	0.167422	0.486755
	ENSG00000007001	UPP2	uridine phosphorylase 2(UPP2)	62.2625	-0.158678	0.221239	-0.717223	0.473237	0.767842
	ENSG00000007038	Prss21	protease, serine 21(PRSS21)	4.52225	-0.324849	0.541951	-0.599407	0.548901	NA
	ENSG00000007047	MARK4	microtubule affinity regulating kinase 4(MARK4)	176.349	-0.545016	0.191154	-2.85118	0.00435568	0.0720823
	ENSG00000007062	PROM1	prominin 1(PROM1)	47.6558	-0.0955642	0.431697	-0.221369	0.824805	0.940509
	ENSG00000007080	CCDC124	coiled-coil domain containing 124(CCDC124)	104.916	-0.356016	0.228077	-1.56095	0.118536	0.414548
	ENSG00000007129	CEACAM21	carcinoembryonic antigen related cell adhesion molecule 21(CEACAM21)	23.9071	0.492541	0.310129	1.58818	0.112245	0.403369
	ENSG00000007168	PAFAH1B1	platelet activating factor acetylhydrolase 1b regulatory subunit 1(PAFAH1B1)	627.354	-0.119978	0.217114	-0.552604	0.580535	0.83317
	ENSG00000007171	NOS2	nitric oxide synthase 2(NOS2)	53.6328	-0.0918596	0.350654	-0.261967	0.793347	0.928663
	ENSG00000007174	DNAH9	dynein axonemal heavy chain 9(DNAH9)	308.699	-0.731884	0.329529	-2.221	0.026351	0.195935
	ENSG00000007202	KIAA0100	KIAA0100(KIAA0100)	1938.57	0.0445013	0.14118	0.31521	0.752602	0.913133
	ENSG00000007216	SLC13A2	solute carrier family 13 member 2(SLC13A2)	23.9521	-0.222564	0.48483	-0.459055	0.646195	0.863131
	ENSG00000007237	GAS7	growth arrest specific 7(GAS7)	573.625	0.0762164	0.20891	0.364829	0.715239	0.895984
	ENSG00000007255	TRAPPC6A	trafficking protein particle complex 6A(TRAPPC6A)	8.53136	-0.339957	0.337078	-1.00854	0.313195	0.649243
	ENSG00000007264	MATK	megakaryocyte-associated tyrosine kinase(MATK)	32.4595	-0.21203	0.393671	-0.538597	0.590165	0.83794
	ENSG00000007306	CEACAM7	carcinoembryonic antigen related cell adhesion molecule 7(CEACAM7)	15.0907	-0.367508	0.691903	-0.531155	0.595311	0.840878
	ENSG00000007312	CD79B	CD79b molecule(CD79B)	21.4593	-1.43497	0.414935	-3.45831	0.000543571	0.0199943
	ENSG00000007314	SCN4A	sodium voltage-gated channel alpha subunit 4(SCN4A)	157.214	-1.12971	0.466076	-2.42388	0.0153556	0.147048
	ENSG00000007341	ST7L	suppression of tumorigenicity 7 like(ST7L)	173.939	-0.246405	0.197694	-1.2464	0.212618	0.540816
	ENSG00000007350	TKTL1	transketolase like 1(TKTL1)	137.069	-0.399172	0.424363	-0.940638	0.34689	0.67574
	ENSG00000007372	PAX6	paired box 6(PAX6)	54.2734	0.364593	0.243768	1.49565	0.134744	0.440585
	ENSG00000007376	RPUSD1	RNA pseudouridylate synthase domain containing 1(RPUSD1)	11.914	-0.0286379	0.318702	-0.0898579	0.9284	0.977977
	ENSG00000007384	RHBDF1	rhomboid 5 homolog 1(RHBDF1)	116.626	-0.280896	0.316126	-0.888556	0.374242	0.69791
	ENSG00000007392	LUC7L	LUC7 like(LUC7L)	217.524	-0.203965	0.219238	-0.930336	0.352197	0.680064
	ENSG00000007402	CACNA2D2	calcium voltage-gated channel auxiliary subunit alpha2delta 2(CACNA2D2)	35.4577	-0.416101	0.300064	-1.38671	0.165531	0.484965
	ENSG00000007516	BAIAP3	BAI1 associated protein 3(BAIAP3)	34.7257	-0.154192	0.347304	-0.443967	0.657066	0.868014
	ENSG00000007520	TSR3	TSR3, acp transferase ribosome maturation factor(TSR3)	97.3507	-0.0408843	0.20635	-0.198131	0.842942	0.946739
	ENSG00000007541	PIGQ	phosphatidylinositol glycan anchor biosynthesis class Q(PIGQ)	46.2991	-0.0627788	0.278622	-0.225319	0.821731	0.939255
	ENSG00000007545	CRAMP1	cramped chromatin regulator homolog 1(CRAMP1)	115.804	-0.443418	0.212204	-2.08959	0.0366551	0.233031
	ENSG00000007866	TEAD3	TEA domain transcription factor 3(TEAD3)	66.1556	-0.0277182	0.251254	-0.110319	0.912156	0.972249
	ENSG00000007908	SELE	selectin E(SELE)	853.732	-2.01287	0.594392	-3.38644	0.000708069	0.0230721
	ENSG00000007923	DNAJC11	DnaJ heat shock protein family (Hsp40) member C11(DNAJC11)	225.984	0.163024	0.175968	0.926445	0.354215	0.682098
	ENSG00000007933	FMO3	flavin containing monooxygenase 3(FMO3)	44.3565	0.489496	0.333209	1.46904	0.141823	0.451155
	ENSG00000007944	MYLIP	myosin regulatory light chain interacting protein(MYLIP)	278.66	-0.689936	0.267574	-2.57849	0.00992341	0.114565
	ENSG00000007952	NOX1	NADPH oxidase 1(NOX1)	17.1312	0.334873	0.438222	0.764163	0.44477	0.751413
	ENSG00000007968	E2F2	E2F transcription factor 2(E2F2)	14.4765	-0.437502	0.345117	-1.26769	0.204908	0.532676
	ENSG00000008018	PSMB1	proteasome subunit beta 1(PSMB1)	301.028	0.133267	0.175319	0.760144	0.447168	0.752407
	ENSG00000008056	SYN1	synapsin I(SYN1)	39.31	-1.05315	0.28875	-3.64729	0.000265025	0.0123672
	ENSG00000008083	JARID2	jumonji and AT-rich interaction domain containing 2(JARID2)	1229.94	-0.464969	0.2266	-2.05194	0.0401753	0.244061
	ENSG00000008086	CDKL5	cyclin dependent kinase like 5(CDKL5)	232.128	-0.147833	0.155206	-0.952495	0.340846	0.670622
	ENSG00000008118	CAMK1G	calcium/calmodulin dependent protein kinase IG(CAMK1G)	39.5424	0.175553	0.386013	0.454786	0.649263	0.864462
	ENSG00000008128	CDK11A	cyclin dependent kinase 11A(CDK11A)	286.719	-0.479595	0.373035	-1.28566	0.198563	0.527057
	ENSG00000008130	NADK	NAD kinase(NADK)	676.129	0.545965	0.173367	3.14918	0.00163729	0.0394572
	ENSG00000008196	TFAP2B	transcription factor AP-2 beta(TFAP2B)	17.0643	-0.0827584	0.417359	-0.198291	0.842818	0.946693
	ENSG00000008197	TFAP2D	transcription factor AP-2 delta(TFAP2D)	38.4121	-0.0936382	0.452034	-0.207149	0.835894	0.944068
	ENSG00000008226	DLEC1	deleted in lung and esophageal cancer 1(DLEC1)	109.239	-0.0739589	0.237049	-0.311998	0.755042	0.91366
	ENSG00000008256	CYTH3	cytohesin 3(CYTH3)	72.8517	-0.398567	0.187481	-2.12591	0.0335111	0.222994
	ENSG00000008277	ADAM22	ADAM metallopeptidase domain 22(ADAM22)	55.8979	-0.197564	0.275179	-0.717948	0.472789	0.767749
	ENSG00000008282	SYPL1	synaptophysin like 1(SYPL1)	122.304	0.386287	0.196727	1.96357	0.0495801	0.273342
	ENSG00000008283	CYB561	cytochrome b561(CYB561)	29.3415	-0.276416	0.284643	-0.9711	0.331498	0.663489
	ENSG00000008294	SPAG9	sperm associated antigen 9(SPAG9)	4745.84	-0.0410402	0.224633	-0.182699	0.855034	0.952281
	ENSG00000008300	MIR4793	microRNA 4793(MIR4793)	100.702	-0.410129	0.252707	-1.62294	0.104602	0.388542
	ENSG00000008311	AASS	aminoadipate-semialdehyde synthase(AASS)	164.426	-0.342242	0.192233	-1.78036	0.0750178	0.330712
	ENSG00000008323	PLEKHG6	pleckstrin homology and RhoGEF domain containing G6(PLEKHG6)	73.0064	0.355121	0.287687	1.2344	0.217054	0.54612
	ENSG00000008324	SS18L2	SS18 like 2(SS18L2)	0.975169	0.839486	0.93025	0.90243	0.366828	NA
	ENSG00000008382	MPND	MPN domain containing(MPND)	92.3102	0.523395	0.340713	1.53618	0.124495	0.424239
	ENSG00000008394	MGST1	microsomal glutathione S-transferase 1(MGST1)	325.153	-0.718835	0.481153	-1.49398	0.13518	0.441389
	ENSG00000008405	CRY1	cryptochrome circadian clock 1(CRY1)	270.985	0.0193196	0.307521	0.0628236	0.949907	0.983687
	ENSG00000008438	PGLYRP1	peptidoglycan recognition protein 1(PGLYRP1)	15.8792	-1.11872	0.373013	-2.99915	0.00270732	0.0536328
	ENSG00000008441	NFIX	nuclear factor I X(NFIX)	109.505	0.334443	0.271075	1.23377	0.21729	0.54625
	ENSG00000008513	ST3GAL1	ST3 beta-galactoside alpha-2,3-sialyltransferase 1(ST3GAL1)	156.364	-0.17548	0.224781	-0.780671	0.434996	0.743375
	ENSG00000008516	MMP25	matrix metallopeptidase 25(MMP25)	183.216	0.295504	0.295247	1.00087	0.316889	0.652276
	ENSG00000008517	IL32	interleukin 32(IL32)	387.694	0.673346	0.351242	1.91704	0.0552329	0.287799
	ENSG00000008710	MIR6511B1	microRNA 6511b-1(MIR6511B1)	823.171	-0.311199	0.24408	-1.27499	0.202313	0.530161
	ENSG00000008735	MAPK8IP2	mitogen-activated protein kinase 8 interacting protein 2(MAPK8IP2)	12.8714	-0.122616	0.423812	-0.289316	0.772339	0.919809
	ENSG00000008838	MIR6884	microRNA 6884(MIR6884)	1707.48	0.295461	0.174036	1.6977	0.0895637	0.359224
	ENSG00000008853	RHOBTB2	Rho related BTB domain containing 2(RHOBTB2)	105.884	-0.19711	0.212531	-0.927442	0.353697	0.681709
	ENSG00000008869	HEATR5B	HEAT repeat containing 5B(HEATR5B)	3113.98	1.00886	0.270866	3.72458	0.000195643	0.00991275
	ENSG00000008952	SEC62	SEC62 homolog, preprotein translocation factor(SEC62)	1293.53	-0.101611	0.299862	-0.338858	0.734716	0.904665
	ENSG00000008988	RPS20	ribosomal protein S20(RPS20)	1973.68	-0.404525	0.260181	-1.55478	0.119998	0.417045
	ENSG00000009307	CSDE1	cold shock domain containing E1(CSDE1)	4924.56	0.376369	0.224996	1.67278	0.0943701	0.369026
	ENSG00000009335	UBE3C	ubiquitin protein ligase E3C(UBE3C)	814.975	-0.0576531	0.129448	-0.445376	0.656048	0.868001
	ENSG00000009413	REV3L	REV3 like, DNA directed polymerase zeta catalytic subunit(REV3L)	12782.9	0.143365	0.194735	0.736209	0.461604	0.76038
	ENSG00000009694	TENM1	teneurin transmembrane protein 1(TENM1)	325.954	0.00315894	0.351173	0.00899539	0.992823	0.997361
	ENSG00000009709	PAX7	paired box 7(PAX7)	18.0817	0.243635	0.556699	0.437642	0.661646	0.869089
	ENSG00000009724	MASP2	mannan binding lectin serine peptidase 2(MASP2)	57.0947	0.282321	0.27493	1.02688	0.304475	0.641889
	ENSG00000009765	IYD	iodotyrosine deiodinase(IYD)	15.8204	-0.844287	0.652171	-1.29458	0.195466	0.524358
	ENSG00000009780	FAM76A	family with sequence similarity 76 member A(FAM76A)	314.77	-0.090466	0.181605	-0.498146	0.618381	0.850336
	ENSG00000009790	TRAF3IP3	TRAF3 interacting protein 3(TRAF3IP3)	338.21	0.327861	0.335539	0.977118	0.328511	0.660622
	ENSG00000009830	POMT2	protein O-mannosyltransferase 2(POMT2)	110.481	0.450868	0.281606	1.60106	0.109363	0.397868
	ENSG00000009844	VTA1	vesicle trafficking 1(VTA1)	328.371	0.341673	0.230191	1.4843	0.137729	0.444515
	ENSG00000009950	MLXIPL	MLX interacting protein like(MLXIPL)	38.4212	0.280403	0.384794	0.72871	0.466179	0.763129
	ENSG00000009954	BAZ1B	bromodomain adjacent to zinc finger domain 1B(BAZ1B)	1471.5	-0.0871053	0.132456	-0.657618	0.510784	0.792944
	ENSG00000010017	RANBP9	RAN binding protein 9(RANBP9)	1185.71	0.0944401	0.203266	0.464612	0.642209	0.861032
	ENSG00000010030	etv7	ETS variant 7(ETV7)	42.455	3.08295	0.468296	6.58333	4.60031e-11	2.07003e-08
	ENSG00000010072	SPRTN	SprT-like N-terminal domain(SPRTN)	137.262	0.145691	0.154842	0.940902	0.346755	0.67574
	ENSG00000010165	METTL13	methyltransferase like 13(METTL13)	142.163	0.213937	0.161624	1.32367	0.185613	0.510538
	ENSG00000010219	DYRK4	dual specificity tyrosine phosphorylation regulated kinase 4(DYRK4)	99.1219	0.0573458	0.231346	0.247879	0.804228	0.932975
	ENSG00000010244	Mir632	microRNA 632(MIR632)	1184.31	-0.0687694	0.228407	-0.301083	0.763351	0.916418
	ENSG00000010256	UQCRC1	ubiquinol-cytochrome c reductase core protein I(UQCRC1)	566.063	0.282866	0.184908	1.52977	0.126074	0.426011
	ENSG00000010270	STARD3NL	STARD3 N-terminal like(STARD3NL)	158.076	-0.224271	0.193265	-1.16043	0.245872	0.57925
	ENSG00000010278	CD9	CD9 molecule(CD9)	192.241	-0.469118	0.318588	-1.47249	0.140888	0.449771
	ENSG00000010282	HHATL	hedgehog acyltransferase-like(HHATL)	31.3623	0.532679	0.542269	0.982315	0.325945	0.658756
	ENSG00000010292	NCAPD2	non-SMC condensin I complex subunit D2(NCAPD2)	501.921	-0.362469	0.18733	-1.93492	0.0530001	0.282123
	ENSG00000010295	IFFO1	intermediate filament family orphan 1(IFFO1)	157.787	-0.559945	0.266504	-2.10107	0.0356346	0.229614
	ENSG00000010310	GIPR	gastric inhibitory polypeptide receptor(GIPR)	13.9616	-0.835206	0.443446	-1.88345	0.05964	0.297948
	ENSG00000010318	PHF7	PHD finger protein 7(PHF7)	45.5339	-0.181776	0.220278	-0.825215	0.40925	0.725963
	ENSG00000010319	SEMA3G	semaphorin 3G(SEMA3G)	67.1202	-0.889773	0.387036	-2.29894	0.0215081	0.177039
	ENSG00000010322	NISCH	nischarin(NISCH)	432.342	-0.445467	0.197921	-2.25073	0.0244025	0.189057
	ENSG00000010327	STAB1	stabilin 1(STAB1)	2472.47	-0.943722	0.397296	-2.37536	0.0175319	0.158896
	ENSG00000010361	FUZ	fuzzy planar cell polarity protein(FUZ)	38.6128	-0.656034	0.381294	-1.72055	0.0853329	0.350024
	ENSG00000010379	SLC6A13	solute carrier family 6 member 13(SLC6A13)	62.8633	0.198053	0.438569	0.451588	0.651566	0.865472
	ENSG00000010404	IDS	iduronate 2-sulfatase(IDS)	292.04	-0.367849	0.194721	-1.88911	0.058877	0.295773
	ENSG00000010438	PRSS3	protease, serine 3(PRSS3)	24.5502	0.682976	0.526273	1.29776	0.194369	0.522906
	ENSG00000010539	ZNF200	zinc finger protein 200(ZNF200)	126.062	0.319052	0.184591	1.72842	0.0839129	0.348466
	ENSG00000010610	CD4	CD4 molecule(CD4)	226.645	-0.125881	0.333391	-0.377577	0.705745	0.891333
	ENSG00000010626	LRRC23	leucine rich repeat containing 23(LRRC23)	77.6643	0.00168717	0.395526	0.00426562	0.996597	0.998446
	ENSG00000010671	BTK	Bruton tyrosine kinase(BTK)	446.584	0.475155	0.262408	1.81075	0.0701799	0.321271
	ENSG00000010704	HFE	hemochromatosis(HFE)	58.6521	-0.344944	0.240824	-1.43235	0.152044	0.467435
	ENSG00000010803	SCMH1	sex comb on midleg homolog 1 (Drosophila)(SCMH1)	176.478	-0.0991932	0.182763	-0.542742	0.587307	0.836376
	ENSG00000010810	FYN	FYN proto-oncogene, Src family tyrosine kinase(FYN)	541.14	-0.548636	0.225142	-2.43684	0.0148161	0.144773
	ENSG00000010818	HIVEP2	human immunodeficiency virus type I enhancer binding protein 2(HIVEP2)	2585.59	0.597974	0.22044	2.71263	0.00667512	0.0911511
	ENSG00000010932	FMO1	flavin containing monooxygenase 1(FMO1)	79.7983	-0.095498	0.337532	-0.282931	0.77723	0.920824
	ENSG00000011007	TCEB3	transcription elongation factor B subunit 3(TCEB3)	582.971	0.106068	0.123856	0.856383	0.391786	0.711069
	ENSG00000011009	LYPLA2	lysophospholipase II(LYPLA2)	60.3312	0.429844	0.285373	1.50625	0.132002	0.435929
	ENSG00000011021	CLCN6	chloride voltage-gated channel 6(CLCN6)	230.353	-0.211787	0.265441	-0.797872	0.424945	0.738198
	ENSG00000011028	mrc2	mannose receptor C type 2(MRC2)	335.479	-0.945142	0.37225	-2.539	0.011117	0.12124
	ENSG00000011052	NME1-NME2	NME1-NME2 readthrough(NME1-NME2)	251.167	0.12416	0.347222	0.357582	0.720656	0.897819
	ENSG00000011083	SLC6A7	solute carrier family 6 member 7(SLC6A7)	21.209	0.569505	0.380494	1.49675	0.134458	0.44025
	ENSG00000011105	TSPAN9	tetraspanin 9(TSPAN9)	41.2789	-0.641187	0.288018	-2.2262	0.0260008	0.19504
	ENSG00000011114	BTBD7	BTB domain containing 7(BTBD7)	227.792	0.0801648	0.138717	0.577903	0.56333	0.823951
	ENSG00000011132	APBA3	amyloid beta precursor protein binding family A member 3(APBA3)	52.3216	0.45098	0.239969	1.87933	0.0602	0.299715
	ENSG00000011143	MKS1	Meckel syndrome, type 1(MKS1)	57.6785	-0.276903	0.256166	-1.08095	0.279719	0.617179
	ENSG00000011198	ABHD5	abhydrolase domain containing 5(ABHD5)	462.336	-0.440742	0.276491	-1.59406	0.110923	0.400674
	ENSG00000011201	ANOS1	anosmin 1(ANOS1)	53.736	0.0701784	0.321355	0.218383	0.827131	0.94106
	ENSG00000011243	AKAP8L	A-kinase anchoring protein 8 like(AKAP8L)	316.072	-0.156796	0.139925	-1.12057	0.262472	0.5987
	ENSG00000011258	MBTD1	mbt domain containing 1(MBTD1)	200.308	-0.236838	0.169641	-1.39611	0.162681	0.481824
	ENSG00000011260	UTP18	UTP18, small subunit processome component(UTP18)	370.808	0.401342	0.2118	1.89491	0.0581048	0.293616
	ENSG00000011275	RNF216	ring finger protein 216(RNF216)	780.795	0.0096736	0.135433	0.0714271	0.943058	0.980948
	ENSG00000011295	TTC19	tetratricopeptide repeat domain 19(TTC19)	158.926	0.191629	0.234365	0.817653	0.413555	0.729345
	ENSG00000011304	MIR4745	microRNA 4745(MIR4745)	374.951	-0.25861	0.195361	-1.32376	0.185584	0.510533
	ENSG00000011332	dpf1	double PHD fingers 1(DPF1)	33.4138	0.194245	0.628136	0.30924	0.757139	0.914558
	ENSG00000011347	SYT7	synaptotagmin 7(SYT7)	37.5047	0.579821	0.345777	1.67686	0.0935691	0.36688
	ENSG00000011376	LARS2	leucyl-tRNA synthetase 2, mitochondrial(LARS2)	163.689	-0.25166	0.240965	-1.04439	0.296307	0.634868
	ENSG00000011405	PIK3C2A	phosphatidylinositol-4-phosphate 3-kinase catalytic subunit type 2 alpha(PIK3C2A)	1587.1	-0.475708	0.240678	-1.97653	0.0480945	0.268361
	ENSG00000011422	PLAUR	plasminogen activator, urokinase receptor(PLAUR)	5434.65	-0.177606	0.288503	-0.615613	0.53815	0.809458
	ENSG00000011426	ANLN	anillin actin binding protein(ANLN)	452.851	-0.210497	0.381428	-0.551866	0.58104	0.833452
	ENSG00000011451	WIZ	widely interspaced zinc finger motifs(WIZ)	92.0221	0.104746	0.240535	0.435472	0.66322	0.869585
	ENSG00000011454	RABGAP1	RAB GTPase activating protein 1(RABGAP1)	767.353	0.0422056	0.212763	0.198369	0.842757	0.946693
	ENSG00000011465	DCN	decorin(DCN)	3741.35	-0.454997	0.253585	-1.79426	0.0727717	0.325403
	ENSG00000011478	QPCTL	glutaminyl-peptide cyclotransferase like(QPCTL)	25.1556	0.26525	0.300504	0.882684	0.377407	0.699619
	ENSG00000011485	PPP5C	protein phosphatase 5 catalytic subunit(PPP5C)	213.718	-0.126776	0.147307	-0.860627	0.389443	0.709126
	ENSG00000011523	CEP68	centrosomal protein 68(CEP68)	257.817	-0.0882583	0.167306	-0.527526	0.597828	0.842784
	ENSG00000011566	MAP4K3	mitogen-activated protein kinase kinase kinase kinase 3(MAP4K3)	389.94	0.00644069	0.213936	0.0301057	0.975983	0.991086
	ENSG00000011590	ZBTB32	zinc finger and BTB domain containing 32(ZBTB32)	17.7714	0.143476	0.357932	0.400848	0.688532	0.882872
	ENSG00000011600	TYROBP	TYRO protein tyrosine kinase binding protein(TYROBP)	631.272	0.304684	0.268595	1.13436	0.256643	0.592876
	ENSG00000011638	TMEM159	transmembrane protein 159(TMEM159)	8.8132	-0.218744	0.400441	-0.546258	0.584889	0.835574
	ENSG00000011677	GABRA3	gamma-aminobutyric acid type A receptor alpha3 subunit(GABRA3)	21.8208	0.172552	0.593526	0.290724	0.771263	0.919251
	ENSG00000012048	BRCA1	BRCA1, DNA repair associated(BRCA1)	434.236	-0.257181	0.22549	-1.14054	0.254059	0.591003
	ENSG00000012061	ercc1	ERCC excision repair 1, endonuclease non-catalytic subunit(ERCC1)	102	-0.014613	0.301601	-0.0484515	0.961356	0.986445
	ENSG00000012124	MIR5196	microRNA 5196(MIR5196)	305.679	0.132057	0.404098	0.326796	0.743823	0.908812
	ENSG00000012171	MIR6872	microRNA 6872(MIR6872)	32.9968	-0.881669	0.372883	-2.36446	0.0180562	0.161295
	ENSG00000012174	MBTPS2	membrane bound transcription factor peptidase, site 2(MBTPS2)	98.089	0.326228	0.168057	1.94117	0.0522373	0.280451
	ENSG00000012211	PRICKLE3	prickle planar cell polarity protein 3(PRICKLE3)	57.5831	-0.479203	0.227925	-2.10246	0.035513	0.229438
	ENSG00000012223	LTF	lactotransferrin(LTF)	329.08	-0.391843	0.299057	-1.31026	0.190107	0.516942
	ENSG00000012232	EXTL3	exostosin like glycosyltransferase 3(EXTL3)	223.282	-0.27554	0.223795	-1.23121	0.218243	0.547389
	ENSG00000012504	NR1H4	nuclear receptor subfamily 1 group H member 4(NR1H4)	26.077	-0.00379358	0.486404	-0.00779923	0.993777	0.997684
	ENSG00000012660	ELOVL5	ELOVL fatty acid elongase 5(ELOVL5)	800.186	-0.232939	0.293609	-0.793362	0.427567	0.739839
	ENSG00000012779	ALOX5	arachidonate 5-lipoxygenase(ALOX5)	1062.06	0.217106	0.233909	0.928166	0.353321	0.6813
	ENSG00000012817	KDM5D	lysine demethylase 5D(KDM5D)	1004.86	-0.0554638	0.26976	-0.205604	0.8371	0.944517
	ENSG00000012822	CALCOCO1	calcium binding and coiled-coil domain 1(CALCOCO1)	626.598	-0.182361	0.24285	-0.750919	0.452701	0.754861
	ENSG00000012963	UBR7	ubiquitin protein ligase E3 component n-recognin 7 (putative)(UBR7)	26.3654	-0.106847	0.280978	-0.380267	0.703747	0.890772
	ENSG00000012983	MAP4K5	mitogen-activated protein kinase kinase kinase kinase 5(MAP4K5)	513.741	0.348632	0.26782	1.30174	0.193006	0.521061
	ENSG00000013016	EHD3	EH domain containing 3(EHD3)	53.8104	-0.52509	0.303037	-1.73276	0.0831386	0.346851
	ENSG00000013275	PSMC4	proteasome 26S subunit, ATPase 4(PSMC4)	204.43	0.203283	0.159364	1.27559	0.2021	0.529895
	ENSG00000013288	man2b2	mannosidase alpha class 2B member 2(MAN2B2)	156.529	-0.0572755	0.225369	-0.254142	0.799386	0.930787
	ENSG00000013293	SLC7A14	solute carrier family 7 member 14(SLC7A14)	34.7464	-0.605818	0.358408	-1.6903	0.09097	0.362177
	ENSG00000013297	LOC101928583	uncharacterized LOC101928583(LOC101928583)	9.41637	-0.50946	0.423364	-1.20336	0.228837	0.560201
	ENSG00000013306	SLC25A39	solute carrier family 25 member 39(SLC25A39)	54.7821	-0.216549	0.269594	-0.80324	0.421836	0.735518
	ENSG00000013364	MVP	major vault protein(MVP)	1198.82	0.546932	0.204968	2.66837	0.00762193	0.0984754
	ENSG00000013374	NUB1	negative regulator of ubiquitin like proteins 1(NUB1)	663.861	0.805708	0.23629	3.40983	0.000650036	0.021705
	ENSG00000013375	PGM3	phosphoglucomutase 3(PGM3)	530.986	0.34899	0.253425	1.37709	0.168484	0.487489
	ENSG00000013392	RWDD2A	RWD domain containing 2A(RWDD2A)	53.2526	0.226882	0.197601	1.14818	0.250894	0.586093
	ENSG00000013441	CLK1	CDC like kinase 1(CLK1)	1803.91	-0.116589	0.249703	-0.466912	0.640563	0.860579
	ENSG00000013503	POLR3B	RNA polymerase III subunit B(POLR3B)	242.921	0.456185	0.228455	1.99683	0.0458438	0.261911
	ENSG00000013523	ANGEL1	angel homolog 1(ANGEL1)	89.6294	-0.29257	0.263425	-1.11064	0.266725	0.603148
	ENSG00000013561	RNF14	ring finger protein 14(RNF14)	275.605	0.577004	0.162404	3.5529	0.000381013	0.0160017
	ENSG00000013563	DNASE1L1	deoxyribonuclease 1 like 1(DNASE1L1)	72.0616	-0.0271764	0.359551	-0.0755843	0.93975	0.980612
	ENSG00000013573	DDX11	DEAD/H-box helicase 11(DDX11)	286.772	-0.0970161	0.255649	-0.37949	0.704324	0.890938
	ENSG00000013583	HEBP1	heme binding protein 1(HEBP1)	64.8367	-0.848516	0.175519	-4.83432	1.33598e-06	0.000191278
	ENSG00000013588	MIR614	microRNA 614(MIR614)	94.1762	-1.82123	0.556811	-3.27083	0.00107233	0.0302099
	ENSG00000013619	MAMLD1	mastermind like domain containing 1(MAMLD1)	103.419	-1.13925	0.400613	-2.84377	0.0044583	0.0732674
	ENSG00000013725	CD6	CD6 molecule(CD6)	32.4641	-0.274171	0.377121	-0.727011	0.467219	0.764093
	ENSG00000013810	TACC3	transforming acidic coiled-coil containing protein 3(TACC3)	310.945	-0.400349	0.226374	-1.76853	0.0769725	0.334609
	ENSG00000014123	UFL1	UFM1 specific ligase 1(UFL1)	453.6	0.434281	0.178851	2.42817	0.0151754	0.146547
	ENSG00000014138	POLA2	DNA polymerase alpha 2, accessory subunit(POLA2)	123.052	0.474681	0.159301	2.97977	0.00288465	0.0556296
	ENSG00000014164	ZC3H3	zinc finger CCCH-type containing 3(ZC3H3)	127.362	-0.00621448	0.218236	-0.028476	0.977283	0.991353
	ENSG00000014216	CAPN1	calpain 1(CAPN1)	249.168	0.272998	0.196464	1.38956	0.164664	0.483925
	ENSG00000014257	ACPP	acid phosphatase, prostate(ACPP)	117.67	-0.308716	0.289613	-1.06596	0.286441	0.623936
	ENSG00000014641	MDH1	malate dehydrogenase 1(MDH1)	300.162	-0.1156	0.233676	-0.494701	0.620811	0.85107
	ENSG00000014824	SLC30A9	solute carrier family 30 member 9(SLC30A9)	438.739	0.137722	0.151896	0.906691	0.36457	0.69087
	ENSG00000014914	MTMR11	myotubularin related protein 11(MTMR11)	74.5929	0.126212	0.23505	0.53696	0.591295	0.838641
	ENSG00000014919	Cox15	COX15, cytochrome c oxidase assembly homolog(COX15)	111.509	-0.0658686	0.140172	-0.469911	0.638418	0.859419
	ENSG00000015133	CCDC88C	coiled-coil domain containing 88C(CCDC88C)	498.24	-0.442505	0.25227	-1.75409	0.0794145	0.340067
	ENSG00000015153	YAF2	YY1 associated factor 2(YAF2)	96.2318	0.0199673	0.233891	0.0853703	0.931967	0.979275
	ENSG00000015171	ZMYND11	zinc finger MYND-type containing 11(ZMYND11)	482.563	0.0792743	0.139914	0.566594	0.57099	0.827923
	ENSG00000015285	WAS	Wiskott-Aldrich syndrome(WAS)	446.382	0.186127	0.220022	0.845948	0.397582	0.715677
	ENSG00000015413	DPEP1	dipeptidase 1 (renal)(DPEP1)	5.7114	-1.32974	0.83062	-1.6009	0.109399	NA
	ENSG00000015475	BID	BH3 interacting domain death agonist(BID)	189.868	-0.0600649	0.188594	-0.318487	0.750116	0.912254
	ENSG00000015479	MATR3	matrin 3(MATR3)	2982.22	0.286737	0.210193	1.36416	0.172517	0.494338
	ENSG00000015520	NPC1L1	NPC1 like intracellular cholesterol transporter 1(NPC1L1)	162.062	-0.091836	0.151875	-0.604681	0.545391	0.814295
	ENSG00000015532	XYLT2	xylosyltransferase 2(XYLT2)	236.113	-0.421513	0.156316	-2.69655	0.00700617	0.0937082
	ENSG00000015568	RGPD5	RANBP2-like and GRIP domain containing 5(RGPD5)	1005.56	0.394231	0.248815	1.58444	0.113094	0.404776
	ENSG00000015592	STMN4	stathmin 4(STMN4)	12.6488	-0.0335563	0.57318	-0.0585441	0.953315	0.984418
	ENSG00000015676	NUDCD3	NudC domain containing 3(NUDCD3)	161.432	0.178769	0.17818	1.00331	0.315713	0.651149
	ENSG00000016082	ISL1	ISL LIM homeobox 1(ISL1)	9.13736	-0.133747	0.500906	-0.267011	0.789461	0.927689
	ENSG00000016391	CHDH	choline dehydrogenase(CHDH)	14.9435	-0.473266	0.335154	-1.41208	0.157925	0.475503
	ENSG00000016402	IL20RA	interleukin 20 receptor subunit alpha(IL20RA)	33.417	-0.56576	0.424739	-1.33202	0.182855	0.506562
	ENSG00000016490	CLCA1	chloride channel accessory 1(CLCA1)	44.9858	0.0743966	0.535677	0.138883	0.889542	0.964347
	ENSG00000016602	CLCA4	chloride channel accessory 4(CLCA4)	42.0809	-0.747508	0.52495	-1.42396	0.154458	0.471151
	ENSG00000016864	GLT8D1	glycosyltransferase 8 domain containing 1(GLT8D1)	132.07	-0.379376	0.234003	-1.62124	0.104966	0.389276
	ENSG00000017260	ATP2C1	ATPase secretory pathway Ca2+ transporting 1(ATP2C1)	1151.47	-0.223206	0.177405	-1.25817	0.20833	0.536442
	ENSG00000017427	IGF1	insulin like growth factor 1(IGF1)	139.987	0.528686	0.466981	1.13214	0.257577	0.593726
	ENSG00000017483	SLC38A5	solute carrier family 38 member 5(SLC38A5)	51.864	-0.137556	0.359958	-0.382143	0.702355	0.889947
	ENSG00000017797	RALBP1	ralA binding protein 1(RALBP1)	1203.19	-0.247373	0.173359	-1.42694	0.153597	0.469547
	ENSG00000018189	RUFY3	RUN and FYVE domain containing 3(RUFY3)	506.088	0.608061	0.206101	2.9503	0.00317467	0.0589372
	ENSG00000018236	CNTN1	contactin 1(CNTN1)	81.1548	0.696114	0.552508	1.25992	0.2077	0.535609
	ENSG00000018280	SLC11A1	solute carrier family 11 member 1(SLC11A1)	2920.28	-0.799811	0.293382	-2.72617	0.00640735	0.0893232
	ENSG00000018408	WWTR1	WW domain containing transcription regulator 1(WWTR1)	204.141	-0.49576	0.303275	-1.63469	0.102114	0.383439
	ENSG00000018510	AGPS	alkylglycerone phosphate synthase(AGPS)	517.255	0.0660342	0.164115	0.402366	0.687415	0.882418
	ENSG00000018610	cxorf56	chromosome X open reading frame 56(CXorf56)	102.317	0.337829	0.160821	2.10065	0.0356717	0.229775
	ENSG00000018625	ATP1A2	ATPase Na+/K+ transporting subunit alpha 2(ATP1A2)	329.44	-0.302653	0.304812	-0.992918	0.32075	0.655019
	ENSG00000018699	TTC27	tetratricopeptide repeat domain 27(TTC27)	274.92	0.776869	0.319913	2.42838	0.0151666	0.146541
	ENSG00000018869	ZNF582	zinc finger protein 582(ZNF582)	46.4498	0.781099	0.417335	1.87164	0.0612571	0.301798
	ENSG00000019102	VSIG2	V-set and immunoglobulin domain containing 2(VSIG2)	23.4282	-0.468449	0.358086	-1.3082	0.190806	0.517781
	ENSG00000019144	MIR6716	microRNA 6716(MIR6716)	616.286	-0.544875	0.196878	-2.76758	0.00564739	0.0840669
	ENSG00000019169	MARCO	macrophage receptor with collagenous structure(MARCO)	1740.85	-1.18608	0.421827	-2.81176	0.00492715	0.0775984
	ENSG00000019186	cyp24a1	cytochrome P450 family 24 subfamily A member 1(CYP24A1)	41.7908	-0.31042	0.611555	-0.50759	0.611741	0.848286
	ENSG00000019485	Prdm11	PR/SET domain 11(PRDM11)	55.5757	-0.105021	0.237688	-0.441841	0.658604	0.868493
	ENSG00000019505	SYT13	synaptotagmin 13(SYT13)	10.297	-0.109976	0.572845	-0.191982	0.847756	0.948874
	ENSG00000019549	SNAI2	snail family transcriptional repressor 2(SNAI2)	148.846	-1.17646	0.319482	-3.68241	0.000231037	0.0112246
	ENSG00000019582	CD74	CD74 molecule(CD74)	2844.97	1.20164	0.397248	3.02492	0.00248698	0.0507601
	ENSG00000019991	HGF	hepatocyte growth factor(HGF)	156.052	-0.323056	0.267012	-1.20989	0.22632	0.557293
	ENSG00000019995	ZRANB1	zinc finger RANBP2-type containing 1(ZRANB1)	549.565	-0.218992	0.174871	-1.2523	0.21046	0.538737
	ENSG00000020129	NCDN	neurochondrin(NCDN)	66.7581	0.018983	0.261573	0.0725724	0.942146	0.980879
	ENSG00000020181	ADGRA2	adhesion G protein-coupled receptor A2(ADGRA2)	157.533	-0.761247	0.336109	-2.26488	0.0235198	0.185731
	ENSG00000020256	zfp64	ZFP64 zinc finger protein(ZFP64)	87.1601	0.0651201	0.231684	0.281073	0.778654	0.921497
	ENSG00000020426	MNAT1	MNAT1, CDK activating kinase assembly factor(MNAT1)	131.817	-0.178859	0.263355	-0.679158	0.497038	0.782793
	ENSG00000020577	SAMD4A	sterile alpha motif domain containing 4A(SAMD4A)	330.415	-0.175406	0.270616	-0.648174	0.516872	0.79678
	ENSG00000020633	RUNX3	runt related transcription factor 3(RUNX3)	26.1476	0.0630274	0.360135	0.175011	0.861071	0.953927
	ENSG00000020922	MRE11	MRE11 homolog, double strand break repair nuclease(MRE11)	410.204	0.168128	0.195092	0.861788	0.388804	0.708624
	ENSG00000021300	PLEKHB1	pleckstrin homology domain containing B1(PLEKHB1)	6.43143	-1.49326	0.502552	-2.97136	0.00296485	0.0565986
	ENSG00000021355	SERPINB1	serpin family B member 1(SERPINB1)	3184.51	0.248715	0.280199	0.887637	0.374736	0.697954
	ENSG00000021461	CYP3A43	cytochrome P450 family 3 subfamily A member 43(CYP3A43)	2861.26	0.202598	0.168103	1.2052	0.228126	0.559625
	ENSG00000021488	SLC7A9	solute carrier family 7 member 9(SLC7A9)	15.3454	0.763878	0.387333	1.97215	0.0485924	0.270023
	ENSG00000021574	SPAST	spastin(SPAST)	400.24	0.515908	0.201866	2.5557	0.0105974	0.118932
	ENSG00000021645	NRXN3	neurexin 3(NRXN3)	98.4965	-0.219993	0.333575	-0.659502	0.509573	0.791781
	ENSG00000021762	osbpl5	oxysterol binding protein like 5(OSBPL5)	189.409	0.0638013	0.348972	0.182826	0.854934	0.952281
	ENSG00000021776	AQR	aquarius intron-binding spliceosomal factor(AQR)	960.019	0.387179	0.13811	2.8034	0.00505671	0.0783976
	ENSG00000021826	CPS1	carbamoyl-phosphate synthase 1(CPS1)	109.176	0.0213915	0.292909	0.0730312	0.941781	0.980821
	ENSG00000021852	C8B	complement C8 beta chain(C8B)	44.6083	-0.0221046	0.426895	-0.0517801	0.958704	0.986258
	ENSG00000022267	FHL1	four and a half LIM domains 1(FHL1)	671.98	-0.272002	0.341519	-0.796448	0.425771	0.738722
	ENSG00000022277	RTFDC1	replication termination factor 2 domain containing 1(RTFDC1)	969.638	0.266369	0.200734	1.32698	0.184517	0.508706
	ENSG00000022355	GABRA1	gamma-aminobutyric acid type A receptor alpha1 subunit(GABRA1)	50.3944	1.0718	0.560859	1.91101	0.0560038	0.289727
	ENSG00000022556	NLRP2	NLR family pyrin domain containing 2(NLRP2)	409.557	0.205099	0.181993	1.12696	0.259759	0.595888
	ENSG00000022567	SLC45A4	solute carrier family 45 member 4(SLC45A4)	148.22	0.107883	0.295474	0.365119	0.715022	0.895984
	ENSG00000022840	RNF10	ring finger protein 10(RNF10)	1344.43	-0.0272733	0.184273	-0.148005	0.882339	0.960768
	ENSG00000022976	ZNF839	zinc finger protein 839(ZNF839)	153.507	-0.0273932	0.180158	-0.152051	0.879147	0.959771
	ENSG00000023041	ZDHHC6	zinc finger DHHC-type containing 6(ZDHHC6)	214.745	0.156824	0.147716	1.06166	0.288391	0.625967
	ENSG00000023171	GRAMD1B	GRAM domain containing 1B(GRAMD1B)	136.354	0.344491	0.340743	1.011	0.312017	0.64847
	ENSG00000023191	RNH1	ribonuclease/angiogenin inhibitor 1(RNH1)	95.6369	0.131386	0.265151	0.495513	0.620238	0.850727
	ENSG00000023228	NDUFS1	NADH:ubiquinone oxidoreductase core subunit S1(NDUFS1)	471.983	-0.0299756	0.131788	-0.227453	0.820072	0.938785
	ENSG00000023287	RB1CC1	RB1 inducible coiled-coil 1(RB1CC1)	2125.55	-0.124927	0.255189	-0.489548	0.624454	0.853947
	ENSG00000023318	ERP44	endoplasmic reticulum protein 44(ERP44)	739.583	0.378716	0.20367	1.85946	0.062962	0.305788
	ENSG00000023330	ALAS1	5'-aminolevulinate synthase 1(ALAS1)	672.824	-0.293895	0.264447	-1.11136	0.266414	0.602846
	ENSG00000023445	BIRC3	baculoviral IAP repeat containing 3(BIRC3)	1203.45	-0.0122585	0.344251	-0.0356091	0.971594	0.989394
	ENSG00000023516	AKAP11	A-kinase anchoring protein 11(AKAP11)	1059.07	0.147002	0.120478	1.22016	0.222405	0.552549
	ENSG00000023572	GLRX2	glutaredoxin 2(GLRX2)	19.8217	0.243733	0.319685	0.762416	0.445812	0.751888
	ENSG00000023608	SNAPC1	small nuclear RNA activating complex polypeptide 1(SNAPC1)	506.151	-0.447924	0.310049	-1.44469	0.148545	0.461509
	ENSG00000023697	DERA	deoxyribose-phosphate aldolase(DERA)	199.392	-0.283674	0.227414	-1.24739	0.212254	0.540635
	ENSG00000023734	STRAP	serine/threonine kinase receptor associated protein(STRAP)	538.662	-0.530655	0.254666	-2.08373	0.0371846	0.234075
	ENSG00000023839	ABCC2	ATP binding cassette subfamily C member 2(ABCC2)	154.535	-0.294287	0.22068	-1.33355	0.182351	0.506255
	ENSG00000023892	DEF6	DEF6, guanine nucleotide exchange factor(DEF6)	335.281	0.061129	0.299286	0.20425	0.838158	0.944881
	ENSG00000023902	PLEKHO1	pleckstrin homology domain containing O1(PLEKHO1)	501.002	0.832789	0.278705	2.98807	0.00280743	0.0546919
	ENSG00000023909	GCLM	glutamate-cysteine ligase modifier subunit(GCLM)	146.556	0.0714089	0.272165	0.262374	0.793033	0.928663
	ENSG00000024048	UBR2	ubiquitin protein ligase E3 component n-recognin 2(UBR2)	1732.14	0.162247	0.169163	0.959114	0.337501	0.667386
	ENSG00000024422	EHD2	EH domain containing 2(EHD2)	250.776	-0.647776	0.254049	-2.5498	0.0107783	0.119253
	ENSG00000024526	DEPDC1	DEP domain containing 1(DEPDC1)	140.307	0.414603	0.323921	1.27995	0.200563	0.528534
	ENSG00000024862	CCDC28A	coiled-coil domain containing 28A(CCDC28A)	100.017	-0.534504	0.238451	-2.24157	0.0249895	0.191349
	ENSG00000025039	RRAGD	Ras related GTP binding D(RRAGD)	385.02	0.262235	0.269372	0.973506	0.330302	0.662462
	ENSG00000025156	HSF2	heat shock transcription factor 2(HSF2)	149.01	0.0111972	0.197916	0.0565759	0.954883	0.985277
	ENSG00000025293	PHF20	PHD finger protein 20(PHF20)	884.567	-0.572215	0.21279	-2.68911	0.00716421	0.0944208
	ENSG00000025423	HSD17B6	hydroxysteroid 17-beta dehydrogenase 6(HSD17B6)	19.8635	-1.16647	0.633755	-1.84057	0.0656851	0.310734
	ENSG00000025434	NR1H3	nuclear receptor subfamily 1 group H member 3(NR1H3)	170.593	-0.471211	0.368607	-1.27836	0.201124	0.529098
	ENSG00000025708	TYMP	thymidine phosphorylase(TYMP)	839.824	0.778353	0.264356	2.94433	0.00323655	0.0599094
	ENSG00000025770	NCAPH2	non-SMC condensin II complex subunit H2(NCAPH2)	74.7281	-0.0836902	0.206584	-0.405115	0.685393	0.88132
	ENSG00000025772	TOMM34	translocase of outer mitochondrial membrane 34(TOMM34)	69.6833	0.0130435	0.188164	0.0693196	0.944735	0.981941
	ENSG00000025796	SEC63	SEC63 homolog, protein translocation regulator(SEC63)	1064.99	-0.0995628	0.190348	-0.523057	0.600935	0.844667
	ENSG00000025800	KPNA6	karyopherin subunit alpha 6(KPNA6)	323.513	0.0999155	0.196615	0.508177	0.611329	0.848026
	ENSG00000026025	VIM	vimentin(VIM)	11893.7	-0.72073	0.22044	-3.2695	0.00107738	0.0302099
	ENSG00000026036	RTEL1-TNFRSF6B	RTEL1-TNFRSF6B readthrough (NMD candidate)(RTEL1-TNFRSF6B)	144.721	0.377387	0.28455	1.32626	0.184754	0.509137
	ENSG00000026103	FAS	Fas cell surface death receptor(FAS)	816.832	1.02525	0.27654	3.70744	0.000209369	0.0104403
	ENSG00000026297	RNASET2	ribonuclease T2(RNASET2)	360.759	-0.266836	0.234576	-1.13753	0.255319	0.591706
	ENSG00000026508	CD44	CD44 molecule (Indian blood group)(CD44)	13740.6	0.443971	0.308362	1.43977	0.149932	0.463835
	ENSG00000026559	KCNG1	potassium voltage-gated channel modifier subfamily G member 1(KCNG1)	13.7165	-1.07816	0.51723	-2.08449	0.0371157	0.234052
	ENSG00000026652	AGPAT4	1-acylglycerol-3-phosphate O-acyltransferase 4(AGPAT4)	93.5659	-0.788564	0.343378	-2.29649	0.0216479	0.177648
	ENSG00000026751	SLAMF7	SLAM family member 7(SLAMF7)	643.472	2.54899	0.40682	6.26564	3.71301e-10	1.40344e-07
	ENSG00000026950	BTN3A1	butyrophilin subfamily 3 member A1(BTN3A1)	256.477	1.15161	0.291453	3.95126	7.77416e-05	0.0051372
	ENSG00000027001	mipep	mitochondrial intermediate peptidase(MIPEP)	88.9333	0.189811	0.204516	0.928097	0.353357	0.6813
	ENSG00000027075	PRKCH	protein kinase C eta(PRKCH)	250.643	-0.144987	0.211625	-0.685113	0.493273	0.780245
	ENSG00000027644	INSRR	insulin receptor related receptor(INSRR)	41.4168	-1.05674	0.390272	-2.70772	0.00677481	0.0919884
	ENSG00000027697	IFNGR1	interferon gamma receptor 1(IFNGR1)	3886.01	-0.158461	0.2248	-0.704896	0.480875	0.772066
	ENSG00000027847	B4GALT7	beta-1,4-galactosyltransferase 7(B4GALT7)	26.2275	-0.240289	0.242405	-0.991271	0.321553	0.655701
	ENSG00000027869	SH2D2A	SH2 domain containing 2A(SH2D2A)	34.669	0.614034	0.387555	1.58438	0.113108	0.404776
	ENSG00000028116	VRK2	vaccinia related kinase 2(VRK2)	371.93	0.922319	0.248134	3.71702	0.000201588	0.0101867
	ENSG00000028137	MIR7846	microRNA 7846(MIR7846)	1370.49	0.109886	0.23124	0.475203	0.634642	0.858218
	ENSG00000028203	VEZT	vezatin, adherens junctions transmembrane protein(VEZT)	632.854	0.403625	0.265863	1.51817	0.128973	0.430757
	ENSG00000028277	POU2F2	POU class 2 homeobox 2(POU2F2)	131.537	-0.562015	0.293376	-1.91568	0.0554057	0.288279
	ENSG00000028310	BRD9	bromodomain containing 9(BRD9)	303.931	0.225317	0.219527	1.02637	0.304715	0.642198
	ENSG00000028528	SNX1	sorting nexin 1(SNX1)	2993.75	0.177325	0.189473	0.935887	0.349331	0.677408
	ENSG00000028839	TBPL1	TATA-box binding protein like 1(TBPL1)	59.8199	-0.845571	0.327823	-2.57936	0.00989847	0.114526
	ENSG00000029153	ARNTL2	aryl hydrocarbon receptor nuclear translocator like 2(ARNTL2)	392.191	0.809492	0.297049	2.72511	0.00642796	0.0894566
	ENSG00000029363	BCLAF1	BCL2 associated transcription factor 1(BCLAF1)	2146.08	0.61298	0.198491	3.0882	0.00201375	0.0451773
	ENSG00000029364	SLC39A9	solute carrier family 39 member 9(SLC39A9)	159.813	0.578996	0.269887	2.14533	0.0319264	0.217512
	ENSG00000029534	ANK1	ankyrin 1(ANK1)	257.859	0.248533	0.332166	0.748218	0.454329	0.756241
	ENSG00000029559	IBSP	integrin binding sialoprotein(IBSP)	14.1922	-0.899522	0.480984	-1.87017	0.0614599	0.302561
	ENSG00000029639	TFB1M	transcription factor B1, mitochondrial(TFB1M)	66.8792	0.136292	0.162018	0.841214	0.400228	0.71797
	ENSG00000029725	RABEP1	rabaptin, RAB GTPase binding effector protein 1(RABEP1)	1207.92	0.0379161	0.135776	0.279254	0.78005	0.921731
	ENSG00000029993	HMGB3	high mobility group box 3(HMGB3)	162.87	0.358474	0.271447	1.3206	0.186633	0.512299
	ENSG00000030066	NUP160	nucleoporin 160(NUP160)	436.797	0.0987722	0.203326	0.485783	0.627121	0.855646
	ENSG00000030110	BAK1	BCL2 antagonist/killer 1(BAK1)	24.1307	-0.124977	0.258434	-0.483594	0.628674	0.855758
	ENSG00000030304	MUSK	muscle associated receptor tyrosine kinase(MUSK)	111.521	0.406145	0.340337	1.19336	0.232727	0.564683
	ENSG00000030419	IKZF2	IKAROS family zinc finger 2(IKZF2)	42.684	0.387393	0.329266	1.17654	0.239381	0.572593
	ENSG00000030582	GRN	granulin precursor(GRN)	1129.61	-0.316083	0.22761	-1.38871	0.164922	0.484472
	ENSG00000031003	FAM13B	family with sequence similarity 13 member B(FAM13B)	1110.4	0.000126076	0.183234	0.000688061	0.999451	0.999557
	ENSG00000031081	ARHGAP31	Rho GTPase activating protein 31(ARHGAP31)	686.932	0.166719	0.167063	0.997945	0.318306	0.652884
	ENSG00000031691	CENPQ	centromere protein Q(CENPQ)	46.7148	0.429496	0.241412	1.7791	0.0752233	0.331045
	ENSG00000031698	SARS	seryl-tRNA synthetase(SARS)	561.694	-0.0919996	0.140825	-0.653289	0.51357	0.794796
	ENSG00000031823	RANBP3	RAN binding protein 3(RANBP3)	233.328	-0.296123	0.244599	-1.21065	0.22603	0.557032
	ENSG00000032219	ARID4A	AT-rich interaction domain 4A(ARID4A)	1648.72	-0.0678182	0.225401	-0.300877	0.763508	0.916418
	ENSG00000032389	TSSC1	tumor suppressing subtransferable candidate 1(TSSC1)	96.9009	0.430453	0.187162	2.2999	0.0214542	0.176981
	ENSG00000032444	PNPLA6	patatin like phospholipase domain containing 6(PNPLA6)	671.025	-0.194261	0.241303	-0.805049	0.420791	0.734713
	ENSG00000032742	IFT88	intraflagellar transport 88(IFT88)	190.279	-0.0161747	0.186815	-0.0865817	0.931004	0.978982
	ENSG00000033011	ALG1	ALG1, chitobiosyldiphosphodolichol beta-mannosyltransferase(ALG1)	75.8397	-0.365288	0.30526	-1.19664	0.231446	0.563599
	ENSG00000033030	ZCCHC8	zinc finger CCHC-type containing 8(ZCCHC8)	292.208	0.0464236	0.158868	0.292214	0.770123	0.918512
	ENSG00000033050	ABCF2	ATP binding cassette subfamily F member 2(ABCF2)	559.956	0.559335	0.203247	2.75199	0.00592344	0.0859809
	ENSG00000033100	chpf2	chondroitin polymerizing factor 2(CHPF2)	164.322	-0.307035	0.249714	-1.22955	0.218867	0.548517
	ENSG00000033122	LRRC7	leucine rich repeat containing 7(LRRC7)	78.0334	0.278184	0.413184	0.673268	0.500777	0.785866
	ENSG00000033170	FUT8	fucosyltransferase 8(FUT8)	246.326	-0.209974	0.202179	-1.03855	0.299012	0.637154
	ENSG00000033178	UBA6	ubiquitin like modifier activating enzyme 6(UBA6)	1242.12	0.101287	0.255562	0.396331	0.691861	0.88409
	ENSG00000033327	GAB2	GRB2 associated binding protein 2(GAB2)	1074.55	-0.282942	0.231283	-1.22336	0.221194	0.551016
	ENSG00000033627	MIR5010	microRNA 5010(MIR5010)	1427.4	-0.332186	0.204625	-1.62339	0.104507	0.388335
	ENSG00000033800	PIAS1	protein inhibitor of activated STAT 1(PIAS1)	980.265	0.0858893	0.186162	0.461369	0.644534	0.862159
	ENSG00000033867	SLC4A7	solute carrier family 4 member 7(SLC4A7)	879.219	-0.477898	0.224615	-2.12763	0.033368	0.222992
	ENSG00000034053	APBA2	amyloid beta precursor protein binding family A member 2(APBA2)	36.3474	-0.991181	0.371631	-2.66711	0.00765069	0.098562
	ENSG00000034152	MAP2K3	mitogen-activated protein kinase kinase 3(MAP2K3)	552.391	-0.462323	0.272261	-1.69809	0.089491	0.359085
	ENSG00000034239	EFCAB1	EF-hand calcium binding domain 1(EFCAB1)	7.94228	-0.862038	0.494769	-1.7423	0.0814553	0.343001
	ENSG00000034510	TMSB10	thymosin beta 10(TMSB10)	0	NA	NA	NA	NA	NA
	ENSG00000034533	aste1	asteroid homolog 1 (Drosophila)(ASTE1)	123.289	1.04794	0.30135	3.4775	0.000506116	0.0189033
	ENSG00000034677	RNF19A	ring finger protein 19A, RBR E3 ubiquitin protein ligase(RNF19A)	1225.73	0.0877504	0.301442	0.291102	0.770974	0.919109
	ENSG00000034693	PEX3	peroxisomal biogenesis factor 3(PEX3)	92.6009	0.177352	0.186713	0.949864	0.342182	0.671327
	ENSG00000034713	GABARAPL2	GABA type A receptor associated protein like 2(GABARAPL2)	208.936	-0.296713	0.319672	-0.928179	0.353315	0.6813
	ENSG00000034971	MYOC	myocilin(MYOC)	35.4323	1.68689	0.562857	2.99702	0.00272636	0.0538396
	ENSG00000035115	SH3YL1	SH3 and SYLF domain containing 1(SH3YL1)	67.1888	-0.200229	0.239213	-0.837031	0.402575	0.719799
	ENSG00000035141	FAM136A	family with sequence similarity 136 member A(FAM136A)	26.5879	-0.0647077	0.205223	-0.315304	0.752531	0.913133
	ENSG00000035403	VCL	vinculin(VCL)	1556.18	-0.661269	0.180161	-3.67043	0.000242144	0.0116051
	ENSG00000035499	depdc1b	DEP domain containing 1B(DEPDC1B)	35.1316	-0.723055	0.315604	-2.29102	0.0219625	0.17935
	ENSG00000035664	DAPK2	death associated protein kinase 2(DAPK2)	129.064	-0.339418	0.255241	-1.3298	0.183585	0.507619
	ENSG00000035681	NSMAF	neutral sphingomyelinase activation associated factor(NSMAF)	727.263	0.0653886	0.187426	0.348877	0.727182	0.901603
	ENSG00000035687	ADSS	adenylosuccinate synthase(ADSS)	557.766	-0.0794216	0.189455	-0.419211	0.675062	0.876154
	ENSG00000035720	STAP1	signal transducing adaptor family member 1(STAP1)	28.4338	0.986008	0.403594	2.44307	0.014563	0.142974
	ENSG00000035862	TIMP2	TIMP metallopeptidase inhibitor 2(TIMP2)	1517.76	-0.183919	0.278872	-0.65951	0.509568	0.791781
	ENSG00000035928	RFC1	replication factor C subunit 1(RFC1)	537.902	-0.0820256	0.205367	-0.39941	0.689591	0.883524
	ENSG00000036054	TBC1D23	TBC1 domain family member 23(TBC1D23)	852.811	0.101558	0.20811	0.488002	0.625549	0.854641
	ENSG00000036257	CUL3	cullin 3(CUL3)	1733.15	1.07016	0.252939	4.23088	2.32775e-05	0.00206536
	ENSG00000036448	MYOM2	myomesin 2(MYOM2)	396.032	-0.140372	0.440368	-0.318762	0.749907	0.91206
	ENSG00000036473	OTC	ornithine carbamoyltransferase(OTC)	7.44318	0.713121	0.567975	1.25555	0.209279	0.537345
	ENSG00000036530	cyp46a1	cytochrome P450 family 46 subfamily A member 1(CYP46A1)	18.1264	-0.708229	0.401005	-1.76614	0.0773732	0.335307
	ENSG00000036549	ZZZ3	zinc finger ZZ-type containing 3(ZZZ3)	524.305	0.31	0.158657	1.9539	0.0507126	0.27668
	ENSG00000036565	SLC18A1	solute carrier family 18 member A1(SLC18A1)	36.2588	0.197969	0.42063	0.470648	0.637892	0.859268
	ENSG00000036672	USP2	ubiquitin specific peptidase 2(USP2)	102.868	-0.205452	0.408109	-0.503425	0.614666	0.849499
	ENSG00000036828	CASR	calcium sensing receptor(CASR)	62.1233	-0.243962	0.372212	-0.655438	0.512186	0.794077
	ENSG00000037042	TUBG2	tubulin gamma 2(TUBG2)	74.8439	-0.418642	0.229403	-1.82492	0.0680135	0.317144
	ENSG00000037241	RPL26L1	ribosomal protein L26 like 1(RPL26L1)	59.2385	0.123812	0.204018	0.606865	0.54394	0.812964
	ENSG00000037280	FLT4	fms related tyrosine kinase 4(FLT4)	120.252	-1.21898	0.35459	-3.43773	0.000586616	0.0206068
	ENSG00000037474	NSUN2	NOP2/Sun RNA methyltransferase family member 2(NSUN2)	651.603	0.287382	0.183981	1.56202	0.118283	0.414036
	ENSG00000037637	FBXO42	F-box protein 42(FBXO42)	248.104	-0.0480384	0.213439	-0.225068	0.821926	0.939255
	ENSG00000037749	MFAP3	microfibrillar associated protein 3(MFAP3)	129.929	-0.199856	0.162153	-1.23251	0.217757	0.546751
	ENSG00000037757	mri1	methylthioribose-1-phosphate isomerase 1(MRI1)	30.1054	-0.754964	0.255077	-2.95975	0.00307886	0.0578978
	ENSG00000037897	METTL1	methyltransferase like 1(METTL1)	65.6515	0.273193	0.259528	1.05265	0.292501	0.630688
	ENSG00000037965	hoxc8	homeobox C8(HOXC8)	10.063	-0.525309	0.432447	-1.21473	0.224467	0.555317
	ENSG00000038002	AGA	aspartylglucosaminidase(AGA)	114.121	0.244494	0.225612	1.08369	0.278501	0.615602
	ENSG00000038210	PI4K2B	phosphatidylinositol 4-kinase type 2 beta(PI4K2B)	79.5066	-0.103197	0.305592	-0.337694	0.735594	0.904665
	ENSG00000038219	BOD1L1	biorientation of chromosomes in cell division 1 like 1(BOD1L1)	4564.86	0.184206	0.156046	1.18046	0.237817	0.570952
	ENSG00000038274	MAT2B	methionine adenosyltransferase 2B(MAT2B)	379.265	0.128471	0.219887	0.584259	0.559046	0.822341
	ENSG00000038295	TLL1	tolloid like 1(TLL1)	207.515	-0.707741	0.28501	-2.48322	0.0130202	0.133661
	ENSG00000038358	EDC4	enhancer of mRNA decapping 4(EDC4)	341.938	-0.328881	0.164134	-2.00374	0.0450984	0.259449
	ENSG00000038382	TRIO	trio Rho guanine nucleotide exchange factor(TRIO)	2264.09	0.0542322	0.188926	0.287055	0.77407	0.920105
	ENSG00000038427	VCAN	versican(VCAN)	23868.8	-0.0242355	0.302048	-0.0802371	0.936049	0.980206
	ENSG00000038532	CLEC16A	C-type lectin domain family 16 member A(CLEC16A)	289.22	-0.295579	0.180342	-1.639	0.101214	0.381584
	ENSG00000038945	MSR1	macrophage scavenger receptor 1(MSR1)	575.392	-0.0126928	0.341447	-0.0371734	0.970347	0.988869
	ENSG00000039068	CDH1	cadherin 1(CDH1)	99.46	-0.0796183	0.50255	-0.158429	0.874119	0.957957
	ENSG00000039123	SKIV2L2	Ski2 like RNA helicase 2(SKIV2L2)	984.19	0.178073	0.241764	0.736557	0.461392	0.760368
	ENSG00000039139	DNAH5	dynein axonemal heavy chain 5(DNAH5)	211.054	0.0598904	0.220267	0.271899	0.7857	0.925168
	ENSG00000039319	ZFYVE16	zinc finger FYVE-type containing 16(ZFYVE16)	2415.6	-0.238768	0.187524	-1.27327	0.202924	0.530502
	ENSG00000039523	FAM65A	family with sequence similarity 65 member A(FAM65A)	413.472	0.0608476	0.204035	0.298222	0.765534	0.916588
	ENSG00000039537	C6	complement C6(C6)	102.077	-2.07653	0.643763	-3.22562	0.00125699	0.0331811
	ENSG00000039560	RAI14	retinoic acid induced 14(RAI14)	926.897	-0.981777	0.280347	-3.50201	0.000461761	0.0181412
	ENSG00000039600	SOX30	SRY-box 30(SOX30)	34.6762	0.854646	0.464686	1.83919	0.0658871	0.311262
	ENSG00000039650	PNKP	polynucleotide kinase 3'-phosphatase(PNKP)	105.816	-0.649025	0.204681	-3.17092	0.00151958	0.0377378
	ENSG00000039987	BEST2	bestrophin 2(BEST2)	9.8822	-1.09099	0.657991	-1.65806	0.0973045	0.375267
	ENSG00000040199	PHLPP2	PH domain and leucine rich repeat protein phosphatase 2(PHLPP2)	183.576	-0.276636	0.155803	-1.77555	0.0758069	0.332022
	ENSG00000040275	SPDL1	spindle apparatus coiled-coil protein 1(SPDL1)	207.42	0.18324	0.23509	0.779448	0.435716	0.744404
	ENSG00000040341	STAU2	staufen double-stranded RNA binding protein 2(STAU2)	431.042	-0.102226	0.226209	-0.451907	0.651336	0.865289
	ENSG00000040487	PQLC2	PQ loop repeat containing 2(PQLC2)	30.172	0.139138	0.277749	0.500948	0.616408	0.850211
	ENSG00000040531	CTNS	cystinosin, lysosomal cystine transporter(CTNS)	62.6826	-0.0781265	0.206231	-0.37883	0.704814	0.891077
	ENSG00000040608	RTN4R	reticulon 4 receptor(RTN4R)	5.20228	-0.272336	0.56513	-0.481899	0.629878	NA
	ENSG00000040633	PHF23	PHD finger protein 23(PHF23)	268.091	0.17679	0.167658	1.05447	0.291667	0.63004
	ENSG00000040731	CDH10	cadherin 10(CDH10)	33.1917	0.172465	0.463709	0.371924	0.70995	0.89361
	ENSG00000040933	INPP4A	inositol polyphosphate-4-phosphatase type I A(INPP4A)	476.42	-0.109826	0.164685	-0.666885	0.504846	0.789115
	ENSG00000041353	RAB27B	RAB27B, member RAS oncogene family(RAB27B)	30.3844	-0.199577	0.439552	-0.454047	0.649795	0.864462
	ENSG00000041357	PSMA4	proteasome subunit alpha 4(PSMA4)	722.462	0.73494	0.243059	3.02371	0.00249694	0.050851
	ENSG00000041515	MYO16	myosin XVI(MYO16)	30.1776	-0.00488391	0.846277	-0.00577105	0.995395	0.997983
	ENSG00000041802	LSG1	large 60S subunit nuclear export GTPase 1(LSG1)	361.811	0.458959	0.164501	2.79002	0.00527054	0.0805026
	ENSG00000041880	PARP3	poly(ADP-ribose) polymerase family member 3(PARP3)	91.5844	0.29581	0.198223	1.49231	0.135618	0.441668
	ENSG00000041982	TNC	tenascin C(TNC)	10614.1	-0.937649	0.407692	-2.29989	0.0214543	0.176981
	ENSG00000041988	THAP3	THAP domain containing 3(THAP3)	52.0851	-0.115005	0.216541	-0.531099	0.59535	0.840878
	ENSG00000042062	FAM65C	family with sequence similarity 65 member C(FAM65C)	106.68	-0.179234	0.324434	-0.552452	0.580639	0.83317
	ENSG00000042088	TDP1	tyrosyl-DNA phosphodiesterase 1(TDP1)	171.807	0.0795555	0.216647	0.367212	0.713461	0.894984
	ENSG00000042286	AIFM2	apoptosis inducing factor, mitochondria associated 2(AIFM2)	69.1066	-0.000738175	0.244474	-0.00301944	0.997591	0.998903
	ENSG00000042304	C2orf83	chromosome 2 open reading frame 83(C2orf83)	8.59248	-0.572967	0.636964	-0.899527	0.368372	0.693296
	ENSG00000042317	SPATA7	spermatogenesis associated 7(SPATA7)	387.916	-0.281373	0.264643	-1.06322	0.287683	0.625143
	ENSG00000042429	MED17	mediator complex subunit 17(MED17)	279.879	-0.0301007	0.190174	-0.15828	0.874236	0.957975
	ENSG00000042445	RETSAT	retinol saturase(RETSAT)	229.899	0.382287	0.224487	1.70294	0.0885796	0.356867
	ENSG00000042493	CAPG	capping actin protein, gelsolin like(CAPG)	481.026	-0.759881	0.262745	-2.89209	0.00382691	0.066475
	ENSG00000042753	AP2S1	adaptor related protein complex 2 sigma 1 subunit(AP2S1)	63.4678	-0.539198	0.20048	-2.68954	0.00715513	0.0944208
	ENSG00000042781	USH2A	usherin(USH2A)	264.856	-0.0237572	0.355096	-0.0669034	0.946659	0.982778
	ENSG00000042813	ZPBP	zona pellucida binding protein(ZPBP)	4.81745	-0.103934	0.710653	-0.146251	0.883723	NA
	ENSG00000042832	TG	thyroglobulin(TG)	359.003	-1.07046	0.29621	-3.61387	0.000301662	0.0135588
	ENSG00000042980	ADAM28	ADAM metallopeptidase domain 28(ADAM28)	174.624	0.135218	0.35123	0.384986	0.700248	0.888664
	ENSG00000043039	barx2	BARX homeobox 2(BARX2)	14.9597	-0.72937	0.737389	-0.989126	0.322602	0.656909
	ENSG00000043093	DCUN1D1	defective in cullin neddylation 1 domain containing 1(DCUN1D1)	296.11	0.255768	0.253841	1.00759	0.31365	0.649538
	ENSG00000043143	JADE2	jade family PHD finger 2(JADE2)	126.816	0.131969	0.221284	0.596378	0.550923	0.81769
	ENSG00000043355	ZIC2	Zic family member 2(ZIC2)	10.3612	0.25508	0.596713	0.427476	0.669033	0.873087
	ENSG00000043462	LCP2	lymphocyte cytosolic protein 2(LCP2)	5631.02	0.549193	0.251169	2.18655	0.0287755	0.205606
	ENSG00000043514	TRIT1	tRNA isopentenyltransferase 1(TRIT1)	100.984	0.247829	0.232316	1.06678	0.286073	0.623587
	ENSG00000043591	ADRB1	adrenoceptor beta 1(ADRB1)	4.31192	-0.693097	0.68968	-1.00495	0.314919	NA
	ENSG00000044012	guca2b	guanylate cyclase activator 2B(GUCA2B)	0.722513	0.394595	2.32454	0.169752	0.865205	NA
	ENSG00000044090	CUL7	cullin 7(CUL7)	263.95	-0.339576	0.194687	-1.74422	0.0811211	0.342796
	ENSG00000044115	CTNNA1	catenin alpha 1(CTNNA1)	1889.03	-0.146553	0.198765	-0.737314	0.460932	0.760107
	ENSG00000044446	PHKA2	phosphorylase kinase regulatory subunit alpha 2(PHKA2)	226.565	-0.112032	0.12648	-0.885766	0.375743	0.698494
	ENSG00000044459	CNTLN	centlein(CNTLN)	540.706	0.134825	0.206411	0.653184	0.513638	0.794828
	ENSG00000044524	EPHA3	EPH receptor A3(EPHA3)	86.9069	-0.792557	0.353384	-2.24277	0.0249119	0.191231
	ENSG00000044574	HSPA5	heat shock protein family A (Hsp70) member 5(HSPA5)	11397.3	0.199027	0.285225	0.697789	0.485309	0.775862
	ENSG00000046604	DSG2	desmoglein 2(DSG2)	166.409	-0.379785	0.365105	-1.04021	0.298243	0.636927
	ENSG00000046647	gemin8	gem nuclear organelle associated protein 8(GEMIN8)	47.3194	0.237173	0.230367	1.02954	0.303225	0.640995
	ENSG00000046651	OFD1	OFD1, centriole and centriolar satellite protein(OFD1)	334.204	0.0442038	0.189166	0.233677	0.815236	0.936503
	ENSG00000046653	GPM6B	glycoprotein M6B(GPM6B)	35.2638	0.249037	0.293655	0.848062	0.396404	0.714578
	ENSG00000046774	MAGEC2	MAGE family member C2(MAGEC2)	14.3236	0.0916207	0.593525	0.154367	0.87732	0.959153
	ENSG00000046889	PREX2	phosphatidylinositol-3,4,5-trisphosphate dependent Rac exchange factor 2(PREX2)	531.982	-0.774304	0.259609	-2.98258	0.00285833	0.0552347
	ENSG00000047056	WDR37	WD repeat domain 37(WDR37)	241.6	-0.0608443	0.189404	-0.32124	0.748028	0.911417
	ENSG00000047188	YTHDC2	YTH domain containing 2(YTHDC2)	746.809	0.814131	0.363209	2.24149	0.0249942	0.191349
	ENSG00000047230	CTPS2	CTP synthase 2(CTPS2)	70.9212	-0.483541	0.195818	-2.46934	0.0135362	0.13677
	ENSG00000047249	ATP6V1H	ATPase H+ transporting V1 subunit H(ATP6V1H)	348.025	-0.895677	0.229173	-3.90829	9.29506e-05	0.00576973
	ENSG00000047315	POLR2B	RNA polymerase II subunit B(POLR2B)	1731.63	0.214272	0.153683	1.39425	0.163243	0.482504
	ENSG00000047346	FAM214A	family with sequence similarity 214 member A(FAM214A)	358.572	-0.20622	0.299897	-0.687637	0.491682	0.779327
	ENSG00000047365	ARAP2	ArfGAP with RhoGAP domain, ankyrin repeat and PH domain 2(ARAP2)	1308.92	1.10221	0.252926	4.35783	1.31357e-05	0.00130598
	ENSG00000047410	TPR	translocated promoter region, nuclear basket protein(TPR)	3884.79	0.118412	0.166433	0.71147	0.476793	0.769814
	ENSG00000047457	CP	ceruloplasmin(CP)	191.271	0.145387	0.320225	0.454015	0.649818	0.864462
	ENSG00000047578	KIAA0556	KIAA0556(KIAA0556)	366.577	-0.295977	0.235684	-1.25582	0.209181	0.53728
	ENSG00000047579	DTNBP1	dystrobrevin binding protein 1(DTNBP1)	164.357	0.468983	0.199798	2.34728	0.0189109	0.164652
	ENSG00000047597	XK	X-linked Kx blood group(XK)	18.9898	-0.530276	0.378143	-1.40231	0.160822	0.479348
	ENSG00000047617	ANO2	anoctamin 2(ANO2)	177.24	-0.562716	0.285438	-1.97141	0.048677	0.270254
	ENSG00000047621	c12orf4	chromosome 12 open reading frame 4(C12orf4)	199.616	0.789385	0.183767	4.29558	1.74237e-05	0.00166308
	ENSG00000047634	SCML1	sex comb on midleg-like 1 (Drosophila)(SCML1)	76.8325	0.311975	0.329967	0.945473	0.344417	0.673641
	ENSG00000047644	WWC3	WWC family member 3(WWC3)	289.291	-0.0690061	0.115339	-0.598288	0.549648	0.816522
	ENSG00000047648	ARHGAP6	Rho GTPase activating protein 6(ARHGAP6)	100.341	-0.218371	0.265118	-0.823674	0.410125	0.726816
	ENSG00000047662	FAM184B	family with sequence similarity 184 member B(FAM184B)	90.7176	0.199716	0.227341	0.878487	0.379679	0.701204
	ENSG00000047849	MAP4	microtubule associated protein 4(MAP4)	3900.72	0.125689	0.211128	0.595318	0.551631	0.817899
	ENSG00000047932	GOPC	golgi associated PDZ and coiled-coil motif containing(GOPC)	228.652	-0.255442	0.148041	-1.72548	0.0844414	0.349316
	ENSG00000047936	ROS1	ROS proto-oncogene 1, receptor tyrosine kinase(ROS1)	191.561	0.0981424	0.475762	0.206285	0.836568	0.944294
	ENSG00000048028	USP28	ubiquitin specific peptidase 28(USP28)	420.079	0.0831866	0.227503	0.365651	0.714625	0.895856
	ENSG00000048052	HDAC9	histone deacetylase 9(HDAC9)	148.689	0.251452	0.263641	0.953766	0.340202	0.670087
	ENSG00000048140	TSPAN17	tetraspanin 17(TSPAN17)	55.526	0.286353	0.213537	1.341	0.179922	0.503867
	ENSG00000048162	NOP16	NOP16 nucleolar protein(NOP16)	100.01	0.340773	0.242365	1.40603	0.159714	0.478207
	ENSG00000048342	CC2D2A	coiled-coil and C2 domain containing 2A(CC2D2A)	1923.19	0.0998385	0.224882	0.443959	0.657072	0.868014
	ENSG00000048392	RRM2B	ribonucleotide reductase regulatory TP53 inducible subunit M2B(RRM2B)	204.021	-0.0822388	0.233709	-0.351885	0.724925	0.900324
	ENSG00000048405	ZNF800	zinc finger protein 800(ZNF800)	388.089	0.072703	0.212267	0.342508	0.731969	0.90338
	ENSG00000048462	TNFRSF17	TNF receptor superfamily member 17(TNFRSF17)	134.566	0.113689	0.186455	0.609741	0.542034	0.811449
	ENSG00000048471	SNX29	sorting nexin 29(SNX29)	534.916	-0.19976	0.197324	-1.01234	0.311374	0.648232
	ENSG00000048540	LMO3	LIM domain only 3(LMO3)	17.5405	0.292131	0.457982	0.637866	0.523561	0.801559
	ENSG00000048544	MRPS10	mitochondrial ribosomal protein S10(MRPS10)	84.7959	0.20378	0.215782	0.944378	0.344977	0.674326
	ENSG00000048545	GUCA1A	guanylate cyclase activator 1A(GUCA1A)	8.87899	-1.03596	0.703749	-1.47206	0.141005	0.449993
	ENSG00000048649	RSF1	remodeling and spacing factor 1(RSF1)	1287.71	0.364082	0.168058	2.1664	0.0302806	0.211633
	ENSG00000048707	VPS13D	vacuolar protein sorting 13 homolog D(VPS13D)	3443.18	-0.196152	0.160257	-1.22398	0.220959	0.550831
	ENSG00000048740	CELF2	CUGBP, Elav-like family member 2(CELF2)	773.765	0.110598	0.179787	0.615162	0.538448	0.809458
	ENSG00000048828	FAM120A	family with sequence similarity 120A(FAM120A)	984.292	-0.0558724	0.106157	-0.526317	0.598668	0.843244
	ENSG00000048991	R3HDM1	R3H domain containing 1(R3HDM1)	416.624	0.11382	0.129819	0.876758	0.380618	0.701232
	ENSG00000049089	COL9A2	collagen type IX alpha 2 chain(COL9A2)	39.4491	-0.306055	0.488492	-0.62653	0.530968	0.805121
	ENSG00000049130	KITLG	KIT ligand(KITLG)	114.202	-1.13865	0.405916	-2.80514	0.00502944	0.078137
	ENSG00000049167	ERCC8	ERCC excision repair 8, CSA ubiquitin ligase complex subunit(ERCC8)	62.1698	0.0330005	0.230347	0.143265	0.886081	0.962945
	ENSG00000049192	ADAMTS6	ADAM metallopeptidase with thrombospondin type 1 motif 6(ADAMTS6)	227.433	-0.960044	0.355063	-2.70387	0.00685378	0.0925211
	ENSG00000049239	H6PD	hexose-6-phosphate dehydrogenase/glucose 1-dehydrogenase(H6PD)	175.977	0.0656284	0.216295	0.303421	0.761569	0.915846
	ENSG00000049245	VAMP3	vesicle associated membrane protein 3(VAMP3)	82.9867	-0.432992	0.282134	-1.5347	0.124857	0.42463
	ENSG00000049246	PER3	period circadian clock 3(PER3)	167.615	0.00285724	0.271579	0.0105208	0.991606	0.996815
	ENSG00000049247	UTS2	urotensin 2(UTS2)	2.41683	-0.197666	0.679646	-0.290836	0.771177	NA
	ENSG00000049249	TNFRSF9	TNF receptor superfamily member 9(TNFRSF9)	22.2743	-0.897504	0.409344	-2.19254	0.0283404	0.204352
	ENSG00000049283	EPN3	epsin 3(EPN3)	35.2018	0.428363	0.651652	0.65735	0.510956	0.793146
	ENSG00000049323	LTBP1	latent transforming growth factor beta binding protein 1(LTBP1)	639.651	-0.532602	0.36629	-1.45404	0.145934	0.457761
	ENSG00000049449	DKFZp686K1684	uncharacterized LOC440034(DKFZp686K1684)	690.755	-0.083858	0.206964	-0.405181	0.685344	0.88132
	ENSG00000049540	ELN	elastin(ELN)	51.2711	-0.994317	0.454664	-2.18693	0.0287479	0.205564
	ENSG00000049541	RFC2	replication factor C subunit 2(RFC2)	154.162	0.334321	0.334213	1.00032	0.317153	0.652276
	ENSG00000049618	ARID1B	AT-rich interaction domain 1B(ARID1B)	851.132	-0.352082	0.184409	-1.90924	0.0562309	0.289963
	ENSG00000049656	CLPTM1L	CLPTM1 like(CLPTM1L)	194.169	0.0985442	0.170921	0.576549	0.564244	0.824154
	ENSG00000049759	NEDD4L	neural precursor cell expressed, developmentally down-regulated 4-like, E3 ubiquitin protein ligase(NEDD4L)	231.018	-0.0351655	0.213398	-0.164788	0.869111	0.956626
	ENSG00000049768	FOXP3	forkhead box P3(FOXP3)	10.1677	0.283759	0.446003	0.636227	0.524628	0.801705
	ENSG00000049769	PPP1R3F	protein phosphatase 1 regulatory subunit 3F(PPP1R3F)	28.0969	-0.112429	0.313046	-0.359147	0.719485	0.897548
	ENSG00000049860	HEXB	hexosaminidase subunit beta(HEXB)	1066.75	-0.225269	0.222643	-1.0118	0.311636	0.648336
	ENSG00000049883	PTCD2	pentatricopeptide repeat domain 2(PTCD2)	70.2166	0.0159311	0.259519	0.0613871	0.951051	0.983866
	ENSG00000050030	KIAA2022	KIAA2022(KIAA2022)	78.3706	0.0215615	0.443164	0.0486535	0.961195	0.986445
	ENSG00000050130	JKAMP	JNK1/MAPK8-associated membrane protein(JKAMP)	190.866	0.470585	0.207545	2.26739	0.0233665	0.185199
	ENSG00000050165	DKK3	dickkopf WNT signaling pathway inhibitor 3(DKK3)	58.0758	-0.581365	0.368097	-1.57938	0.114249	0.406496
	ENSG00000050327	ARHGEF5	Rho guanine nucleotide exchange factor 5(ARHGEF5)	418.52	0.502399	0.324497	1.54824	0.121564	0.419854
	ENSG00000050344	nfe2l3	nuclear factor, erythroid 2 like 3(NFE2L3)	467.94	-0.188241	0.317188	-0.593468	0.552868	0.818411
	ENSG00000050393	MCUR1	mitochondrial calcium uniporter regulator 1(MCUR1)	958.51	0.13491	0.137667	0.979978	0.327097	0.659763
	ENSG00000050405	LIMA1	LIM domain and actin binding 1(LIMA1)	842.45	0.174918	0.202484	0.863858	0.387666	0.707875
	ENSG00000050426	LETMD1	LETM1 domain containing 1(LETMD1)	97.559	-0.400965	0.260771	-1.53761	0.124143	0.424239
	ENSG00000050438	SLC4A8	solute carrier family 4 member 8(SLC4A8)	1924.05	-0.142167	0.12119	-1.17309	0.24076	0.574026
	ENSG00000050555	LAMC3	laminin subunit gamma 3(LAMC3)	64.1725	-1.08957	0.436155	-2.49812	0.0124853	0.130437
	ENSG00000050628	ptger3	prostaglandin E receptor 3(PTGER3)	227.514	0.402987	0.272412	1.47933	0.139052	0.44655
	ENSG00000050730	TNIP3	TNFAIP3 interacting protein 3(TNIP3)	221.633	-0.685031	0.420338	-1.62972	0.103162	0.385568
	ENSG00000050748	MAPK9	mitogen-activated protein kinase 9(MAPK9)	138.647	0.130434	0.170431	0.765321	0.44408	0.750901
	ENSG00000050767	COL23A1	collagen type XXIII alpha 1 chain(COL23A1)	16.0055	-1.17343	0.54415	-2.15645	0.0310488	0.214026
	ENSG00000050820	BCAR1	BCAR1, Cas family scaffolding protein(BCAR1)	208.932	-0.370554	0.30498	-1.21501	0.224362	0.555317
	ENSG00000051009	fam160a2	family with sequence similarity 160 member A2(FAM160A2)	233.417	0.112024	0.199651	0.561098	0.574731	0.830497
	ENSG00000051108	HERPUD1	homocysteine inducible ER protein with ubiquitin like domain 1(HERPUD1)	528.272	-0.0552506	0.227577	-0.242778	0.808178	0.93433
	ENSG00000051128	HOMER3	homer scaffolding protein 3(HOMER3)	159.18	-0.359254	0.289285	-1.24187	0.214286	0.542958
	ENSG00000051180	RAD51	RAD51 recombinase(RAD51)	594.405	0.20366	0.144766	1.40682	0.15948	0.477882
	ENSG00000051341	POLQ	DNA polymerase theta(POLQ)	236.145	-0.213195	0.308006	-0.692177	0.488826	0.77731
	ENSG00000051382	pik3cb	phosphatidylinositol-4,5-bisphosphate 3-kinase catalytic subunit beta(PIK3CB)	1642.31	0.143212	0.240809	0.594713	0.552035	0.817899
	ENSG00000051523	CYBA	cytochrome b-245 alpha chain(CYBA)	1105.28	0.135572	0.297908	0.455082	0.649051	0.864462
	ENSG00000051596	THOC3	THO complex 3(THOC3)	212.967	0.464418	0.264754	1.75415	0.0794053	0.340067
	ENSG00000051620	HEBP2	heme binding protein 2(HEBP2)	454.894	-0.376567	0.367983	-1.02333	0.306153	0.643388
	ENSG00000051825	MPHOSPH9	M-phase phosphoprotein 9(MPHOSPH9)	381.239	-0.260619	0.220751	-1.1806	0.237762	0.570952
	ENSG00000052126	PLEKHA5	pleckstrin homology domain containing A5(PLEKHA5)	349.265	-0.518923	0.237314	-2.18665	0.0287677	0.205606
	ENSG00000052344	PRSS8	protease, serine 8(PRSS8)	13.1626	-0.322279	0.472981	-0.681379	0.495632	0.781874
	ENSG00000052723	SIKE1	suppressor of IKBKE 1(SIKE1)	96.122	0.0804467	0.236427	0.34026	0.733661	0.904184
	ENSG00000052749	RRP12	ribosomal RNA processing 12 homolog(RRP12)	507.629	-0.181668	0.31307	-0.580278	0.561727	0.823313
	ENSG00000052795	FNIP2	folliculin interacting protein 2(FNIP2)	1514.46	-0.0321233	0.249799	-0.128597	0.897677	0.966429
	ENSG00000052802	MSMO1	methylsterol monooxygenase 1(MSMO1)	60.0161	-0.209584	0.377014	-0.555905	0.578276	0.832103
	ENSG00000052841	TTC17	tetratricopeptide repeat domain 17(TTC17)	1016.28	0.0980176	0.169593	0.577959	0.563292	0.823951
	ENSG00000052850	ALX4	ALX homeobox 4(ALX4)	10.3899	-0.802384	0.536837	-1.49465	0.135006	0.441203
	ENSG00000053108	FSTL4	follistatin like 4(FSTL4)	710.816	-0.0306308	0.160214	-0.191186	0.84838	0.949404
	ENSG00000053254	FOXN3	forkhead box N3(FOXN3)	564.756	0.358424	0.222721	1.6093	0.107552	0.394377
	ENSG00000053328	mettl24	methyltransferase like 24(METTL24)	24.51	0.329952	0.427804	0.771271	0.440547	0.748633
	ENSG00000053371	AKR7A2	aldo-keto reductase family 7 member A2(AKR7A2)	50.2874	-0.308846	0.214927	-1.43698	0.150724	0.46537
	ENSG00000053372	MRTO4	MRT4 homolog, ribosome maturation factor(MRTO4)	54.779	0.667638	0.247843	2.69379	0.00706438	0.0940209
	ENSG00000053438	NNAT	neuronatin(NNAT)	0.0328637	-0.207198	3.40459	-0.0608583	0.951472	NA
	ENSG00000053501	USE1	unconventional SNARE in the ER 1(USE1)	59.6885	-0.0486534	0.190174	-0.255836	0.798077	0.929778
	ENSG00000053524	MCF2L2	MCF.2 cell line derived transforming sequence-like 2(MCF2L2)	100.808	0.154793	0.284556	0.54398	0.586455	0.835904
	ENSG00000053702	NRIP2	nuclear receptor interacting protein 2(NRIP2)	8.28335	-0.396219	0.403119	-0.982883	0.325665	0.658602
	ENSG00000053747	LAMA3	laminin subunit alpha 3(LAMA3)	434.532	-0.83263	0.391742	-2.12546	0.0335484	0.222994
	ENSG00000053770	AP5M1	adaptor related protein complex 5 mu 1 subunit(AP5M1)	123.248	0.37214	0.214084	1.73829	0.0821603	0.344443
	ENSG00000053900	ANAPC4	anaphase promoting complex subunit 4(ANAPC4)	391.152	0.264344	0.189132	1.39767	0.162213	0.481264
	ENSG00000053918	KCNQ1	potassium voltage-gated channel subfamily Q member 1(KCNQ1)	65.6687	-0.310683	0.298916	-1.03937	0.298634	0.637154
	ENSG00000054116	TRAPPC3	trafficking protein particle complex 3(TRAPPC3)	47.9593	-0.506218	0.239826	-2.11077	0.0347919	0.226633
	ENSG00000054118	THRAP3	thyroid hormone receptor associated protein 3(THRAP3)	1718.62	0.189303	0.135619	1.39585	0.162759	0.481824
	ENSG00000054148	PHPT1	phosphohistidine phosphatase 1(PHPT1)	18.2714	-0.473087	0.286274	-1.65257	0.0984181	0.377706
	ENSG00000054179	ENTPD2	ectonucleoside triphosphate diphosphohydrolase 2(ENTPD2)	7.51294	-0.543968	0.530009	-1.02634	0.304732	0.642198
	ENSG00000054219	LY75	lymphocyte antigen 75(LY75)	163.783	0.510816	0.852092	0.599484	0.54885	0.816231
	ENSG00000054267	ARID4B	AT-rich interaction domain 4B(ARID4B)	1924.99	0.529021	0.174202	3.03682	0.00239086	0.049763
	ENSG00000054277	OPN3	opsin 3(OPN3)	283.361	-0.004258	0.197813	-0.0215253	0.982827	0.993829
	ENSG00000054282	SDCCAG8	serologically defined colon cancer antigen 8(SDCCAG8)	1905.55	-0.135394	0.197922	-0.684078	0.493926	0.780904
	ENSG00000054356	PTPRN	protein tyrosine phosphatase, receptor type N(PTPRN)	71.4768	-0.777603	0.608323	-1.27827	0.201153	0.529102
	ENSG00000054392	HHAT	hedgehog acyltransferase(HHAT)	15.3952	-0.370552	0.481054	-0.770292	0.441127	0.748768
	ENSG00000054523	KIF1B	kinesin family member 1B(KIF1B)	3357.52	0.1655	0.166282	0.995298	0.319591	0.653958
	ENSG00000054598	FOXC1	forkhead box C1(FOXC1)	19.2856	-1.03633	0.326954	-3.16966	0.0015262	0.0378455
	ENSG00000054611	TBC1D22A	TBC1 domain family member 22A(TBC1D22A)	389.491	0.39024	0.204616	1.90718	0.0564974	0.290499
	ENSG00000054654	SYNE2	spectrin repeat containing nuclear envelope protein 2(SYNE2)	7745.38	0.309848	0.256116	1.2098	0.226356	0.55731
	ENSG00000054690	PLEKHH1	pleckstrin homology, MyTH4 and FERM domain containing H1(PLEKHH1)	97.8319	-0.327205	0.313851	-1.04255	0.297158	0.63568
	ENSG00000054793	ATP9A	ATPase phospholipid transporting 9A (putative)(ATP9A)	233.45	0.260283	0.293323	0.887359	0.374886	0.698064
	ENSG00000054796	SPO11	SPO11, initiator of meiotic double stranded breaks(SPO11)	15.2671	0.418426	0.703365	0.594892	0.551916	0.817899
	ENSG00000054803	CBLN4	cerebellin 4 precursor(CBLN4)	6.09845	0.619795	0.654272	0.947306	0.343483	NA
	ENSG00000054938	CHRDL2	chordin like 2(CHRDL2)	41.1965	0.0833296	0.471075	0.176892	0.859593	0.953699
	ENSG00000054965	FAM168A	family with sequence similarity 168 member A(FAM168A)	80.3022	-0.0767733	0.270336	-0.283992	0.776417	0.92034
	ENSG00000054967	RELT	RELT tumor necrosis factor receptor(RELT)	249.865	-0.069265	0.221119	-0.313247	0.754093	0.913523
	ENSG00000054983	GALC	galactosylceramidase(GALC)	387.102	0.197585	0.203616	0.970382	0.331856	0.663529
	ENSG00000055044	NOP58	NOP58 ribonucleoprotein(NOP58)	613.197	0.123885	0.237853	0.520848	0.602472	0.845485
	ENSG00000055070	SZRD1	SUZ RNA binding domain containing 1(SZRD1)	85.2045	-0.124159	0.211093	-0.588172	0.556417	0.820899
	ENSG00000055118	KCNH2	potassium voltage-gated channel subfamily H member 2(KCNH2)	24.9727	-0.132057	0.485608	-0.271942	0.785667	0.925168
	ENSG00000055130	CUL1	cullin 1(CUL1)	829.145	0.676613	0.175529	3.85471	0.000115869	0.00671721
	ENSG00000055147	FAM114A2	family with sequence similarity 114 member A2(FAM114A2)	259.617	0.11908	0.251681	0.47314	0.636113	0.858981
	ENSG00000055163	cyfip2	cytoplasmic FMR1 interacting protein 2(CYFIP2)	861.267	-0.919944	0.221505	-4.15315	3.27928e-05	0.00267134
	ENSG00000055208	TAB2	TGF-beta activated kinase 1/MAP3K7 binding protein 2(TAB2)	1310.75	0.230449	0.200028	1.15209	0.249286	0.584373
	ENSG00000055211	GINM1	glycoprotein integral membrane 1(GINM1)	206.091	-0.284581	0.169405	-1.67988	0.0929799	0.36565
	ENSG00000055332	eif2ak2	eukaryotic translation initiation factor 2 alpha kinase 2(EIF2AK2)	810.614	1.86974	0.277788	6.73082	1.68713e-11	8.17567e-09
	ENSG00000055483	USP36	ubiquitin specific peptidase 36(USP36)	709.283	-0.191693	0.300675	-0.637543	0.523771	0.801601
	ENSG00000055609	KMT2C	lysine methyltransferase 2C(KMT2C)	7620.57	0.193148	0.138377	1.39581	0.162771	0.481824
	ENSG00000055732	MCOLN3	mucolipin 3(MCOLN3)	27.542	-0.0478654	0.364262	-0.131404	0.895456	0.965773
	ENSG00000055813	CCDC85A	coiled-coil domain containing 85A(CCDC85A)	27.9607	-0.150707	0.310282	-0.485711	0.627172	0.855646
	ENSG00000055917	PUM2	pumilio RNA binding family member 2(PUM2)	1296.91	0.160653	0.166478	0.965011	0.334539	0.665865
	ENSG00000055950	MRPL43	mitochondrial ribosomal protein L43(MRPL43)	33.8027	0.10056	0.225329	0.446282	0.655393	0.867447
	ENSG00000055955	ITIH4	inter-alpha-trypsin inhibitor heavy chain family member 4(ITIH4)	244.007	-0.173584	0.362152	-0.479312	0.631717	0.857191
	ENSG00000055957	ITIH1	inter-alpha-trypsin inhibitor heavy chain 1(ITIH1)	30.7578	0.0587946	0.421075	0.13963	0.888953	0.964039
	ENSG00000056050	Hpf1	histone PARylation factor 1(HPF1)	85.9317	0.269675	0.226971	1.18815	0.234775	0.567538
	ENSG00000056097	ZFR	zinc finger RNA binding protein(ZFR)	1159.28	0.504926	0.224457	2.24954	0.0244779	0.189128
	ENSG00000056277	ZNF280C	zinc finger protein 280C(ZNF280C)	86.302	0.144066	0.226193	0.636917	0.524179	0.801623
	ENSG00000056291	NPFFR2	neuropeptide FF receptor 2(NPFFR2)	49.6209	0.453085	0.468472	0.967156	0.333466	0.664927
	ENSG00000056487	PHF21B	PHD finger protein 21B(PHF21B)	13.1845	-0.503174	0.477789	-1.05313	0.292281	0.630439
	ENSG00000056558	TRAF1	TNF receptor associated factor 1(TRAF1)	299.786	-0.193843	0.292947	-0.661701	0.508163	0.791019
	ENSG00000056586	RC3H2	ring finger and CCCH-type domains 2(RC3H2)	993.897	-0.0563561	0.175203	-0.321661	0.74771	0.911205
	ENSG00000056736	IL17RB	interleukin 17 receptor B(IL17RB)	55.3181	0.0832229	0.215239	0.386653	0.699013	0.887887
	ENSG00000056972	TRAF3IP2	TRAF3 interacting protein 2(TRAF3IP2)	243.551	0.149828	0.241815	0.619599	0.535522	0.807986
	ENSG00000056998	GYG2	glycogenin 2(GYG2)	71.2798	-0.0132698	0.224895	-0.0590044	0.952949	0.984302
	ENSG00000057019	DCBLD2	discoidin, CUB and LCCL domain containing 2(DCBLD2)	196.61	-0.212334	0.219797	-0.966046	0.334021	0.665331
	ENSG00000057149	SERPINB3	serpin family B member 3(SERPINB3)	392.936	0.0118807	0.866127	0.013717	0.989056	0.995853
	ENSG00000057252	SOAT1	sterol O-acyltransferase 1(SOAT1)	501.573	-0.168913	0.215245	-0.784748	0.432601	0.742244
	ENSG00000057294	PKP2	plakophilin 2(PKP2)	8173.34	-0.0316922	0.179775	-0.176288	0.860068	0.953699
	ENSG00000057468	MSH4	mutS homolog 4(MSH4)	41.2123	-0.0908472	0.300231	-0.302591	0.762202	0.915887
	ENSG00000057593	F7	coagulation factor VII(F7)	7.35153	0.110126	0.529615	0.207935	0.835279	0.944068
	ENSG00000057608	GDI2	GDP dissociation inhibitor 2(GDI2)	3037.9	0.762411	0.250548	3.04297	0.00234256	0.0496592
	ENSG00000057657	PRDM1	PR/SET domain 1(PRDM1)	551.509	0.553118	0.288753	1.91554	0.0554236	0.288279
	ENSG00000057663	ATG5	autophagy related 5(ATG5)	197.869	-0.0947315	0.266474	-0.355501	0.722215	0.898459
	ENSG00000057704	MIR7844	microRNA 7844(MIR7844)	348.696	-0.322791	0.281236	-1.14776	0.251068	0.586301
	ENSG00000057757	PITHD1	PITH domain containing 1(PITHD1)	156.205	-0.410874	0.204839	-2.00583	0.0448739	0.258717
	ENSG00000057935	mta3	metastasis associated 1 family member 3(MTA3)	429.587	-0.133822	0.201464	-0.664248	0.506532	0.790042
	ENSG00000058056	USP13	ubiquitin specific peptidase 13 (isopeptidase T-3)(USP13)	896.426	0.110556	0.179842	0.614743	0.538725	0.809458
	ENSG00000058063	ATP11B	ATPase phospholipid transporting 11B (putative)(ATP11B)	2855.91	0.03701	0.243652	0.151897	0.879268	0.959771
	ENSG00000058085	LAMC2	laminin subunit gamma 2(LAMC2)	166.347	-0.422865	0.421112	-1.00416	0.3153	0.650601
	ENSG00000058091	CDK14	cyclin dependent kinase 14(CDK14)	525.015	-0.205761	0.22594	-0.910691	0.362458	0.690326
	ENSG00000058262	SEC61A1	Sec61 translocon alpha 1 subunit(SEC61A1)	600.365	0.134376	0.169491	0.792817	0.427885	0.740016
	ENSG00000058272	PPP1R12A	protein phosphatase 1 regulatory subunit 12A(PPP1R12A)	2700.3	0.0449842	0.219125	0.20529	0.837345	0.944663
	ENSG00000058335	RASGRF1	Ras protein specific guanine nucleotide releasing factor 1(RASGRF1)	59.8542	0.235632	0.349185	0.674807	0.499799	0.784823
	ENSG00000058404	CAMK2B	calcium/calmodulin dependent protein kinase II beta(CAMK2B)	53.1088	-0.183058	0.358262	-0.510962	0.609378	0.847785
	ENSG00000058453	CROCC	ciliary rootlet coiled-coil, rootletin(CROCC)	163.61	-0.487468	0.218082	-2.23525	0.0254012	0.192943
	ENSG00000058600	POLR3E	RNA polymerase III subunit E(POLR3E)	139.396	0.704156	0.316597	2.22414	0.026139	0.19518
	ENSG00000058668	ATP2B4	ATPase plasma membrane Ca2+ transporting 4(ATP2B4)	1520.22	0.0435108	0.214947	0.202426	0.839584	0.945632
	ENSG00000058673	ZC3H11A	zinc finger CCCH-type containing 11A(ZC3H11A)	1784.83	-0.0949467	0.188375	-0.504031	0.61424	0.849258
	ENSG00000058729	RIOK2	RIO kinase 2(RIOK2)	189.723	0.266599	0.210618	1.26579	0.205587	0.533416
	ENSG00000058799	YIPF1	Yip1 domain family member 1(YIPF1)	106.396	0.108363	0.171906	0.630363	0.528457	0.803872
	ENSG00000058804	NDC1	NDC1 transmembrane nucleoporin(NDC1)	202.025	0.342041	0.156347	2.1877	0.0286913	0.205345
	ENSG00000058866	DGKG	diacylglycerol kinase gamma(DGKG)	62.9801	0.225769	0.267101	0.845258	0.397967	0.715893
	ENSG00000059122	FLYWCH1	FLYWCH-type zinc finger 1(FLYWCH1)	75.9192	-0.19861	0.320884	-0.618948	0.535951	0.808246
	ENSG00000059145	UNKL	unkempt family like zinc finger(UNKL)	67.6353	0.111496	0.288621	0.386306	0.69927	0.888139
	ENSG00000059377	TBXAS1	thromboxane A synthase 1(TBXAS1)	804.205	-0.424549	0.213192	-1.99139	0.0464375	0.26355
	ENSG00000059378	PARP12	poly(ADP-ribose) polymerase family member 12(PARP12)	320.905	1.02428	0.30781	3.32762	0.000875905	0.026571
	ENSG00000059573	ALDH18A1	aldehyde dehydrogenase 18 family member A1(ALDH18A1)	280.859	-0.43402	0.226689	-1.91461	0.0555428	0.288499
	ENSG00000059588	TARBP1	TAR (HIV-1) RNA binding protein 1(TARBP1)	250.536	0.0539365	0.14256	0.378342	0.705177	0.891209
	ENSG00000059691	GATB	glutamyl-tRNA amidotransferase subunit B(GATB)	130.089	0.778735	0.21831	3.56711	0.000360941	0.0153635
	ENSG00000059728	MXD1	MAX dimerization protein 1(MXD1)	3083.32	-0.534366	0.26509	-2.01579	0.0438217	0.255692
	ENSG00000059758	CDK17	cyclin dependent kinase 17(CDK17)	794.187	-0.238979	0.210989	-1.13266	0.257356	0.593405
	ENSG00000059769	DNAJC25	DnaJ heat shock protein family (Hsp40) member C25(DNAJC25)	114.206	0.41495	0.243074	1.70709	0.0878053	0.355748
	ENSG00000059804	SLC2A3	solute carrier family 2 member 3(SLC2A3)	17223.7	-0.911824	0.319667	-2.85242	0.00433875	0.0718651
	ENSG00000059915	PSD	pleckstrin and Sec7 domain containing(PSD)	35.4473	0.369586	0.315346	1.172	0.241197	0.574046
	ENSG00000060069	CTDP1	CTD phosphatase subunit 1(CTDP1)	384.638	-0.0122469	0.176869	-0.0692424	0.944797	0.981946
	ENSG00000060138	YBX3	Y-box binding protein 3(YBX3)	3839.97	0.260059	0.338489	0.768294	0.442312	0.749642
	ENSG00000060140	STYK1	serine/threonine/tyrosine kinase 1(STYK1)	60.8513	0.103707	0.528035	0.196401	0.844296	0.947133
	ENSG00000060237	WNK1	WNK lysine deficient protein kinase 1(WNK1)	4472.63	-0.271677	0.130664	-2.07919	0.0375996	0.235343
	ENSG00000060339	CCAR1	cell division cycle and apoptosis regulator 1(CCAR1)	1175.41	0.234156	0.195636	1.19689	0.231347	0.563505
	ENSG00000060491	OGFR	opioid growth factor receptor(OGFR)	378.084	0.549024	0.226396	2.42507	0.0153056	0.14699
	ENSG00000060558	GNA15	G protein subunit alpha 15(GNA15)	366.149	-0.0482367	0.286963	-0.168094	0.86651	0.955766
	ENSG00000060566	CREB3L3	cAMP responsive element binding protein 3 like 3(CREB3L3)	16.4959	-0.0587443	0.394684	-0.148839	0.881681	0.960729
	ENSG00000060642	PIGV	phosphatidylinositol glycan anchor biosynthesis class V(PIGV)	54.1418	-0.292381	0.260451	-1.12259	0.26161	0.597701
	ENSG00000060656	PTPRU	protein tyrosine phosphatase, receptor type U(PTPRU)	109.818	-0.192279	0.299164	-0.642722	0.520405	0.799759
	ENSG00000060688	SNRNP40	small nuclear ribonucleoprotein U5 subunit 40(SNRNP40)	211.88	-0.0240767	0.220878	-0.109005	0.913199	0.97277
	ENSG00000060709	RIMBP2	RIMS binding protein 2(RIMBP2)	35.6066	-0.300024	0.409689	-0.732322	0.463972	0.761561
	ENSG00000060718	COL11A1	collagen type XI alpha 1 chain(COL11A1)	355.99	-1.44702	0.668382	-2.16496	0.0303905	0.211938
	ENSG00000060749	QSER1	glutamine and serine rich 1(QSER1)	826.774	0.15109	0.131838	1.14603	0.251784	0.587369
	ENSG00000060762	MPC1	mitochondrial pyruvate carrier 1(MPC1)	16.586	-0.399135	0.374451	-1.06592	0.28646	0.623936
	ENSG00000060971	ACAA1	acetyl-CoA acyltransferase 1(ACAA1)	238.56	-0.386151	0.179967	-2.14567	0.031899	0.217512
	ENSG00000060982	BCAT1	branched chain amino acid transaminase 1(BCAT1)	418.973	-0.517954	0.292178	-1.77273	0.0762732	0.333292
	ENSG00000061273	HDAC7	histone deacetylase 7(HDAC7)	286.436	-0.386899	0.194898	-1.98514	0.0471292	0.265088
	ENSG00000061337	LZTS1	leucine zipper tumor suppressor 1(LZTS1)	24.5887	-0.588917	0.417349	-1.41109	0.158218	0.476064
	ENSG00000061455	PRDM6	PR/SET domain 6(PRDM6)	13.8102	-1.038	0.430753	-2.40973	0.0159644	0.150404
	ENSG00000061492	WNT8A	Wnt family member 8A(WNT8A)	27.1797	0.473541	0.405695	1.16723	0.243116	0.576416
	ENSG00000061656	SPAG4	sperm associated antigen 4(SPAG4)	27.2771	-0.511952	0.305593	-1.67527	0.0938803	0.367643
	ENSG00000061676	NCKAP1	NCK associated protein 1(NCKAP1)	1832.64	0.176891	0.232803	0.75983	0.447356	0.752563
	ENSG00000061794	MRPS35	mitochondrial ribosomal protein S35(MRPS35)	340.477	0.576553	0.203408	2.83447	0.0045902	0.0745276
	ENSG00000061918	GUCY1B3	guanylate cyclase 1 soluble subunit beta(GUCY1B3)	250.73	-0.825048	0.291329	-2.83201	0.00462563	0.0748456
	ENSG00000061936	SFSWAP	splicing factor SWAP homolog(SFSWAP)	568.724	0.150458	0.118642	1.26817	0.204739	0.532614
	ENSG00000061938	TNK2	tyrosine kinase non receptor 2(TNK2)	212.414	-0.491383	0.252084	-1.94928	0.0512616	0.278149
	ENSG00000061987	MON2	MON2 homolog, regulator of endosome-to-Golgi trafficking(MON2)	1221	0.0699052	0.148509	0.470713	0.637846	0.859266
	ENSG00000062038	CDH3	cadherin 3(CDH3)	114.16	0.257405	0.717125	0.358939	0.71964	0.897548
	ENSG00000062096	ARSF	arylsulfatase F(ARSF)	25.0936	-0.480427	0.571671	-0.84039	0.40069	0.718186
	ENSG00000062194	GPBP1	GC-rich promoter binding protein 1(GPBP1)	1403.99	0.189474	0.261123	0.72561	0.468078	0.764404
	ENSG00000062282	DGAT2	diacylglycerol O-acyltransferase 2(DGAT2)	268.788	-0.148137	0.382683	-0.3871	0.698682	0.887784
	ENSG00000062370	ZNF112	zinc finger protein 112(ZNF112)	78.7174	0.550764	0.220623	2.49641	0.0125458	0.130896
	ENSG00000062485	CS	citrate synthase(CS)	380.138	-0.0129219	0.169465	-0.0762512	0.939219	0.980612
	ENSG00000062524	LTK	leukocyte receptor tyrosine kinase(LTK)	27.984	0.0448304	0.359543	0.124687	0.900771	0.96745
	ENSG00000062582	MRPS24	mitochondrial ribosomal protein S24(MRPS24)	32.0342	-0.265762	0.22771	-1.16711	0.243167	0.576416
	ENSG00000062598	elmo2	engulfment and cell motility 2(ELMO2)	250.93	0.278218	0.178542	1.55828	0.119168	0.415844
	ENSG00000062650	WAPL	WAPL cohesin release factor(WAPL)	1521.84	0.30681	0.136384	2.2496	0.0244742	0.189128
	ENSG00000062716	MIR21	microRNA 21(MIR21)	1560.12	-0.152037	0.186389	-0.815694	0.414675	0.7302
	ENSG00000062725	APPBP2	amyloid beta precursor protein binding protein 2(APPBP2)	236.982	0.106556	0.158401	0.672697	0.50114	0.786179
	ENSG00000062822	POLD1	DNA polymerase delta 1, catalytic subunit(POLD1)	131.341	-0.952094	0.306185	-3.10954	0.00187376	0.0430806
	ENSG00000063015	SEZ6	seizure related 6 homolog(SEZ6)	85.5121	-0.303026	0.408002	-0.742707	0.457659	0.758205
	ENSG00000063046	EIF4B	eukaryotic translation initiation factor 4B(EIF4B)	4213.01	0.105246	0.206764	0.509019	0.610739	0.847931
	ENSG00000063127	SLC6A16	solute carrier family 6 member 16(SLC6A16)	62.7056	0.170086	0.281623	0.60395	0.545877	0.814763
	ENSG00000063169	GLTSCR1	glioma tumor suppressor candidate region gene 1(GLTSCR1)	60.4532	-0.721385	0.327328	-2.20386	0.0275339	0.20068
	ENSG00000063176	SPHK2	sphingosine kinase 2(SPHK2)	33.5597	0.0881885	0.26188	0.336751	0.736305	0.905245
	ENSG00000063177	RPL18	ribosomal protein L18(RPL18)	399.486	-0.0454654	0.228315	-0.199134	0.842158	0.946645
	ENSG00000063180	CA11	carbonic anhydrase 11(CA11)	14.5299	0.37927	0.428072	0.885995	0.37562	0.698494
	ENSG00000063241	ISOC2	isochorismatase domain containing 2(ISOC2)	31.174	1.0301	0.310933	3.31292	0.000923264	0.0272637
	ENSG00000063244	U2AF2	U2 small nuclear RNA auxiliary factor 2(U2AF2)	602.871	1.06973	0.3056	3.50041	0.000464538	0.0181766
	ENSG00000063245	EPN1	epsin 1(EPN1)	225.345	0.000197211	0.181083	0.00108906	0.999131	0.999428
	ENSG00000063322	MED29	mediator complex subunit 29(MED29)	72.2799	-0.363248	0.232479	-1.5625	0.118171	0.413893
	ENSG00000063438	AHRR	aryl-hydrocarbon receptor repressor(AHRR)	25.0394	-0.176468	0.378856	-0.465791	0.641365	0.860874
	ENSG00000063515	GSC2	goosecoid homeobox 2(GSC2)	0.492559	0.535771	2.49744	0.214528	0.830136	NA
	ENSG00000063587	LOC105373378	uncharacterized LOC105373378(LOC105373378)	40.6836	-0.583694	0.249898	-2.33573	0.0195054	0.168095
	ENSG00000063601	MTMR1	myotubularin related protein 1(MTMR1)	184.679	0.670827	0.258307	2.59702	0.0094037	0.110937
	ENSG00000063660	GPC1	glypican 1(GPC1)	108.897	-0.554785	0.328559	-1.68854	0.091308	0.362832
	ENSG00000063761	ADCK1	aarF domain containing kinase 1(ADCK1)	1882.3	0.452736	0.211519	2.1404	0.0323223	0.218476
	ENSG00000063854	HAGH	hydroxyacylglutathione hydrolase(HAGH)	94.3026	-0.306514	0.191396	-1.60146	0.109275	0.397868
	ENSG00000063978	RNF4	ring finger protein 4(RNF4)	94.0132	0.0720182	0.199086	0.361744	0.717543	0.896425
	ENSG00000064012	casp8	caspase 8(CASP8)	636.703	0.249453	0.167464	1.48959	0.136332	0.442819
	ENSG00000064042	LIMCH1	LIM and calponin homology domains 1(LIMCH1)	634.475	0.151689	0.228787	0.663015	0.507321	0.790612
	ENSG00000064102	ASUN	asunder, spermatogenesis regulator(ASUN)	469.175	0.17563	0.26424	0.664661	0.506268	0.789891
	ENSG00000064115	TM7SF3	transmembrane 7 superfamily member 3(TM7SF3)	181.651	-0.221916	0.184507	-1.20275	0.229074	0.560569
	ENSG00000064195	DLX3	distal-less homeobox 3(DLX3)	10.5882	-0.0174896	0.469862	-0.0372227	0.970307	0.988869
	ENSG00000064199	SPA17	sperm autoantigenic protein 17(SPA17)	45.6786	0.113991	0.238726	0.477498	0.633008	0.857824
	ENSG00000064201	TSPAN32	tetraspanin 32(TSPAN32)	12.4776	0.486349	0.362132	1.34301	0.179267	0.503189
	ENSG00000064205	wisp2	WNT1 inducible signaling pathway protein 2(WISP2)	9.51639	0.620363	0.531548	1.16709	0.243175	0.576416
	ENSG00000064218	DMRT3	doublesex and mab-3 related transcription factor 3(DMRT3)	19.3327	-0.40587	0.51237	-0.792143	0.428278	0.740126
	ENSG00000064225	ST3GAL6	ST3 beta-galactoside alpha-2,3-sialyltransferase 6(ST3GAL6)	149.585	0.672407	0.29878	2.25051	0.0244168	0.189057
	ENSG00000064270	ATP2C2	ATPase secretory pathway Ca2+ transporting 2(ATP2C2)	150.363	-0.0559132	0.415344	-0.134619	0.892913	0.964847
	ENSG00000064300	NGFR	nerve growth factor receptor(NGFR)	19.3006	-1.24035	0.491313	-2.52456	0.0115843	0.12446
	ENSG00000064309	CDON	cell adhesion associated, oncogene regulated(CDON)	148.425	-0.201132	0.318855	-0.630796	0.528174	0.803636
	ENSG00000064313	TAF2	TATA-box binding protein associated factor 2(TAF2)	554.959	0.46559	0.124967	3.72571	0.000194768	0.00989496
	ENSG00000064393	HIPK2	homeodomain interacting protein kinase 2(HIPK2)	1147.54	-0.204876	0.165348	-1.23906	0.215323	0.544037
	ENSG00000064419	TNPO3	transportin 3(TNPO3)	520.056	0.172585	0.0987722	1.7473	0.0805845	0.342009
	ENSG00000064489	BORCS8-MEF2B	BORCS8-MEF2B readthrough(BORCS8-MEF2B)	21.394	0.00513161	0.476684	0.0107652	0.991411	0.996815
	ENSG00000064490	RFXANK	regulatory factor X associated ankyrin containing protein(RFXANK)	53.5305	-0.491324	0.270659	-1.81529	0.0694797	0.320601
	ENSG00000064545	TMEM161A	transmembrane protein 161A(TMEM161A)	40.8253	0.214272	0.236997	0.904114	0.365935	0.692379
	ENSG00000064547	LPAR2	lysophosphatidic acid receptor 2(LPAR2)	33.0365	-0.427398	0.373419	-1.14455	0.252394	0.588163
	ENSG00000064601	CTSA	cathepsin A(CTSA)	1553.92	-0.262062	0.207492	-1.263	0.20659	0.53451
	ENSG00000064607	SUGP2	SURP and G-patch domain containing 2(SUGP2)	609.61	-0.661922	0.211437	-3.1306	0.00174453	0.0411396
	ENSG00000064651	SLC12A2	solute carrier family 12 member 2(SLC12A2)	384.29	-0.112825	0.146918	-0.767943	0.442521	0.749929
	ENSG00000064652	SNX24	sorting nexin 24(SNX24)	19.0253	-0.512155	0.254008	-2.01629	0.0437694	0.255604
	ENSG00000064655	EYA2	EYA transcriptional coactivator and phosphatase 2(EYA2)	49.4359	-0.489425	0.354995	-1.37868	0.167993	0.4868
	ENSG00000064666	CNN2	calponin 2(CNN2)	1147.74	-0.1374	0.14929	-0.920351	0.357389	0.68502
	ENSG00000064687	ABCA7	ATP binding cassette subfamily A member 7(ABCA7)	400.282	-0.291367	0.297867	-0.978179	0.327986	0.660129
	ENSG00000064692	SNCAIP	synuclein alpha interacting protein(SNCAIP)	129.157	-0.218736	0.393971	-0.555209	0.578752	0.832281
	ENSG00000064703	DDX20	DEAD-box helicase 20(DDX20)	280.952	0.196575	0.145946	1.3469	0.178014	0.50117
	ENSG00000064726	BTBD1	BTB domain containing 1(BTBD1)	379.033	0.339936	0.173478	1.95954	0.0500501	0.27465
	ENSG00000064763	FAR2	fatty acyl-CoA reductase 2(FAR2)	325.394	0.353557	0.212561	1.66332	0.0962483	0.37333
	ENSG00000064787	BCAS1	breast carcinoma amplified sequence 1(BCAS1)	39.9423	-0.412767	0.530029	-0.778764	0.436119	0.744905
	ENSG00000064835	POU1F1	POU class 1 homeobox 1(POU1F1)	7.43717	-0.276306	0.526417	-0.524881	0.599666	0.844052
	ENSG00000064886	CHI3L2	chitinase 3 like 2(CHI3L2)	1903.07	1.48391	0.505113	2.93777	0.00330583	0.0610722
	ENSG00000064932	SBNO2	strawberry notch homolog 2(SBNO2)	510.336	0.570012	0.217589	2.61967	0.00880152	0.107109
	ENSG00000064933	PMS1	PMS1 homolog 1, mismatch repair system component(PMS1)	241.023	0.0242326	0.175763	0.137871	0.890343	0.964375
	ENSG00000064961	HMG20B	high mobility group 20B(HMG20B)	104.55	-0.502503	0.202823	-2.47754	0.013229	0.135098
	ENSG00000064989	CALCRL	calcitonin receptor like receptor(CALCRL)	600.182	-1.15711	0.454753	-2.54448	0.0109441	0.120242
	ENSG00000064995	TAF11	TATA-box binding protein associated factor 11(TAF11)	83.5202	0.181765	0.154776	1.17438	0.240244	0.573497
	ENSG00000064999	ANKS1A	ankyrin repeat and sterile alpha motif domain containing 1A(ANKS1A)	426.728	-0.237119	0.169255	-1.40096	0.161227	0.479772
	ENSG00000065000	AP3D1	adaptor related protein complex 3 delta 1 subunit(AP3D1)	831.201	-0.11915	0.15702	-0.75882	0.447961	0.753051
	ENSG00000065029	ZNF76	zinc finger protein 76(ZNF76)	123.727	-0.205968	0.266031	-0.774225	0.438798	0.747092
	ENSG00000065054	slc9a3r2	SLC9A3 regulator 2(SLC9A3R2)	20.5857	-0.753213	0.338817	-2.22307	0.0262113	0.195334
	ENSG00000065057	nthl1	nth like DNA glycosylase 1(NTHL1)	10.4874	-0.462788	0.335341	-1.38005	0.16757	0.486755
	ENSG00000065060	UHRF1BP1	UHRF1 binding protein 1(UHRF1BP1)	241.056	0.501517	0.213508	2.34893	0.0188274	0.164284
	ENSG00000065135	gnai3	G protein subunit alpha i3(GNAI3)	1000.52	-0.00966756	0.22659	-0.0426654	0.965968	0.987497
	ENSG00000065150	IPO5	importin 5(IPO5)	1773.27	0.2913	0.21473	1.35659	0.174912	0.497222
	ENSG00000065154	OAT	ornithine aminotransferase(OAT)	567.22	-0.616646	0.18913	-3.26044	0.00111239	0.0306905
	ENSG00000065183	WDR3	WD repeat domain 3(WDR3)	470.813	0.413501	0.233524	1.7707	0.0766098	0.333964
	ENSG00000065243	PKN2	protein kinase N2(PKN2)	854.692	-0.0140874	0.184665	-0.0762865	0.939191	0.980612
	ENSG00000065268	WDR18	WD repeat domain 18(WDR18)	27.2619	-0.248216	0.297506	-0.834323	0.404099	0.721158
	ENSG00000065308	TRAM2	translocation associated membrane protein 2(TRAM2)	121.789	-0.0377296	0.247342	-0.15254	0.878761	0.959771
	ENSG00000065320	NTN1	netrin 1(NTN1)	27.3047	-0.2201	0.439823	-0.500429	0.616773	0.850211
	ENSG00000065325	GLP2R	glucagon like peptide 2 receptor(GLP2R)	21.5588	-1.25106	0.578987	-2.16077	0.0307128	0.212693
	ENSG00000065328	MCM10	minichromosome maintenance 10 replication initiation factor(MCM10)	104.542	-0.521045	0.347379	-1.49993	0.133632	0.438912
	ENSG00000065357	DGKA	diacylglycerol kinase alpha(DGKA)	507.771	-0.565124	0.282599	-1.99974	0.0455286	0.260741
	ENSG00000065361	ERBB3	erb-b2 receptor tyrosine kinase 3(ERBB3)	139.581	-0.143102	0.428532	-0.333935	0.738429	0.906342
	ENSG00000065371	ROPN1	rhophilin associated tail protein 1(ROPN1)	20.5828	0.921918	0.433674	2.12583	0.0335173	0.222994
	ENSG00000065413	ANKRD44	ankyrin repeat domain 44(ANKRD44)	724.532	0.576089	0.220006	2.61851	0.00883139	0.107403
	ENSG00000065427	KARS	lysyl-tRNA synthetase(KARS)	884.735	0.08656	0.237548	0.36439	0.715567	0.895984
	ENSG00000065457	ADAT1	adenosine deaminase, tRNA specific 1(ADAT1)	185.567	-0.289266	0.189299	-1.52809	0.126489	0.426651
	ENSG00000065485	MIR7110	microRNA 7110(MIR7110)	170.306	-0.540222	0.267593	-2.01882	0.0435061	0.254322
	ENSG00000065491	TBC1D22B	TBC1 domain family member 22B(TBC1D22B)	93.987	0.215513	0.195841	1.10045	0.271136	0.60666
	ENSG00000065518	NDUFB4	NADH:ubiquinone oxidoreductase subunit B4(NDUFB4)	64.9097	0.226843	0.28732	0.789512	0.429813	0.740628
	ENSG00000065526	SPEN	spen family transcriptional repressor(SPEN)	3054.17	0.0608579	0.133066	0.457353	0.647417	0.863734
	ENSG00000065534	MYLK	myosin light chain kinase(MYLK)	668.376	-0.745206	0.328979	-2.26521	0.0234997	0.185698
	ENSG00000065548	ZC3H15	zinc finger CCCH-type containing 15(ZC3H15)	1154.11	0.0576641	0.224173	0.25723	0.797001	0.929619
	ENSG00000065559	MAP2K4	mitogen-activated protein kinase kinase 4(MAP2K4)	299.297	-0.308482	0.240074	-1.28494	0.198813	0.527275
	ENSG00000065600	TMEM206	transmembrane protein 206(TMEM206)	64.3733	-0.409593	0.217411	-1.88396	0.059571	0.297948
	ENSG00000065609	SNAP91	synaptosome associated protein 91(SNAP91)	43.4972	-0.516482	0.589144	-0.876665	0.380669	0.701232
	ENSG00000065613	SLK	STE20 like kinase(SLK)	2629.52	0.425725	0.21554	1.97516	0.0482498	0.268989
	ENSG00000065615	CYB5R4	cytochrome b5 reductase 4(CYB5R4)	810.668	0.0587313	0.222036	0.264512	0.791385	0.928236
	ENSG00000065618	MIR936	microRNA 936(MIR936)	299.674	-0.392728	0.451326	-0.870165	0.38421	0.704505
	ENSG00000065621	GSTO2	glutathione S-transferase omega 2(GSTO2)	13.1454	-0.801148	0.418039	-1.91644	0.0553091	0.287958
	ENSG00000065665	SEC61A2	Sec61 translocon alpha 2 subunit(SEC61A2)	93.3729	-0.29045	0.233149	-1.24577	0.212849	0.541041
	ENSG00000065675	PRKCQ	protein kinase C theta(PRKCQ)	206.34	0.504631	0.25172	2.00473	0.044992	0.25916
	ENSG00000065717	TLE2	transducin like enhancer of split 2(TLE2)	75.3168	0.0959792	0.302921	0.316846	0.75136	0.912594
	ENSG00000065802	ASB1	ankyrin repeat and SOCS box containing 1(ASB1)	50.8486	-0.102409	0.228451	-0.448274	0.653955	0.866518
	ENSG00000065809	FAM107B	family with sequence similarity 107 member B(FAM107B)	588.083	-0.719089	0.328363	-2.18992	0.02853	0.205171
	ENSG00000065833	ME1	malic enzyme 1(ME1)	246.064	0.0640337	0.247452	0.258772	0.795811	0.929607
	ENSG00000065882	TBC1D1	TBC1 domain family member 1(TBC1D1)	944.384	0.00220334	0.131393	0.0167691	0.986621	0.995098
	ENSG00000065883	CDK13	cyclin dependent kinase 13(CDK13)	758.756	0.169464	0.126464	1.34002	0.180239	0.503867
	ENSG00000065911	mthfd2	methylenetetrahydrofolate dehydrogenase (NADP+ dependent) 2, methenyltetrahydrofolate cyclohydrolase(MTHFD2)	524.464	0.394355	0.236429	1.66796	0.0953233	0.37137
	ENSG00000065923	SLC9A7	solute carrier family 9 member A7(SLC9A7)	85.7141	0.282641	0.229379	1.2322	0.217873	0.546896
	ENSG00000065970	FOXJ2	forkhead box J2(FOXJ2)	150.782	0.119309	0.174922	0.682069	0.495195	0.781511
	ENSG00000065978	YBX1	Y-box binding protein 1(YBX1)	4755.9	-0.111479	0.172918	-0.644689	0.519129	0.798618
	ENSG00000065989	PDE4A	phosphodiesterase 4A(PDE4A)	322.862	0.0484503	0.279916	0.173089	0.862582	0.954417
	ENSG00000066027	PPP2R5A	protein phosphatase 2 regulatory subunit B'alpha(PPP2R5A)	291.125	-0.170518	0.225761	-0.755304	0.450067	0.753945
	ENSG00000066032	CTNNA2	catenin alpha 2(CTNNA2)	44.807	-0.340442	0.485783	-0.700812	0.483421	0.774443
	ENSG00000066044	ELAVL1	ELAV like RNA binding protein 1(ELAVL1)	137.253	0.0851598	0.179538	0.474327	0.635267	0.8583
	ENSG00000066056	TIE1	tyrosine kinase with immunoglobulin like and EGF like domains 1(TIE1)	227.366	-0.987109	0.285961	-3.4519	0.000556662	0.0200764
	ENSG00000066084	DIP2B	disco interacting protein 2 homolog B(DIP2B)	826.161	0.0483062	0.142024	0.340126	0.733761	0.904184
	ENSG00000066117	SMARCD1	SWI/SNF related, matrix associated, actin dependent regulator of chromatin, subfamily d, member 1(SMARCD1)	204.2	0.0170993	0.166233	0.102864	0.918071	0.974426
	ENSG00000066135	KDM4A	lysine demethylase 4A(KDM4A)	312.279	0.127388	0.142282	0.895323	0.370614	0.694796
	ENSG00000066136	NFYC	nuclear transcription factor Y subunit gamma(NFYC)	511.746	0.242771	0.179615	1.35162	0.176498	0.499422
	ENSG00000066185	ZMYND12	zinc finger MYND-type containing 12(ZMYND12)	22.1388	0.206081	0.435821	0.472858	0.636315	0.858981
	ENSG00000066230	SLC9A3	solute carrier family 9 member A3(SLC9A3)	21.5955	-0.494866	0.302819	-1.63419	0.102218	0.383697
	ENSG00000066248	NGEF	neuronal guanine nucleotide exchange factor(NGEF)	73.8023	-0.391828	0.568717	-0.688969	0.490843	0.778944
	ENSG00000066279	ASPM	abnormal spindle microtubule assembly(ASPM)	482.53	-0.109365	0.377165	-0.289965	0.771843	0.919425
	ENSG00000066294	CD84	CD84 molecule(CD84)	246.96	-0.109905	0.361631	-0.303914	0.761194	0.915846
	ENSG00000066322	MIR6734	microRNA 6734(MIR6734)	183.755	0.548799	0.185311	2.9615	0.00306145	0.0577446
	ENSG00000066336	SPI1	Spi-1 proto-oncogene(SPI1)	866.159	0.221224	0.162089	1.36483	0.172307	0.494286
	ENSG00000066379	ZNRD1	zinc ribbon domain containing 1(ZNRD1)	4.22341	0.0166068	0.31028	0.0535218	0.957316	NA
	ENSG00000066382	MPPED2	metallophosphoesterase domain containing 2(MPPED2)	26.5708	-0.652368	0.472764	-1.3799	0.167617	0.486755
	ENSG00000066405	CLDN18	claudin 18(CLDN18)	7.83662	-0.68588	0.504734	-1.35889	0.17418	0.496282
	ENSG00000066422	ZBTB11	zinc finger and BTB domain containing 11(ZBTB11)	735.222	-0.499043	0.213655	-2.33574	0.0195048	0.168095
	ENSG00000066427	ATXN3	ataxin 3(ATXN3)	459.203	0.380055	0.219641	1.73035	0.0835681	0.347666
	ENSG00000066455	GOLGA5	golgin A5(GOLGA5)	516.274	0.247579	0.167321	1.47966	0.138963	0.446428
	ENSG00000066468	FGFR2	fibroblast growth factor receptor 2(FGFR2)	78.847	0.631701	0.452179	1.39701	0.162409	0.481545
	ENSG00000066557	LRRC40	leucine rich repeat containing 40(LRRC40)	194.243	0.0758227	0.18658	0.406383	0.684462	0.881182
	ENSG00000066583	ISOC1	isochorismatase domain containing 1(ISOC1)	42.5882	-0.103741	0.203942	-0.50868	0.610977	0.848004
	ENSG00000066629	EML1	echinoderm microtubule associated protein like 1(EML1)	250.501	0.666505	0.310178	2.14878	0.0316515	0.216536
	ENSG00000066651	TRMT11	tRNA methyltransferase 11 homolog(TRMT11)	152.955	0.106385	0.263519	0.403708	0.686427	0.881783
	ENSG00000066654	THUMPD1	THUMP domain containing 1(THUMPD1)	232.001	0.0808308	0.155825	0.518727	0.603951	0.845969
	ENSG00000066697	MSANTD3	Myb/SANT DNA binding domain containing 3(MSANTD3)	311.927	0.136239	0.27001	0.504569	0.613862	0.849011
	ENSG00000066735	KIF26A	kinesin family member 26A(KIF26A)	20.7514	-0.457073	0.303906	-1.50399	0.132583	0.43677
	ENSG00000066739	atg2b	autophagy related 2B(ATG2B)	701.9	-0.0625152	0.10261	-0.60925	0.542359	0.811627
	ENSG00000066777	ARFGEF1	ADP ribosylation factor guanine nucleotide exchange factor 1(ARFGEF1)	1949.6	-0.195018	0.200787	-0.971269	0.331415	0.663489
	ENSG00000066813	ACSM2B	acyl-CoA synthetase medium-chain family member 2B(ACSM2B)	33.3379	0.595083	0.389144	1.52921	0.126212	0.426323
	ENSG00000066827	ZFAT	zinc finger and AT-hook domain containing(ZFAT)	259.243	0.0034404	0.239614	0.0143581	0.988544	0.995665
	ENSG00000066855	MTFR1	mitochondrial fission regulator 1(MTFR1)	143.863	0.546025	0.199121	2.74218	0.00610337	0.0871206
	ENSG00000066923	STAG3	stromal antigen 3(STAG3)	194.474	-0.513518	0.248342	-2.06778	0.0386605	0.239146
	ENSG00000066926	FECH	ferrochelatase(FECH)	134.777	-0.59783	0.248758	-2.40326	0.0162498	0.151719
	ENSG00000066933	MYO9A	myosin IXA(MYO9A)	1116.55	0.323644	0.158347	2.04389	0.0409643	0.246975
	ENSG00000067048	DDX3Y	DEAD-box helicase 3, Y-linked(DDX3Y)	1308.5	-0.403506	0.75025	-0.537829	0.590695	0.838208
	ENSG00000067057	PFKP	phosphofructokinase, platelet(PFKP)	527.87	-0.39512	0.291632	-1.35486	0.175462	0.498048
	ENSG00000067064	IDI1	isopentenyl-diphosphate delta isomerase 1(IDI1)	288.157	-0.437171	0.276794	-1.57941	0.114243	0.406496
	ENSG00000067066	SP100	SP100 nuclear antigen(SP100)	3132.14	0.679773	0.184506	3.68428	0.000229354	0.0111966
	ENSG00000067082	KLF6	Kruppel like factor 6(KLF6)	1077.61	0.106632	0.215806	0.49411	0.621229	0.851323
	ENSG00000067113	PLPP1	phospholipid phosphatase 1(PLPP1)	220.662	-0.642655	0.338257	-1.8999	0.057446	0.29224
	ENSG00000067141	NEO1	neogenin 1(NEO1)	237.078	0.144097	0.234616	0.614185	0.539093	0.80969
	ENSG00000067167	TRAM1	translocation associated membrane protein 1(TRAM1)	576.972	0.288337	0.218432	1.32003	0.186824	0.5123
	ENSG00000067177	PHKA1	phosphorylase kinase regulatory subunit alpha 1(PHKA1)	177.634	-0.238097	0.26698	-0.891817	0.372491	0.696213
	ENSG00000067182	TNFRSF1A	TNF receptor superfamily member 1A(TNFRSF1A)	1211.03	0.207595	0.168447	1.23241	0.217797	0.546778
	ENSG00000067191	CACNB1	calcium voltage-gated channel auxiliary subunit beta 1(CACNB1)	220.006	0.251691	0.244133	1.03096	0.30256	0.640585
	ENSG00000067208	EVI5	ecotropic viral integration site 5(EVI5)	485.972	0.0260703	0.159699	0.163247	0.870324	0.956954
	ENSG00000067221	STOML1	stomatin like 1(STOML1)	26.2041	-0.355008	0.401034	-0.885232	0.376032	0.698494
	ENSG00000067225	PKM	pyruvate kinase, muscle(PKM)	6319.87	0.205624	0.184852	1.11237	0.26598	0.602657
	ENSG00000067248	DHX29	DExH-box helicase 29(DHX29)	892.244	0.259756	0.167422	1.5515	0.120781	0.418372
	ENSG00000067334	DNTTIP2	deoxynucleotidyltransferase terminal interacting protein 2(DNTTIP2)	1967.4	0.59667	0.226646	2.63261	0.00847316	0.104663
	ENSG00000067365	METTL22	methyltransferase like 22(METTL22)	109.285	0.161313	0.223716	0.72106	0.470872	0.766364
	ENSG00000067369	TP53BP1	tumor protein p53 binding protein 1(TP53BP1)	1224.54	0.419183	0.186389	2.24897	0.0245147	0.18929
	ENSG00000067445	TRO	trophinin(TRO)	74.1569	-0.520263	0.402892	-1.29132	0.196592	0.525071
	ENSG00000067533	RRP15	ribosomal RNA processing 15 homolog(RRP15)	148.217	0.368063	0.271513	1.3556	0.175227	0.497687
	ENSG00000067560	RHOA	ras homolog family member A(RHOA)	2354.34	-0.24291	0.140105	-1.73377	0.0829584	0.346651
	ENSG00000067596	DHX8	DEAH-box helicase 8(DHX8)	680.115	0.197866	0.145543	1.3595	0.173989	0.496108
	ENSG00000067606	PRKCZ	protein kinase C zeta(PRKCZ)	79.4085	-0.181845	0.375591	-0.484155	0.628276	0.855758
	ENSG00000067646	ZFY	zinc finger protein, Y-linked(ZFY)	202.929	-1.05034	0.854132	-1.22972	0.218802	0.548428
	ENSG00000067704	iars2	isoleucyl-tRNA synthetase 2, mitochondrial(IARS2)	553.514	0.271092	0.127371	2.12837	0.0333062	0.222772
	ENSG00000067715	SYT1	synaptotagmin 1(SYT1)	19.9188	-0.836348	0.454723	-1.83925	0.0658789	0.311262
	ENSG00000067798	NAV3	neuron navigator 3(NAV3)	237.708	0.382118	0.254071	1.50398	0.132586	0.43677
	ENSG00000067829	IDH3G	isocitrate dehydrogenase 3 (NAD(+)) gamma(IDH3G)	117.91	-0.231894	0.202853	-1.14316	0.252971	0.588997
	ENSG00000067836	ROGDI	rogdi homolog(ROGDI)	23.97	-0.279411	0.272038	-1.0271	0.304372	0.641857
	ENSG00000067840	PDZD4	PDZ domain containing 4(PDZD4)	22.7779	-0.600486	0.401544	-1.49544	0.134799	0.44068
	ENSG00000067842	ATP2B3	ATPase plasma membrane Ca2+ transporting 3(ATP2B3)	33.8133	0.190257	0.460557	0.413102	0.679532	0.878117
	ENSG00000067900	ROCK1	Rho associated coiled-coil containing protein kinase 1(ROCK1)	3832.91	0.0265438	0.209106	0.12694	0.898988	0.966848
	ENSG00000067955	CBFB	core-binding factor beta subunit(CBFB)	170.261	0.056047	0.212831	0.26334	0.792289	0.928506
	ENSG00000067992	PDK3	pyruvate dehydrogenase kinase 3(PDK3)	121.077	-0.20744	0.25507	-0.813267	0.416065	0.731349
	ENSG00000068001	HYAL2	hyaluronoglucosaminidase 2(HYAL2)	203.748	-0.354383	0.194679	-1.82035	0.0687063	0.318351
	ENSG00000068024	HDAC4	histone deacetylase 4(HDAC4)	565.667	0.308478	0.198456	1.55439	0.120092	0.41723
	ENSG00000068028	RASSF1	Ras association domain family member 1(RASSF1)	68.1927	-0.180772	0.205838	-0.878226	0.379821	0.701232
	ENSG00000068078	FGFR3	fibroblast growth factor receptor 3(FGFR3)	35.4633	-0.989583	0.536973	-1.84289	0.0653449	0.310159
	ENSG00000068079	IFI35	interferon induced protein 35(IFI35)	96.2671	2.18455	0.320522	6.81559	9.38798e-12	4.66904e-09
	ENSG00000068097	HEATR6	HEAT repeat containing 6(HEATR6)	5801.27	-0.371249	0.192279	-1.93078	0.0535108	0.283726
	ENSG00000068120	COASY	Coenzyme A synthase(COASY)	127.542	0.164882	0.169926	0.97032	0.331887	0.663529
	ENSG00000068137	PLEKHH3	pleckstrin homology, MyTH4 and FERM domain containing H3(PLEKHH3)	42.5247	-0.825916	0.310491	-2.66003	0.00781345	0.0994311
	ENSG00000068305	MEF2A	myocyte enhancer factor 2A(MEF2A)	543.412	-0.173371	0.299304	-0.579248	0.562422	0.823523
	ENSG00000068308	OTUD5	OTU deubiquitinase 5(OTUD5)	219.463	-0.131828	0.112295	-1.17395	0.240415	0.573616
	ENSG00000068323	TFE3	transcription factor binding to IGHM enhancer 3(TFE3)	254.974	0.277334	0.173797	1.59574	0.110547	0.39971
	ENSG00000068354	TBC1D25	TBC1 domain family member 25(TBC1D25)	87.3695	-0.0852469	0.217253	-0.392386	0.694773	0.885044
	ENSG00000068366	ACSL4	acyl-CoA synthetase long-chain family member 4(ACSL4)	3731.45	-0.0778485	0.270709	-0.287573	0.773674	0.920105
	ENSG00000068383	INPP5A	inositol polyphosphate-5-phosphatase A(INPP5A)	207.804	0.070563	0.267094	0.264188	0.791635	0.928236
	ENSG00000068394	GPKOW	G-patch domain and KOW motifs(GPKOW)	113.393	0.140321	0.133909	1.04788	0.294694	0.633176
	ENSG00000068400	GRIPAP1	GRIP1 associated protein 1(GRIPAP1)	524.548	0.1446	0.168027	0.860572	0.389474	0.709126
	ENSG00000068438	FTSJ1	FtsJ RNA methyltransferase homolog 1 (E. coli)(FTSJ1)	61.4835	-0.174416	0.193567	-0.901058	0.367557	0.69275
	ENSG00000068489	PRR11	proline rich 11(PRR11)	55.5105	-0.36203	0.349903	-1.03466	0.300828	0.639228
	ENSG00000068615	REEP1	receptor accessory protein 1(REEP1)	15.386	-0.744718	0.434158	-1.71532	0.086287	0.351755
	ENSG00000068650	ATP11A	ATPase phospholipid transporting 11A(ATP11A)	925.146	0.0972284	0.157276	0.618202	0.536442	0.808261
	ENSG00000068654	POLR1A	RNA polymerase I subunit A(POLR1A)	450.58	0.275696	0.184195	1.49677	0.134454	0.44025
	ENSG00000068697	laptm4a	lysosomal protein transmembrane 4 alpha(LAPTM4A)	382.419	-0.070539	0.234628	-0.300642	0.763687	0.91645
	ENSG00000068724	TTC7A	tetratricopeptide repeat domain 7A(TTC7A)	478.465	-0.333132	0.184546	-1.80515	0.0710517	0.322506
	ENSG00000068745	IP6K2	inositol hexakisphosphate kinase 2(IP6K2)	214.708	0.178709	0.148701	1.2018	0.229441	0.561017
	ENSG00000068781	STON1-GTF2A1L	STON1-GTF2A1L readthrough(STON1-GTF2A1L)	107.628	-0.344115	0.358575	-0.959675	0.337219	0.667317
	ENSG00000068784	SRBD1	S1 RNA binding domain 1(SRBD1)	337.785	0.358568	0.179649	1.99594	0.0459405	0.262305
	ENSG00000068796	KIF2A	kinesin family member 2A(KIF2A)	505.47	-0.167528	0.207049	-0.809121	0.418446	0.733015
	ENSG00000068831	RASGRP2	RAS guanyl releasing protein 2(RASGRP2)	154.035	-0.212607	0.225138	-0.944342	0.344995	0.674326
	ENSG00000068878	PSME4	proteasome activator subunit 4(PSME4)	1507.23	-0.226972	0.157337	-1.44258	0.149138	0.462638
	ENSG00000068885	IFT80	intraflagellar transport 80(IFT80)	195.293	-0.384735	0.248054	-1.55101	0.120898	0.41862
	ENSG00000068903	SIRT2	sirtuin 2(SIRT2)	52.8378	-0.381206	0.238383	-1.59913	0.109791	0.398415
	ENSG00000068912	ERLEC1	endoplasmic reticulum lectin 1(ERLEC1)	455.974	0.0528453	0.18453	0.286378	0.774589	0.920168
	ENSG00000068971	PPP2R5B	protein phosphatase 2 regulatory subunit B'beta(PPP2R5B)	207.528	-0.0550041	0.218782	-0.25141	0.801497	0.93155
	ENSG00000068976	PYGM	phosphorylase, glycogen, muscle(PYGM)	628.614	-0.463489	0.431339	-1.07454	0.282582	0.619475
	ENSG00000068985	PAGE1	PAGE family member 1(PAGE1)	0.918482	0.133446	1.49825	0.0890676	0.929028	NA
	ENSG00000069011	PITX1	paired like homeodomain 1(PITX1)	18.8382	0.00720251	0.392299	0.0183597	0.985352	0.994774
	ENSG00000069018	TRPC7	transient receptor potential cation channel subfamily C member 7(TRPC7)	40.0935	0.302431	0.410245	0.737195	0.461004	0.760121
	ENSG00000069020	MAST4	microtubule associated serine/threonine kinase family member 4(MAST4)	989.89	0.372905	0.285156	1.30772	0.190968	0.517953
	ENSG00000069122	ADGRF5	adhesion G protein-coupled receptor F5(ADGRF5)	773.606	-0.464793	0.288947	-1.60858	0.107709	0.394648
	ENSG00000069188	SDK2	sidekick cell adhesion molecule 2(SDK2)	58.153	-0.679251	0.293569	-2.31377	0.0206804	0.173836
	ENSG00000069206	ADAM7	ADAM metallopeptidase domain 7(ADAM7)	22.9447	-0.0791716	0.509972	-0.155247	0.876626	0.959005
	ENSG00000069248	NUP133	nucleoporin 133(NUP133)	413.964	0.155556	0.105097	1.48011	0.138843	0.446374
	ENSG00000069275	NUCKS1	nuclear casein kinase and cyclin dependent kinase substrate 1(NUCKS1)	869.402	0.233322	0.191609	1.2177	0.223337	0.553835
	ENSG00000069329	VPS35	VPS35, retromer complex component(VPS35)	1594.66	-0.0518202	0.155458	-0.33334	0.738878	0.906404
	ENSG00000069345	DNAJA2	DnaJ heat shock protein family (Hsp40) member A2(DNAJA2)	869.154	0.368241	0.213247	1.72683	0.084198	0.349124
	ENSG00000069399	MIR8085	microRNA 8085(MIR8085)	351.635	0.57159	0.231535	2.46869	0.0135607	0.136903
	ENSG00000069424	KCNAB2	potassium voltage-gated channel subfamily A regulatory beta subunit 2(KCNAB2)	512.92	0.14846	0.249947	0.593965	0.552535	0.818175
	ENSG00000069431	ABCC9	ATP binding cassette subfamily C member 9(ABCC9)	694.376	-0.317556	0.271036	-1.17164	0.241342	0.574086
	ENSG00000069482	GAL	galanin and GMAP prepropeptide(GAL)	1.85733	-0.777346	0.883455	-0.879894	0.378917	NA
	ENSG00000069493	CLEC2D	C-type lectin domain family 2 member D(CLEC2D)	73.2707	-0.343913	0.223012	-1.54213	0.123042	0.422335
	ENSG00000069509	FUNDC1	FUN14 domain containing 1(FUNDC1)	37.1314	0.0681899	0.290342	0.23486	0.814317	0.936354
	ENSG00000069535	MAOB	monoamine oxidase B(MAOB)	71.2542	0.384131	0.409307	0.938491	0.347992	0.676476
	ENSG00000069667	RORA	RAR related orphan receptor A(RORA)	334.57	0.346738	0.288845	1.20043	0.229972	0.56128
	ENSG00000069696	DRD4	dopamine receptor D4(DRD4)	0.805144	0.321415	1.36101	0.236159	0.813309	NA
	ENSG00000069702	TGFBR3	transforming growth factor beta receptor 3(TGFBR3)	439.278	-0.0778361	0.348064	-0.223626	0.823048	0.939639
	ENSG00000069712	KIAA1107	KIAA1107(KIAA1107)	78.7582	1.00715	0.57142	1.76254	0.077978	0.336614
	ENSG00000069764	PLA2G10	phospholipase A2 group X(PLA2G10)	19.8017	0.0328537	0.304084	0.108042	0.913963	0.972831
	ENSG00000069812	HES2	hes family bHLH transcription factor 2(HES2)	1.10919	0.694003	3.38746	0.204874	0.837671	NA
	ENSG00000069849	ATP1B3	ATPase Na+/K+ transporting subunit beta 3(ATP1B3)	420.909	-0.634862	0.242089	-2.62243	0.00873044	0.106613
	ENSG00000069869	NEDD4	neural precursor cell expressed, developmentally down-regulated 4, E3 ubiquitin protein ligase(NEDD4)	773.593	0.0239404	0.200144	0.119616	0.904788	0.968897
	ENSG00000069943	PIGB	phosphatidylinositol glycan anchor biosynthesis class B(PIGB)	108.946	-0.0553585	0.238962	-0.231662	0.816801	0.937419
	ENSG00000069956	MAPK6	mitogen-activated protein kinase 6(MAPK6)	1876.17	0.269048	0.22573	1.1919	0.233299	0.565406
	ENSG00000069966	GNB5	G protein subunit beta 5(GNB5)	38.5628	-0.527037	0.284874	-1.85007	0.0643032	0.308933
	ENSG00000069974	RAB27A	RAB27A, member RAS oncogene family(RAB27A)	186.073	-0.450238	0.230306	-1.95496	0.0505882	0.27616
	ENSG00000069998	CECR5	cat eye syndrome chromosome region, candidate 5(CECR5)	79.4117	0.137444	0.21635	0.635285	0.525242	0.801951
	ENSG00000070010	UFD1L	ubiquitin fusion degradation 1 like (yeast)(UFD1L)	200.819	0.415442	0.16117	2.57767	0.00994691	0.114616
	ENSG00000070018	lrp6	LDL receptor related protein 6(LRP6)	238.756	-0.324746	0.189408	-1.71453	0.0864319	0.352194
	ENSG00000070019	GUCY2C	guanylate cyclase 2C(GUCY2C)	70.1303	0.160468	0.308483	0.520184	0.602935	0.845545
	ENSG00000070031	SCT	secretin(SCT)	0.24694	-0.881031	2.1603	-0.407828	0.6834	NA
	ENSG00000070047	PHRF1	PHD and ring finger domains 1(PHRF1)	160.114	-0.524323	0.532838	-0.984019	0.325106	0.658329
	ENSG00000070061	IKBKAP	inhibitor of kappa light polypeptide gene enhancer in B-cells, kinase complex-associated protein(IKBKAP)	441.227	0.0290292	0.135499	0.214239	0.830361	0.942617
	ENSG00000070081	LOC105376575	uncharacterized LOC105376575(LOC105376575)	636.63	0.139028	0.272614	0.509979	0.610066	0.847931
	ENSG00000070087	PFN2	profilin 2(PFN2)	91.9525	0.328643	0.258972	1.26903	0.20443	0.532311
	ENSG00000070159	PTPN3	protein tyrosine phosphatase, non-receptor type 3(PTPN3)	187.922	-0.0370466	0.376536	-0.098388	0.921624	0.975676
	ENSG00000070182	MIR7855	microRNA 7855(MIR7855)	1924.02	-0.938181	0.279736	-3.35381	0.000797083	0.0247764
	ENSG00000070190	DAPP1	dual adaptor of phosphotyrosine and 3-phosphoinositides 1(DAPP1)	286.932	1.6768	0.314781	5.32688	9.99132e-08	2.19565e-05
	ENSG00000070193	FGF10	fibroblast growth factor 10(FGF10)	6.92604	-0.175928	0.493482	-0.356504	0.721463	0.898331
	ENSG00000070214	SLC44A1	solute carrier family 44 member 1(SLC44A1)	362.141	-0.421541	0.178925	-2.35597	0.0184745	0.162395
	ENSG00000070269	TMEM260	transmembrane protein 260(TMEM260)	177.235	0.455213	0.251442	1.81041	0.0702317	0.321304
	ENSG00000070366	SMG6	SMG6, nonsense mediated mRNA decay factor(SMG6)	557.058	-0.0566052	0.219239	-0.25819	0.79626	0.929607
	ENSG00000070367	EXOC5	exocyst complex component 5(EXOC5)	783.519	0.3986	0.152773	2.60911	0.00907785	0.108775
	ENSG00000070371	CLTCL1	clathrin heavy chain like 1(CLTCL1)	433.759	-0.588802	0.29881	-1.97049	0.0487822	0.2706
	ENSG00000070388	fgf22	fibroblast growth factor 22(FGF22)	0.60195	-0.742294	1.20472	-0.616152	0.537794	NA
	ENSG00000070404	FSTL3	follistatin like 3(FSTL3)	25.7401	-1.15987	0.442055	-2.62381	0.00869512	0.106477
	ENSG00000070413	DGCR2	DiGeorge syndrome critical region gene 2(DGCR2)	82.5389	-0.100433	0.220735	-0.454995	0.649113	0.864462
	ENSG00000070423	rnf126	ring finger protein 126(RNF126)	42.5799	0.0724111	0.285219	0.253879	0.799589	0.930816
	ENSG00000070444	MNT	MAX network transcriptional repressor(MNT)	114.167	0.207426	0.198616	1.04436	0.296321	0.634868
	ENSG00000070476	ZXDC	ZXD family zinc finger C(ZXDC)	266.172	-0.157832	0.153288	-1.02964	0.303177	0.640995
	ENSG00000070495	JMJD6	arginine demethylase and lysine hydroxylase(JMJD6)	755.847	-0.191179	0.215872	-0.885616	0.375825	0.698494
	ENSG00000070501	POLB	DNA polymerase beta(POLB)	159.97	0.831774	0.284018	2.92859	0.00340498	0.0621747
	ENSG00000070526	ST6GALNAC1	ST6 N-acetylgalactosaminide alpha-2,6-sialyltransferase 1(ST6GALNAC1)	26.3632	-0.26423	0.355473	-0.743321	0.457287	0.757894
	ENSG00000070540	WIPI1	WD repeat domain, phosphoinositide interacting 1(WIPI1)	523.254	-0.221854	0.21228	-1.0451	0.295976	0.634272
	ENSG00000070601	FRMPD1	FERM and PDZ domain containing 1(FRMPD1)	75.6914	0.110562	0.334523	0.330507	0.741017	0.907496
	ENSG00000070610	GBA2	glucosylceramidase beta 2(GBA2)	284.494	-0.254299	0.147137	-1.72832	0.0839313	0.348466
	ENSG00000070614	NDST1	N-deacetylase and N-sulfotransferase 1(NDST1)	351.294	-0.000707685	0.175077	-0.00404214	0.996775	0.998523
	ENSG00000070669	ASNS	asparagine synthetase (glutamine-hydrolyzing)(ASNS)	209.266	-0.0985109	0.195258	-0.504516	0.613899	0.849011
	ENSG00000070718	AP3M2	adaptor related protein complex 3 mu 2 subunit(AP3M2)	81.1405	-0.497045	0.236522	-2.10148	0.0355992	0.229614
	ENSG00000070729	CNGB1	cyclic nucleotide gated channel beta 1(CNGB1)	72.2504	-0.21271	0.341365	-0.623115	0.533209	0.8063
	ENSG00000070731	st6galnac2	ST6 N-acetylgalactosaminide alpha-2,6-sialyltransferase 2(ST6GALNAC2)	32.8418	0.0955747	0.384924	0.248295	0.803906	0.932717
	ENSG00000070748	CHAT	choline O-acetyltransferase(CHAT)	38.1188	0.910259	0.658918	1.38144	0.167142	0.486422
	ENSG00000070756	MIR7705	microRNA 7705(MIR7705)	6329.1	-0.379052	0.224694	-1.68697	0.0916095	0.363453
	ENSG00000070759	TESK2	testis-specific kinase 2(TESK2)	89.7685	0.0937775	0.188812	0.496672	0.619421	0.850632
	ENSG00000070761	CFAP20	cilia and flagella associated protein 20(CFAP20)	69.5479	0.0217795	0.231962	0.0938922	0.925195	0.977039
	ENSG00000070770	CSNK2A2	casein kinase 2 alpha 2(CSNK2A2)	154.334	-0.161794	0.157691	-1.02602	0.304884	0.64226
	ENSG00000070778	PTPN21	protein tyrosine phosphatase, non-receptor type 21(PTPN21)	190.208	0.354337	0.212151	1.67021	0.0948779	0.37013
	ENSG00000070785	EIF2B3	eukaryotic translation initiation factor 2B subunit gamma(EIF2B3)	163.405	-0.0629005	0.252044	-0.249562	0.802926	0.932201
	ENSG00000070808	CAMK2A	calcium/calmodulin dependent protein kinase II alpha(CAMK2A)	31.3654	0.811846	0.435216	1.86539	0.0621272	0.30434
	ENSG00000070814	TCOF1	treacle ribosome biogenesis factor 1(TCOF1)	517.348	0.425401	0.20318	2.09372	0.0362853	0.231753
	ENSG00000070831	CDC42	cell division cycle 42(CDC42)	831.165	-0.057629	0.205858	-0.279946	0.779519	0.921507
	ENSG00000070882	OSBPL3	oxysterol binding protein like 3(OSBPL3)	373.09	0.583667	0.367272	1.5892	0.112016	0.402929
	ENSG00000070886	EPHA8	EPH receptor A8(EPHA8)	22.8	0.931887	0.459631	2.02747	0.0426147	0.251916
	ENSG00000070915	SLC12A3	solute carrier family 12 member 3(SLC12A3)	34.3899	0.104333	0.405814	0.257096	0.797105	0.929619
	ENSG00000070950	RAD18	RAD18, E3 ubiquitin protein ligase(RAD18)	135.871	-0.0306905	0.24036	-0.127686	0.898398	0.9667
	ENSG00000070961	ATP2B1	ATPase plasma membrane Ca2+ transporting 1(ATP2B1)	5178.59	-0.41075	0.314421	-1.30637	0.191426	0.518899
	ENSG00000070985	TRPM5	transient receptor potential cation channel subfamily M member 5(TRPM5)	21.8489	-0.709686	0.490228	-1.44767	0.147711	0.460278
	ENSG00000071051	NCK2	NCK adaptor protein 2(NCK2)	157.139	-0.949581	0.256076	-3.7082	0.000208736	0.0104362
	ENSG00000071054	map4k4	mitogen-activated protein kinase kinase kinase kinase 4(MAP4K4)	4878.04	0.0260589	0.287091	0.090769	0.927676	0.977646
	ENSG00000071073	MGAT4A	mannosyl (alpha-1,3-)-glycoprotein beta-1,4-N-acetylglucosaminyltransferase, isozyme A(MGAT4A)	498.451	-0.334332	0.193764	-1.72546	0.084444	0.349316
	ENSG00000071082	RPL31	ribosomal protein L31(RPL31)	2341.63	-0.55635	0.315701	-1.76227	0.0780242	0.336614
	ENSG00000071127	WDR1	WD repeat domain 1(WDR1)	1306.12	0.0758909	0.168104	0.451452	0.651664	0.865481
	ENSG00000071189	SNX13	sorting nexin 13(SNX13)	862.253	0.0204161	0.153568	0.132945	0.894237	0.965202
	ENSG00000071203	MS4A12	membrane spanning 4-domains A12(MS4A12)	14.5246	0.185968	0.594419	0.312856	0.75439	0.913584
	ENSG00000071205	ARHGAP10	Rho GTPase activating protein 10(ARHGAP10)	387.811	0.0294816	0.13928	0.211672	0.832363	0.943558
	ENSG00000071242	RPS6KA2	ribosomal protein S6 kinase A2(RPS6KA2)	279.995	-1.0918	0.264892	-4.12169	3.76103e-05	0.00294937
	ENSG00000071243	ING3	inhibitor of growth family member 3(ING3)	223.216	0.137066	0.294866	0.46484	0.642046	0.860874
	ENSG00000071246	vash1	vasohibin 1(VASH1)	89.5422	-0.544253	0.387619	-1.40409	0.160291	0.478657
	ENSG00000071282	LMCD1	LIM and cysteine rich domains 1(LMCD1)	700.089	-0.480011	0.330342	-1.45307	0.146203	0.458376
	ENSG00000071462	WBSCR22	Williams-Beuren syndrome chromosome region 22(WBSCR22)	146.803	0.395738	0.201761	1.96142	0.0498298	0.274002
	ENSG00000071537	SEL1L	SEL1L ERAD E3 ligase adaptor subunit(SEL1L)	1258.9	-0.00717718	0.154531	-0.0464448	0.962956	0.986625
	ENSG00000071539	TRIP13	thyroid hormone receptor interactor 13(TRIP13)	40.8594	-0.260043	0.355801	-0.730867	0.464861	0.762158
	ENSG00000071553	ATP6AP1	ATPase H+ transporting accessory protein 1(ATP6AP1)	250.304	0.0104646	0.175693	0.0595622	0.952504	0.983985
	ENSG00000071564	TCF3	transcription factor 3(TCF3)	98.9257	-0.425435	0.30851	-1.379	0.167896	0.486755
	ENSG00000071575	TRIB2	tribbles pseudokinase 2(TRIB2)	83.0727	-0.195396	0.23837	-0.819716	0.412378	0.728367
	ENSG00000071626	DAZAP1	DAZ associated protein 1(DAZAP1)	237.77	-0.0759902	0.151831	-0.500493	0.616728	0.850211
	ENSG00000071655	MBD3	methyl-CpG binding domain protein 3(MBD3)	50.1472	0.276897	0.298474	0.92771	0.353558	0.681617
	ENSG00000071677	PRLH	prolactin releasing hormone(PRLH)	0.307991	-0.671142	3.21984	-0.20844	0.834886	NA
	ENSG00000071794	HLTF	helicase like transcription factor(HLTF)	247.084	-0.279116	0.2139	-1.30489	0.19193	0.519409
	ENSG00000071859	FAM50A	family with sequence similarity 50 member A(FAM50A)	628.678	-0.0117885	0.213032	-0.0553368	0.95587	0.985462
	ENSG00000071889	FAM3A	family with sequence similarity 3 member A(FAM3A)	47.7922	0.126141	0.248286	0.508046	0.611421	0.848029
	ENSG00000071894	MIR939	microRNA 939(MIR939)	290.921	0.242276	0.221659	1.09301	0.274388	0.610875
	ENSG00000071909	MYO3B	myosin IIIB(MYO3B)	51.6502	0.139039	0.323229	0.430155	0.667083	0.87192
	ENSG00000071967	CYBRD1	cytochrome b reductase 1(CYBRD1)	160.652	-0.236927	0.307865	-0.769581	0.441549	0.748768
	ENSG00000071991	CDH19	cadherin 19(CDH19)	39.8849	-0.272093	0.440108	-0.618242	0.536416	0.808261
	ENSG00000071994	PDCD2	programmed cell death 2(PDCD2)	238.694	0.364374	0.173909	2.09519	0.0361537	0.231286
	ENSG00000072041	SLC6A15	solute carrier family 6 member 15(SLC6A15)	49.6602	0.00252894	0.520708	0.00485674	0.996125	0.998185
	ENSG00000072042	RDH11	retinol dehydrogenase 11 (all-trans/9-cis/11-cis)(RDH11)	105.791	-0.429216	0.186696	-2.29901	0.0215043	0.177039
	ENSG00000072062	PRKACA	protein kinase cAMP-activated catalytic subunit alpha(PRKACA)	390.764	-0.245747	0.176975	-1.3886	0.164955	0.484472
	ENSG00000072071	ADGRL1	adhesion G protein-coupled receptor L1(ADGRL1)	110.145	-0.582212	0.241923	-2.4066	0.0161017	0.15117
	ENSG00000072080	SPP2	secreted phosphoprotein 2(SPP2)	6.69042	0.929624	0.708829	1.31149	0.189692	0.516759
	ENSG00000072110	ACTN1	actinin alpha 1(ACTN1)	3458.4	-0.611809	0.222904	-2.74471	0.00605637	0.086646
	ENSG00000072121	ZFYVE26	zinc finger FYVE-type containing 26(ZFYVE26)	1018.93	0.237801	0.179262	1.32656	0.184655	0.509013
	ENSG00000072133	RPS6KA6	ribosomal protein S6 kinase A6(RPS6KA6)	12.1379	0.17376	0.39932	0.435139	0.663461	0.86966
	ENSG00000072134	EPN2	epsin 2(EPN2)	105.491	0.82196	0.263578	3.11847	0.00181793	0.0422076
	ENSG00000072135	PTPN18	protein tyrosine phosphatase, non-receptor type 18(PTPN18)	60.6847	0.302336	0.283284	1.06725	0.285857	0.623259
	ENSG00000072163	LIMS2	LIM zinc finger domain containing 2(LIMS2)	27.6548	-0.631143	0.349843	-1.80407	0.07122	0.322624
	ENSG00000072182	ASIC4	acid sensing ion channel subunit family member 4(ASIC4)	19.0946	-0.221988	0.461657	-0.480851	0.630622	0.856618
	ENSG00000072195	LOC100996693	CAVP-target protein-like(LOC100996693)	171.979	0.679175	0.420374	1.61564	0.106171	0.391822
	ENSG00000072201	LNX1	ligand of numb-protein X 1(LNX1)	87.8544	0.44375	0.38973	1.13861	0.254867	0.591706
	ENSG00000072210	ALDH3A2	aldehyde dehydrogenase 3 family member A2(ALDH3A2)	188.314	0.282403	0.214497	1.31658	0.187979	0.513979
	ENSG00000072274	TFRC	transferrin receptor(TFRC)	3916.68	-1.08252	0.28934	-3.74133	0.000183051	0.00940079
	ENSG00000072310	SREBF1	sterol regulatory element binding transcription factor 1(SREBF1)	317.28	-0.228792	0.302155	-0.757199	0.448931	0.753628
	ENSG00000072315	TRPC5	transient receptor potential cation channel subfamily C member 5(TRPC5)	48.119	0.575584	0.371267	1.55032	0.121064	0.418948
	ENSG00000072364	AFF4	AF4/FMR2 family member 4(AFF4)	2427.17	-0.018428	0.207284	-0.0889024	0.929159	0.978229
	ENSG00000072401	UBE2D1	ubiquitin conjugating enzyme E2 D1(UBE2D1)	262.969	0.321906	0.312066	1.03153	0.302292	0.64033
	ENSG00000072415	MPP5	membrane palmitoylated protein 5(MPP5)	326.056	-0.25972	0.16575	-1.56693	0.11713	0.412378
	ENSG00000072422	RHOBTB1	Rho related BTB domain containing 1(RHOBTB1)	111.656	-0.287922	0.273876	-1.05129	0.293128	0.630929
	ENSG00000072501	SMC1A	structural maintenance of chromosomes 1A(SMC1A)	961.66	0.643612	0.201729	3.19048	0.00142038	0.0362007
	ENSG00000072506	HSD17B10	hydroxysteroid 17-beta dehydrogenase 10(HSD17B10)	117.243	0.0811261	0.253928	0.319484	0.749359	0.91196
	ENSG00000072518	MARK2	microtubule affinity regulating kinase 2(MARK2)	395.104	-0.144622	0.1949	-0.74203	0.458069	0.758545
	ENSG00000072571	HMMR	hyaluronan mediated motility receptor(HMMR)	196.767	-0.434995	0.392395	-1.10857	0.267617	0.603535
	ENSG00000072609	CHFR	checkpoint with forkhead and ring finger domains(CHFR)	826.755	0.092225	0.165123	0.558525	0.576486	0.830895
	ENSG00000072657	TRHDE	thyrotropin releasing hormone degrading enzyme(TRHDE)	48.8291	-0.0296834	0.406823	-0.0729639	0.941835	0.980821
	ENSG00000072682	P4HA2	prolyl 4-hydroxylase subunit alpha 2(P4HA2)	417.702	-0.481619	0.317795	-1.5155	0.129646	0.431977
	ENSG00000072694	Fcgr2b	Fc fragment of IgG receptor IIb(FCGR2B)	111.012	-0.227242	0.364437	-0.623542	0.532928	0.806261
	ENSG00000072736	NFATC3	nuclear factor of activated T-cells 3(NFATC3)	625.207	-0.0976636	0.150602	-0.648488	0.516669	0.796641
	ENSG00000072756	TRNT1	tRNA nucleotidyl transferase 1(TRNT1)	258.1	0.245952	0.237729	1.03459	0.300859	0.639228
	ENSG00000072778	ACADVL	acyl-CoA dehydrogenase, very long chain(ACADVL)	1462.89	-0.334865	0.195881	-1.70953	0.0873522	0.354492
	ENSG00000072786	STK10	serine/threonine kinase 10(STK10)	3561.33	0.060978	0.17692	0.344665	0.730346	0.902735
	ENSG00000072803	FBXW11	F-box and WD repeat domain containing 11(FBXW11)	260.987	0.197562	0.135708	1.45578	0.145452	0.457401
	ENSG00000072818	ACAP1	ArfGAP with coiled-coil, ankyrin repeat and PH domains 1(ACAP1)	302.574	-0.464329	0.234638	-1.97892	0.0478252	0.267569
	ENSG00000072832	CRMP1	collapsin response mediator protein 1(CRMP1)	40.3336	-0.271907	0.300606	-0.904527	0.365716	0.692232
	ENSG00000072840	EVC	EvC ciliary complex subunit 1(EVC)	131.045	-0.332801	0.289039	-1.1514	0.249566	0.584672
	ENSG00000072849	DERL2	derlin 2(DERL2)	217.493	0.294346	0.282462	1.04207	0.297378	0.635978
	ENSG00000072858	SIDT1	SID1 transmembrane family member 1(SIDT1)	60.3578	-0.0839556	0.276283	-0.303875	0.761223	0.915846
	ENSG00000072864	NDE1	nudE neurodevelopment protein 1(NDE1)	95.4967	-0.338956	0.200083	-1.69407	0.0902511	0.360756
	ENSG00000072952	MRVI1	murine retrovirus integration site 1 homolog(MRVI1)	210.64	-0.354454	0.294529	-1.20346	0.228798	0.560201
	ENSG00000072954	TMEM38A	transmembrane protein 38A(TMEM38A)	37.8649	0.30868	0.392831	0.785783	0.431995	0.742244
	ENSG00000072958	AP1M1	adaptor related protein complex 1 mu 1 subunit(AP1M1)	276.11	0.614238	0.202561	3.03236	0.00242647	0.0501726
	ENSG00000073008	PVR	poliovirus receptor(PVR)	85.6452	0.168572	0.251819	0.669418	0.503229	0.787751
	ENSG00000073050	XRCC1	X-ray repair cross complementing 1(XRCC1)	141.887	-0.0355975	0.179888	-0.197887	0.843133	0.94679
	ENSG00000073060	SCARB1	scavenger receptor class B member 1(SCARB1)	113.171	-0.475669	0.235129	-2.02301	0.0430719	0.252486
	ENSG00000073067	CYP2W1	cytochrome P450 family 2 subfamily W member 1(CYP2W1)	3.84213	-0.392652	0.626786	-0.626452	0.531019	NA
	ENSG00000073111	MCM2	minichromosome maintenance complex component 2(MCM2)	187.332	-0.657908	0.354632	-1.85518	0.0635701	0.307024
	ENSG00000073146	MOV10L1	Mov10 RISC complex RNA helicase like 1(MOV10L1)	67.6787	-1.31337	0.433931	-3.02668	0.00247258	0.0506276
	ENSG00000073150	PANX2	pannexin 2(PANX2)	27.3568	-0.044406	0.273264	-0.162502	0.87091	0.956954
	ENSG00000073169	SELENOO	selenoprotein O(SELENOO)	68.8851	-0.417451	0.216787	-1.92563	0.0541503	0.284928
	ENSG00000073282	TP63	tumor protein p63(TP63)	560.828	-0.172612	0.202502	-0.852395	0.393995	0.71241
	ENSG00000073331	alpk1	alpha kinase 1(ALPK1)	798.865	0.356927	0.233284	1.53001	0.126013	0.426011
	ENSG00000073350	LLGL2	LLGL2, scribble cell polarity complex component(LLGL2)	81.6765	-0.449809	0.456805	-0.984686	0.324778	0.658088
	ENSG00000073417	PDE8A	phosphodiesterase 8A(PDE8A)	438.456	-0.207477	0.144976	-1.43112	0.152397	0.467562
	ENSG00000073464	CLCN4	chloride voltage-gated channel 4(CLCN4)	51.6669	-0.260021	0.363776	-0.714785	0.474742	0.768755
	ENSG00000073536	NLE1	notchless homolog 1(NLE1)	451.751	0.207603	0.150029	1.38375	0.166435	0.48539
	ENSG00000073578	SDHA	succinate dehydrogenase complex flavoprotein subunit A(SDHA)	871.382	-0.18957	0.188728	-1.00446	0.315157	0.650448
	ENSG00000073584	SMARCE1	SWI/SNF related, matrix associated, actin dependent regulator of chromatin, subfamily e, member 1(SMARCE1)	640.679	0.245158	0.151364	1.61965	0.105307	0.390004
	ENSG00000073598	FNDC8	fibronectin type III domain containing 8(FNDC8)	12.2001	0.259061	0.396698	0.653044	0.513728	0.794903
	ENSG00000073605	GSDMB	gasdermin B(GSDMB)	75.7835	-0.960462	0.238212	-4.03196	5.53125e-05	0.00398428
	ENSG00000073614	KDM5A	lysine demethylase 5A(KDM5A)	1718.97	0.161933	0.145823	1.11047	0.266796	0.603148
	ENSG00000073670	ADAM11	ADAM metallopeptidase domain 11(ADAM11)	14.8102	-0.729292	0.446276	-1.63417	0.102223	0.383697
	ENSG00000073711	PPP2R3A	protein phosphatase 2 regulatory subunit B''alpha(PPP2R3A)	471.637	0.656568	0.212048	3.09633	0.00195935	0.0445604
	ENSG00000073712	FERMT2	fermitin family member 2(FERMT2)	776.684	0.588915	0.28372	2.07569	0.0379229	0.236771
	ENSG00000073734	ABCB11	ATP binding cassette subfamily B member 11(ABCB11)	76.6105	0.0979794	0.327478	0.299193	0.764792	0.916565
	ENSG00000073737	DHRS9	dehydrogenase/reductase 9(DHRS9)	97.978	-0.392631	0.361057	-1.08745	0.276838	0.613864
	ENSG00000073754	CD5L	CD5 molecule like(CD5L)	24.7741	-0.659036	0.496199	-1.32817	0.184122	0.508178
	ENSG00000073756	PTGS2	prostaglandin-endoperoxide synthase 2(PTGS2)	7817.91	-1.15211	0.465894	-2.47291	0.0134017	0.136172
	ENSG00000073792	IGF2BP2	insulin like growth factor 2 mRNA binding protein 2(IGF2BP2)	201.77	-0.35931	0.182946	-1.96402	0.0495282	0.273215
	ENSG00000073803	MAP3K13	mitogen-activated protein kinase kinase kinase 13(MAP3K13)	110.134	0.00176895	0.293409	0.00602896	0.99519	0.997983
	ENSG00000073849	st6gal1	ST6 beta-galactoside alpha-2,6-sialyltransferase 1(ST6GAL1)	98.1035	-0.290971	0.289979	-1.00342	0.315658	0.651149
	ENSG00000073861	TBX21	T-box 21(TBX21)	17.2035	0.52247	0.475669	1.09839	0.272034	0.607876
	ENSG00000073910	FRY	FRY microtubule binding protein(FRY)	986.275	0.566911	0.216922	2.61344	0.00896367	0.108287
	ENSG00000073921	PICALM	phosphatidylinositol binding clathrin assembly protein(PICALM)	3761.05	-0.0949378	0.209101	-0.454028	0.649809	0.864462
	ENSG00000073969	NSF	N-ethylmaleimide sensitive factor, vesicle fusing ATPase(NSF)	229.824	0.0458871	0.184782	0.248332	0.803878	0.932717
	ENSG00000074047	GLI2	GLI family zinc finger 2(GLI2)	155.681	0.233489	0.436613	0.534772	0.592808	0.839903
	ENSG00000074054	CLASP1	cytoplasmic linker associated protein 1(CLASP1)	1104.68	0.0919101	0.132334	0.694532	0.487348	0.77679
	ENSG00000074071	MRPS34	mitochondrial ribosomal protein S34(MRPS34)	78.3573	-0.28795	0.209695	-1.37319	0.169694	0.48924
	ENSG00000074181	NOTCH3	notch 3(NOTCH3)	536.017	-1.21013	0.383862	-3.15251	0.00161874	0.0393727
	ENSG00000074201	CLNS1A	chloride nucleotide-sensitive channel 1A(CLNS1A)	370.003	-0.308768	0.177016	-1.74429	0.0811079	0.342796
	ENSG00000074211	PPP2R2C	protein phosphatase 2 regulatory subunit Bgamma(PPP2R2C)	21.9438	-1.22138	0.635828	-1.92093	0.0547409	0.28642
	ENSG00000074219	TEAD2	TEA domain transcription factor 2(TEAD2)	71.6178	-0.138794	0.318314	-0.436027	0.662817	0.869504
	ENSG00000074266	MIR6755	microRNA 6755(MIR6755)	199.956	0.325937	0.148143	2.20015	0.0277963	0.201659
	ENSG00000074276	CDHR2	cadherin related family member 2(CDHR2)	43.8363	-0.332748	0.327607	-1.01569	0.309775	0.646966
	ENSG00000074317	SNCB	synuclein beta(SNCB)	1.81479	-1.19238	1.1374	-1.04834	0.294482	NA
	ENSG00000074319	TSG101	tumor susceptibility 101(TSG101)	333.835	0.47241	0.176773	2.67242	0.00753072	0.0978165
	ENSG00000074356	NCBP3	nuclear cap binding subunit 3(NCBP3)	464.288	0.213434	0.182706	1.16818	0.242734	0.575881
	ENSG00000074370	ATP2A3	ATPase sarcoplasmic/endoplasmic reticulum Ca2+ transporting 3(ATP2A3)	360.321	-0.449936	0.286165	-1.5723	0.115882	0.410062
	ENSG00000074410	CA12	carbonic anhydrase 12(CA12)	279.748	-0.653273	0.342248	-1.90877	0.0562919	0.289963
	ENSG00000074416	MGLL	monoglyceride lipase(MGLL)	153.877	0.25456	0.224614	1.13332	0.25708	0.593261
	ENSG00000074527	NTN4	netrin 4(NTN4)	68.402	-0.355828	0.229841	-1.54815	0.121587	0.419855
	ENSG00000074582	Bcs1l	BCS1 homolog, ubiquinol-cytochrome c reductase complex chaperone(BCS1L)	54.1154	-0.0576905	0.239047	-0.241335	0.809295	0.934895
	ENSG00000074590	NUAK1	NUAK family kinase 1(NUAK1)	120.016	-0.114809	0.264019	-0.43485	0.663672	0.869694
	ENSG00000074603	DPP8	dipeptidyl peptidase 8(DPP8)	688.433	0.115696	0.153008	0.756146	0.449562	0.753926
	ENSG00000074621	SLC24A1	solute carrier family 24 member 1(SLC24A1)	163.158	0.293564	0.198049	1.48228	0.138265	0.445461
	ENSG00000074657	ZNF532	zinc finger protein 532(ZNF532)	986.793	0.239265	0.188356	1.27028	0.203985	0.531791
	ENSG00000074660	scarf1	scavenger receptor class F member 1(SCARF1)	104.884	0.946728	0.289276	3.27275	0.00106505	0.0302099
	ENSG00000074695	LMAN1	lectin, mannose binding 1(LMAN1)	1007.69	-0.314069	0.230774	-1.36094	0.173533	0.49583
	ENSG00000074696	HACD3	3-hydroxyacyl-CoA dehydratase 3(HACD3)	190.204	-0.492532	0.231269	-2.1297	0.0331968	0.222241
	ENSG00000074706	IPCEF1	interaction protein for cytohesin exchange factors 1(IPCEF1)	111.859	-0.282063	0.33039	-0.853728	0.393256	0.712137
	ENSG00000074755	ZZEF1	zinc finger ZZ-type and EF-hand domain containing 1(ZZEF1)	1860.76	0.220385	0.157966	1.39515	0.162972	0.482079
	ENSG00000074771	NOX3	NADPH oxidase 3(NOX3)	21.1857	-0.251484	0.397481	-0.632694	0.526933	0.802847
	ENSG00000074800	ENO1	enolase 1(ENO1)	7497.98	0.150062	0.246848	0.607913	0.543245	0.81231
	ENSG00000074803	SLC12A1	solute carrier family 12 member 1(SLC12A1)	108.561	0.703003	0.572758	1.2274	0.219672	0.549403
	ENSG00000074842	MYDGF	myeloid derived growth factor(MYDGF)	162.25	-0.392504	0.229536	-1.70999	0.0872685	0.354337
	ENSG00000074855	ANO8	anoctamin 8(ANO8)	59.2579	-0.243024	0.241367	-1.00687	0.313999	0.649606
	ENSG00000074935	TUBE1	tubulin epsilon 1(TUBE1)	112.011	-0.164855	0.25803	-0.638898	0.522889	0.801337
	ENSG00000074964	ARHGEF10L	Rho guanine nucleotide exchange factor 10 like(ARHGEF10L)	209.411	0.37136	0.268339	1.38392	0.166383	0.48539
	ENSG00000074966	TXK	TXK tyrosine kinase(TXK)	76.3069	0.0760275	0.317911	0.239147	0.810991	0.935356
	ENSG00000075035	WSCD2	WSC domain containing 2(WSCD2)	30.8406	-0.764575	0.431341	-1.77255	0.0763028	0.333344
	ENSG00000075043	KCNQ2	potassium voltage-gated channel subfamily Q member 2(KCNQ2)	10.0881	0.220369	0.706026	0.312125	0.754945	0.913614
	ENSG00000075073	tacr2	tachykinin receptor 2(TACR2)	13.7372	0.489498	0.28431	1.72171	0.0851227	0.349653
	ENSG00000075089	ACTR6	ARP6 actin-related protein 6 homolog(ACTR6)	135.183	0.5114	0.242875	2.10561	0.0352381	0.228697
	ENSG00000075131	TIPIN	TIMELESS interacting protein(TIPIN)	98.9257	-0.194955	0.256421	-0.760292	0.44708	0.752407
	ENSG00000075142	SRI	sorcin(SRI)	246.099	-0.0609428	0.218698	-0.278662	0.780504	0.922152
	ENSG00000075151	EIF4G3	eukaryotic translation initiation factor 4 gamma 3(EIF4G3)	2190.81	-0.123221	0.139591	-0.882733	0.37738	0.699619
	ENSG00000075188	NUP37	nucleoporin 37(NUP37)	104.284	0.107891	0.185775	0.58076	0.561402	0.823178
	ENSG00000075213	SEMA3A	semaphorin 3A(SEMA3A)	74.4807	0.016852	0.311658	0.054072	0.956878	0.985538
	ENSG00000075218	GTSE1	G2 and S-phase expressed 1(GTSE1)	58.2582	-0.436716	0.39516	-1.10516	0.269089	0.604564
	ENSG00000075223	SEMA3C	semaphorin 3C(SEMA3C)	609.97	0.0148996	0.251317	0.0592859	0.952724	0.984124
	ENSG00000075234	TTC38	tetratricopeptide repeat domain 38(TTC38)	150.954	0.0202115	0.2301	0.0878381	0.930005	0.978518
	ENSG00000075239	ACAT1	acetyl-CoA acetyltransferase 1(ACAT1)	379.385	0.0394898	0.204461	0.193141	0.846849	0.948301
	ENSG00000075240	GRAMD4	GRAM domain containing 4(GRAMD4)	171.332	-1.16277	0.277186	-4.19491	2.72975e-05	0.00233437
	ENSG00000075275	CELSR1	cadherin EGF LAG seven-pass G-type receptor 1(CELSR1)	140.564	-0.771575	0.375662	-2.05391	0.0399848	0.243608
	ENSG00000075290	WNT8B	Wnt family member 8B(WNT8B)	6.56742	-0.714051	0.533811	-1.33765	0.181011	0.504583
	ENSG00000075292	ZNF638	zinc finger protein 638(ZNF638)	3230.57	0.18274	0.189519	0.964233	0.334929	0.665865
	ENSG00000075303	SLC25A40	solute carrier family 25 member 40(SLC25A40)	144.203	0.0494839	0.284532	0.173913	0.861934	0.953972
	ENSG00000075336	TIMM21	translocase of inner mitochondrial membrane 21(TIMM21)	125.668	0.605659	0.213267	2.83991	0.00451266	0.0737757
	ENSG00000075340	ADD2	adducin 2(ADD2)	43.0666	-0.155718	0.326746	-0.476571	0.633668	0.858147
	ENSG00000075388	FGF4	fibroblast growth factor 4(FGF4)	1.01173	0.0158911	1.30176	0.0122074	0.99026	NA
	ENSG00000075391	RASAL2	RAS protein activator like 2(RASAL2)	333.899	-0.183353	0.191094	-0.959488	0.337313	0.667317
	ENSG00000075399	VPS9D1	VPS9 domain containing 1(VPS9D1)	266.038	0.725917	0.262653	2.76379	0.0057135	0.0846119
	ENSG00000075407	ZNF37A	zinc finger protein 37A(ZNF37A)	159.503	0.0966653	0.24125	0.400685	0.688652	0.882895
	ENSG00000075413	MARK3	microtubule affinity regulating kinase 3(MARK3)	1472.66	-0.36625	0.164432	-2.22737	0.0259228	0.19504
	ENSG00000075415	SLC25A3	solute carrier family 25 member 3(SLC25A3)	1022.35	0.488544	0.204614	2.38763	0.0169572	0.15557
	ENSG00000075420	FNDC3B	fibronectin type III domain containing 3B(FNDC3B)	8929.27	0.186584	0.20802	0.896953	0.369744	0.693782
	ENSG00000075426	FOSL2	FOS like 2, AP-1 transcription factor subunit(FOSL2)	1229.15	-0.449587	0.25065	-1.79368	0.0728642	0.325546
	ENSG00000075429	CACNG5	calcium voltage-gated channel auxiliary subunit gamma 5(CACNG5)	6.62516	-0.277847	0.583746	-0.475972	0.634095	0.858147
	ENSG00000075461	CACNG4	calcium voltage-gated channel auxiliary subunit gamma 4(CACNG4)	9.00937	-0.266612	0.554909	-0.480461	0.6309	0.856805
	ENSG00000075539	FRYL	FRY like transcription coactivator(FRYL)	1849.62	0.0866869	0.143015	0.606139	0.544423	0.813331
	ENSG00000075568	TMEM131	transmembrane protein 131(TMEM131)	1178.26	0.375786	0.136859	2.74578	0.00603668	0.086616
	ENSG00000075618	FSCN1	fascin actin-bundling protein 1(FSCN1)	135.383	-0.0732629	0.369554	-0.198247	0.842852	0.946693
	ENSG00000075624	ACTB	actin beta(ACTB)	31036.3	-0.195894	0.230989	-0.848067	0.396401	0.714578
	ENSG00000075643	MOCOS	molybdenum cofactor sulfurase(MOCOS)	57.8897	-0.391079	0.243823	-1.60395	0.108725	0.396603
	ENSG00000075651	PLD1	phospholipase D1(PLD1)	689.822	-0.155939	0.258342	-0.603616	0.546099	0.814772
	ENSG00000075673	ATP12A	ATPase H+/K+ transporting non-gastric alpha2 subunit(ATP12A)	67.7695	-1.37093	0.803098	-1.70705	0.0878124	0.355748
	ENSG00000075702	WDR62	WD repeat domain 62(WDR62)	88.146	-0.280308	0.255416	-1.09746	0.272442	0.608399
	ENSG00000075711	DLG1	discs large MAGUK scaffold protein 1(DLG1)	659.208	0.197514	0.197399	1.00058	0.31703	0.652276
	ENSG00000075785	RAB7A	RAB7A, member RAS oncogene family(RAB7A)	1137.82	0.430646	0.236286	1.82256	0.0683697	0.317716
	ENSG00000075790	BCAP29	B-cell receptor associated protein 29(BCAP29)	243.182	0.101666	0.304771	0.33358	0.738697	0.906342
	ENSG00000075826	SEC31B	SEC31 homolog B, COPII coat complex component(SEC31B)	200.546	-0.0953854	0.370074	-0.257747	0.796602	0.929607
	ENSG00000075856	SART3	squamous cell carcinoma antigen recognized by T-cells 3(SART3)	668.912	-0.279112	0.203889	-1.36894	0.171017	0.491941
	ENSG00000075884	arhgap15	Rho GTPase activating protein 15(ARHGAP15)	861.436	0.134793	0.247382	0.544877	0.585838	0.835852
	ENSG00000075886	TUBA3D	tubulin alpha 3d(TUBA3D)	21.7297	-0.160851	0.321154	-0.500853	0.616474	0.850211
	ENSG00000075891	PAX2	paired box 2(PAX2)	17.2856	0.26191	0.36816	0.711403	0.476835	0.769814
	ENSG00000075914	EXOSC7	exosome component 7(EXOSC7)	79.9625	-0.280638	0.140245	-2.00106	0.0453864	0.260573
	ENSG00000075945	KIFAP3	kinesin associated protein 3(KIFAP3)	315.199	-0.0178426	0.141887	-0.125752	0.899928	0.967093
	ENSG00000075975	MKRN2	makorin ring finger protein 2(MKRN2)	254.27	0.106552	0.207766	0.512846	0.608059	0.847248
	ENSG00000076003	MCM6	minichromosome maintenance complex component 6(MCM6)	310.905	-0.0934991	0.183446	-0.509683	0.610273	0.847931
	ENSG00000076043	REXO2	RNA exonuclease 2(REXO2)	255.133	-0.127934	0.223218	-0.573136	0.566553	0.825161
	ENSG00000076053	RBM7	RNA binding motif protein 7(RBM7)	203.621	0.166521	0.23543	0.707304	0.479377	0.770977
	ENSG00000076067	RBMS2	RNA binding motif single stranded interacting protein 2(RBMS2)	204.298	-0.330478	0.155514	-2.12508	0.0335802	0.223045
	ENSG00000076108	BAZ2A	bromodomain adjacent to zinc finger domain 2A(BAZ2A)	1687.3	0.00716804	0.143377	0.0499944	0.960127	0.986445
	ENSG00000076201	PTPN23	protein tyrosine phosphatase, non-receptor type 23(PTPN23)	399.111	0.29158	0.212793	1.37025	0.170609	0.491065
	ENSG00000076242	MLH1	mutL homolog 1(MLH1)	518.465	0.23493	0.268518	0.874914	0.381621	0.701922
	ENSG00000076248	UNG	uracil DNA glycosylase(UNG)	58.7503	0.0395255	0.19504	0.202654	0.839406	0.945632
	ENSG00000076258	FMO4	flavin containing monooxygenase 4(FMO4)	67.5811	0.302387	0.242586	1.24652	0.212575	0.540781
	ENSG00000076321	KLHL20	kelch like family member 20(KLHL20)	154.631	0.00291423	0.119492	0.0243886	0.980543	0.992357
	ENSG00000076344	RGS11	regulator of G-protein signaling 11(RGS11)	13.2793	-0.34191	0.429659	-0.79577	0.426166	0.738841
	ENSG00000076351	SLC46A1	solute carrier family 46 member 1(SLC46A1)	43.2205	-0.237041	0.413058	-0.573868	0.566057	0.82482
	ENSG00000076356	PLXNA2	plexin A2(PLXNA2)	302.733	-0.175638	0.239587	-0.733087	0.463505	0.761257
	ENSG00000076382	SPAG5	sperm associated antigen 5(SPAG5)	286.449	-0.263648	0.281058	-0.938056	0.348216	0.676633
	ENSG00000076513	ANKRD13A	ankyrin repeat domain 13A(ANKRD13A)	1204.77	0.435177	0.200093	2.17487	0.0296398	0.209172
	ENSG00000076554	TPD52	tumor protein D52(TPD52)	39.5902	0.62	0.304155	2.03843	0.0415066	0.24742
	ENSG00000076555	ACACB	acetyl-CoA carboxylase beta(ACACB)	555.031	-0.387382	0.328368	-1.17972	0.238111	0.571142
	ENSG00000076604	TRAF4	TNF receptor associated factor 4(TRAF4)	77.5349	-0.576288	0.304369	-1.89338	0.0583068	0.2944
	ENSG00000076641	PAG1	phosphoprotein membrane anchor with glycosphingolipid microdomains 1(PAG1)	977.665	-0.0379798	0.207519	-0.183019	0.854783	0.952281
	ENSG00000076650	GPATCH1	G-patch domain containing 1(GPATCH1)	179.664	0.21553	0.151757	1.42023	0.155541	0.472752
	ENSG00000076662	ICAM3	intercellular adhesion molecule 3(ICAM3)	277.599	-0.277374	0.189268	-1.46551	0.142783	0.4529
	ENSG00000076685	NT5C2	5'-nucleotidase, cytosolic II(NT5C2)	1215.68	0.0654982	0.193706	0.338132	0.735264	0.904665
	ENSG00000076706	MIR6756	microRNA 6756(MIR6756)	686.007	-0.754952	0.278118	-2.7145	0.0066376	0.0908667
	ENSG00000076716	GPC4	glypican 4(GPC4)	85.9026	0.393248	0.274201	1.43416	0.151527	0.466559
	ENSG00000076770	MBNL3	muscleblind like splicing regulator 3(MBNL3)	43.5659	-0.492525	0.273987	-1.79762	0.0722365	0.324728
	ENSG00000076826	CAMSAP3	calmodulin regulated spectrin associated protein family member 3(CAMSAP3)	23.6318	-1.03498	0.50055	-2.06768	0.0386703	0.239146
	ENSG00000076864	RAP1GAP	RAP1 GTPase activating protein(RAP1GAP)	33.9234	-1.30891	0.442617	-2.95721	0.00310436	0.058146
	ENSG00000076924	XAB2	XPA binding protein 2(XAB2)	173.78	-0.141031	0.143977	-0.97954	0.327313	0.659763
	ENSG00000076928	LOC100505585	uncharacterized LOC100505585(LOC100505585)	687.355	0.143172	0.228644	0.626179	0.531198	0.805221
	ENSG00000076944	STXBP2	syntaxin binding protein 2(STXBP2)	641.429	0.0228447	0.133422	0.171221	0.86405	0.954939
	ENSG00000076984	MAP2K7	mitogen-activated protein kinase kinase 7(MAP2K7)	82.6934	-0.041159	0.180113	-0.228518	0.819244	0.938585
	ENSG00000077009	NMRK2	nicotinamide riboside kinase 2(NMRK2)	28.3461	-0.778567	0.690351	-1.12779	0.259411	0.595482
	ENSG00000077044	DGKD	diacylglycerol kinase delta(DGKD)	853.745	0.215936	0.184284	1.17176	0.241294	0.574046
	ENSG00000077063	CTTNBP2	cortactin binding protein 2(CTTNBP2)	160.342	-0.618387	0.292851	-2.11161	0.0347198	0.226344
	ENSG00000077080	ACTL6B	actin like 6B(ACTL6B)	14.1758	0.299375	0.495015	0.60478	0.545325	0.814261
	ENSG00000077092	RARB	retinoic acid receptor beta(RARB)	55.665	-0.112173	0.258725	-0.433561	0.664607	0.870112
	ENSG00000077097	MIR4442	microRNA 4442(MIR4442)	2434.47	0.0210308	0.17735	0.118584	0.905605	0.96925
	ENSG00000077147	TM9SF3	transmembrane 9 superfamily member 3(TM9SF3)	1828.54	0.424869	0.227273	1.86942	0.0615644	0.302696
	ENSG00000077150	NFKB2	nuclear factor kappa B subunit 2(NFKB2)	1190.12	0.0744992	0.182738	0.407682	0.683507	0.880508
	ENSG00000077152	UBE2T	ubiquitin conjugating enzyme E2 T(UBE2T)	22.5523	0.0142433	0.374422	0.0380407	0.969655	0.988591
	ENSG00000077157	PPP1R12B	protein phosphatase 1 regulatory subunit 12B(PPP1R12B)	531.434	0.0437972	0.194755	0.224884	0.82207	0.939255
	ENSG00000077232	DNAJC10	DnaJ heat shock protein family (Hsp40) member C10(DNAJC10)	873.033	0.247425	0.269498	0.918096	0.358568	0.686167
	ENSG00000077235	GTF3C1	general transcription factor IIIC subunit 1(GTF3C1)	1001.92	0.213928	0.209631	1.0205	0.307492	0.644696
	ENSG00000077238	IL4R	interleukin 4 receptor(IL4R)	1204.72	0.0138948	0.227425	0.0610964	0.951282	0.983866
	ENSG00000077254	USP33	ubiquitin specific peptidase 33(USP33)	915.558	0.0620217	0.204514	0.303264	0.761689	0.915846
	ENSG00000077264	PAK3	p21 (RAC1) activated kinase 3(PAK3)	38.697	0.6854	0.272672	2.51364	0.0119493	0.126646
	ENSG00000077274	CAPN6	calpain 6(CAPN6)	19.8375	-0.33796	0.448196	-0.754046	0.450822	0.754375
	ENSG00000077279	DCX	doublecortin(DCX)	25.1232	1.02056	0.645505	1.58102	0.113874	0.405904
	ENSG00000077312	SNRPA	small nuclear ribonucleoprotein polypeptide A(SNRPA)	168.292	0.804038	0.292309	2.75064	0.00594782	0.0861363
	ENSG00000077327	SPAG6	sperm associated antigen 6(SPAG6)	33.4785	-0.20726	0.364625	-0.56842	0.56975	0.826867
	ENSG00000077348	EXOSC5	exosome component 5(EXOSC5)	19.5213	-0.0108349	0.263807	-0.0410714	0.967239	0.9881
	ENSG00000077380	DYNC1I2	dynein cytoplasmic 1 intermediate chain 2(DYNC1I2)	1075.46	0.727058	0.216613	3.35649	0.000789384	0.0246996
	ENSG00000077420	APBB1IP	amyloid beta precursor protein binding family B member 1 interacting protein(APBB1IP)	1513.6	0.00554744	0.16802	0.0330166	0.973661	0.990223
	ENSG00000077454	lrch4	leucine rich repeats and calponin homology domain containing 4(LRCH4)	249.891	0.0274906	0.23501	0.116976	0.906879	0.969623
	ENSG00000077458	FAM76B	family with sequence similarity 76 member B(FAM76B)	308.822	0.461015	0.242314	1.90255	0.0570987	0.291558
	ENSG00000077463	SIRT6	sirtuin 6(SIRT6)	27.5431	-0.113806	0.233305	-0.487797	0.625694	0.854777
	ENSG00000077498	TYR	tyrosinase(TYR)	32.3931	0.00292856	0.443017	0.00661049	0.994726	0.997983
	ENSG00000077514	POLD3	DNA polymerase delta 3, accessory subunit(POLD3)	188.402	0.292558	0.196724	1.48715	0.136974	0.443343
	ENSG00000077522	ACTN2	actinin alpha 2(ACTN2)	3248.18	-0.694048	0.249172	-2.78542	0.00534589	0.0811502
	ENSG00000077549	CAPZB	capping actin protein of muscle Z-line beta subunit(CAPZB)	1282.09	-0.0704376	0.164237	-0.428877	0.668013	0.87254
	ENSG00000077585	GPR137B	G protein-coupled receptor 137B(GPR137B)	178.264	-0.310196	0.263831	-1.17574	0.2397	0.573086
	ENSG00000077616	NAALAD2	N-acetylated alpha-linked acidic dipeptidase 2(NAALAD2)	88.3842	-0.695312	0.390303	-1.78147	0.0748361	0.330065
	ENSG00000077684	JADE1	jade family PHD finger 1(JADE1)	245.059	-0.107763	0.256755	-0.419711	0.674696	0.876103
	ENSG00000077713	SLC25A43	solute carrier family 25 member 43(SLC25A43)	62.9027	0.168035	0.200422	0.838405	0.401803	0.719166
	ENSG00000077721	UBE2A	ubiquitin conjugating enzyme E2 A(UBE2A)	28.1679	-0.149091	0.265013	-0.562578	0.573722	0.829656
	ENSG00000077782	FGFR1	fibroblast growth factor receptor 1(FGFR1)	662.861	-0.488479	0.259216	-1.88445	0.0595043	0.297742
	ENSG00000077800	FKBP6	FK506 binding protein 6(FKBP6)	32.1473	-0.231634	0.394942	-0.586503	0.557538	0.821698
	ENSG00000077935	SMC1B	structural maintenance of chromosomes 1B(SMC1B)	50.9485	0.130392	0.286675	0.454842	0.649223	0.864462
	ENSG00000077942	FBLN1	fibulin 1(FBLN1)	609.164	-1.43045	0.377827	-3.78601	0.000153087	0.00826624
	ENSG00000077943	ITGA8	integrin subunit alpha 8(ITGA8)	65.3396	-0.503873	0.267707	-1.88218	0.0598113	0.298409
	ENSG00000077984	CST7	cystatin F(CST7)	140.605	-1.12621	0.344643	-3.26776	0.00108402	0.0303062
	ENSG00000078018	MAP2	microtubule associated protein 2(MAP2)	177.265	-0.0226675	0.334905	-0.0676832	0.946038	0.982696
	ENSG00000078043	PIAS2	protein inhibitor of activated STAT 2(PIAS2)	251.356	0.0169589	0.223133	0.0760033	0.939416	0.980612
	ENSG00000078053	AMPH	amphiphysin(AMPH)	79.4341	-0.395367	0.304963	-1.29644	0.194823	0.5236
	ENSG00000078061	ARAF	A-Raf proto-oncogene, serine/threonine kinase(ARAF)	222.893	0.217925	0.156655	1.39111	0.164191	0.483114
	ENSG00000078070	MCCC1	methylcrotonoyl-CoA carboxylase 1(MCCC1)	227.723	-0.354909	0.224384	-1.58171	0.113716	0.405751
	ENSG00000078081	lamp3	lysosomal associated membrane protein 3(LAMP3)	89.0553	1.27774	0.360971	3.53974	0.000400517	0.016491
	ENSG00000078098	FAP	fibroblast activation protein alpha(FAP)	643.078	-0.436755	0.412872	-1.05785	0.290126	0.628362
	ENSG00000078114	NEBL	nebulette(NEBL)	87.8696	-0.240014	0.412659	-0.581629	0.560816	0.823178
	ENSG00000078124	ACER3	alkaline ceramidase 3(ACER3)	77.8699	-0.294487	0.249859	-1.17861	0.238552	0.571598
	ENSG00000078140	UBE2K	ubiquitin conjugating enzyme E2 K(UBE2K)	320.193	0.482707	0.247438	1.95081	0.0510791	0.277557
	ENSG00000078142	PIK3C3	phosphatidylinositol 3-kinase catalytic subunit type 3(PIK3C3)	923.207	0.0348475	0.150455	0.231614	0.816838	0.937419
	ENSG00000078177	N4BP2	NEDD4 binding protein 2(N4BP2)	640.218	0.0406102	0.252411	0.160889	0.872181	0.9571
	ENSG00000078237	TIGAR	TP53 induced glycolysis regulatory phosphatase(TIGAR)	142.161	0.000391601	0.171678	0.00228102	0.99818	0.998993
	ENSG00000078246	TULP3	tubby like protein 3(TULP3)	109.505	-0.424612	0.260802	-1.6281	0.103504	0.386254
	ENSG00000078269	SYNJ2	synaptojanin 2(SYNJ2)	240.441	-0.372191	0.250669	-1.48479	0.1376	0.444447
	ENSG00000078295	ADCY2	adenylate cyclase 2(ADCY2)	211.303	-0.120405	0.455482	-0.264347	0.791513	0.928236
	ENSG00000078304	PPP2R5C	protein phosphatase 2 regulatory subunit B'gamma(PPP2R5C)	1123.48	-0.344815	0.182356	-1.89089	0.0586393	0.295227
	ENSG00000078328	RBFOX1	RNA binding protein, fox-1 homolog 1(RBFOX1)	97.4821	0.540781	0.391018	1.38301	0.166662	0.485574
	ENSG00000078369	GNB1	G protein subunit beta 1(GNB1)	1008.21	-0.178532	0.161536	-1.10522	0.269065	0.604564
	ENSG00000078399	hoxa9	homeobox A9(HOXA9)	9.47068	0.00682489	0.509556	0.0133938	0.989314	0.995928
	ENSG00000078401	EDN1	endothelin 1(EDN1)	179.51	0.201577	0.338909	0.594782	0.551989	0.817899
	ENSG00000078403	MLLT10	myeloid/lymphoid or mixed-lineage leukemia; translocated to, 10(MLLT10)	857.92	0.404594	0.201548	2.00743	0.0447041	0.258347
	ENSG00000078487	ZCWPW1	zinc finger CW-type and PWWP domain containing 1(ZCWPW1)	131.794	0.609055	0.23007	2.64726	0.00811474	0.101496
	ENSG00000078549	ADCYAP1R1	ADCYAP receptor type I(ADCYAP1R1)	38.933	-0.750811	0.383921	-1.95564	0.0505079	0.275961
	ENSG00000078579	FGF20	fibroblast growth factor 20(FGF20)	7.07433	-0.90785	0.713297	-1.27275	0.203106	0.530619
	ENSG00000078589	p2ry10	purinergic receptor P2Y10(P2RY10)	18.0132	0.00919871	0.467737	0.0196664	0.984309	0.994306
	ENSG00000078596	ITM2A	integral membrane protein 2A(ITM2A)	83.4268	-0.807786	0.34718	-2.3267	0.019981	0.170508
	ENSG00000078618	MIR761	microRNA 761(MIR761)	2905.23	0.0385817	0.164493	0.234549	0.814559	0.936354
	ENSG00000078668	VDAC3	voltage dependent anion channel 3(VDAC3)	451.123	0.222582	0.207916	1.07054	0.284375	0.621611
	ENSG00000078674	PCM1	pericentriolar material 1(PCM1)	3261.1	0.0489292	0.16151	0.302948	0.761929	0.915846
	ENSG00000078687	TNRC6C	trinucleotide repeat containing 6C(TNRC6C)	475.455	-0.261962	0.215921	-1.21323	0.225042	0.555504
	ENSG00000078699	CBFA2T2	CBFA2/RUNX1 translocation partner 2(CBFA2T2)	207.185	-0.245402	0.141136	-1.73876	0.0820766	0.344256
	ENSG00000078725	BRINP1	BMP/retinoic acid inducible neural specific 1(BRINP1)	55.8407	0.0674164	0.280418	0.240414	0.81001	0.935356
	ENSG00000078747	ITCH	itchy E3 ubiquitin protein ligase(ITCH)	1505.03	0.255732	0.203092	1.25919	0.20796	0.536076
	ENSG00000078795	PKD2L2	polycystin 2 like 2, transient receptor potential cation channel(PKD2L2)	42.8776	0.228716	0.303272	0.754163	0.450751	0.754375
	ENSG00000078804	TP53INP2	tumor protein p53 inducible nuclear protein 2(TP53INP2)	6.64757	-0.621317	0.560526	-1.10845	0.267666	0.603535
	ENSG00000078808	SDF4	stromal cell derived factor 4(SDF4)	591.601	-0.138104	0.201925	-0.683935	0.494016	0.780904
	ENSG00000078814	MYH7B	myosin heavy chain 7B(MYH7B)	115.824	0.203486	0.327858	0.620652	0.534829	0.807761
	ENSG00000078898	BPIFB2	BPI fold containing family B member 2(BPIFB2)	11.6036	-0.817098	0.516929	-1.58068	0.113951	0.406027
	ENSG00000078900	TP73	tumor protein p73(TP73)	29.6923	0.0618585	0.407036	0.151973	0.879208	0.959771
	ENSG00000078902	TOLLIP	toll interacting protein(TOLLIP)	40.9877	-0.548364	0.296518	-1.84934	0.064408	0.309181
	ENSG00000078967	ube2d4	ubiquitin conjugating enzyme E2 D4 (putative)(UBE2D4)	25.173	0.463704	0.265432	1.74698	0.0806408	0.342166
	ENSG00000079101	CLUL1	clusterin like 1(CLUL1)	158.683	0.435883	0.173284	2.51543	0.0118887	0.126299
	ENSG00000079102	RUNX1T1	RUNX1 translocation partner 1(RUNX1T1)	125.037	0.159703	0.271973	0.587202	0.557068	0.821534
	ENSG00000079112	CDH17	cadherin 17(CDH17)	68.0138	0.201697	0.39128	0.515481	0.606217	0.846797
	ENSG00000079134	THOC1	THO complex 1(THOC1)	418.215	0.631437	0.217856	2.89841	0.00375057	0.0655904
	ENSG00000079150	FKBP7	FK506 binding protein 7(FKBP7)	65.4749	-0.364759	0.365084	-0.999109	0.317742	0.652517
	ENSG00000079156	osbpl6	oxysterol binding protein like 6(OSBPL6)	153.693	0.617224	0.283424	2.17774	0.0294253	0.208158
	ENSG00000079215	SLC1A3	solute carrier family 1 member 3(SLC1A3)	482.644	-0.213397	0.250549	-0.851716	0.394372	0.712574
	ENSG00000079246	XRCC5	X-ray repair cross complementing 5(XRCC5)	2148.14	0.185738	0.185015	1.00391	0.315422	0.650781
	ENSG00000079257	LXN	latexin(LXN)	170.368	-0.100445	0.288503	-0.348158	0.727721	0.901667
	ENSG00000079263	SP140	SP140 nuclear body protein(SP140)	351.403	1.45434	0.279356	5.20604	1.92908e-07	3.72018e-05
	ENSG00000079277	MKNK1	MAP kinase interacting serine/threonine kinase 1(MKNK1)	2788.81	0.0119265	0.151906	0.0785123	0.937421	0.980206
	ENSG00000079308	TNS1	tensin 1(TNS1)	1558.44	-0.208187	0.247711	-0.840443	0.40066	0.718186
	ENSG00000079313	MIR1909	microRNA 1909(MIR1909)	203.361	0.188884	0.252091	0.749269	0.453695	0.755761
	ENSG00000079332	SAR1A	secretion associated Ras related GTPase 1A(SAR1A)	885.273	-0.272269	0.272951	-0.997501	0.318521	0.652916
	ENSG00000079335	CDC14A	cell division cycle 14A(CDC14A)	217.805	0.0806484	0.187406	0.430341	0.666947	0.871871
	ENSG00000079337	RAPGEF3	Rap guanine nucleotide exchange factor 3(RAPGEF3)	82.7166	-1.01694	0.362462	-2.80565	0.00502148	0.078137
	ENSG00000079385	CEACAM1	carcinoembryonic antigen related cell adhesion molecule 1(CEACAM1)	411.63	-0.0308044	0.239029	-0.128873	0.897458	0.966429
	ENSG00000079387	SENP1	SUMO1/sentrin specific peptidase 1(SENP1)	252.509	0.462047	0.22485	2.05491	0.0398878	0.243324
	ENSG00000079393	DUSP13	dual specificity phosphatase 13(DUSP13)	27.1228	0.635043	0.552254	1.14991	0.25018	0.585458
	ENSG00000079432	CIC	capicua transcriptional repressor(CIC)	803.769	0.185565	0.240005	0.773173	0.43942	0.747623
	ENSG00000079435	LIPE	lipase E, hormone sensitive type(LIPE)	118.604	-0.412215	0.371631	-1.10921	0.267341	0.603493
	ENSG00000079459	FDFT1	farnesyl-diphosphate farnesyltransferase 1(FDFT1)	522.327	-0.521305	0.24161	-2.15763	0.0309565	0.213755
	ENSG00000079462	PAFAH1B3	platelet activating factor acetylhydrolase 1b catalytic subunit 3(PAFAH1B3)	19.4082	-0.446425	0.398702	-1.1197	0.262843	0.598851
	ENSG00000079482	OPHN1	oligophrenin 1(OPHN1)	95.1824	-0.384008	0.214745	-1.7882	0.0737435	0.327386
	ENSG00000079557	AFM	afamin(AFM)	22.8213	0.483492	0.513931	0.940772	0.346822	0.67574
	ENSG00000079616	KIF22	kinesin family member 22(KIF22)	133.179	-0.590215	0.261042	-2.261	0.0237593	0.186473
	ENSG00000079689	SCGN	secretagogin, EF-hand calcium binding protein(SCGN)	6.60965	-0.136671	0.612907	-0.222988	0.823545	0.939865
	ENSG00000079691	CARMIL1	capping protein regulator and myosin 1 linker 1(CARMIL1)	310.513	0.0849789	0.268473	0.316527	0.751603	0.912771
	ENSG00000079739	PGM1	phosphoglucomutase 1(PGM1)	321.207	0.150063	0.235685	0.636713	0.524312	0.801623
	ENSG00000079785	DDX1	DEAD-box helicase 1(DDX1)	1128.19	0.20418	0.204646	0.997721	0.318415	0.652894
	ENSG00000079805	DNM2	dynamin 2(DNM2)	1965.46	-0.366428	0.174091	-2.10481	0.0353081	0.228837
	ENSG00000079819	EPB41L2	erythrocyte membrane protein band 4.1 like 2(EPB41L2)	861.482	-0.0626149	0.20182	-0.310251	0.75637	0.914214
	ENSG00000079841	RIMS1	regulating synaptic membrane exocytosis 1(RIMS1)	75.0909	0.926471	0.483206	1.91734	0.0551946	0.287731
	ENSG00000079931	MOXD1	monooxygenase DBH like 1(MOXD1)	67.3867	-0.236163	0.438462	-0.538617	0.590151	0.83794
	ENSG00000079950	STX7	syntaxin 7(STX7)	389.921	-0.296968	0.222945	-1.33203	0.182851	0.506562
	ENSG00000079974	RABL2B	RAB, member of RAS oncogene family-like 2B(RABL2B)	48.4532	-0.107979	0.402549	-0.268237	0.788517	0.927075
	ENSG00000079999	KEAP1	kelch like ECH associated protein 1(KEAP1)	161.507	-0.16886	0.228382	-0.739373	0.45968	0.759176
	ENSG00000080007	Ddx43	DEAD-box helicase 43(DDX43)	77.3013	0.61205	0.288941	2.11825	0.0341537	0.22506
	ENSG00000080031	PTPRH	protein tyrosine phosphatase, receptor type H(PTPRH)	44.5066	-0.783847	0.333512	-2.35028	0.0187592	0.163983
	ENSG00000080166	DCT	dopachrome tautomerase(DCT)	33.2903	-0.292291	0.470998	-0.620577	0.534878	0.807761
	ENSG00000080189	SLC35C2	solute carrier family 35 member C2(SLC35C2)	87.948	-0.0431963	0.173701	-0.248682	0.803607	0.932656
	ENSG00000080200	CRYBG3	crystallin beta-gamma domain containing 3(CRYBG3)	1830.86	0.459732	0.200156	2.29687	0.0216261	0.177547
	ENSG00000080224	epha6	EPH receptor A6(EPHA6)	49.4904	-0.856491	0.352502	-2.42975	0.0151094	0.146541
	ENSG00000080293	SCTR	secretin receptor(SCTR)	132.988	0.243184	0.187754	1.29522	0.195243	0.524133
	ENSG00000080298	RFX3	regulatory factor X3(RFX3)	161.252	-0.295816	0.242943	-1.21764	0.223363	0.553835
	ENSG00000080345	RIF1	replication timing regulatory factor 1(RIF1)	2243.24	0.188419	0.21488	0.876856	0.380565	0.701232
	ENSG00000080371	RAB21	RAB21, member RAS oncogene family(RAB21)	414.853	0.078394	0.232101	0.337757	0.735546	0.904665
	ENSG00000080493	SLC4A4	solute carrier family 4 member 4(SLC4A4)	77.7868	0.0394374	0.335665	0.11749	0.906471	0.969464
	ENSG00000080503	SMARCA2	SWI/SNF related, matrix associated, actin dependent regulator of chromatin, subfamily a, member 2(SMARCA2)	1449.58	-0.0518281	0.189708	-0.273199	0.7847	0.924451
	ENSG00000080511	RDH8	retinol dehydrogenase 8 (all-trans)(RDH8)	10.7526	-0.400512	0.682703	-0.586656	0.557435	0.821632
	ENSG00000080546	SESN1	sestrin 1(SESN1)	266.142	-0.315425	0.186907	-1.6876	0.091488	0.363226
	ENSG00000080561	MID2	midline 2(MID2)	93.8219	-0.0285271	0.227602	-0.125337	0.900257	0.967196
	ENSG00000080572	PIH1D3	PIH1 domain containing 3(PIH1D3)	3.60468	0.77002	1.07969	0.713186	0.475731	NA
	ENSG00000080573	COL5A3	collagen type V alpha 3 chain(COL5A3)	745.718	-0.909541	0.403009	-2.25687	0.0240159	0.187397
	ENSG00000080603	SRCAP	Snf2 related CREBBP activator protein(SRCAP)	612.839	0.207579	0.317393	0.654011	0.513105	0.794796
	ENSG00000080608	PUM3	pumilio RNA binding family member 3(PUM3)	759.766	0.502342	0.258085	1.94642	0.051604	0.278963
	ENSG00000080618	cpb2	carboxypeptidase B2(CPB2)	23.9004	-1.6881	0.527951	-3.19745	0.00138647	0.0356018
	ENSG00000080644	CHRNA3	cholinergic receptor nicotinic alpha 3 subunit(CHRNA3)	41.5115	0.136127	0.325338	0.418418	0.675642	0.876567
	ENSG00000080709	KCNN2	potassium calcium-activated channel subfamily N member 2(KCNN2)	30.6559	-0.523348	0.461525	-1.13395	0.256814	0.593036
	ENSG00000080802	CNOT4	CCR4-NOT transcription complex subunit 4(CNOT4)	422.049	0.373934	0.128925	2.90041	0.00372678	0.0653606
	ENSG00000080815	PSEN1	presenilin 1(PSEN1)	1155.28	0.810559	0.197402	4.10613	4.02348e-05	0.00309773
	ENSG00000080819	CPOX	coproporphyrinogen oxidase(CPOX)	71.3737	-0.0746315	0.180266	-0.414007	0.678869	0.877958
	ENSG00000080822	CLDND1	claudin domain containing 1(CLDND1)	379.388	0.175276	0.239185	0.732802	0.463679	0.761344
	ENSG00000080823	MOK	MOK protein kinase(MOK)	53.0966	0.115317	0.332527	0.346789	0.728749	0.901844
	ENSG00000080824	HSP90AA1	heat shock protein 90 alpha family class A member 1(HSP90AA1)	22114.7	-0.381232	0.345306	-1.10404	0.269575	0.605288
	ENSG00000080839	RBL1	RB transcriptional corepressor like 1(RBL1)	422.511	-0.108428	0.222766	-0.486733	0.626448	0.855313
	ENSG00000080845	DLGAP4	DLG associated protein 4(DLGAP4)	278.816	-0.0905058	0.228861	-0.395462	0.692502	0.88409
	ENSG00000080854	IGSF9B	immunoglobulin superfamily member 9B(IGSF9B)	54.7957	-0.398254	0.380113	-1.04772	0.294766	0.633187
	ENSG00000080910	CFHR2	complement factor H related 2(CFHR2)	5.85503	0.0194783	0.725245	0.0268575	0.978573	NA
	ENSG00000080986	NDC80	NDC80, kinetochore complex component(NDC80)	1927.9	0.21879	0.154191	1.41895	0.155913	0.473425
	ENSG00000081014	AP4E1	adaptor related protein complex 4 epsilon 1 subunit(AP4E1)	351.689	0.377519	0.169594	2.22601	0.0260134	0.19504
	ENSG00000081019	RSBN1	round spermatid basic protein 1(RSBN1)	478.346	0.228678	0.14972	1.52737	0.126668	0.4271
	ENSG00000081026	MAGI3	membrane associated guanylate kinase, WW and PDZ domain containing 3(MAGI3)	406.258	-0.213524	0.15109	-1.41323	0.157589	0.474853
	ENSG00000081041	CXCL2	C-X-C motif chemokine ligand 2(CXCL2)	72.5226	-1.47705	0.525802	-2.80914	0.00496738	0.0777591
	ENSG00000081051	AFP	alpha fetoprotein(AFP)	24.8827	-0.382291	0.495773	-0.7711	0.440647	0.748633
	ENSG00000081052	COL4A4	collagen type IV alpha 4 chain(COL4A4)	75.8621	-0.342498	0.247421	-1.38427	0.166275	0.48539
	ENSG00000081059	TCF7	transcription factor 7 (T-cell specific, HMG-box)(TCF7)	62.5629	-0.20341	0.302529	-0.672365	0.501351	0.786179
	ENSG00000081087	OSTM1	osteopetrosis associated transmembrane protein 1(OSTM1)	276.774	-0.0703348	0.225351	-0.312112	0.754955	0.913614
	ENSG00000081138	CDH7	cadherin 7(CDH7)	39.5377	0.540583	0.428122	1.26268	0.206703	0.53451
	ENSG00000081148	IMPG2	interphotoreceptor matrix proteoglycan 2(IMPG2)	88.2087	0.115678	0.228039	0.507273	0.611963	0.848351
	ENSG00000081154	PCNP	PEST proteolytic signal containing nuclear protein(PCNP)	162.681	0.296936	0.226769	1.30942	0.190392	0.517201
	ENSG00000081177	EXD2	exonuclease 3'-5' domain containing 2(EXD2)	115.75	0.143956	0.207542	0.693622	0.487919	0.776979
	ENSG00000081181	ARG2	arginase 2(ARG2)	96.6373	-0.223716	0.246425	-0.907845	0.36396	0.69087
	ENSG00000081189	MEF2C	myocyte enhancer factor 2C(MEF2C)	282.033	-0.255807	0.265984	-0.961741	0.336179	0.66647
	ENSG00000081237	PTPRC	protein tyrosine phosphatase, receptor type C(PTPRC)	11914.7	0.10934	0.263155	0.415495	0.677779	0.877747
	ENSG00000081248	CACNA1S	calcium voltage-gated channel subunit alpha1 S(CACNA1S)	313.941	0.162784	0.401909	0.405027	0.685458	0.88132
	ENSG00000081277	pkp1	plakophilin 1(PKP1)	90.9075	-0.354685	0.512701	-0.691797	0.489065	0.777459
	ENSG00000081307	UBA5	ubiquitin like modifier activating enzyme 5(UBA5)	196.919	0.661136	0.273564	2.41675	0.0156597	0.148646
	ENSG00000081320	STK17B	serine/threonine kinase 17b(STK17B)	1633.49	-0.0889531	0.248546	-0.357894	0.720422	0.89769
	ENSG00000081377	CDC14B	cell division cycle 14B(CDC14B)	104.699	-0.153602	0.232294	-0.66124	0.508459	0.791266
	ENSG00000081386	ZNF510	zinc finger protein 510(ZNF510)	121.449	0.405135	0.235956	1.717	0.0859799	0.351173
	ENSG00000081479	LRP2	LDL receptor related protein 2(LRP2)	296.002	-0.283251	0.391373	-0.723737	0.469227	0.765334
	ENSG00000081665	ZNF506	zinc finger protein 506(ZNF506)	567.516	-0.0283212	0.156762	-0.180663	0.856632	0.95252
	ENSG00000081692	JMJD4	jumonji domain containing 4(JMJD4)	29.1315	0.309399	0.241624	1.2805	0.20037	0.52844
	ENSG00000081721	DUSP12	dual specificity phosphatase 12(DUSP12)	55.9356	-0.0276745	0.215548	-0.128391	0.897839	0.966467
	ENSG00000081760	AACS	acetoacetyl-CoA synthetase(AACS)	106.067	-0.351977	0.241188	-1.45934	0.14447	0.456169
	ENSG00000081791	KIAA0141	KIAA0141(KIAA0141)	101.269	0.0288971	0.259219	0.111478	0.911238	0.971702
	ENSG00000081800	SLC13A1	solute carrier family 13 member 1(SLC13A1)	23.0336	0.491897	0.658043	0.747515	0.454753	0.756538
	ENSG00000081803	CADPS2	calcium dependent secretion activator 2(CADPS2)	254.824	-0.112566	0.181962	-0.618623	0.536165	0.808246
	ENSG00000081818	PCDHB4	protocadherin beta 4(PCDHB4)	44.6739	-0.035226	0.218113	-0.161503	0.871697	0.956954
	ENSG00000081842	PCDHA6	protocadherin alpha 6(PCDHA6)	38.9361	-0.678699	0.322317	-2.10569	0.0352312	0.228697
	ENSG00000081853	PCDHGA2	protocadherin gamma subfamily A, 2(PCDHGA2)	39.3452	-0.591219	0.349477	-1.69173	0.0906983	0.361611
	ENSG00000081870	HSPB11	heat shock protein family B (small) member 11(HSPB11)	2122.55	0.137197	0.142407	0.963417	0.335339	0.66613
	ENSG00000081913	PHLPP1	PH domain and leucine rich repeat protein phosphatase 1(PHLPP1)	250.737	-0.511221	0.229736	-2.22526	0.026064	0.195119
	ENSG00000081923	ATP8B1	ATPase phospholipid transporting 8B1(ATP8B1)	429.818	-0.790522	0.310013	-2.54996	0.0107735	0.119253
	ENSG00000081985	IL12RB2	interleukin 12 receptor subunit beta 2(IL12RB2)	129.697	0.0552794	0.375504	0.147214	0.882963	0.960944
	ENSG00000082014	SMARCD3	SWI/SNF related, matrix associated, actin dependent regulator of chromatin, subfamily d, member 3(SMARCD3)	224.024	0.127045	0.260763	0.487203	0.626115	0.854981
	ENSG00000082068	WDR70	WD repeat domain 70(WDR70)	270.726	-0.089467	0.15737	-0.568512	0.569687	0.826867
	ENSG00000082074	FYB	FYN binding protein(FYB)	4391.93	0.496384	0.27772	1.78736	0.0738798	0.327682
	ENSG00000082126	MPP4	membrane palmitoylated protein 4(MPP4)	534.64	0.218095	0.20385	1.06988	0.284675	0.622046
	ENSG00000082146	STRADB	STE20-related kinase adaptor beta(STRADB)	143.538	-0.340234	0.240188	-1.41653	0.15662	0.474274
	ENSG00000082153	BZW1	basic leucine zipper and W2 domains 1(BZW1)	2434.09	-0.221987	0.251961	-0.881036	0.378298	0.700446
	ENSG00000082175	PGR	progesterone receptor(PGR)	29.1206	0.36903	0.363614	1.0149	0.310155	0.647166
	ENSG00000082196	C1QTNF3	C1q and tumor necrosis factor related protein 3(C1QTNF3)	25.0876	-0.15883	0.305673	-0.519608	0.603336	0.845691
	ENSG00000082212	ME2	malic enzyme 2(ME2)	1452.88	0.0800075	0.146706	0.545358	0.585507	0.835852
	ENSG00000082213	C5ORF22	chromosome 5 open reading frame 22(C5orf22)	195.71	0.487448	0.151382	3.21999	0.00128197	0.0336499
	ENSG00000082258	CCNT2	cyclin T2(CCNT2)	574.303	0.298715	0.229827	1.29973	0.193692	0.52212
	ENSG00000082269	FAM135A	family with sequence similarity 135 member A(FAM135A)	379.293	-0.186571	0.236161	-0.790015	0.429519	0.740628
	ENSG00000082293	COL19A1	collagen type XIX alpha 1 chain(COL19A1)	36.1673	0.0120391	0.410796	0.0293068	0.97662	0.99133
	ENSG00000082397	EPB41L3	erythrocyte membrane protein band 4.1 like 3(EPB41L3)	1699.25	-0.313831	0.247495	-1.26803	0.204788	0.532614
	ENSG00000082438	COBLL1	cordon-bleu WH2 repeat protein like 1(COBLL1)	385.878	0.261839	0.193405	1.35384	0.175788	0.498532
	ENSG00000082458	DLG3	discs large MAGUK scaffold protein 3(DLG3)	57.4985	-0.385272	0.275077	-1.4006	0.161334	0.479831
	ENSG00000082482	KCNK2	potassium two pore domain channel subfamily K member 2(KCNK2)	49.6329	-0.579268	0.480385	-1.20584	0.227879	0.559381
	ENSG00000082497	SERTAD4	SERTA domain containing 4(SERTAD4)	14.1094	0.49578	0.405663	1.22215	0.221652	0.551596
	ENSG00000082512	TRAF5	TNF receptor associated factor 5(TRAF5)	122.556	0.145099	0.227904	0.636669	0.52434	0.801623
	ENSG00000082515	MRPL22	mitochondrial ribosomal protein L22(MRPL22)	86.4577	0.0281864	0.264772	0.106455	0.915221	0.973424
	ENSG00000082516	GEMIN5	gem nuclear organelle associated protein 5(GEMIN5)	343.417	0.311455	0.149095	2.08897	0.0367102	0.233049
	ENSG00000082556	OPRK1	opioid receptor kappa 1(OPRK1)	15.4301	-0.229125	0.545207	-0.420253	0.674301	0.87597
	ENSG00000082641	NFE2L1	nuclear factor, erythroid 2 like 1(NFE2L1)	1219.84	0.20239	0.195941	1.03291	0.301645	0.639619
	ENSG00000082684	SEMA5B	semaphorin 5B(SEMA5B)	60.8948	0.767448	0.585266	1.31128	0.189763	0.516762
	ENSG00000082701	GSK3B	glycogen synthase kinase 3 beta(GSK3B)	413.485	-0.0602818	0.1461	-0.412607	0.679895	0.878388
	ENSG00000082781	ITGB5	integrin subunit beta 5(ITGB5)	477.148	-0.30304	0.219147	-1.38281	0.166723	0.485574
	ENSG00000082805	ERC1	ELKS/RAB6-interacting/CAST family member 1(ERC1)	705.404	-0.0907014	0.141993	-0.638775	0.522969	0.801379
	ENSG00000082898	XPO1	exportin 1(XPO1)	2077.5	-0.126649	0.279849	-0.45256	0.650865	0.864968
	ENSG00000082996	RNF13	ring finger protein 13(RNF13)	1918.14	0.334834	0.27001	1.24008	0.214946	0.543592
	ENSG00000083067	TRPM3	transient receptor potential cation channel subfamily M member 3(TRPM3)	129.878	-0.818293	0.237046	-3.45204	0.00055637	0.0200764
	ENSG00000083093	PALB2	partner and localizer of BRCA2(PALB2)	272.722	0.933515	0.270564	3.45026	0.000560048	0.0200764
	ENSG00000083097	DOPEY1	dopey family member 1(DOPEY1)	628.224	0.226606	0.202714	1.11786	0.263627	0.599626
	ENSG00000083099	LYRM2	LYR motif containing 2(LYRM2)	23.6361	-0.121626	0.334332	-0.363788	0.716016	0.895984
	ENSG00000083123	BCKDHB	branched chain keto acid dehydrogenase E1 subunit beta(BCKDHB)	52.1499	0.058526	0.167979	0.348412	0.727531	0.901667
	ENSG00000083168	KAT6A	lysine acetyltransferase 6A(KAT6A)	2447.16	-0.0375124	0.129244	-0.290245	0.771629	0.919368
	ENSG00000083223	ZCCHC6	zinc finger CCHC-type containing 6(ZCCHC6)	5164.01	0.0519353	0.180773	0.287296	0.773886	0.920105
	ENSG00000083290	ULK2	unc-51 like autophagy activating kinase 2(ULK2)	185.837	0.0822784	0.209316	0.393083	0.694258	0.884786
	ENSG00000083307	GRHL2	grainyhead like transcription factor 2(GRHL2)	50.8672	-0.33453	0.683758	-0.489251	0.624664	0.854049
	ENSG00000083312	TNPO1	transportin 1(TNPO1)	1300.9	-0.351875	0.248883	-1.41382	0.157415	0.474704
	ENSG00000083444	PLOD1	procollagen-lysine,2-oxoglutarate 5-dioxygenase 1(PLOD1)	639.394	-0.466196	0.24886	-1.87333	0.061023	0.301527
	ENSG00000083454	P2RX5	purinergic receptor P2X 5(P2RX5)	33.123	-0.306945	0.304606	-1.00768	0.313609	0.649538
	ENSG00000083457	ITGAE	integrin subunit alpha E(ITGAE)	99.1128	0.0544396	0.210771	0.258289	0.796184	0.929607
	ENSG00000083520	dis3	DIS3 homolog, exosome endoribonuclease and 3'-5' exoribonuclease(DIS3)	595.661	-0.0400611	0.187478	-0.213685	0.830793	0.94277
	ENSG00000083535	PIBF1	progesterone immunomodulatory binding factor 1(PIBF1)	392.907	0.113234	0.227261	0.498253	0.618305	0.850336
	ENSG00000083544	TDRD3	tudor domain containing 3(TDRD3)	235.758	-0.0570924	0.206465	-0.276523	0.782146	0.923065
	ENSG00000083635	NUFIP1	NUFIP1, FMR1 interacting protein 1(NUFIP1)	122.038	0.708026	0.172437	4.10599	4.0258e-05	0.00309773
	ENSG00000083642	PDS5B	PDS5 cohesin associated factor B(PDS5B)	1014.04	-0.0261612	0.182023	-0.143725	0.885718	0.962741
	ENSG00000083720	OXCT1	3-oxoacid CoA-transferase 1(OXCT1)	203.756	-0.0849426	0.190214	-0.446562	0.655191	0.86734
	ENSG00000083750	RRAGB	Ras related GTP binding B(RRAGB)	104.891	0.0901696	0.162598	0.554556	0.579198	0.832352
	ENSG00000083782	EPYC	epiphycan(EPYC)	18.0054	0.231817	0.59268	0.391134	0.695698	0.885566
	ENSG00000083799	CYLD	CYLD lysine 63 deubiquitinase(CYLD)	1612.78	0.599584	0.208816	2.87135	0.00408727	0.0689691
	ENSG00000083807	SLC27A5	solute carrier family 27 member 5(SLC27A5)	27.3743	0.300107	0.407243	0.736924	0.461168	0.760251
	ENSG00000083812	ZNF324	zinc finger protein 324(ZNF324)	27.6594	-0.199664	0.303919	-0.656963	0.511205	0.793402
	ENSG00000083814	ZNF671	zinc finger protein 671(ZNF671)	69.1356	0.116761	0.227461	0.513322	0.607726	0.847132
	ENSG00000083817	ZNF416	zinc finger protein 416(ZNF416)	37.9742	0.029194	0.237816	0.122759	0.902298	0.968109
	ENSG00000083828	ZNF586	zinc finger protein 586(ZNF586)	133.011	-0.312237	0.204098	-1.52983	0.126058	0.426011
	ENSG00000083838	ZNF446	zinc finger protein 446(ZNF446)	23.9471	0.0700534	0.292311	0.239654	0.810599	0.935356
	ENSG00000083844	ZNF264	zinc finger protein 264(ZNF264)	193.293	0.0324213	0.242724	0.133573	0.893741	0.965028
	ENSG00000083845	RPS5	ribosomal protein S5(RPS5)	473.377	-0.186929	0.238627	-0.783354	0.433419	0.742736
	ENSG00000083857	FAT1	FAT atypical cadherin 1(FAT1)	2201.81	-0.364821	0.269909	-1.35165	0.176489	0.499422
	ENSG00000083896	YTHDC1	YTH domain containing 1(YTHDC1)	477.986	0.0807205	0.176111	0.45835	0.646701	0.863549
	ENSG00000083937	CHMP2B	charged multivesicular body protein 2B(CHMP2B)	355.412	0.339795	0.293303	1.15851	0.246655	0.580447
	ENSG00000084070	SMAP2	small ArfGAP2(SMAP2)	1960.71	0.198669	0.277535	0.715832	0.474095	0.768037
	ENSG00000084072	PPIE	peptidylprolyl isomerase E(PPIE)	154.378	0.146705	0.201694	0.727362	0.467004	0.76395
	ENSG00000084073	ZMPSTE24	zinc metallopeptidase STE24(ZMPSTE24)	439.86	0.344822	0.16316	2.1134	0.0345667	0.226134
	ENSG00000084090	STARD7	StAR related lipid transfer domain containing 7(STARD7)	251.363	0.0956589	0.166128	0.575814	0.564741	0.824488
	ENSG00000084092	NOA1	nitric oxide associated 1(NOA1)	115.632	-0.231269	0.144057	-1.60539	0.108407	0.395887
	ENSG00000084093	REST	RE1 silencing transcription factor(REST)	1181.9	0.0632889	0.180758	0.35013	0.726241	0.90119
	ENSG00000084110	hal	histidine ammonia-lyase(HAL)	191.494	0.0851569	0.299909	0.283942	0.776455	0.92034
	ENSG00000084112	SSH1	slingshot protein phosphatase 1(SSH1)	692.101	-0.385129	0.213239	-1.8061	0.0709033	0.322426
	ENSG00000084207	GSTP1	glutathione S-transferase pi 1(GSTP1)	182.119	-0.380225	0.253429	-1.50032	0.133531	0.438736
	ENSG00000084234	APLP2	amyloid beta precursor like protein 2(APLP2)	8776.54	-0.583445	0.224055	-2.60403	0.00921359	0.10926
	ENSG00000084444	FAM234B	family with sequence similarity 234 member B(FAM234B)	99.1935	0.0153124	0.186287	0.082198	0.934489	0.980043
	ENSG00000084453	SLCO1A2	solute carrier organic anion transporter family member 1A2(SLCO1A2)	26.5196	-0.11403	0.704044	-0.161964	0.871334	0.956954
	ENSG00000084463	WBP11	WW domain binding protein 11(WBP11)	500.355	0.401816	0.147989	2.71517	0.00662408	0.0908346
	ENSG00000084623	EIF3I	eukaryotic translation initiation factor 3 subunit I(EIF3I)	424.016	0.460181	0.178744	2.57453	0.0100377	0.115111
	ENSG00000084628	NKAIN1	Na+/K+ transporting ATPase interacting 1(NKAIN1)	4.39361	0.76969	0.610139	1.2615	0.207129	NA
	ENSG00000084636	COL16A1	collagen type XVI alpha 1 chain(COL16A1)	587.651	-1.33555	0.363489	-3.67426	0.000238537	0.0115003
	ENSG00000084652	TXLNA	taxilin alpha(TXLNA)	461.456	-0.0900839	0.132219	-0.681321	0.495668	0.781874
	ENSG00000084674	APOB	apolipoprotein B(APOB)	315.591	-0.47997	0.462544	-1.03767	0.299422	0.637608
	ENSG00000084676	NCOA1	nuclear receptor coactivator 1(NCOA1)	1249.12	0.354309	0.150252	2.3581	0.0183688	0.162172
	ENSG00000084693	AGBL5	ATP/GTP binding protein like 5(AGBL5)	151.157	-0.333104	0.233235	-1.42819	0.153237	0.468926
	ENSG00000084710	EFR3B	EFR3 homolog B(EFR3B)	56.8249	0.00234622	0.256147	0.00915963	0.992692	0.997306
	ENSG00000084731	KIF3C	kinesin family member 3C(KIF3C)	85.2612	-0.594868	0.281849	-2.11059	0.0348076	0.226633
	ENSG00000084733	RAB10	RAB10, member RAS oncogene family(RAB10)	858.936	0.02137	0.239454	0.0892449	0.928887	0.978051
	ENSG00000084734	GCKR	glucokinase regulator(GCKR)	49.9087	-0.333466	0.300654	-1.10914	0.267371	0.603493
	ENSG00000084754	HADHA	hydroxyacyl-CoA dehydrogenase/3-ketoacyl-CoA thiolase/enoyl-CoA hydratase (trifunctional protein), alpha subunit(HADHA)	1743.68	-0.0599977	0.137496	-0.436359	0.662576	0.869504
	ENSG00000084764	MAPRE3	microtubule associated protein RP/EB family member 3(MAPRE3)	60.9072	-0.444063	0.257069	-1.72741	0.0840944	0.34899
	ENSG00000084774	CAD	carbamoyl-phosphate synthetase 2, aspartate transcarbamylase, and dihydroorotase(CAD)	348.044	0.0705314	0.210743	0.33468	0.737867	0.906222
	ENSG00000085063	CD59	CD59 molecule(CD59)	357.664	0.313284	0.17472	1.79307	0.0729619	0.32561
	ENSG00000085117	CD82	CD82 molecule(CD82)	483.945	-0.230234	0.21858	-1.05332	0.292195	0.630439
	ENSG00000085185	BCORL1	BCL6 corepressor-like 1(BCORL1)	224.567	-0.405612	0.176306	-2.30062	0.021413	0.176981
	ENSG00000085224	ATRX	ATRX, chromatin remodeler(ATRX)	2667.83	0.258063	0.227799	1.13285	0.257275	0.593405
	ENSG00000085231	AK6	adenylate kinase 6(AK6)	136.338	0.222237	0.253563	0.876456	0.380782	0.701232
	ENSG00000085265	FCN1	ficolin 1(FCN1)	596.601	0.228674	0.390821	0.58511	0.558474	0.822009
	ENSG00000085274	MYNN	myoneurin(MYNN)	262.999	0.0732137	0.204145	0.358637	0.719867	0.897548
	ENSG00000085276	MECOM	MDS1 and EVI1 complex locus(MECOM)	393.542	-0.0193368	0.255129	-0.075792	0.939585	0.980612
	ENSG00000085365	SCAMP1	secretory carrier membrane protein 1(SCAMP1)	114.577	-0.339656	0.260728	-1.30272	0.19267	0.520405
	ENSG00000085377	PREP	prolyl endopeptidase(PREP)	332.702	0.465396	0.127062	3.66273	0.000249537	0.0118204
	ENSG00000085382	HACE1	HECT domain and ankyrin repeat containing E3 ubiquitin protein ligase 1(HACE1)	213.353	-0.238	0.177479	-1.341	0.17992	0.503867
	ENSG00000085415	SEH1L	SEH1 like nucleoporin(SEH1L)	393.978	0.535813	0.195359	2.74271	0.00609339	0.0870439
	ENSG00000085433	WDR47	WD repeat domain 47(WDR47)	379.54	-0.480495	0.220804	-2.17612	0.0295464	0.208747
	ENSG00000085449	WDFY1	WD repeat and FYVE domain containing 1(WDFY1)	388.463	0.448545	0.213104	2.10481	0.0353078	0.228837
	ENSG00000085465	OVGP1	oviductal glycoprotein 1(OVGP1)	45.3837	-0.776517	0.277408	-2.79918	0.00512321	0.0792336
	ENSG00000085491	SLC25A24	solute carrier family 25 member 24(SLC25A24)	217.014	-0.0391791	0.252914	-0.154911	0.876891	0.959005
	ENSG00000085511	MAP3K4	mitogen-activated protein kinase kinase kinase 4(MAP3K4)	615.165	-0.133037	0.188808	-0.704615	0.48105	0.772066
	ENSG00000085514	PILRA	paired immunoglobin like type 2 receptor alpha(PILRA)	421.527	0.22535	0.229686	0.981123	0.326532	0.65959
	ENSG00000085552	IGSF9	immunoglobulin superfamily member 9(IGSF9)	29.9087	-0.463108	0.353879	-1.30866	0.190649	0.51753
	ENSG00000085563	ABCB1	ATP binding cassette subfamily B member 1(ABCB1)	115.732	-0.865132	0.367034	-2.35709	0.0184188	0.162172
	ENSG00000085644	ZNF213	zinc finger protein 213(ZNF213)	22.8066	-0.169226	0.296665	-0.570428	0.568388	0.826084
	ENSG00000085662	AKR1B1	aldo-keto reductase family 1 member B(AKR1B1)	197.296	-0.401364	0.270674	-1.48283	0.13812	0.445096
	ENSG00000085719	CPNE3	copine 3(CPNE3)	452.104	-0.386517	0.324871	-1.18975	0.234143	0.566638
	ENSG00000085721	RRN3	RRN3 homolog, RNA polymerase I transcription factor(RRN3)	250.157	0.198082	0.110193	1.79759	0.0722417	0.324728
	ENSG00000085733	CTTN	cortactin(CTTN)	834.992	-0.259533	0.222226	-1.16788	0.242856	0.576084
	ENSG00000085741	WNT11	Wnt family member 11(WNT11)	10.2852	-1.09367	0.555197	-1.96987	0.0488533	0.270915
	ENSG00000085760	MTIF2	mitochondrial translational initiation factor 2(MTIF2)	415.475	0.392559	0.163218	2.40512	0.0161672	0.151445
	ENSG00000085788	DDHD2	DDHD domain containing 2(DDHD2)	240.215	0.0255911	0.191394	0.133709	0.893633	0.965028
	ENSG00000085831	TTC39A	tetratricopeptide repeat domain 39A(TTC39A)	41.7943	-0.0510794	0.356983	-0.143086	0.886222	0.962945
	ENSG00000085832	EPS15	epidermal growth factor receptor pathway substrate 15(EPS15)	1736.22	0.262648	0.154682	1.69799	0.0895102	0.359086
	ENSG00000085840	ORC1	origin recognition complex subunit 1(ORC1)	84.6754	-0.0794722	0.283677	-0.280151	0.779362	0.921507
	ENSG00000085871	MGST2	microsomal glutathione S-transferase 2(MGST2)	39.3419	-0.106047	0.412343	-0.257182	0.797039	0.929619
	ENSG00000085872	CHERP	calcium homeostasis endoplasmic reticulum protein(CHERP)	146.809	0.16888	0.164779	1.02489	0.305416	0.642638
	ENSG00000085978	ATG16L1	autophagy related 16 like 1(ATG16L1)	196.28	0.154674	0.15718	0.984054	0.325089	0.658329
	ENSG00000085982	USP40	ubiquitin specific peptidase 40(USP40)	431.879	-0.149468	0.241651	-0.618528	0.536227	0.808246
	ENSG00000085998	POMGNT1	protein O-linked mannose N-acetylglucosaminyltransferase 1 (beta 1,2-)(POMGNT1)	167.263	-0.217821	0.19628	-1.10974	0.267109	0.603404
	ENSG00000085999	RAD54L	RAD54-like (S. cerevisiae)(RAD54L)	56.0806	-0.242998	0.332401	-0.731038	0.464756	0.762158
	ENSG00000086015	mast2	microtubule associated serine/threonine kinase 2(MAST2)	419.827	-0.0779851	0.183864	-0.424145	0.67146	0.874143
	ENSG00000086061	DNAJA1	DnaJ heat shock protein family (Hsp40) member A1(DNAJA1)	2461.04	0.578656	0.290464	1.99218	0.0463512	0.263377
	ENSG00000086062	B4GALT1	beta-1,4-galactosyltransferase 1(B4GALT1)	545.381	-0.0391118	0.195376	-0.200187	0.841334	0.946123
	ENSG00000086065	CHMP5	charged multivesicular body protein 5(CHMP5)	781.302	0.394214	0.250728	1.57228	0.115887	0.410062
	ENSG00000086102	NFX1	nuclear transcription factor, X-box binding 1(NFX1)	592.356	0.137327	0.140727	0.975837	0.329145	0.661258
	ENSG00000086159	AQP6	aquaporin 6(AQP6)	8.75136	-0.912416	0.773593	-1.17945	0.238218	0.571142
	ENSG00000086189	DIMT1	DIM1 dimethyladenosine transferase 1 homolog(DIMT1)	89.4708	0.224427	0.203947	1.10042	0.27115	0.60666
	ENSG00000086200	IPO11-LRRC70	IPO11-LRRC70 readthrough(IPO11-LRRC70)	304.44	0.480107	0.258118	1.86003	0.0628817	0.305788
	ENSG00000086205	folh1	folate hydrolase 1(FOLH1)	67.8877	0.0774739	0.301598	0.256878	0.797273	0.929644
	ENSG00000086232	EIF2AK1	eukaryotic translation initiation factor 2 alpha kinase 1(EIF2AK1)	597.084	-0.194132	0.123903	-1.56681	0.11716	0.412407
	ENSG00000086288	nme8	NME/NM23 family member 8(NME8)	91.8574	-0.0665839	0.320938	-0.207466	0.835646	0.944068
	ENSG00000086289	EPDR1	ependymin related 1(EPDR1)	25.6847	0.0509722	0.358958	0.142001	0.88708	0.963224
	ENSG00000086300	SNX10	sorting nexin 10(SNX10)	528.238	0.853839	0.338916	2.51932	0.0117581	0.125335
	ENSG00000086475	SEPHS1	selenophosphate synthetase 1(SEPHS1)	166.769	-0.0379905	0.182231	-0.208474	0.834859	0.944068
	ENSG00000086504	MRPL28	mitochondrial ribosomal protein L28(MRPL28)	86.4337	0.326665	0.180567	1.80911	0.0704344	0.321842
	ENSG00000086506	HBQ1	hemoglobin subunit theta 1(HBQ1)	0.616214	-1.75407	1.83146	-0.957747	0.33819	NA
	ENSG00000086544	ITPKC	inositol-trisphosphate 3-kinase C(ITPKC)	213.908	0.0173718	0.244481	0.0710558	0.943353	0.981018
	ENSG00000086548	Ceacam6	carcinoembryonic antigen related cell adhesion molecule 6(CEACAM6)	36.3473	-0.22862	0.327159	-0.698804	0.484675	0.775296
	ENSG00000086570	FAT2	FAT atypical cadherin 2(FAT2)	355.47	0.171742	0.366903	0.468087	0.639722	0.860124
	ENSG00000086589	RBM22	RNA binding motif protein 22(RBM22)	469.076	-0.290955	0.117689	-2.47224	0.0134268	0.136353
	ENSG00000086598	TMED2	transmembrane p24 trafficking protein 2(TMED2)	760.944	-0.34879	0.241318	-1.44536	0.148358	0.461321
	ENSG00000086619	ERO1B	endoplasmic reticulum oxidoreductase 1 beta(ERO1B)	123.478	0.382074	0.219437	1.74116	0.0816559	0.343165
	ENSG00000086666	ZFAND6	zinc finger AN1-type containing 6(ZFAND6)	399.989	-0.242109	0.266079	-0.909915	0.362867	0.690522
	ENSG00000086696	HSD17B2	hydroxysteroid 17-beta dehydrogenase 2(HSD17B2)	40.7959	-0.138542	0.481572	-0.287688	0.773586	0.920105
	ENSG00000086712	TXLNG	taxilin gamma(TXLNG)	205.515	-0.108547	0.253893	-0.427531	0.668993	0.873087
	ENSG00000086717	PPEF1	protein phosphatase with EF-hand domain 1(PPEF1)	27.5802	0.139651	0.429733	0.324971	0.745203	0.90943
	ENSG00000086730	LAT2	linker for activation of T-cells family member 2(LAT2)	257.846	0.231603	0.195773	1.18302	0.236802	0.570251
	ENSG00000086758	HUWE1	HECT, UBA and WWE domain containing 1, E3 ubiquitin protein ligase(HUWE1)	6292.2	-0.0950429	0.21603	-0.439953	0.659971	0.868566
	ENSG00000086827	ZW10	zw10 kinetochore protein(ZW10)	309.546	0.269649	0.190261	1.41726	0.156408	0.474014
	ENSG00000086848	ALG9	ALG9, alpha-1,2-mannosyltransferase(ALG9)	195.359	0.146636	0.237491	0.61744	0.536944	0.808503
	ENSG00000086967	MYBPC2	myosin binding protein C, fast type(MYBPC2)	589.537	-0.497083	0.312249	-1.59195	0.111397	0.401976
	ENSG00000086991	NOX4	NADPH oxidase 4(NOX4)	70.8189	-0.0187483	0.326419	-0.0574364	0.954198	0.984946
	ENSG00000087008	ACOX3	acyl-CoA oxidase 3, pristanoyl(ACOX3)	104.668	0.0899024	0.179502	0.500843	0.616482	0.850211
	ENSG00000087053	MTMR2	myotubularin related protein 2(MTMR2)	228.575	-0.0474674	0.162473	-0.292156	0.770168	0.918512
	ENSG00000087074	PPP1R15A	protein phosphatase 1 regulatory subunit 15A(PPP1R15A)	10205.7	-0.825232	0.350122	-2.35698	0.0184241	0.162172
	ENSG00000087076	HSD17B14	hydroxysteroid 17-beta dehydrogenase 14(HSD17B14)	15.0482	-0.807562	0.370502	-2.17964	0.0292841	0.207478
	ENSG00000087077	MIR6875	microRNA 6875(MIR6875)	97.4363	-0.446785	0.249748	-1.78894	0.0736241	0.327245
	ENSG00000087085	ACHE	acetylcholinesterase (Cartwright blood group)(ACHE)	29.5285	0.569538	0.426652	1.3349	0.181909	0.505647
	ENSG00000087086	FTL	ferritin light chain(FTL)	5123.73	-1.24552	0.293409	-4.24501	2.1858e-05	0.00197652
	ENSG00000087087	SRRT	serrate, RNA effector molecule(SRRT)	636.78	-0.187145	0.172543	-1.08463	0.278086	0.615043
	ENSG00000087088	BAX	BCL2 associated X, apoptosis regulator(BAX)	89.0645	-0.299623	0.191359	-1.56576	0.117404	0.412804
	ENSG00000087095	NLK	nemo like kinase(NLK)	253.915	0.019513	0.193314	0.100939	0.919599	0.975062
	ENSG00000087111	PIGS	phosphatidylinositol glycan anchor biosynthesis class S(PIGS)	120.519	-0.0913284	0.207471	-0.440199	0.659793	0.868566
	ENSG00000087116	ADAMTS2	ADAM metallopeptidase with thrombospondin type 1 motif 2(ADAMTS2)	369.389	-0.827116	0.341136	-2.42459	0.0153255	0.14699
	ENSG00000087128	TMPRSS11E	transmembrane protease, serine 11E(TMPRSS11E)	15.4425	0.0445524	0.630935	0.0706134	0.943705	0.98119
	ENSG00000087152	ATXN7L3	ataxin 7 like 3(ATXN7L3)	267.789	0.0475334	0.12805	0.371211	0.710481	0.89361
	ENSG00000087157	PGS1	phosphatidylglycerophosphate synthase 1(PGS1)	687.509	-0.0359298	0.152076	-0.236263	0.813229	0.936354
	ENSG00000087191	PSMC5	proteasome 26S subunit, ATPase 5(PSMC5)	422.046	0.173843	0.1416	1.2277	0.219558	0.549342
	ENSG00000087206	UIMC1	ubiquitin interaction motif containing 1(UIMC1)	777.601	-0.275481	0.190106	-1.44909	0.147312	0.459872
	ENSG00000087237	CETP	cholesteryl ester transfer protein(CETP)	36.6422	0.123586	0.380541	0.324763	0.745361	0.90943
	ENSG00000087245	MMP2	matrix metallopeptidase 2(MMP2)	2663.74	-0.527264	0.353814	-1.49023	0.136164	0.442569
	ENSG00000087250	MT3	metallothionein 3(MT3)	5.49102	-0.432587	0.713926	-0.605927	0.544563	NA
	ENSG00000087253	LPCAT2	lysophosphatidylcholine acyltransferase 2(LPCAT2)	409.107	0.139229	0.214596	0.648797	0.51647	0.796578
	ENSG00000087258	GNAO1	G protein subunit alpha o1(GNAO1)	37.5103	-0.414346	0.368817	-1.12344	0.261249	0.597426
	ENSG00000087263	OGFOD1	2-oxoglutarate and iron dependent oxygenase domain containing 1(OGFOD1)	238.124	0.112324	0.220729	0.508877	0.610838	0.847931
	ENSG00000087266	SH3BP2	SH3 domain binding protein 2(SH3BP2)	815.023	0.306563	0.217742	1.40791	0.159156	0.477333
	ENSG00000087269	NOP14	NOP14 nucleolar protein(NOP14)	578.22	0.209931	0.1572	1.33544	0.181734	0.505647
	ENSG00000087274	ADD1	adducin 1(ADD1)	1266.8	0.115401	0.177115	0.651556	0.514688	0.795997
	ENSG00000087299	L2HGDH	L-2-hydroxyglutarate dehydrogenase(L2HGDH)	32.6347	-0.0395895	0.232405	-0.170347	0.864737	0.955008
	ENSG00000087301	TXNDC16	thioredoxin domain containing 16(TXNDC16)	177.877	0.0588418	0.329099	0.178797	0.858097	0.953138
	ENSG00000087302	c14orf166	chromosome 14 open reading frame 166(C14orf166)	388.46	-0.0325918	0.195885	-0.166382	0.867856	0.956267
	ENSG00000087303	NID2	nidogen 2(NID2)	553.31	-0.80524	0.342246	-2.35281	0.0186321	0.1634
	ENSG00000087338	GMCL1	germ cell-less, spermatogenesis associated 1(GMCL1)	149.977	-0.543517	0.185807	-2.92517	0.00344265	0.0626204
	ENSG00000087365	SF3B2	splicing factor 3b subunit 2(SF3B2)	2221.94	0.0697139	0.214114	0.325592	0.744733	0.909309
	ENSG00000087448	KLHL42	kelch like family member 42(KLHL42)	74.6267	-0.258749	0.236447	-1.09432	0.273814	0.610165
	ENSG00000087460	GNAS	GNAS complex locus(GNAS)	1457.41	-0.67322	0.244454	-2.75397	0.00588764	0.0857246
	ENSG00000087470	DNM1L	dynamin 1 like(DNM1L)	502.397	-0.52921	0.246276	-2.14885	0.0316466	0.216536
	ENSG00000087494	PTHLH	parathyroid hormone like hormone(PTHLH)	14.6428	0.0355523	0.475419	0.074781	0.940389	0.980612
	ENSG00000087495	PHACTR3	phosphatase and actin regulator 3(PHACTR3)	31.0109	-0.647923	0.502014	-1.29065	0.196826	0.525398
	ENSG00000087502	ERGIC2	ERGIC and golgi 2(ERGIC2)	346.581	-0.201949	0.23678	-0.852898	0.393716	0.712319
	ENSG00000087510	TFAP2C	transcription factor AP-2 gamma(TFAP2C)	34.8297	-0.966932	0.427405	-2.26233	0.0236768	0.186134
	ENSG00000087586	AURKA	aurora kinase A(AURKA)	118.395	-0.406895	0.226479	-1.79661	0.0723969	0.324951
	ENSG00000087589	cass4	Cas scaffolding protein family member 4(CASS4)	134.371	0.0315757	0.311341	0.101418	0.919218	0.974917
	ENSG00000087842	PIR	pirin(PIR)	48.7882	-0.108035	0.284543	-0.379678	0.704184	0.890938
	ENSG00000087884	AAMDC	adipogenesis associated Mth938 domain containing(AAMDC)	2517.46	0.122699	0.143825	0.853113	0.393597	0.712319
	ENSG00000087903	RFX2	regulatory factor X2(RFX2)	129.797	-0.872787	0.300275	-2.90663	0.0036535	0.06441
	ENSG00000087995	mettl2a	methyltransferase like 2A(METTL2A)	54.6545	0.450578	0.23029	1.95656	0.050399	0.275685
	ENSG00000088002	SULT2B1	sulfotransferase family 2B member 1(SULT2B1)	22.0467	0.0866634	0.639085	0.135605	0.892133	0.964697
	ENSG00000088035	ALG6	ALG6, alpha-1,3-glucosyltransferase(ALG6)	90.2037	-0.0645298	0.287908	-0.224133	0.822654	0.93953
	ENSG00000088038	CNOT3	CCR4-NOT transcription complex subunit 3(CNOT3)	379.475	-0.00945048	0.209376	-0.0451365	0.963999	0.986924
	ENSG00000088053	GP6	glycoprotein VI platelet(GP6)	44.0195	0.0453972	0.190124	0.238777	0.811279	0.935356
	ENSG00000088179	PTPN4	protein tyrosine phosphatase, non-receptor type 4(PTPN4)	194.734	0.0163519	0.221833	0.0737124	0.941239	0.980612
	ENSG00000088205	DDX18	DEAD-box helicase 18(DDX18)	703.096	0.423413	0.156836	2.69973	0.00693959	0.0932798
	ENSG00000088247	MIR3940	microRNA 3940(MIR3940)	534.546	0.163338	0.169289	0.964842	0.334624	0.665865
	ENSG00000088256	GNA11	G protein subunit alpha 11(GNA11)	72.599	-0.63082	0.246945	-2.55449	0.0106342	0.119183
	ENSG00000088280	ASAP3	ArfGAP with SH3 domain, ankyrin repeat and PH domain 3(ASAP3)	89.4208	-0.227992	0.238479	-0.956028	0.339058	0.668909
	ENSG00000088298	EDEM2	ER degradation enhancing alpha-mannosidase like protein 2(EDEM2)	283.274	0.270412	0.157111	1.72115	0.0852231	0.349798
	ENSG00000088305	DNMT3B	DNA methyltransferase 3 beta(DNMT3B)	49.352	-0.474792	0.305865	-1.55229	0.120592	0.418127
	ENSG00000088320	REM1	RRAD and GEM like GTPase 1(REM1)	9.89887	-0.364096	0.456936	-0.796821	0.425555	0.738527
	ENSG00000088325	TPX2	TPX2, microtubule nucleation factor(TPX2)	536.639	-0.132235	0.222205	-0.595105	0.551774	0.817899
	ENSG00000088356	PDRG1	p53 and DNA damage regulated 1(PDRG1)	14.9343	0.348448	0.235197	1.48152	0.138469	0.445738
	ENSG00000088367	EPB41L1	erythrocyte membrane protein band 4.1 like 1(EPB41L1)	117.659	-0.374209	0.296506	-1.26206	0.206926	0.534603
	ENSG00000088386	SLC15A1	solute carrier family 15 member 1(SLC15A1)	36.8453	-0.410499	0.577358	-0.710995	0.477087	0.769814
	ENSG00000088387	DOCK9	dedicator of cytokinesis 9(DOCK9)	943.098	-0.423837	0.227281	-1.86482	0.0622072	0.30445
	ENSG00000088448	ANKRD10	ankyrin repeat domain 10(ANKRD10)	668.56	-0.243633	0.231013	-1.05463	0.291596	0.629957
	ENSG00000088451	TGDS	TDP-glucose 4,6-dehydratase(TGDS)	61.6479	-0.0649322	0.279516	-0.232303	0.816303	0.937054
	ENSG00000088538	DOCK3	dedicator of cytokinesis 3(DOCK3)	135.459	0.221596	0.222941	0.99397	0.320237	0.654721
	ENSG00000088543	C3orf18	chromosome 3 open reading frame 18(C3orf18)	74.6054	-0.362542	0.195334	-1.85601	0.0634527	0.306906
	ENSG00000088682	COQ9	coenzyme Q9(COQ9)	80.1425	-0.132445	0.209001	-0.633702	0.526275	0.802593
	ENSG00000088726	TMEM40	transmembrane protein 40(TMEM40)	7.18603	-1.14225	0.831416	-1.37386	0.169487	0.489056
	ENSG00000088727	KIF9	kinesin family member 9(KIF9)	73.1844	0.300959	0.322815	0.932295	0.351184	0.679119
	ENSG00000088756	ARHGAP28	Rho GTPase activating protein 28(ARHGAP28)	111.713	0.603746	0.281018	2.14842	0.0316801	0.216536
	ENSG00000088766	CRLS1	cardiolipin synthase 1(CRLS1)	139.481	0.378732	0.244462	1.54925	0.121321	0.419399
	ENSG00000088782	DEFB127	defensin beta 127(DEFB127)	1.6809	0.0995235	1.25828	0.0790946	0.936957	NA
	ENSG00000088808	PPP1R13B	protein phosphatase 1 regulatory subunit 13B(PPP1R13B)	168.13	-0.0208902	0.276246	-0.0756217	0.93972	0.980612
	ENSG00000088812	ATRN	attractin(ATRN)	411.251	-0.124384	0.120943	-1.02844	0.303741	0.641528
	ENSG00000088826	SMOX	spermine oxidase(SMOX)	99.3185	-0.775242	0.3341	-2.32039	0.0203198	0.172073
	ENSG00000088827	SIGLEC1	sialic acid binding Ig like lectin 1(SIGLEC1)	227.731	1.26264	0.437741	2.88445	0.00392094	0.0673042
	ENSG00000088832	MIR6869	microRNA 6869(MIR6869)	228.644	-0.0761196	0.21359	-0.356381	0.721555	0.898331
	ENSG00000088833	NSFL1C	NSFL1 cofactor(NSFL1C)	381.801	-0.153216	0.108786	-1.40841	0.159008	0.477333
	ENSG00000088836	SLC4A11	solute carrier family 4 member 11(SLC4A11)	34.6433	-0.785508	0.452369	-1.73643	0.0824871	0.345353
	ENSG00000088854	c20orf194	chromosome 20 open reading frame 194(C20orf194)	424.574	0.221143	0.162144	1.36387	0.172609	0.494338
	ENSG00000088876	ZNF343	zinc finger protein 343(ZNF343)	184.755	0.0891006	0.185025	0.48156	0.630119	0.856427
	ENSG00000088881	EBF4	early B-cell factor 4(EBF4)	22.1777	-0.442259	0.372674	-1.18672	0.235339	0.568474
	ENSG00000088882	CPXM1	carboxypeptidase X, M14 family member 1(CPXM1)	127.097	-0.583615	0.339666	-1.7182	0.0857598	0.35097
	ENSG00000088888	MAVS	mitochondrial antiviral signaling protein(MAVS)	143.709	0.122318	0.150158	0.814594	0.415305	0.730737
	ENSG00000088899	LZTS3	leucine zipper tumor suppressor family member 3(LZTS3)	14.1209	-0.549699	0.313199	-1.75511	0.07924	0.33989
	ENSG00000088926	F11	coagulation factor XI(F11)	49.7	0.42097	0.40045	1.05124	0.293147	0.630929
	ENSG00000088930	XRN2	5'-3' exoribonuclease 2(XRN2)	1779.02	0.155142	0.166788	0.930175	0.35228	0.680064
	ENSG00000088970	KIZ	kizuna centrosomal protein(KIZ)	270.997	0.160804	0.170082	0.945448	0.34443	0.673641
	ENSG00000088986	DYNLL1	dynein light chain LC8-type 1(DYNLL1)	67.0358	0.472673	0.28061	1.68445	0.0920945	0.364053
	ENSG00000088992	TESC	tescalcin(TESC)	16.6242	-0.537423	0.3753	-1.43198	0.152148	0.467442
	ENSG00000089006	SNX5	sorting nexin 5(SNX5)	712.988	0.363237	0.188794	1.92399	0.0543563	0.285514
	ENSG00000089009	RPL6	ribosomal protein L6(RPL6)	5395.45	0.254118	0.278978	0.910888	0.362354	0.690326
	ENSG00000089012	SIRPG	signal regulatory protein gamma(SIRPG)	23.4793	0.663741	0.394507	1.68246	0.0924804	0.365157
	ENSG00000089022	MAPKAPK5	mitogen-activated protein kinase-activated protein kinase 5(MAPKAPK5)	208.493	0.247871	0.113466	2.18453	0.028923	0.206029
	ENSG00000089041	P2RX7	purinergic receptor P2X 7(P2RX7)	161.083	1.04266	0.321171	3.24643	0.00116863	0.0316797
	ENSG00000089048	ESF1	ESF1 nucleolar pre-rRNA processing protein homolog(ESF1)	559.256	0.766121	0.217369	3.52452	0.000424257	0.0173077
	ENSG00000089050	RBBP9	RB binding protein 9, serine hydrolase(RBBP9)	31.8919	0.152258	0.273618	0.556461	0.577895	0.831912
	ENSG00000089053	ANAPC5	anaphase promoting complex subunit 5(ANAPC5)	435.081	-0.0487389	0.14345	-0.339763	0.734035	0.904337
	ENSG00000089057	SLC23A2	solute carrier family 23 member 2(SLC23A2)	171.35	-0.408192	0.220621	-1.8502	0.0642854	0.308933
	ENSG00000089060	SLC8B1	solute carrier family 8 member B1(SLC8B1)	112.241	-0.60387	0.270975	-2.22851	0.0258465	0.194732
	ENSG00000089063	TMEM230	transmembrane protein 230(TMEM230)	133.501	0.204319	0.201098	1.01602	0.309621	0.646855
	ENSG00000089091	DZANK1	double zinc ribbon and ankyrin repeat domains 1(DZANK1)	48.1857	0.0860971	0.222627	0.386733	0.698954	0.887887
	ENSG00000089094	MIR7107	microRNA 7107(MIR7107)	239.889	-0.113758	0.231709	-0.49095	0.623462	0.853147
	ENSG00000089101	cfap61	cilia and flagella associated protein 61(CFAP61)	94.9327	0.524138	0.35848	1.46211	0.14371	0.454532
	ENSG00000089116	LHX5	LIM homeobox 5(LHX5)	3.83647	-1.26812	0.784815	-1.61583	0.106132	NA
	ENSG00000089123	TASP1	taspase 1(TASP1)	114.74	0.222352	0.206952	1.07441	0.282639	0.619475
	ENSG00000089127	OAS1	2'-5'-oligoadenylate synthetase 1(OAS1)	269.314	2.55474	0.398153	6.41647	1.39468e-10	5.85734e-08
	ENSG00000089154	GCN1	GCN1, eIF2 alpha kinase activator homolog(GCN1)	887.963	-0.0297754	0.145814	-0.204201	0.838196	0.944881
	ENSG00000089157	RPLP0	ribosomal protein lateral stalk subunit P0(RPLP0)	2683.24	-0.471531	0.221066	-2.13298	0.0329261	0.221055
	ENSG00000089159	PXN	paxillin(PXN)	642.972	0.31283	0.240133	1.30274	0.192665	0.520405
	ENSG00000089163	SIRT4	sirtuin 4(SIRT4)	13.1644	-0.360689	0.404492	-0.891709	0.372549	0.696213
	ENSG00000089169	RPH3A	rabphilin 3A(RPH3A)	78.8002	-0.301224	0.472852	-0.637036	0.524101	0.801623
	ENSG00000089177	KIF16B	kinesin family member 16B(KIF16B)	525.627	0.366668	0.17903	2.04808	0.0405518	0.245638
	ENSG00000089195	TRMT6	tRNA methyltransferase 6(TRMT6)	294.224	0.574346	0.268281	2.14084	0.0322868	0.218392
	ENSG00000089199	CHGB	chromogranin B(CHGB)	222.556	-0.408556	0.532538	-0.767185	0.442971	0.750221
	ENSG00000089220	PEBP1	phosphatidylethanolamine binding protein 1(PEBP1)	66.4287	-0.286221	0.241855	-1.18344	0.236634	0.57003
	ENSG00000089225	TBX5	T-box 5(TBX5)	27.566	0.710319	0.441944	1.60726	0.107998	0.395296
	ENSG00000089234	BRAP	BRCA1 associated protein(BRAP)	297.814	0.270386	0.150491	1.79669	0.0723853	0.324951
	ENSG00000089248	ERP29	endoplasmic reticulum protein 29(ERP29)	170.992	-0.0924935	0.210973	-0.438414	0.661086	0.868751
	ENSG00000089250	NOS1	nitric oxide synthase 1(NOS1)	98.9977	0.772616	0.452749	1.7065	0.0879153	0.355884
	ENSG00000089280	FUS	FUS RNA binding protein(FUS)	795.878	0.176844	0.218589	0.809026	0.4185	0.733015
	ENSG00000089289	IGBP1	immunoglobulin (CD79A) binding protein 1(IGBP1)	348.478	0.393455	0.193506	2.03329	0.0420232	0.249669
	ENSG00000089327	FXYD5	FXYD domain containing ion transport regulator 5(FXYD5)	504.514	-0.178494	0.219756	-0.812237	0.416656	0.731819
	ENSG00000089335	ZNF302	zinc finger protein 302(ZNF302)	115166	-0.391061	0.401454	-0.974111	0.330001	0.662276
	ENSG00000089351	GRAMD1A	GRAM domain containing 1A(GRAMD1A)	1072.6	-0.232834	0.218437	-1.06591	0.286464	0.623936
	ENSG00000089356	MIR6887	microRNA 6887(MIR6887)	7.28042	0.188546	0.782654	0.240906	0.809628	0.935222
	ENSG00000089472	HEPH	hephaestin(HEPH)	112.859	-1.10984	0.352582	-3.14775	0.00164534	0.0395615
	ENSG00000089486	CDIP1	cell death inducing p53 target 1(CDIP1)	5.64521	-0.433853	0.379594	-1.14294	0.253065	NA
	ENSG00000089505	Cmtm1	CKLF like MARVEL transmembrane domain containing 1(CMTM1)	63.7486	0.320017	0.359598	0.88993	0.373504	0.69717
	ENSG00000089558	KCNH4	potassium voltage-gated channel subfamily H member 4(KCNH4)	33.8301	-0.374139	0.308083	-1.21441	0.224592	0.555317
	ENSG00000089597	GANAB	glucosidase II alpha subunit(GANAB)	799.506	0.0475684	0.209988	0.226529	0.82079	0.939046
	ENSG00000089639	GMIP	GEM interacting protein(GMIP)	829.016	0.0758229	0.23736	0.319443	0.749391	0.91196
	ENSG00000089682	RBM41	RNA binding motif protein 41(RBM41)	105.216	0.428271	0.159447	2.68598	0.00723169	0.0951753
	ENSG00000089685	BIRC5	baculoviral IAP repeat containing 5(BIRC5)	927.028	-0.258814	0.18626	-1.38953	0.164671	0.483925
	ENSG00000089692	LAG3	lymphocyte activating 3(LAG3)	22.1553	0.634621	0.427908	1.48308	0.138054	0.445084
	ENSG00000089693	MLF2	myeloid leukemia factor 2(MLF2)	156.702	0.20057	0.198605	1.0099	0.312545	0.64847
	ENSG00000089723	OTUB2	OTU deubiquitinase, ubiquitin aldehyde binding 2(OTUB2)	7.16448	0.0567965	0.427535	0.132846	0.894315	0.965202
	ENSG00000089737	DDX24	DEAD-box helicase 24(DDX24)	585.723	-0.0432867	0.140592	-0.307889	0.758166	0.915155
	ENSG00000089775	ZBTB25	zinc finger and BTB domain containing 25(ZBTB25)	186.911	-0.897804	0.322804	-2.78126	0.00541477	0.0816275
	ENSG00000089818	NECAP1	NECAP endocytosis associated 1(NECAP1)	321.541	-0.52781	0.23238	-2.27132	0.0231278	0.184427
	ENSG00000089820	ARHGAP4	Rho GTPase activating protein 4(ARHGAP4)	400.609	-0.499455	0.291033	-1.71614	0.0861356	0.351462
	ENSG00000089847	ANKRD24	ankyrin repeat domain 24(ANKRD24)	31.8091	0.528254	0.301144	1.75416	0.079403	0.340067
	ENSG00000089876	DHX32	DEAH-box helicase 32 (putative)(DHX32)	302.981	0.0527801	0.207495	0.254369	0.799211	0.930697
	ENSG00000089902	RCOR1	REST corepressor 1(RCOR1)	312.418	0.0216411	0.168494	0.128438	0.897802	0.966467
	ENSG00000089916	GPATCH2L	G-patch domain containing 2 like(GPATCH2L)	462.221	0.236361	0.248486	0.951203	0.341501	0.670764
	ENSG00000090006	LTBP4	latent transforming growth factor beta binding protein 4(LTBP4)	158.66	0.32309	0.306753	1.05326	0.292224	0.630439
	ENSG00000090013	BLVRB	biliverdin reductase B(BLVRB)	78.8846	-0.322224	0.272458	-1.18266	0.236946	0.570314
	ENSG00000090020	SLC9A1	solute carrier family 9 member A1(SLC9A1)	221.558	-0.234827	0.191777	-1.22448	0.220772	0.550831
	ENSG00000090054	SPTLC1	serine palmitoyltransferase long chain base subunit 1(SPTLC1)	517.314	0.203382	0.160412	1.26788	0.204841	0.53265
	ENSG00000090060	PAPOLA	poly(A) polymerase alpha(PAPOLA)	1729.98	0.0526352	0.204121	0.257862	0.796513	0.929607
	ENSG00000090061	CCNK	cyclin K(CCNK)	403.911	-0.115929	0.160665	-0.721557	0.470567	0.766328
	ENSG00000090097	PCBP4	poly(rC) binding protein 4(PCBP4)	57.5047	-0.730166	0.342763	-2.13024	0.0331522	0.2221
	ENSG00000090104	RGS1	regulator of G-protein signaling 1(RGS1)	460.523	-1.12526	0.502449	-2.23954	0.0251205	0.191819
	ENSG00000090238	YPEL3	yippee like 3(YPEL3)	145.179	-0.259675	0.295055	-0.880091	0.37881	0.700708
	ENSG00000090263	MRPS33	mitochondrial ribosomal protein S33(MRPS33)	23.3042	-0.0769766	0.333449	-0.23085	0.817431	0.937759
	ENSG00000090266	NDUFB2	NADH:ubiquinone oxidoreductase subunit B2(NDUFB2)	27.6586	0.0466978	0.251991	0.185315	0.852982	0.951511
	ENSG00000090273	NUDC	nuclear distribution C, dynein complex regulator(NUDC)	348.242	0.0912845	0.201636	0.452719	0.650751	0.864968
	ENSG00000090316	MAEA	macrophage erythroblast attacher(MAEA)	330.387	-0.211484	0.211718	-0.998892	0.317847	0.652613
	ENSG00000090339	ICAM1	intercellular adhesion molecule 1(ICAM1)	1461.29	0.328129	0.29908	1.09713	0.272586	0.608576
	ENSG00000090372	STRN4	striatin 4(STRN4)	415.134	-0.440281	0.172076	-2.55864	0.0105084	0.118284
	ENSG00000090376	MIR6502	microRNA 6502(MIR6502)	4086.91	-0.507457	0.244943	-2.07173	0.0382904	0.238043
	ENSG00000090382	LYZ	lysozyme(LYZ)	3572.67	0.275352	0.383022	0.718894	0.472206	0.767345
	ENSG00000090402	SI	sucrase-isomaltase(SI)	56.3265	0.456529	0.566808	0.805438	0.420567	0.734661
	ENSG00000090432	MUL1	mitochondrial E3 ubiquitin protein ligase 1(MUL1)	54.392	0.138138	0.182722	0.756	0.449649	0.753945
	ENSG00000090447	TFAP4	transcription factor AP-4(TFAP4)	32.4884	-0.397895	0.252854	-1.57361	0.115577	0.409745
	ENSG00000090470	PDCD7	programmed cell death 7(PDCD7)	69.422	0.501196	0.341378	1.46816	0.142062	0.451611
	ENSG00000090487	SPG21	spastic paraplegia 21 (autosomal recessive, Mast syndrome)(SPG21)	187.158	-0.355608	0.189175	-1.87978	0.060138	0.299561
	ENSG00000090512	FETUB	fetuin B(FETUB)	23.1173	0.330514	0.5808	0.569067	0.569311	0.826798
	ENSG00000090520	DNAJB11	DnaJ heat shock protein family (Hsp40) member B11(DNAJB11)	822.561	0.466652	0.220098	2.1202	0.0339892	0.224445
	ENSG00000090530	P3H2	prolyl 3-hydroxylase 2(P3H2)	71.2394	-0.846523	0.39478	-2.14429	0.0320096	0.21778
	ENSG00000090534	THPO	thrombopoietin(THPO)	12.4746	-0.00652378	0.384783	-0.0169544	0.986473	0.995055
	ENSG00000090539	CHRD	chordin(CHRD)	66.692	-0.375712	0.340603	-1.10308	0.269993	0.605865
	ENSG00000090554	FLT3LG	fms related tyrosine kinase 3 ligand(FLT3LG)	3995.14	-0.0104562	0.209796	-0.04984	0.96025	0.986445
	ENSG00000090565	RAB11FIP3	RAB11 family interacting protein 3(RAB11FIP3)	53.8776	-0.041233	0.239917	-0.171864	0.863545	0.954939
	ENSG00000090581	GNPTG	N-acetylglucosamine-1-phosphate transferase gamma subunit(GNPTG)	187.993	-0.288875	0.27806	-1.0389	0.298853	0.637154
	ENSG00000090612	znf268	zinc finger protein 268(ZNF268)	183.676	0.245287	0.25644	0.956507	0.338816	0.668681
	ENSG00000090615	GOLGA3	golgin A3(GOLGA3)	862.263	-0.283868	0.141165	-2.0109	0.0443362	0.257318
	ENSG00000090621	PABPC4	poly(A) binding protein cytoplasmic 4(PABPC4)	909.74	-0.102155	0.126316	-0.808723	0.418675	0.733236
	ENSG00000090659	CD209	CD209 molecule(CD209)	97.8766	0.256099	0.357075	0.717213	0.473243	0.767842
	ENSG00000090661	CERS4	ceramide synthase 4(CERS4)	57.1495	-0.117947	0.294545	-0.400439	0.688833	0.882953
	ENSG00000090674	MCOLN1	mucolipin 1(MCOLN1)	396.677	-0.216793	0.227535	-0.95279	0.340696	0.670559
	ENSG00000090686	USP48	ubiquitin specific peptidase 48(USP48)	827.539	-0.360003	0.221127	-1.62803	0.103518	0.386254
	ENSG00000090776	EFNB1	ephrin B1(EFNB1)	59.0889	-1.02217	0.2994	-3.41405	0.000640058	0.0216164
	ENSG00000090857	PDPR	pyruvate dehydrogenase phosphatase regulatory subunit(PDPR)	575.095	-0.196186	0.203823	-0.962531	0.335783	0.666243
	ENSG00000090861	AARS	alanyl-tRNA synthetase(AARS)	665.313	-0.100733	0.146795	-0.686215	0.492577	0.77982
	ENSG00000090863	GLG1	golgi glycoprotein 1(GLG1)	1614.31	-0.186462	0.156218	-1.1936	0.232633	0.564605
	ENSG00000090889	KIF4A	kinesin family member 4A(KIF4A)	135.771	-0.286675	0.374818	-0.764839	0.444368	0.751038
	ENSG00000090905	TNRC6A	trinucleotide repeat containing 6A(TNRC6A)	1141.01	-0.355518	0.233386	-1.52331	0.127682	0.428685
	ENSG00000090924	PLEKHG2	pleckstrin homology and RhoGEF domain containing G2(PLEKHG2)	429.776	-0.0696393	0.274535	-0.253663	0.799756	0.930816
	ENSG00000090932	DLL3	delta like canonical Notch ligand 3(DLL3)	8.40624	-0.399584	0.635516	-0.628755	0.52951	0.804484
	ENSG00000090971	NAT14	N-acetyltransferase 14 (putative)(NAT14)	2.79482	-0.233873	0.556765	-0.420057	0.674444	NA
	ENSG00000090975	PITPNM2	phosphatidylinositol transfer protein membrane associated 2(PITPNM2)	104.262	-0.494949	0.218302	-2.26727	0.0233739	0.185199
	ENSG00000090989	EXOC1	exocyst complex component 1(EXOC1)	795.807	0.210887	0.168861	1.24888	0.211709	0.540441
	ENSG00000091009	RBM27	RNA binding motif protein 27(RBM27)	39.0782	0.410724	0.216295	1.89891	0.0575767	0.292299
	ENSG00000091010	POU4F3	POU class 4 homeobox 3(POU4F3)	10.2933	0.144225	0.52001	0.277351	0.78151	0.922889
	ENSG00000091039	OSBPL8	oxysterol binding protein like 8(OSBPL8)	3273.7	-0.00529013	0.236994	-0.0223218	0.982191	0.993387
	ENSG00000091073	DTX2	deltex E3 ubiquitin ligase 2(DTX2)	219.799	-0.0289749	0.222406	-0.130279	0.896346	0.96596
	ENSG00000091106	NLRC4	NLR family CARD domain containing 4(NLRC4)	568.824	0.026695	0.217658	0.122647	0.902387	0.968109
	ENSG00000091127	PUS7	pseudouridylate synthase 7 (putative)(PUS7)	266.672	0.517982	0.19528	2.65251	0.0079896	0.100606
	ENSG00000091128	LAMB4	laminin subunit beta 4(LAMB4)	5241.03	0.192774	0.175015	1.10147	0.270692	0.606476
	ENSG00000091129	NRCAM	neuronal cell adhesion molecule(NRCAM)	388.547	-0.572269	0.394192	-1.45175	0.14657	0.459147
	ENSG00000091136	LAMB1	laminin subunit beta 1(LAMB1)	2989.7	-0.968412	0.247258	-3.91661	8.98029e-05	0.00575317
	ENSG00000091137	SLC26A4	solute carrier family 26 member 4(SLC26A4)	41.4382	0.391181	0.357691	1.09363	0.274118	0.610556
	ENSG00000091138	SLC26A3	solute carrier family 26 member 3(SLC26A3)	36.3032	-0.149039	0.474922	-0.313818	0.753659	0.913497
	ENSG00000091140	DLD	dihydrolipoamide dehydrogenase(DLD)	1182.88	0.318046	0.247621	1.2844	0.199001	0.527478
	ENSG00000091157	WDR7	WD repeat domain 7(WDR7)	559.42	0.104992	0.174017	0.60334	0.546283	0.814918
	ENSG00000091164	TXNL1	thioredoxin like 1(TXNL1)	592.378	0.418288	0.248724	1.68173	0.0926205	0.365319
	ENSG00000091181	IL5RA	interleukin 5 receptor subunit alpha(IL5RA)	15.738	0.341266	0.464487	0.734715	0.462513	0.761017
	ENSG00000091262	ABCC6	ATP binding cassette subfamily C member 6(ABCC6)	116.206	1.14515	0.663468	1.726	0.0843467	0.349316
	ENSG00000091317	CMTM6	CKLF like MARVEL transmembrane domain containing 6(CMTM6)	100.903	0.142267	0.255081	0.557734	0.577026	0.83119
	ENSG00000091409	ITGA6	integrin subunit alpha 6(ITGA6)	909.324	-0.465052	0.281736	-1.65067	0.0988068	0.378476
	ENSG00000091428	RAPGEF4	Rap guanine nucleotide exchange factor 4(RAPGEF4)	122.432	-0.333304	0.224312	-1.48589	0.137307	0.443952
	ENSG00000091436	ZAK	sterile alpha motif and leucine zipper containing kinase AZK(ZAK)	847.995	0.280225	0.185181	1.51325	0.130215	0.433123
	ENSG00000091482	SMPX	small muscle protein, X-linked(SMPX)	43.7906	-0.479931	0.484273	-0.991035	0.321668	0.655794
	ENSG00000091483	FH	fumarate hydratase(FH)	294.799	0.119334	0.161651	0.738224	0.460378	0.759753
	ENSG00000091490	SEL1L3	SEL1L family member 3(SEL1L3)	426.603	-0.500755	0.295353	-1.69545	0.0899905	0.360095
	ENSG00000091513	TF	transferrin(TF)	74.1653	-0.431806	0.468333	-0.922006	0.356526	0.684128
	ENSG00000091527	CDV3	CDV3 homolog(CDV3)	664.422	0.121356	0.188104	0.645157	0.518825	0.798345
	ENSG00000091536	MYO15A	myosin XVA(MYO15A)	105.76	-0.276348	0.440433	-0.627445	0.530367	0.804862
	ENSG00000091542	ALKBH5	alkB homolog 5, RNA demethylase(ALKBH5)	171.545	-0.370606	0.184309	-2.01079	0.0443477	0.257318
	ENSG00000091583	APOH	apolipoprotein H(APOH)	17.6351	-0.997459	0.594112	-1.67891	0.0931703	0.366
	ENSG00000091592	NLRP1	NLR family pyrin domain containing 1(NLRP1)	637.737	-0.0905733	0.160897	-0.562928	0.573484	0.829629
	ENSG00000091622	PITPNM3	PITPNM family member 3(PITPNM3)	28.9659	-0.258256	0.402814	-0.641129	0.521439	0.800447
	ENSG00000091640	SPAG7	sperm associated antigen 7(SPAG7)	335.754	0.100178	0.209933	0.477188	0.633228	0.85797
	ENSG00000091651	ORC6	origin recognition complex subunit 6(ORC6)	16.9438	-0.28159	0.392062	-0.718227	0.472617	0.767708
	ENSG00000091656	ZFHX4	zinc finger homeobox 4(ZFHX4)	783.528	1.33746	0.404297	3.30813	0.000939227	0.0276057
	ENSG00000091664	SLC17A6	solute carrier family 17 member 6(SLC17A6)	26.3196	0.0510209	0.433095	0.117805	0.906222	0.969394
	ENSG00000091704	CPA1	carboxypeptidase A1(CPA1)	12.6976	-0.62621	0.498593	-1.25595	0.209133	0.537273
	ENSG00000091732	ZC3HC1	zinc finger C3HC-type containing 1(ZC3HC1)	102.128	0.0888232	0.25263	0.351595	0.725142	0.900372
	ENSG00000091831	ESR1	estrogen receptor 1(ESR1)	42.3081	0.257178	0.365183	0.704245	0.48128	0.772066
	ENSG00000091844	RGS17	regulator of G-protein signaling 17(RGS17)	102.059	1.00053	0.267136	3.74539	0.000180113	0.00927511
	ENSG00000091879	ANGPT2	angiopoietin 2(ANGPT2)	381.433	-0.232513	0.327188	-0.71064	0.477307	0.769814
	ENSG00000091947	TMEM101	transmembrane protein 101(TMEM101)	15.6774	-0.0193516	0.307559	-0.0629198	0.94983	0.983687
	ENSG00000091972	CD200	CD200 molecule(CD200)	46.5168	-0.982604	0.251639	-3.90481	9.42992e-05	0.00582405
	ENSG00000091986	CCDC80	coiled-coil domain containing 80(CCDC80)	1591.32	-1.29416	0.342569	-3.7778	0.000158218	0.00838184
	ENSG00000092009	CMA1	chymase 1(CMA1)	9.52218	-0.584695	0.673488	-0.868159	0.385307	0.705476
	ENSG00000092010	PSME1	proteasome activator subunit 1(PSME1)	686.22	1.14637	0.21208	5.40538	6.46702e-08	1.52775e-05
	ENSG00000092020	PPP2R3C	protein phosphatase 2 regulatory subunit B''gamma(PPP2R3C)	394.851	0.238802	0.237509	1.00544	0.314683	0.650138
	ENSG00000092036	MIR4707	microRNA 4707(MIR4707)	184.571	-0.0983369	0.178274	-0.551605	0.581219	0.833501
	ENSG00000092051	JPH4	junctophilin 4(JPH4)	12.2905	0.65719	0.510112	1.28833	0.197632	0.526288
	ENSG00000092054	MYH7	myosin heavy chain 7(MYH7)	9144.34	-0.891678	0.431802	-2.06501	0.0389216	0.240072
	ENSG00000092067	CEBPE	CCAAT/enhancer binding protein epsilon(CEBPE)	22.7218	0.0499742	0.345938	0.14446	0.885137	0.962332
	ENSG00000092068	SLC7A8	solute carrier family 7 member 8(SLC7A8)	165.126	-0.804679	0.419487	-1.91824	0.0550801	0.28757
	ENSG00000092094	OSGEP	O-sialoglycoprotein endopeptidase(OSGEP)	62.1869	-0.178533	0.181009	-0.98632	0.323976	0.657613
	ENSG00000092096	SLC22A17	solute carrier family 22 member 17(SLC22A17)	38.6688	-1.04987	0.417563	-2.51427	0.011928	0.126644
	ENSG00000092098	RNF31	ring finger protein 31(RNF31)	307.959	0.633597	0.225986	2.80369	0.00505208	0.0783902
	ENSG00000092108	SCFD1	sec1 family domain containing 1(SCFD1)	647.524	-0.0112029	0.233893	-0.0478976	0.961798	0.986625
	ENSG00000092140	G2E3	G2/M-phase specific E3 ubiquitin protein ligase(G2E3)	180.413	0.267242	0.266658	1.00219	0.316253	0.651926
	ENSG00000092148	hectd1	HECT domain E3 ubiquitin protein ligase 1(HECTD1)	3752.76	0.408488	0.166086	2.4595	0.0139132	0.139398
	ENSG00000092199	HNRNPC	heterogeneous nuclear ribonucleoprotein C (C1/C2)(HNRNPC)	2932.16	-0.205989	0.225202	-0.914685	0.360357	0.688434
	ENSG00000092200	RPGRIP1	retinitis pigmentosa GTPase regulator interacting protein 1(RPGRIP1)	84.5868	-0.109102	0.235449	-0.463376	0.643095	0.861259
	ENSG00000092201	SUPT16H	SPT16 homolog, facilitates chromatin remodeling subunit(SUPT16H)	1188.11	0.446006	0.213707	2.087	0.0368884	0.233307
	ENSG00000092203	TOX4	TOX high mobility group box family member 4(TOX4)	429.153	0.355085	0.125897	2.82045	0.00479565	0.0764191
	ENSG00000092208	GEMIN2	gem nuclear organelle associated protein 2(GEMIN2)	175.062	-0.0809668	0.209711	-0.386087	0.699432	0.888225
	ENSG00000092295	TGM1	transglutaminase 1(TGM1)	56.2051	-0.533784	0.419021	-1.27388	0.202704	0.530398
	ENSG00000092330	TINF2	TERF1 interacting nuclear factor 2(TINF2)	437.224	0.480709	0.210383	2.28493	0.0223171	0.180862
	ENSG00000092345	DAZL	deleted in azoospermia like(DAZL)	5.5669	0.701283	0.720766	0.972969	0.330569	NA
	ENSG00000092377	TBL1Y	transducin beta like 1, Y-linked(TBL1Y)	11.7344	0.154587	0.731847	0.211229	0.832708	0.943588
	ENSG00000092421	SEMA6A	semaphorin 6A(SEMA6A)	183.121	-0.656341	0.328116	-2.00033	0.0454647	0.260695
	ENSG00000092439	TRPM7	transient receptor potential cation channel subfamily M member 7(TRPM7)	1874.52	-0.065132	0.190513	-0.341876	0.732444	0.903555
	ENSG00000092445	TYRO3	TYRO3 protein tyrosine kinase(TYRO3)	104.708	-0.15763	0.251849	-0.62589	0.531387	0.805283
	ENSG00000092470	WDR76	WD repeat domain 76(WDR76)	150.709	-0.440254	0.245617	-1.79244	0.0730626	0.325703
	ENSG00000092529	CAPN3	calpain 3(CAPN3)	381.957	0.128726	0.254809	0.505187	0.613427	0.849011
	ENSG00000092531	SNAP23	synaptosome associated protein 23(SNAP23)	556.536	0.00217749	0.209498	0.0103938	0.991707	0.996823
	ENSG00000092607	TBX15	T-box 15(TBX15)	149.839	0.505781	0.247694	2.04196	0.0411557	0.247235
	ENSG00000092621	PHGDH	phosphoglycerate dehydrogenase(PHGDH)	9.83805	-0.879421	0.985979	-0.891927	0.372432	0.696213
	ENSG00000092758	COL9A3	collagen type IX alpha 3 chain(COL9A3)	10.4061	-1.16567	0.446268	-2.61204	0.00900039	0.108343
	ENSG00000092820	EZR	ezrin(EZR)	911.997	-0.572061	0.248317	-2.30375	0.0212364	0.17603
	ENSG00000092841	MYL6	myosin light chain 6(MYL6)	6722.57	-0.594368	0.292431	-2.03251	0.0421024	0.249982
	ENSG00000092847	Ago1	argonaute 1, RISC catalytic component(AGO1)	296.794	-0.266195	0.166444	-1.5993	0.109753	0.398415
	ENSG00000092850	TEKT2	tektin 2(TEKT2)	35.5124	0.000506819	0.267255	0.00189639	0.998487	0.999174
	ENSG00000092853	CLSPN	claspin(CLSPN)	216.488	-0.557707	0.342286	-1.62936	0.103238	0.385697
	ENSG00000092871	RFFL	ring finger and FYVE like domain containing E3 ubiquitin protein ligase(RFFL)	222.679	0.084772	0.247878	0.341991	0.732357	0.903507
	ENSG00000092929	UNC13D	unc-13 homolog D(UNC13D)	370.161	0.0340017	0.237619	0.143093	0.886217	0.962945
	ENSG00000092931	MFSD11	major facilitator superfamily domain containing 11(MFSD11)	140.858	0.0677485	0.215563	0.314286	0.753304	0.913389
	ENSG00000092964	DPYSL2	dihydropyrimidinase like 2(DPYSL2)	696.079	-0.245167	0.232276	-1.0555	0.291196	0.629599
	ENSG00000092969	TGFB2	transforming growth factor beta 2(TGFB2)	72.5055	0.210751	0.295544	0.713095	0.475787	0.769327
	ENSG00000092978	GPATCH2	G-patch domain containing 2(GPATCH2)	205.308	-0.0323293	0.170109	-0.19005	0.84927	0.949759
	ENSG00000093000	NUP50	nucleoporin 50(NUP50)	667.4	0.202862	0.11762	1.72473	0.0845766	0.349316
	ENSG00000093009	CDC45	cell division cycle 45(CDC45)	69.3522	-0.35947	0.44314	-0.811188	0.417258	0.73227
	ENSG00000093010	MIR4761	microRNA 4761(MIR4761)	165.066	-0.0632854	0.219871	-0.28783	0.773477	0.920105
	ENSG00000093072	CECR1	cat eye syndrome chromosome region, candidate 1(CECR1)	181.905	0.10542	0.343416	0.306976	0.758862	0.91533
	ENSG00000093134	VNN3	vanin 3(VNN3)	218.551	-0.334408	0.341798	-0.978378	0.327888	0.660034
	ENSG00000093144	ECHDC1	ethylmalonyl-CoA decarboxylase 1(ECHDC1)	245.322	0.439879	0.230278	1.91021	0.0561062	0.28989
	ENSG00000093167	LRRFIP2	LRR binding FLII interacting protein 2(LRRFIP2)	794.207	-0.138567	0.150883	-0.918373	0.358424	0.686098
	ENSG00000093183	SEC22C	SEC22 homolog C, vesicle trafficking protein(SEC22C)	84.5513	-0.0588851	0.190922	-0.308424	0.75776	0.915083
	ENSG00000093217	XYLB	xylulokinase(XYLB)	33.7769	-0.176479	0.229303	-0.769631	0.441519	0.748768
	ENSG00000094631	HDAC6	histone deacetylase 6(HDAC6)	269.665	0.0491558	0.213501	0.230236	0.817908	0.938105
	ENSG00000094661	OR1I1	olfactory receptor family 1 subfamily I member 1(OR1I1)	33.4016	-0.0683848	0.358325	-0.190846	0.848646	0.949421
	ENSG00000094755	GABRP	gamma-aminobutyric acid type A receptor pi subunit(GABRP)	35.43	-2.18505	0.633562	-3.44883	0.000563018	0.0200764
	ENSG00000094796	KRT31	keratin 31(KRT31)	8.83908	0.494812	0.525176	0.942183	0.346099	0.675158
	ENSG00000094804	CDC6	cell division cycle 6(CDC6)	145.541	-0.113324	0.329695	-0.343724	0.731054	0.903024
	ENSG00000094841	UPRT	uracil phosphoribosyltransferase homolog(UPRT)	55.0038	-0.02042	0.162649	-0.125546	0.900091	0.967093
	ENSG00000094880	CDC23	cell division cycle 23(CDC23)	170.813	0.328271	0.219254	1.49722	0.134337	0.440081
	ENSG00000094914	AAAS	aladin WD repeat nucleoporin(AAAS)	87.3938	-0.00643993	0.163703	-0.0393391	0.96862	0.988389
[truncated: 20,938 more rows]
