# Supplementary material for: Molecular profiling of tissue biopsies reveals unique signatures associated with streptococcal necrotizing soft tissue infections
Source: Nat Commun. 2019 Aug 26;10:3846. doi: 10.1038/s41467-019-11722-8 (PMC6710258; doi:10.1038/s41467-019-11722-8)
Supplement: Supplementary file 12 — Supplementary data 9 [file 41467_2019_11722_MOESM12_ESM.xlsx]

## Sheet: Actinomyces
	Supplementary Data 9: RefSeq genome assemblies used for genus-specific metatranscriptomes
	RefSeq assembly accession	Organism	Assembly Name	Genbank assembly accession
	GCF_000364865.1	Actinomyces cardiffensis	ASM36486v1	GCA_000364865.1
	GCF_000159015.1	Actinomyces coleocanis	ASM15901v1	GCA_000159015.1
	GCF_000429225.1	Actinomyces dentalis	ASM42922v1	GCA_000429225.1
	GCF_001995055.1	Actinomyces denticolens	ASM199505v1	GCA_001995055.1
	GCF_900141725.1	Actinomyces denticolens	IMG-taxon 2651870314 annotated assembly	GCA_900141725.1
	GCF_002072185.1	Actinomyces denticolens	ASM207218v1	GCA_002072185.1
	GCF_000411155.1	Actinomyces europaeus	Acti_euro_ACS-120-V-COL10B_V1	GCA_000411155.1
	GCF_000277685.1	Actinomyces georgiae	AgeorgiaeF0490v1.0	GCA_000277685.1
	GCF_000429245.1	Actinomyces georgiae	ASM42924v1	GCA_000429245.1
	GCF_000429265.1	Actinomyces gerencseriae	ASM42926v1	GCA_000429265.1
	GCF_900098745.1	Actinomyces glycerinitolerans	Acetnomyces glycerinotoleransG10	GCA_900098745.1
	GCF_000466185.1	Actinomyces graevenitzii	ASM46618v1	GCA_000466185.1
	GCF_000239695.1	Actinomyces graevenitzii	Acti_grae_C83_V1	GCA_000239695.1
	GCF_001746855.1	Actinomyces hongkongensis	ASM174685v1	GCA_001746855.1
	GCF_001907235.1	Actinomyces hordeovulneris	ASM190723v1	GCA_001907235.1
	GCF_001457875.1	Actinomyces ihumii	Actinomyces ihumii	GCA_001457875.1
	GCF_000711965.1	Actinomyces israelii	ASM71196v1	GCA_000711965.1
	GCF_000466245.1	Actinomyces johnsonii	ASM46624v1	GCA_000466245.1
	GCF_000466205.2	Actinomyces johnsonii	ASM46620v2	GCA_000466205.2
	GCF_001907245.1	Actinomyces liubingyangii	ASM190724v1	GCA_001907245.1
	GCF_001907275.1	Actinomyces liubingyangii	ASM190727v1	GCA_001907275.1
	GCF_001936115.1	Actinomyces marimammalium	ASM193611v1	GCA_001936115.1
	GCF_000269805.1	Actinomyces massiliensis	ASM26980v1	GCA_000269805.1
	GCF_000296275.1	Actinomyces massiliensis	AmassiliensisF0489v1.0	GCA_000296275.1
	GCF_900105015.1	Actinomyces meyeri	IMG-taxon 2634166153 annotated assembly	GCA_900105015.1
	GCF_001262055.1	Actinomyces meyeri	ASM126205v1	GCA_001262055.1
	GCF_001956515.1	Actinomyces naeslundii	ASM195651v1	GCA_001956515.1
	GCF_001956485.1	Actinomyces naeslundii	ASM195648v1	GCA_001956485.1
	GCF_001956505.1	Actinomyces naeslundii	ASM195650v1	GCA_001956505.1
	GCF_001956445.1	Actinomyces naeslundii	ASM195644v1	GCA_001956445.1
	GCF_001956415.1	Actinomyces naeslundii	ASM195641v1	GCA_001956415.1
	GCF_001956365.1	Actinomyces naeslundii	ASM195636v1	GCA_001956365.1
	GCF_001937735.1	Actinomyces naeslundii	ASM193773v1	GCA_001937735.1
	GCF_001937615.1	Actinomyces naeslundii	ASM193761v1	GCA_001937615.1
	GCF_001937605.1	Actinomyces naeslundii	ASM193760v1	GCA_001937605.1
	GCF_001937595.1	Actinomyces naeslundii	ASM193759v1	GCA_001937595.1
	GCF_001956475.1	Actinomyces naeslundii	ASM195647v1	GCA_001956475.1
	GCF_001956355.1	Actinomyces naeslundii	ASM195635v1	GCA_001956355.1
	GCF_001937475.1	Actinomyces naeslundii	ASM193747v1	GCA_001937475.1
	GCF_001956565.1	Actinomyces naeslundii	ASM195656v1	GCA_001956565.1
	GCF_001956555.1	Actinomyces naeslundii	ASM195655v1	GCA_001956555.1
	GCF_001956575.1	Actinomyces naeslundii	ASM195657v1	GCA_001956575.1
	GCF_001956585.1	Actinomyces naeslundii	ASM195658v1	GCA_001956585.1
	GCF_001956635.1	Actinomyces naeslundii	ASM195663v1	GCA_001956635.1
	GCF_000285995.1	Actinomyces naeslundii	AneasH279v1.0	GCA_000285995.1
	GCF_900107735.1	Actinomyces nasicola	IMG-taxon 2593339153 annotated assembly	GCA_900107735.1
	GCF_001907295.1	Actinomyces nasicola	ASM190729v1	GCA_001907295.1
	GCF_000420405.1	Actinomyces neuii	ASM42040v1	GCA_000420405.1
	GCF_000296485.1	Actinomyces neuii	Acti_neui_BVS029A5_V1	GCA_000296485.1
	GCF_001546135.1	Actinomyces neuii	ASM154613v1	GCA_001546135.1
	GCF_000163415.1	Actinomyces odontolyticus	ASM16341v1	GCA_000163415.1
	GCF_001462375.1	Actinomyces odontolyticus	ASM146237v1	GCA_001462375.1
	GCF_000154225.1	Actinomyces odontolyticus	ASM15422v1	GCA_000154225.1
	GCF_001937365.1	Actinomyces oris	ASM193736v1	GCA_001937365.1
	GCF_001929365.1	Actinomyces oris	ASM192936v1	GCA_001929365.1
	GCF_001937385.1	Actinomyces oris	ASM193738v1	GCA_001937385.1
	GCF_001937415.1	Actinomyces oris	ASM193741v1	GCA_001937415.1
	GCF_000180155.1	Actinomyces oris	ASM18015v1	GCA_000180155.1
	GCF_001937485.1	Actinomyces oris	ASM193748v1	GCA_001937485.1
	GCF_001937505.1	Actinomyces oris	ASM193750v1	GCA_001937505.1
	GCF_001937535.1	Actinomyces oris	ASM193753v1	GCA_001937535.1
	GCF_001937425.1	Actinomyces oris	ASM193742v1	GCA_001937425.1
	GCF_001937545.1	Actinomyces oris	ASM193754v1	GCA_001937545.1
	GCF_001937555.1	Actinomyces oris	ASM193755v1	GCA_001937555.1
	GCF_001929375.1	Actinomyces oris	ASM192937v1	GCA_001929375.1
	GCF_001937675.1	Actinomyces oris	ASM193767v1	GCA_001937675.1
	GCF_001553935.1	Actinomyces oris	ASM155393v1	GCA_001553935.1
	GCF_001937665.1	Actinomyces oris	ASM193766v1	GCA_001937665.1
	GCF_001937715.1	Actinomyces oris	ASM193771v1	GCA_001937715.1
	GCF_001937725.1	Actinomyces oris	ASM193772v1	GCA_001937725.1
	GCF_001937445.1	Actinomyces oris	ASM193744v1	GCA_001937445.1
	GCF_001682715.1	Actinomyces oris	ASM168271v1	GCA_001682715.1
	GCF_000820725.1	Actinomyces polynesiensis	Actinomyces polynesiensis	GCA_000820725.1
	GCF_900155435.1	Actinomyces provencensis	PRJEB18758	GCA_900155435.1
	GCF_001553565.1	Actinomyces radicidentis	ASM155356v1	GCA_001553565.1
	GCF_900106055.1	Actinomyces radingae	IMG-taxon 2630968294 annotated assembly	GCA_900106055.1
	GCF_900103565.1	Actinomyces ruminicola	IMG-taxon 2608642100 annotated assembly	GCA_900103565.1
	GCF_900103885.1	Actinomyces ruminicola	IMG-taxon 2651870319 annotated assembly	GCA_900103885.1
	GCF_000428685.1	Actinomyces slackii	ASM42868v1	GCA_000428685.1
	GCF_002154335.1	Actinomyces sp.	ASM215433v1	GCA_002154335.1
	GCF_900128465.1	Actinomyces sp.	PRJEB18045	GCA_900128465.1
	GCF_002076915.1	Actinomyces sp.	ASM207691v1	GCA_002076915.1
	GCF_002072175.1	Actinomyces sp.	ASM207217v1	GCA_002072175.1
	GCF_900120245.1	Actinomyces sp.	PRJEB17949	GCA_900120245.1
	GCF_001812345.1	Actinomyces sp.	ASM181234v1	GCA_001812345.1
	GCF_001838165.1	Actinomyces sp.	ASM183816v1	GCA_001838165.1
	GCF_001856685.1	Actinomyces sp.	ASM185668v1	GCA_001856685.1
	GCF_000411415.1	Actinomyces sp.	Acti_sp_HPA0247_V1	GCA_000411415.1
	GCF_000318335.2	Actinomyces sp.	ASM31833v2	GCA_000318335.2
	GCF_000308055.1	Actinomyces sp.	ASM30805v1	GCA_000308055.1
	GCF_000283035.1	Actinomyces sp.	AspICM58v1.0	GCA_000283035.1
	GCF_000282935.1	Actinomyces sp.	AspICM39v1.0	GCA_000282935.1
	GCF_000278725.1	Actinomyces sp.	AspICM47v1.0	GCA_000278725.1
	GCF_000239715.1	Actinomyces sp.	Actinomyces_sp_F0330_V1	GCA_000239715.1
	GCF_000223355.1	Actinomyces sp.	ASM22335v1	GCA_000223355.2
	GCF_000220835.1	Actinomyces sp.	ASM22083v1	GCA_000220835.1
	GCF_000195595.1	Actinomyces sp.	ASM19559v1	GCA_000195595.1
	GCF_000186965.1	Actinomyces sp.	ASM18696v1	GCA_000186965.1
	GCF_000186685.1	Actinomyces sp.	ASM18668v1	GCA_000186685.1
	GCF_000185285.1	Actinomyces sp.	ASM18528v1	GCA_000185285.1
	GCF_000162895.1	Actinomyces sp.	ASM16289v1	GCA_000162895.1
	GCF_000466265.1	Actinomyces sp.	ASM46626v1	GCA_000466265.1
	GCF_000466305.1	Actinomyces sp.	ASM46630v1	GCA_000466305.1
	GCF_900155605.1	Actinomyces sp.	PRJEB18271	GCA_900155605.1
	GCF_001807465.1	Actinomyces sp.	ASM180746v1	GCA_001807465.1
	GCF_001813085.1	Actinomyces sp.	ASM181308v1	GCA_001813085.1
	GCF_001812965.1	Actinomyces sp.	ASM181296v1	GCA_001812965.1
	GCF_001812395.1	Actinomyces sp.	ASM181239v1	GCA_001812395.1
	GCF_900155595.1	Actinomyces sp.	PRJEB18043	GCA_900155595.1
	GCF_001812065.1	Actinomyces sp.	ASM181206v1	GCA_001812065.1
	GCF_000565035.1	Actinomyces sp.	AspICM54v1.0	GCA_000565035.1
	GCF_001807435.1	Actinomyces sp.	ASM180743v1	GCA_001807435.1
	GCF_001807285.1	Actinomyces sp.	ASM180728v1	GCA_001807285.1
	GCF_001278845.1	Actinomyces sp.	ASM127884v1	GCA_001278845.1
	GCF_000758775.1	Actinomyces sp.	04_NF40_HMP1628v01	GCA_000758775.1
	GCF_000758755.1	Actinomyces sp.	04_NF40_HMP1627v01	GCA_000758755.1
	GCF_001814535.1	Actinomyces sp.	ASM181453v1	GCA_001814535.1
	GCF_001813985.1	Actinomyces sp.	ASM181398v1	GCA_001813985.1
	GCF_000429105.1	Actinomyces suimastitidis	ASM42910v1	GCA_000429105.1
	GCF_000295095.1	Actinomyces timonensis	ASM29509v1	GCA_000295095.1
	GCF_000296505.1	Actinomyces turicensis	Acti_turi_ACS-279-V-COL4_V1	GCA_000296505.1
	GCF_900119695.1	Actinomyces urinae	PRJEB17950	GCA_900119695.1
	GCF_000159035.1	Actinomyces urogenitalis	ASM15903v1	GCA_000159035.1
	GCF_000758745.1	Actinomyces urogenitalis	04_NF40v01	GCA_000758745.1
	GCF_001067145.1	Actinomyces urogenitalis	ASM106714v1	GCA_001067145.1
	GCF_000420425.1	Actinomyces vaccimaxillae	ASM42042v1	GCA_000420425.1
	GCF_000175315.3	Actinomyces viscosus	Acti_vis_C505_V3	GCA_000175315.3
	GCF_001687305.1	Actinomyces vulturis	ASM168730v1	GCA_001687305.1

## Sheet: Alloprevotella
	RefSeq assembly accession	Organism	Assembly Name	Genbank assembly accession
	GCF_000234115.1	Alloprevotella rava	Prevotella_sp_F0323_V1	GCA_000234115.1
	GCF_000159995.1	Alloprevotella tannerae	ASM15999v1	GCA_000159995.1
	GCF_000318095.2	Prevotella sp.	ASM31809v2	GCA_000318095.2

## Sheet: Anaerococcus
	RefSeq assembly accession	Organism	Assembly Name	Genbank assembly accession
	GCF_001546155.1	Anaerococcus hydrogenalis	ASM154615v1	GCA_001546155.1
	GCF_000173355.1	Anaerococcus hydrogenalis	ASM17335v1	GCA_000173355.1
	GCF_000191745.1	Anaerococcus hydrogenalis	ASM19174v1	GCA_000191745.2
	GCF_000156575.1	Anaerococcus lactolyticus	ASM15657v1	GCA_000156575.1
	GCF_000758765.1	Anaerococcus lactolyticus	04_NF40_HMP1630v01	GCA_000758765.1
	GCF_900128415.1	Anaerococcus mediterraneensis	PRJEB15655	GCA_900128415.1
	GCF_000311745.1	Anaerococcus obesiensis	ASM31174v1	GCA_000311745.1
	GCF_000308255.2	Anaerococcus pacaensis	APac2	GCA_000308255.3
	GCF_000024105.1	Anaerococcus prevotii	ASM2410v1	GCA_000024105.1
	GCF_000191725.1	Anaerococcus prevotii	ASM19172v2	GCA_000191725.2
	GCF_000312365.2	Anaerococcus provencensis	ASM31236v2	GCA_000312365.2
	GCF_001487145.1	Anaerococcus rubeinfantis	Anaerococcus rubiinfantis	GCA_001487145.1
	GCF_000321005.1	Anaerococcus senegalensis	ASM32100v2	GCA_000321005.2
	GCF_001182725.1	Anaerococcus sp.	Anaerococcus jeddahense	GCA_001182725.1
	GCF_001811125.1	Anaerococcus sp.	ASM181112v1	GCA_001811125.1
	GCF_001812365.1	Anaerococcus sp.	ASM181236v1	GCA_001812365.1
	GCF_001815585.1	Anaerococcus sp.	ASM181558v1	GCA_001815585.1
	GCF_900128425.1	Anaerococcus sp.	PRJEB18044	GCA_900128425.1
	GCF_000159095.1	Anaerococcus tetradius	ASM15909v1	GCA_000159095.1
	GCF_001546165.1	Anaerococcus tetradius	ASM154616v1	GCA_001546165.1
	GCF_000163295.1	Anaerococcus vaginalis	ASM16329v1	GCA_000163295.1
	GCF_000307225.1	Anaerococcus vaginalis	ASM30722v1	GCA_000307225.1

## Sheet: Atopobium
	RefSeq assembly accession	Organism	Assembly Name	Genbank assembly accession
	GCF_001552785.1	Atopobium deltae	ASM155278v1	GCA_001552785.1
	GCF_000483125.1	Atopobium fossor	ASM48312v1	GCA_000483125.1
	GCF_001437015.1	Atopobium minutum	ASM143701v1	GCA_001437015.1
	GCF_000364325.1	Atopobium minutum	Atop_minu_V1	GCA_000364325.1
	GCF_900105895.1	Atopobium minutum	IMG-taxon 2634166360 annotated assembly	GCA_900105895.1
	GCF_000758945.1	Atopobium parvulum	04_NF40_HMP1647v01	GCA_000758945.1
	GCF_000024225.1	Atopobium parvulum	ASM2422v1	GCA_000024225.1
	GCF_000174015.1	Atopobium rimae	ASM17401v1	GCA_000174015.1
	GCF_001438885.1	Atopobium rimae	ASM143888v1	GCA_001438885.1
	GCF_000411555.1	Atopobium sp.	Atop_sp_oral_taxon_199_F0494_V1	GCA_000411555.1
	GCF_000466405.1	Atopobium sp.	ASM46640v1	GCA_000466405.1
	GCF_000468815.1	Atopobium sp.	AspBV3AC4v1.0	GCA_000468815.1
	GCF_001813205.1	Atopobium sp.	ASM181320v1	GCA_001813205.1
	GCF_000564995.1	Atopobium sp.	AspICM42bv1.0	GCA_000564995.1
	GCF_000565075.1	Atopobium sp.	AspBS2v1.0	GCA_000565075.1
	GCF_000178335.1	Atopobium vaginae	ASM17833v1	GCA_000178335.1
	GCF_001049775.1	Atopobium vaginae	ASM104977v1	GCA_001049775.1
	GCF_000159235.2	Atopobium vaginae	ASM15923v2	GCA_000159235.2
	GCF_001562845.1	Atopobium vaginae	ASM156284v1	GCA_001562845.1
	GCF_000179715.1	Atopobium vaginae	ASM17971v1	GCA_000179715.1

## Sheet: Bacteroides
	RefSeq assembly accession	Organism	Assembly Name	Genbank assembly accession
	GCF_000374585.1	Bacteroides barnesiae	ASM37458v1	GCA_000374585.1
	GCF_000273725.1	Bacteroides caccae	Bact_cacc_CL03T12C61_V1	GCA_000273725.1
	GCF_002222615.1	Bacteroides caccae	ASM222261v1	GCA_002222615.1
	GCF_001688725.2	Bacteroides caecimuris	ASM168872v2	GCA_001688725.2
	GCF_000273015.1	Bacteroides cellulosilyticus	Bact_cell_CL02T12C19_V1	GCA_000273015.1
	GCF_001318345.1	Bacteroides cellulosilyticus	ASM131834v1	GCA_001318345.1
	GCF_000158035.1	Bacteroides cellulosilyticus	ASM15803v1	GCA_000158035.1
	GCF_001580105.1	Bacteroides cellulosilyticus	ASM158010v1	GCA_001580105.1
	GCF_001535595.1	Bacteroides cellulosilyticus	ASM153559v1	GCA_001535595.1
	GCF_000195615.1	Bacteroides clarus	ASM19561v1	GCA_000195615.1
	GCF_000154845.1	Bacteroides coprocola	ASM15484v1	GCA_000154845.1
	GCF_000157915.1	Bacteroides coprophilus	ASM15791v1	GCA_000157915.1
	GCF_000212915.1	Bacteroides coprosuis	ASM21291v1	GCA_000212915.1
	GCF_000156075.1	Bacteroides dorei	ASM15607v1	GCA_000156075.1
	GCF_000273075.1	Bacteroides dorei	Bact_dore_CL03T12C01_V1	GCA_000273075.1
	GCF_000273055.1	Bacteroides dorei	Bact_dore_CL02T12C06_V1	GCA_000273055.1
	GCF_000158335.2	Bacteroides dorei	Bact_dorei_5_1_36_D4_V2	GCA_000158335.2
	GCF_000273035.1	Bacteroides dorei	Bact_dore_CL02T00C15_V1	GCA_000273035.1
	GCF_001640865.1	Bacteroides dorei	ASM164086v1	GCA_001640865.1
	GCF_000155815.1	Bacteroides eggerthii	ASM15581v1	GCA_000155815.1
	GCF_000185605.1	Bacteroides eggerthii	ASM18560v1	GCA_000185605.1
	GCF_900106755.1	Bacteroides faecis	IMG-taxon 2693429916 annotated assembly	GCA_900106755.1
	GCF_000156195.1	Bacteroides finegoldii	ASM15619v1	GCA_000156195.1
	GCF_000304195.1	Bacteroides finegoldii	Bact_thet_CL09T03C10_V1	GCA_000304195.1
	GCF_000195635.1	Bacteroides fluxus	ASM19563v1	GCA_000195635.1
	GCF_000273135.1	Bacteroides fragilis	Bact_frag_CL05T12C13_V1	GCA_000273135.1
	GCF_000273095.1	Bacteroides fragilis	Bact_frag_CL03T00C08_V1	GCA_000273095.1
	GCF_000273115.1	Bacteroides fragilis	Bact_frag_CL03T12C07_V1	GCA_000273115.1
	GCF_000009925.1	Bacteroides fragilis	ASM992v1	GCA_000009925.1
	GCF_001056335.1	Bacteroides fragilis	ASM105633v1	GCA_001056335.1
	GCF_000273765.1	Bacteroides fragilis	Bact_frag_CL05T00C42_V1	GCA_000273765.1
	GCF_000297695.1	Bacteroides fragilis	Bact_frag_HMW_610_V1	GCA_000297695.1
	GCF_000297735.1	Bacteroides fragilis	Bact_frag_HMW_615_V1	GCA_000297735.1
	GCF_000724795.1	Bacteroides fragilis	DCMOUH0042B1.0	GCA_000724795.1
	GCF_000965785.1	Bacteroides fragilis	ASM96578v1	GCA_000965785.1
	GCF_001286525.1	Bacteroides fragilis	BFBE1.1	GCA_001286525.1
	GCF_001580095.1	Bacteroides fragilis	ASM158009v1	GCA_001580095.1
	GCF_001682215.1	Bacteroides fragilis	ASM168221v1	GCA_001682215.1
	GCF_001693695.1	Bacteroides fragilis	ASM169369v1	GCA_001693695.1
	GCF_001997325.1	Bacteroides fragilis	ASM199732v1	GCA_001997325.1
	GCF_000273155.1	Bacteroides fragilis	Bact_frag_CL07T12C05_V1	GCA_000273155.1
	GCF_000263115.1	Bacteroides fragilis	Bact_frag_CL07T00C01_V1	GCA_000263115.1
	GCF_000297755.1	Bacteroides fragilis	Bact_frag_HMW_616_V1	GCA_000297755.1
	GCF_000025985.1	Bacteroides fragilis	ASM2598v1	GCA_000025985.1
	GCF_000210835.1	Bacteroides fragilis	ASM21083v1	GCA_000210835.1
	GCF_000157015.1	Bacteroides fragilis	ASM15701v1	GCA_000157015.1
	GCF_000374365.1	Bacteroides gallinarum	ASM37436v1	GCA_000374365.1
	GCF_000428125.1	Bacteroides graminisolvens	ASM42812v1	GCA_000428125.1
	GCF_000186225.1	Bacteroides helcogenes	ASM18622v1	GCA_000186225.1
	GCF_001578635.1	Bacteroides intestinalis	ASM157863v1	GCA_001578635.1
	GCF_900128905.1	Bacteroides luti	IMG-taxon 2695420932 annotated assembly	GCA_900128905.1
	GCF_000373085.1	Bacteroides massiliensis	ASM37308v1	GCA_000373085.1
	GCF_000382445.1	Bacteroides massiliensis	Bact_mass_DSM_17679_V1	GCA_000382445.1
	GCF_900128455.1	Bacteroides mediterraneensis	PRJEB18046	GCA_900128455.1
	GCF_000499785.1	Bacteroides neonati	BNeo1	GCA_000499785.1
	GCF_000273175.1	Bacteroides nordii	Bact_nord_CL02T12C05_V1	GCA_000273175.1
	GCF_000315485.1	Bacteroides oleiciplenus	Bact_olei_YIT_12058_V1	GCA_000315485.1
	GCF_001535615.1	Bacteroides ovatus	ASM153561v1	GCA_001535615.1
	GCF_001314995.1	Bacteroides ovatus	ASM131499v1	GCA_001314995.1
	GCF_001578575.1	Bacteroides ovatus	ASM157857v1	GCA_001578575.1
	GCF_000218325.1	Bacteroides ovatus	Bact_ovat_3_8_47FAA_V1	GCA_000218325.1
	GCF_000154125.1	Bacteroides ovatus	ASM15412v1	GCA_000154125.1
	GCF_900095495.1	Bacteroides ovatus	B_ovatus_V975	GCA_900095495.1
	GCF_900100465.1	Bacteroides ovatus	IMG-taxon 2654588146 annotated assembly	GCA_900100465.1
	GCF_900102645.1	Bacteroides ovatus	IMG-taxon 2654588143 annotated assembly	GCA_900102645.1
	GCF_900107475.1	Bacteroides ovatus	IMG-taxon 2693429857 annotated assembly	GCA_900107475.1
	GCF_000273215.1	Bacteroides ovatus	Bact_ovat_CL03T12C18_V1	GCA_000273215.1
	GCF_000273195.1	Bacteroides ovatus	Bact_ovat_CL02T12C04_V1	GCA_000273195.1
	GCF_000187895.1	Bacteroides plebeius	ASM18789v1	GCA_000187895.1
	GCF_000466505.1	Bacteroides pyogenes	ASM46650v1	GCA_000466505.1
	GCF_000428105.1	Bacteroides pyogenes	ASM42810v1	GCA_000428105.1
	GCF_000190575.1	Bacteroides salanitronis	ASM19057v1	GCA_000190575.1
	GCF_000381365.1	Bacteroides salyersiae	Bact_saly_DSM_18765_V1	GCA_000381365.1
	GCF_000273235.1	Bacteroides salyersiae	Bact_saly_CL02T12C01_V1	GCA_000273235.1
	GCF_000403195.1	Bacteroides sartorii	Bact_mass_dnLKV3_V1	GCA_000403195.2
	GCF_000159075.2	Bacteroides sp.	Bact_sp_D2_V2	GCA_000159075.2
	GCF_000158515.2	Bacteroides sp.	Bacteroides_sp_4_3_47FAA_V2	GCA_000158515.2
	GCF_000157095.2	Bacteroides sp.	Bacteroides_sp_D1_V2	GCA_000157095.2
	GCF_001811695.1	Bacteroides sp.	ASM181169v1	GCA_001811695.1
	GCF_001815255.1	Bacteroides sp.	ASM181525v1	GCA_001815255.1
	GCF_000157075.2	Bacteroides sp.	Bact_sp_9_1_42FAA_V2	GCA_000157075.2
	GCF_000157055.1	Bacteroides sp.	ASM15705v1	GCA_000157055.1
	GCF_900109965.1	Bacteroides sp.	IMG-taxon 2593339260 annotated assembly	GCA_900109965.1
	GCF_001185845.1	Bacteroides sp.	Bact_sp_3_1_13_V1	GCA_001185845.1
	GCF_001811315.1	Bacteroides sp.	ASM181131v1	GCA_001811315.1
	GCF_900128495.1	Bacteroides sp.	PRJEB18049	GCA_900128495.1
	GCF_000159855.2	Bacteroides sp.	Bact_sp_3_2_5_V2	GCA_000159855.2
	GCF_000162135.1	Bacteroides sp.	ASM16213v1	GCA_000162135.1
	GCF_000159875.2	Bacteroides sp.	Bact_sp_1_1_6_V2	GCA_000159875.2
	GCF_000186105.1	Bacteroides sp.	Bacteroides_sp_3_1_40A_V1	GCA_000186105.1
	GCF_000185585.1	Bacteroides sp.	ASM18558v1	GCA_000185585.1
	GCF_000163675.1	Bacteroides sp.	ASM16367v1	GCA_000163675.1
	GCF_000163655.1	Bacteroides sp.	ASM16365v1	GCA_000163655.1
	GCF_000162555.1	Bacteroides sp.	ASM16255v1	GCA_000162555.1
	GCF_000162215.1	Bacteroides sp.	ASM16221v1	GCA_000162215.1
	GCF_000162195.1	Bacteroides sp.	ASM16219v1	GCA_000162195.1
	GCF_000162175.1	Bacteroides sp.	ASM16217v1	GCA_000162175.1
	GCF_000162155.1	Bacteroides sp.	ASM16215v1	GCA_000162155.1
	GCF_000382465.1	Bacteroides sp.	Bact_sp_HPS0048_V1	GCA_000382465.1
	GCF_900130135.1	Bacteroides sp.	PRJEB18269	GCA_900130135.1
	GCF_000702225.1	Bacteroides sp.	ASM70222v1	GCA_000702225.1
	GCF_000218365.1	Bacteroides sp.	Bacteroides_sp_1_1_30_V1	GCA_000218365.1
	GCF_000702285.1	Bacteroides sp.	ASM70228v1	GCA_000702285.1
	GCF_900155865.1	Bacteroides sp.	PRJEB18812	GCA_900155865.1
	GCF_000154525.1	Bacteroides stercoris	ASM15452v1	GCA_000154525.1
	GCF_000413395.1	Bacteroides stercoris	Bact_ster_CC31F_V1	GCA_000413395.1
	GCF_001535605.1	Bacteroides stercoris	ASM153560v1	GCA_001535605.1
	GCF_000403155.2	Bacteroides thetaiotaomicron	Bact_thet_dnLKV9_V1	GCA_000403155.2
	GCF_001314975.1	Bacteroides thetaiotaomicron	ASM131497v1	GCA_001314975.1
	GCF_001578565.1	Bacteroides thetaiotaomicron	ASM157856v1	GCA_001578565.1
	GCF_900109385.1	Bacteroides thetaiotaomicron	IMG-taxon 2593339226 annotated assembly	GCA_900109385.1
	GCF_000011065.1	Bacteroides thetaiotaomicron	ASM1106v1	GCA_000011065.1
	GCF_001055755.1	Bacteroides thetaiotaomicron	ASM105575v1	GCA_001055755.1
	GCF_001578555.1	Bacteroides uniformis	ASM157855v1	GCA_001578555.1
	GCF_000273785.1	Bacteroides uniformis	Bact_unif_CL03T00C23_V1	GCA_000273785.1
	GCF_000273275.1	Bacteroides uniformis	Bact_unif_CL03T12C37_V1	GCA_000273275.1
	GCF_000154205.1	Bacteroides uniformis	ASM15420v1	GCA_000154205.1
	GCF_000403175.1	Bacteroides uniformis	Bact_unif_dnLKV2_V1	GCA_000403175.2
	GCF_001412315.1	Bacteroides vulgatus	ASM141231v1	GCA_001412315.1
	GCF_000403235.1	Bacteroides vulgatus	Bact_vulg_dnLKV7_V1	GCA_000403235.2
	GCF_000273295.1	Bacteroides vulgatus	Bact_vulg_CL09T03C04_V1	GCA_000273295.1
	GCF_900109635.1	Bacteroides vulgatus	IMG-taxon 2623620522 annotated assembly	GCA_900109635.1
	GCF_000012825.1	Bacteroides vulgatus	ASM1282v1	GCA_000012825.1
	GCF_000273315.1	Bacteroides xylanisolvens	Bact_xyla_CL03T12C04_V1	GCA_000273315.1
	GCF_900107825.1	Bacteroides xylanisolvens	IMG-taxon 2623620516 annotated assembly	GCA_900107825.1
	GCF_900114865.1	Bacteroides xylanisolvens	IMG-taxon 2654588180 annotated assembly	GCA_900114865.1
	GCF_000577955.1	Bacteroides xylanisolvens	SD_CC_2a	GCA_000577955.1

## Sheet: Bulleidia
	RefSeq assembly accession	Organism	Assembly Name	Genbank assembly accession
	GCF_000177375.1	Bulleidia extructa	ASM17737v1	GCA_000177375.1

## Sheet: Burkholderia
	RefSeq assembly accession	Organism	Assembly Name	Genbank assembly accession
	GCF_000203915.1	Burkholderia ambifaria	ASM20391v1	GCA_000203915.1
	GCF_000959545.1	Burkholderia ambifaria	ASM95954v1	GCA_000959545.1
	GCF_000019925.1	Burkholderia ambifaria	ASM1992v1	GCA_000019925.1
	GCF_001547525.1	Burkholderia anthina	ASM154752v1	GCA_001547525.1
	GCF_000009485.1	Burkholderia cenocepacia	ASM948v1	GCA_000009485.1
	GCF_000203955.1	Burkholderia cenocepacia	ASM20395v1	GCA_000203955.1
	GCF_000755725.1	Burkholderia cenocepacia	ASM75572v1	GCA_000755725.1
	GCF_000764955.1	Burkholderia cenocepacia	ASM76495v1	GCA_000764955.1
	GCF_001484665.1	Burkholderia cenocepacia	ASM148466v1	GCA_001484665.1
	GCF_001606115.1	Burkholderia cenocepacia	ASM160611v1	GCA_001606115.1
	GCF_001606135.1	Burkholderia cenocepacia	ASM160613v1	GCA_001606135.1
	GCF_000019505.1	Burkholderia cenocepacia	ASM1950v1	GCA_000019505.1
	GCF_001999825.1	Burkholderia cenocepacia	ASM199982v1	GCA_001999825.1
	GCF_002083015.1	Burkholderia cenocepacia	ASM208301v1	GCA_002083015.1
	GCF_002007585.1	Burkholderia cenocepacia	ASM200758v1	GCA_002007585.1
	GCF_001999925.1	Burkholderia cenocepacia	ASM199992v1	GCA_001999925.1
	GCF_001999885.1	Burkholderia cenocepacia	ASM199988v1	GCA_001999885.1
	GCF_000236215.2	Burkholderia cenocepacia	ASM23621v4	GCA_000236215.4
	GCF_000014085.1	Burkholderia cenocepacia	ASM1408v1	GCA_000014085.1
	GCF_001999785.1	Burkholderia cenocepacia	ASM199978v1	GCA_001999785.1
	GCF_001718895.1	Burkholderia cenocepacia	ASM171889v1	GCA_001718895.1
	GCF_001999805.1	Burkholderia cenocepacia	ASM199980v1	GCA_001999805.1
	GCF_001411495.1	Burkholderia cepacia	ASM141149v1	GCA_001411495.1
	GCF_000974835.2	Burkholderia cepacia	ASM97483v2	GCA_000974835.2
	GCF_001718395.1	Burkholderia cepacia	ASM171839v1	GCA_001718395.1
	GCF_000755805.1	Burkholderia cepacia	ASM75580v1	GCA_000755805.1
	GCF_000701165.1	Burkholderia cepacia	ASM70116v2	GCA_000701165.2
	GCF_000292915.1	Burkholderia cepacia	ASM29291v1	GCA_000292915.1
	GCF_001718835.1	Burkholderia cepacia	ASM171883v1	GCA_001718835.1
	GCF_002209085.1	Burkholderia cepacia	ASM220908v1	GCA_002209085.1
	GCF_001029145.1	Burkholderia contaminans	ASM102914v1	GCA_001029145.1
	GCF_001718315.1	Burkholderia diffusa	ASM171831v1	GCA_001718315.1
	GCF_000959505.1	Burkholderia dolosa	ASM95950v1	GCA_000959505.1
	GCF_000497165.1	Burkholderia dolosa	Bdolosa1.0	GCA_000497165.1
	GCF_000194745.1	Burkholderia gladioli	ASM19474v1	GCA_000194745.1
	GCF_002208175.1	Burkholderia gladioli	ASM220817v1	GCA_002208175.1
	GCF_000959725.1	Burkholderia gladioli	ASM95972v1	GCA_000959725.1
	GCF_000022645.2	Burkholderia glumae	ASM2264v1	GCA_000022645.2
	GCF_000835205.1	Burkholderia glumae	ASM83520v1	GCA_000835205.1
	GCF_000960995.1	Burkholderia glumae	ASM96099v1	GCA_000960995.1
	GCF_001462435.1	Burkholderia humptydooensis	ASM146243v1	GCA_001462435.1
	GCF_001718575.1	Burkholderia lata	ASM171857v1	GCA_001718575.1
	GCF_000012945.1	Burkholderia lata	ASM1294v1	GCA_000012945.1
	GCF_001718795.1	Burkholderia latens	ASM171879v1	GCA_001718795.1
	GCF_000959625.1	Burkholderia mallei	ASM95962v1	GCA_000959625.1
	GCF_000015465.1	Burkholderia mallei	ASM1546v1	GCA_000015465.1
	GCF_001729545.1	Burkholderia mallei	ASM172954v1	GCA_001729545.1
	GCF_000015605.1	Burkholderia mallei	ASM1560v1	GCA_000015605.1
	GCF_000959465.1	Burkholderia mallei	ASM95946v1	GCA_000959465.1
	GCF_000011705.1	Burkholderia mallei	ASM1170v1	GCA_000011705.1
	GCF_000959165.1	Burkholderia mallei	ASM95916v1	GCA_000959165.1
	GCF_000959405.1	Burkholderia mallei	ASM95940v1	GCA_000959405.1
	GCF_000959485.1	Burkholderia mallei	ASM95948v1	GCA_000959485.1
	GCF_000015625.1	Burkholderia mallei	ASM1562v1	GCA_000015625.1
	GCF_000756025.1	Burkholderia mallei	ASM75602v2	GCA_000756025.2
	GCF_000762285.1	Burkholderia mallei	ASM76228v1	GCA_000762285.1
	GCF_000959585.1	Burkholderia mallei	ASM95958v1	GCA_000959585.1
	GCF_000755885.1	Burkholderia mallei	ASM75588v1	GCA_000755885.1
	GCF_000755865.1	Burkholderia mallei	ASM75586v1	GCA_000755865.1
	GCF_000755785.1	Burkholderia mallei	ASM75578v1	GCA_000755785.1
	GCF_000755845.1	Burkholderia mallei	ASM75584v1	GCA_000755845.1
	GCF_001718555.1	Burkholderia metallica	ASM171855v1	GCA_001718555.1
	GCF_000959525.1	Burkholderia multivorans	ASM95952v1	GCA_000959525.1
	GCF_000018505.1	Burkholderia multivorans	ASM1850v1	GCA_000018505.1
	GCF_000756005.1	Burkholderia multivorans	ASM75600v1	GCA_000756005.1
	GCF_000010545.1	Burkholderia multivorans	ASM1054v1	GCA_000010545.1
	GCF_001718755.1	Burkholderia multivorans	ASM171875v1	GCA_001718755.1
	GCF_001718995.1	Burkholderia multivorans	ASM171899v1	GCA_001718995.1
	GCF_000755985.1	Burkholderia oklahomensis	ASM75598v1	GCA_000755985.1
	GCF_000959365.1	Burkholderia oklahomensis	ASM95936v1	GCA_000959365.1
	GCF_001411805.1	Burkholderia plantarii	ASM141180v1	GCA_001411805.1
	GCF_002111165.1	Burkholderia pseudomallei	ASM211116v1	GCA_002111165.1
	GCF_002111185.1	Burkholderia pseudomallei	ASM211118v1	GCA_002111185.1
	GCF_001318245.1	Burkholderia pseudomallei	ASM131824v1	GCA_001318245.1
	GCF_002111205.1	Burkholderia pseudomallei	ASM211120v1	GCA_002111205.1
	GCF_001277975.1	Burkholderia pseudomallei	ASM127797v1	GCA_001277975.1
	GCF_000970955.1	Burkholderia pseudomallei	BBM_NCF	GCA_000970955.1
	GCF_000260515.1	Burkholderia pseudomallei	ASM26051v1	GCA_000260515.1
	GCF_002111245.1	Burkholderia pseudomallei	ASM211124v1	GCA_002111245.1
	GCF_000015925.1	Burkholderia pseudomallei	ASM1592v1	GCA_000015925.1
	GCF_000970935.1	Burkholderia pseudomallei	BBL_NCF	GCA_000970935.1
	GCF_002111265.1	Burkholderia pseudomallei	ASM211126v1	GCA_002111265.1
	GCF_002111305.1	Burkholderia pseudomallei	ASM211130v1	GCA_002111305.1
	GCF_002111325.1	Burkholderia pseudomallei	ASM211132v1	GCA_002111325.1
	GCF_002111345.1	Burkholderia pseudomallei	ASM211134v1	GCA_002111345.1
	GCF_002111365.1	Burkholderia pseudomallei	ASM211136v1	GCA_002111365.1
	GCF_002111385.1	Burkholderia pseudomallei	ASM211138v1	GCA_002111385.1
	GCF_001277895.1	Burkholderia pseudomallei	ASM127789v1	GCA_001277895.1
	GCF_001695715.1	Burkholderia pseudomallei	ASM169571v1	GCA_001695715.1
	GCF_002110965.1	Burkholderia pseudomallei	ASM211096v1	GCA_002110965.1
	GCF_001695735.1	Burkholderia pseudomallei	ASM169573v1	GCA_001695735.1
	GCF_002110945.1	Burkholderia pseudomallei	ASM211094v1	GCA_002110945.1
	GCF_002110925.1	Burkholderia pseudomallei	ASM211092v1	GCA_002110925.1
	GCF_000011545.1	Burkholderia pseudomallei	ASM1154v1	GCA_000011545.1
	GCF_000012785.1	Burkholderia pseudomallei	ASM1278v1	GCA_000012785.1
	GCF_002111005.1	Burkholderia pseudomallei	ASM211100v1	GCA_002111005.1
	GCF_001975145.1	Burkholderia pseudomallei	ASM197514v1	GCA_001975145.1
	GCF_001975125.1	Burkholderia pseudomallei	ASM197512v1	GCA_001975125.1
	GCF_001975105.1	Burkholderia pseudomallei	ASM197510v1	GCA_001975105.1
	GCF_002111025.1	Burkholderia pseudomallei	ASM211102v1	GCA_002111025.1
	GCF_001975085.1	Burkholderia pseudomallei	ASM197508v1	GCA_001975085.1
	GCF_001975065.1	Burkholderia pseudomallei	ASM197506v1	GCA_001975065.1
	GCF_001974745.1	Burkholderia pseudomallei	ASM197474v1	GCA_001974745.1
	GCF_001887575.1	Burkholderia pseudomallei	ASM188757v1	GCA_001887575.1
	GCF_001887555.1	Burkholderia pseudomallei	ASM188755v1	GCA_001887555.1
	GCF_001885195.1	Burkholderia pseudomallei	ASM188519v1	GCA_001885195.1
	GCF_002111045.1	Burkholderia pseudomallei	ASM211104v1	GCA_002111045.1
	GCF_002111065.1	Burkholderia pseudomallei	ASM211106v1	GCA_002111065.1
	GCF_002111085.1	Burkholderia pseudomallei	ASM211108v1	GCA_002111085.1
	GCF_002110985.1	Burkholderia pseudomallei	ASM211098v1	GCA_002110985.1
	GCF_000015905.1	Burkholderia pseudomallei	ASM1590v1	GCA_000015905.1
	GCF_002111125.1	Burkholderia pseudomallei	ASM211112v1	GCA_002111125.1
	GCF_002111145.1	Burkholderia pseudomallei	ASM211114v1	GCA_002111145.1
	GCF_002111105.1	Burkholderia pseudomallei	ASM211110v1	GCA_002111105.1
	GCF_001277875.1	Burkholderia pseudomallei	ASM127787v1	GCA_001277875.1
	GCF_000770475.1	Burkholderia pseudomallei	ASM77047v1	GCA_000770475.1
	GCF_000755945.1	Burkholderia pseudomallei	ASM75594v1	GCA_000755945.1
	GCF_000755965.1	Burkholderia pseudomallei	ASM75596v1	GCA_000755965.1
	GCF_000953095.1	Burkholderia pseudomallei	BP_3921g	GCA_000953095.1
	GCF_000756065.1	Burkholderia pseudomallei	ASM75606v1	GCA_000756065.1
	GCF_000756085.1	Burkholderia pseudomallei	ASM75608v1	GCA_000756085.1
	GCF_000756105.1	Burkholderia pseudomallei	ASM75610v1	GCA_000756105.1
	GCF_000756125.1	Burkholderia pseudomallei	ASM75612v1	GCA_000756125.1
	GCF_000756145.1	Burkholderia pseudomallei	ASM75614v1	GCA_000756145.1
	GCF_000775165.1	Burkholderia pseudomallei	BPD	GCA_000775165.1
	GCF_000756165.1	Burkholderia pseudomallei	ASM75616v1	GCA_000756165.1
	GCF_000770435.1	Burkholderia pseudomallei	ASM77043v1	GCA_000770435.1
	GCF_000770565.1	Burkholderia pseudomallei	ASM77056v1	GCA_000770565.1
	GCF_000756185.1	Burkholderia pseudomallei	ASM75618v1	GCA_000756185.1
	GCF_000757015.2	Burkholderia pseudomallei	ASM75701v2	GCA_000757015.2
	GCF_000757035.2	Burkholderia pseudomallei	ASM75703v2	GCA_000757035.2
	GCF_000763555.1	Burkholderia pseudomallei	ASM76355v1	GCA_000763555.1
	GCF_000770515.1	Burkholderia pseudomallei	ASM77051v1	GCA_000770515.1
	GCF_000764575.1	Burkholderia pseudomallei	ASM76457v1	GCA_000764575.1
	GCF_000770495.1	Burkholderia pseudomallei	ASM77049v1	GCA_000770495.1
	GCF_000182585.2	Burkholderia pseudomallei	ASM18258v2	GCA_000182585.2
	GCF_000770395.1	Burkholderia pseudomallei	ASM77039v1	GCA_000770395.1
	GCF_000770415.1	Burkholderia pseudomallei	ASM77041v1	GCA_000770415.1
	GCF_000770535.1	Burkholderia pseudomallei	ASM77053v1	GCA_000770535.1
	GCF_000959125.1	Burkholderia pseudomallei	ASM95912v1	GCA_000959125.1
	GCF_000954175.1	Burkholderia pseudomallei	ASM95417v1	GCA_000954175.1
	GCF_000755905.1	Burkholderia pseudomallei	ASM75590v1	GCA_000755905.1
	GCF_000294635.1	Burkholderia pseudomallei	ASM29463v1	GCA_000294635.1
	GCF_000959345.1	Burkholderia pseudomallei	ASM95934v1	GCA_000959345.1
	GCF_000439695.1	Burkholderia pseudomallei	ASM43969v1	GCA_000439695.1
	GCF_000959305.1	Burkholderia pseudomallei	ASM95930v1	GCA_000959305.1
	GCF_000959285.1	Burkholderia pseudomallei	ASM95928v1	GCA_000959285.1
	GCF_000959265.1	Burkholderia pseudomallei	ASM95926v1	GCA_000959265.1
	GCF_000511895.1	Burkholderia pseudomallei	ASM51189v1	GCA_000511895.1
	GCF_000511915.1	Burkholderia pseudomallei	ASM51191v1	GCA_000511915.1
	GCF_000755925.1	Burkholderia pseudomallei	ASM75592v1	GCA_000755925.1
	GCF_000520895.1	Burkholderia pseudomallei	ASM52089v1	GCA_000520895.1
	GCF_000959225.1	Burkholderia pseudomallei	ASM95922v1	GCA_000959225.1
	GCF_000959205.1	Burkholderia pseudomallei	ASM95920v1	GCA_000959205.1
	GCF_000959185.1	Burkholderia pseudomallei	ASM95918v1	GCA_000959185.1
	GCF_000521645.1	Burkholderia pseudomallei	ASM52164v1	GCA_000521645.1
	GCF_000583835.1	Burkholderia pseudomallei	ASM58383v1	GCA_000583835.1
	GCF_000193475.1	Burkholderia pseudomallei	ASM19347v1	GCA_000193475.1
	GCF_000755765.1	Burkholderia pseudomallei	ASM75576v1	GCA_000755765.1
	GCF_000193455.1	Burkholderia pseudomallei	ASM19345v1	GCA_000193455.1
	GCF_000755825.1	Burkholderia pseudomallei	ASM75582v1	GCA_000755825.1
	GCF_000959145.1	Burkholderia pseudomallei	ASM95914v1	GCA_000959145.1
	GCF_000770455.1	Burkholderia pseudomallei	ASM77045v1	GCA_000770455.1
	GCF_001718415.1	Burkholderia pseudomultivorans	ASM171841v1	GCA_001718415.1
	GCF_001028665.1	Burkholderia pyrrocinia	ASM102866v1	GCA_001028665.1
	GCF_001718535.1	Burkholderia seminalis	ASM171853v1	GCA_001718535.1
	GCF_001988975.1	Burkholderia sp.	ASM198897v1	GCA_001988975.1
	GCF_000402035.1	Burkholderia sp.	ASM40203v1	GCA_000402035.1
	GCF_000236065.1	Burkholderia sp.	ASM23606v1	GCA_000236065.1
	GCF_000176935.3	Burkholderia sp.	ASM17693v3	GCA_000176935.3
	GCF_000262695.1	Burkholderia sp.	ASM26269v1	GCA_000262695.1
	GCF_000959325.1	Burkholderia sp.	ASM95932v1	GCA_000959325.1
	GCF_001718875.1	Burkholderia sp.	ASM171887v1	GCA_001718875.1
	GCF_001293045.1	Burkholderia sp.	ASM129304v1	GCA_001293045.1
	GCF_000148685.1	Burkholderia sp.	ASM14868v1	GCA_000148685.1
	GCF_000092885.1	Burkholderia sp.	ASM9288v1	GCA_000092885.1
	GCF_001513745.1	Burkholderia sp.	ASM151374v1	GCA_001513745.1
	GCF_001524445.2	Burkholderia sp.	ASM152444v2	GCA_001524445.2
	GCF_001524625.2	Burkholderia sp.	ASM152462v2	GCA_001524625.2
	GCF_001546925.1	Burkholderia sp.	ASM154692v1	GCA_001546925.1
	GCF_001557535.1	Burkholderia sp.	ASM155753v1	GCA_001557535.1
	GCF_001577465.1	Burkholderia sp.	ASM157746v1	GCA_001577465.1
	GCF_001634365.1	Burkholderia sp.	ASM163436v1	GCA_001634365.1
	GCF_000828875.1	Burkholderia sp.	ASM82887v1	GCA_000828875.1
	GCF_001742165.1	Burkholderia stabilis	ASM174216v1	GCA_001742165.1
	GCF_001718955.1	Burkholderia stagnalis	ASM171895v1	GCA_001718955.1
	GCF_001636095.1	Burkholderia territorii	ASM163609v1	GCA_001636095.1
	GCF_001718335.1	Burkholderia territorii	ASM171833v1	GCA_001718335.1
	GCF_000959425.1	Burkholderia thailandensis	ASM95942v1	GCA_000959425.1
	GCF_000385525.1	Burkholderia thailandensis	ASM38552v1	GCA_000385525.1
	GCF_000152285.1	Burkholderia thailandensis	ASM15228v1	GCA_000152285.1
	GCF_000959605.1	Burkholderia thailandensis	ASM95960v1	GCA_000959605.1
	GCF_000765375.1	Burkholderia thailandensis	ASM76537v1	GCA_000765375.1
	GCF_000567905.1	Burkholderia thailandensis	ASM56790v1	GCA_000567905.1
	GCF_000567925.1	Burkholderia thailandensis	ASM56792v1	GCA_000567925.1
	GCF_000567945.1	Burkholderia thailandensis	ASM56794v1	GCA_000567945.1
	GCF_000764595.1	Burkholderia thailandensis	ASM76459v1	GCA_000764595.1
	GCF_000706745.1	Burkholderia thailandensis	ASM70674v1	GCA_000706745.1
	GCF_001718595.1	Burkholderia thailandensis	ASM171859v1	GCA_001718595.1
	GCF_000012365.1	Burkholderia thailandensis	ASM1236v1	GCA_000012365.1
	GCF_000808035.2	Burkholderia thailandensis	ASM80803v2	GCA_000808035.2
	GCF_001718295.1	Burkholderia thailandensis	ASM171829v1	GCA_001718295.1
	GCF_001718635.1	Burkholderia thailandensis	ASM171863v1	GCA_001718635.1
	GCF_001718615.1	Burkholderia thailandensis	ASM171861v1	GCA_001718615.1
	GCF_001718975.1	Burkholderia ubonensis	ASM171897v1	GCA_001718975.1
	GCF_000959245.1	Burkholderia ubonensis	ASM95924v1	GCA_000959245.1
	GCF_001718855.1	Burkholderia ubonensis	ASM171885v1	GCA_001718855.1
	GCF_001718695.1	Burkholderia ubonensis	ASM171869v1	GCA_001718695.1
	GCF_001718655.1	Burkholderia ubonensis	ASM171865v1	GCA_001718655.1
	GCF_001546975.1	Burkholderia ubonensis	ASM154697v1	GCA_001546975.1
	GCF_001718355.1	Burkholderia ubonensis	ASM171835v1	GCA_001718355.1
	GCF_001718915.1	Burkholderia vietnamiensis	ASM171891v1	GCA_001718915.1
	GCF_001718815.1	Burkholderia vietnamiensis	ASM171881v1	GCA_001718815.1
	GCF_001718495.1	Burkholderia vietnamiensis	ASM171849v1	GCA_001718495.1
	GCF_001718775.1	Burkholderia vietnamiensis	ASM171877v1	GCA_001718775.1
	GCF_000959445.1	Burkholderia vietnamiensis	ASM95944v1	GCA_000959445.1
	GCF_002097715.1	[Pseudomonas] mesoacidophila	ASM209771v1	GCA_002097715.1

## Sheet: Campylobacter
	RefSeq assembly accession	Organism	Assembly Name	Genbank assembly accession
	GCF_002238335.1	Campylobacter avium	ASM223833v1	GCA_002238335.1
	GCF_000494775.1	Campylobacter coli	ASM49477v1	GCA_000494775.1
	GCF_000583755.1	Campylobacter coli	ASM58375v1	GCA_000583755.1
	GCF_000583795.1	Campylobacter coli	ASM58379v1	GCA_000583795.1
	GCF_001936355.1	Campylobacter coli	ASM193635v1	GCA_001936355.1
	GCF_001417635.1	Campylobacter coli	ASM141763v1	GCA_001417635.1
	GCF_001865555.1	Campylobacter coli	ASM186555v1	GCA_001865555.1
	GCF_001865535.1	Campylobacter coli	ASM186553v1	GCA_001865535.1
	GCF_000470055.1	Campylobacter coli	3S	GCA_000470055.1
	GCF_001865515.1	Campylobacter coli	ASM186551v1	GCA_001865515.1
	GCF_001865475.1	Campylobacter coli	ASM186547v1	GCA_001865475.1
	GCF_001865455.1	Campylobacter coli	ASM186545v1	GCA_001865455.1
	GCF_001483845.1	Campylobacter coli	ASM148384v1	GCA_001483845.1
	GCF_001717605.1	Campylobacter coli	ASM171760v1	GCA_001717605.1
	GCF_000954195.1	Campylobacter coli	ASM95419v1	GCA_000954195.1
	GCF_001639125.1	Campylobacter coli	ASM163912v1	GCA_001639125.1
	GCF_001417655.1	Campylobacter coli	ASM141765v1	GCA_001417655.1
	GCF_001865495.1	Campylobacter coli	ASM186549v1	GCA_001865495.1
	GCF_000465235.1	Campylobacter coli	ASM46523v1	GCA_000465235.1
	GCF_001417615.1	Campylobacter coli	ASM141761v1	GCA_001417615.1
	GCF_002024185.1	Campylobacter coli	ASM202418v1	GCA_002024185.1
	GCF_000017725.2	Campylobacter concisus	ASM1772v2	GCA_000017725.2
	GCF_001298465.1	Campylobacter concisus	ASM129846v1	GCA_001298465.1
	GCF_002104335.1	Campylobacter cuniculorum	ASM210433v1	GCA_002104335.1
	GCF_000017465.2	Campylobacter curvus	ASM1746v2	GCA_000017465.2
	GCF_000814265.1	Campylobacter fetus	ASM81426v1	GCA_000814265.1
	GCF_001686885.1	Campylobacter fetus	ASM168688v1	GCA_001686885.1
	GCF_000759515.1	Campylobacter fetus	ASM75951v1	GCA_000759515.1
	GCF_001484645.1	Campylobacter fetus	ASM148464v1	GCA_001484645.1
	GCF_000967135.1	Campylobacter fetus	CFV	GCA_000967135.1
	GCF_000759485.1	Campylobacter fetus	ASM75948v1	GCA_000759485.1
	GCF_000222425.1	Campylobacter fetus	ASM22242v1	GCA_000222425.1
	GCF_000512745.2	Campylobacter fetus	ASM51274v2	GCA_000512745.2
	GCF_000495505.1	Campylobacter fetus	ASM49550v1	GCA_000495505.1
	GCF_000015085.1	Campylobacter fetus	ASM1508v1	GCA_000015085.1
	GCF_001190745.1	Campylobacter gracilis	ASM119074v1	GCA_001190745.1
	GCF_002080395.1	Campylobacter helveticus	ASM208039v1	GCA_002080395.1
	GCF_000017585.1	Campylobacter hominis	ASM1758v1	GCA_000017585.1
	GCF_001643975.1	Campylobacter hyointestinalis	ASM164397v1	GCA_001643975.1
	GCF_001643955.1	Campylobacter hyointestinalis	ASM164395v1	GCA_001643955.1
	GCF_000736415.1	Campylobacter iguaniorum	ASM73641v1	GCA_000736415.1
	GCF_001643995.1	Campylobacter iguaniorum	ASM164399v1	GCA_001643995.1
	GCF_001483985.1	Campylobacter iguaniorum	ASM148398v1	GCA_001483985.1
	GCF_000816185.1	Campylobacter insulaenigrae	ASM81618v1	GCA_000816185.1
	GCF_001506765.1	Campylobacter jejuni	ASM150676v1	GCA_001506765.1
	GCF_001507265.1	Campylobacter jejuni	ASM150726v1	GCA_001507265.1
	GCF_001507245.1	Campylobacter jejuni	ASM150724v1	GCA_001507245.1
	GCF_001506785.1	Campylobacter jejuni	ASM150678v1	GCA_001506785.1
	GCF_001506805.1	Campylobacter jejuni	ASM150680v1	GCA_001506805.1
	GCF_001507225.1	Campylobacter jejuni	ASM150722v1	GCA_001507225.1
	GCF_001506965.1	Campylobacter jejuni	ASM150696v1	GCA_001506965.1
	GCF_001507185.1	Campylobacter jejuni	ASM150718v1	GCA_001507185.1
	GCF_001506985.1	Campylobacter jejuni	ASM150698v1	GCA_001506985.1
	GCF_001507005.1	Campylobacter jejuni	ASM150700v1	GCA_001507005.1
	GCF_001507025.1	Campylobacter jejuni	ASM150702v1	GCA_001507025.1
	GCF_001506945.1	Campylobacter jejuni	ASM150694v1	GCA_001506945.1
	GCF_001507045.1	Campylobacter jejuni	ASM150704v1	GCA_001507045.1
	GCF_001506925.1	Campylobacter jejuni	ASM150692v1	GCA_001506925.1
	GCF_001507065.1	Campylobacter jejuni	ASM150706v1	GCA_001507065.1
	GCF_001507205.1	Campylobacter jejuni	ASM150720v1	GCA_001507205.1
	GCF_001506905.1	Campylobacter jejuni	ASM150690v1	GCA_001506905.1
	GCF_001507105.1	Campylobacter jejuni	ASM150710v1	GCA_001507105.1
	GCF_001507125.1	Campylobacter jejuni	ASM150712v1	GCA_001507125.1
	GCF_001507145.1	Campylobacter jejuni	ASM150714v1	GCA_001507145.1
	GCF_001506885.1	Campylobacter jejuni	ASM150688v1	GCA_001506885.1
	GCF_001506865.1	Campylobacter jejuni	ASM150686v1	GCA_001506865.1
	GCF_001506825.1	Campylobacter jejuni	ASM150682v1	GCA_001506825.1
	GCF_001507165.1	Campylobacter jejuni	ASM150716v1	GCA_001507165.1
	GCF_001507085.1	Campylobacter jejuni	ASM150708v1	GCA_001507085.1
	GCF_001506845.1	Campylobacter jejuni	ASM150684v1	GCA_001506845.1
	GCF_001767215.1	Campylobacter jejuni	ASM176721v1	GCA_001767215.1
	GCF_001587015.1	Campylobacter jejuni	ASM158701v1	GCA_001587015.1
	GCF_002224385.1	Campylobacter jejuni	ASM222438v1	GCA_002224385.1
	GCF_002224325.1	Campylobacter jejuni	ASM222432v1	GCA_002224325.1
	GCF_002214785.1	Campylobacter jejuni	ASM221478v1	GCA_002214785.1
	GCF_002209065.1	Campylobacter jejuni	ASM220906v1	GCA_002209065.1
	GCF_002209045.1	Campylobacter jejuni	ASM220904v1	GCA_002209045.1
	GCF_002209025.1	Campylobacter jejuni	ASM220902v1	GCA_002209025.1
	GCF_002209005.1	Campylobacter jejuni	ASM220900v1	GCA_002209005.1
	GCF_002101355.1	Campylobacter jejuni	ASM210135v1	GCA_002101355.1
	GCF_002028305.1	Campylobacter jejuni	ASM202830v1	GCA_002028305.1
	GCF_002024325.1	Campylobacter jejuni	ASM202432v1	GCA_002024325.1
	GCF_001951335.1	Campylobacter jejuni	ASM195133v1	GCA_001951335.1
	GCF_001951315.1	Campylobacter jejuni	ASM195131v1	GCA_001951315.1
	GCF_001951295.1	Campylobacter jejuni	ASM195129v1	GCA_001951295.1
	GCF_001951275.1	Campylobacter jejuni	ASM195127v1	GCA_001951275.1
	GCF_001563565.1	Campylobacter jejuni	ASM156356v1	GCA_001563565.1
	GCF_001951255.1	Campylobacter jejuni	ASM195125v1	GCA_001951255.1
	GCF_001870105.1	Campylobacter jejuni	ASM187010v1	GCA_001870105.1
	GCF_001870085.1	Campylobacter jejuni	ASM187008v1	GCA_001870085.1
	GCF_001865615.1	Campylobacter jejuni	ASM186561v1	GCA_001865615.1
	GCF_001865595.1	Campylobacter jejuni	ASM186559v1	GCA_001865595.1
	GCF_001865435.1	Campylobacter jejuni	ASM186543v1	GCA_001865435.1
	GCF_001865415.1	Campylobacter jejuni	ASM186541v1	GCA_001865415.1
	GCF_001865395.1	Campylobacter jejuni	ASM186539v1	GCA_001865395.1
	GCF_001506745.1	Campylobacter jejuni	ASM150674v1	GCA_001506745.1
	GCF_001721985.1	Campylobacter jejuni	ASM172198v1	GCA_001721985.1
	GCF_001721965.1	Campylobacter jejuni	ASM172196v1	GCA_001721965.1
	GCF_001721945.1	Campylobacter jejuni	ASM172194v1	GCA_001721945.1
	GCF_001717625.1	Campylobacter jejuni	ASM171762v1	GCA_001717625.1
	GCF_001686905.1	Campylobacter jejuni	ASM168690v1	GCA_001686905.1
	GCF_001587035.1	Campylobacter jejuni	ASM158703v1	GCA_001587035.1
	GCF_001951235.1	Campylobacter jejuni	ASM195123v1	GCA_001951235.1
	GCF_001506725.1	Campylobacter jejuni	ASM150672v1	GCA_001506725.1
	GCF_000009085.1	Campylobacter jejuni	ASM908v1	GCA_000009085.1
	GCF_001506685.1	Campylobacter jejuni	ASM150668v1	GCA_001506685.1
	GCF_000835345.1	Campylobacter jejuni	ASM83534v1	GCA_000835345.1
	GCF_000835305.1	Campylobacter jejuni	ASM83530v1	GCA_000835305.1
	GCF_000835285.1	Campylobacter jejuni	ASM83528v1	GCA_000835285.1
	GCF_000830865.1	Campylobacter jejuni	ASM83086v1	GCA_000830865.1
	GCF_000830845.1	Campylobacter jejuni	ASM83084v1	GCA_000830845.1
	GCF_000830825.1	Campylobacter jejuni	ASM83082v1	GCA_000830825.1
	GCF_000830805.1	Campylobacter jejuni	ASM83080v1	GCA_000830805.1
	GCF_000830775.1	Campylobacter jejuni	ASM83077v1	GCA_000830775.1
	GCF_001506705.1	Campylobacter jejuni	ASM150670v1	GCA_001506705.1
	GCF_000807355.1	Campylobacter jejuni	ASM80735v1	GCA_000807355.1
	GCF_000772225.1	Campylobacter jejuni	ASM77222v1	GCA_000772225.1
	GCF_000737085.1	Campylobacter jejuni	ASM73708v1	GCA_000737085.1
	GCF_000632435.1	Campylobacter jejuni	ASM63243v1	GCA_000632435.1
	GCF_000493495.1	Campylobacter jejuni	TS	GCA_000493495.1
	GCF_000835365.1	Campylobacter jejuni	ASM83536v1	GCA_000835365.1
	GCF_000468915.2	Campylobacter jejuni	ASM46891v2	GCA_000468915.2
	GCF_000466075.2	Campylobacter jejuni	ASM46607v2	GCA_000466075.2
	GCF_000466065.2	Campylobacter jejuni	ASM46606v2	GCA_000466065.2
	GCF_000430385.1	Campylobacter jejuni	ASM43038v1	GCA_000430385.1
	GCF_000304375.1	Campylobacter jejuni	AINO	GCA_000304375.1
	GCF_000302555.5	Campylobacter jejuni	ASM30255v4	GCA_000302555.4
	GCF_000184205.1	Campylobacter jejuni	ASM18420v1	GCA_000184205.1
	GCF_000171795.2	Campylobacter jejuni	ASM17179v2	GCA_000171795.2
	GCF_000163975.1	Campylobacter jejuni	ASM16397v1	GCA_000163975.1
	GCF_000148705.1	Campylobacter jejuni	ASM14870v1	GCA_000148705.1
	GCF_000025425.1	Campylobacter jejuni	ASM2542v1	GCA_000025425.1
	GCF_000017905.1	Campylobacter jejuni	ASM1790v1	GCA_000017905.1
	GCF_000017485.1	Campylobacter jejuni	ASM1748v1	GCA_000017485.1
	GCF_000015525.1	Campylobacter jejuni	ASM1552v1	GCA_000015525.1
	GCF_000011865.1	Campylobacter jejuni	ASM1186v1	GCA_000011865.1
	GCF_000466105.2	Campylobacter jejuni	ASM46610v2	GCA_000466105.2
	GCF_000934305.1	Campylobacter jejuni	ASM93430v1	GCA_000934305.1
	GCF_001506585.1	Campylobacter jejuni	ASM150658v1	GCA_001506585.1
	GCF_001506425.1	Campylobacter jejuni	ASM150642v1	GCA_001506425.1
	GCF_001506485.1	Campylobacter jejuni	ASM150648v1	GCA_001506485.1
	GCF_001506505.1	Campylobacter jejuni	ASM150650v1	GCA_001506505.1
	GCF_001506405.1	Campylobacter jejuni	ASM150640v1	GCA_001506405.1
	GCF_001506385.1	Campylobacter jejuni	ASM150638v1	GCA_001506385.1
	GCF_001506365.1	Campylobacter jejuni	ASM150636v1	GCA_001506365.1
	GCF_001506345.1	Campylobacter jejuni	ASM150634v1	GCA_001506345.1
	GCF_001506305.1	Campylobacter jejuni	ASM150630v1	GCA_001506305.1
	GCF_001506285.1	Campylobacter jejuni	ASM150628v1	GCA_001506285.1
	GCF_001506265.1	Campylobacter jejuni	ASM150626v1	GCA_001506265.1
	GCF_001506245.1	Campylobacter jejuni	ASM150624v1	GCA_001506245.1
	GCF_001506525.1	Campylobacter jejuni	ASM150652v1	GCA_001506525.1
	GCF_001506545.1	Campylobacter jejuni	ASM150654v1	GCA_001506545.1
	GCF_001506565.1	Campylobacter jejuni	ASM150656v1	GCA_001506565.1
	GCF_001506465.1	Campylobacter jejuni	ASM150646v1	GCA_001506465.1
	GCF_002234455.1	Campylobacter jejuni	ASM223445v1	GCA_002234455.1
	GCF_001506605.1	Campylobacter jejuni	ASM150660v1	GCA_001506605.1
	GCF_001506625.1	Campylobacter jejuni	ASM150662v1	GCA_001506625.1
	GCF_001506645.1	Campylobacter jejuni	ASM150664v1	GCA_001506645.1
	GCF_001506225.1	Campylobacter jejuni	ASM150622v1	GCA_001506225.1
	GCF_001506665.1	Campylobacter jejuni	ASM150666v1	GCA_001506665.1
	GCF_001506205.1	Campylobacter jejuni	ASM150620v1	GCA_001506205.1
	GCF_001506185.1	Campylobacter jejuni	ASM150618v1	GCA_001506185.1
	GCF_001457695.1	Campylobacter jejuni	NCTC11351	GCA_001457695.1
	GCF_001432345.1	Campylobacter jejuni	ASM143234v1	GCA_001432345.1
	GCF_001412295.1	Campylobacter jejuni	ASM141229v1	GCA_001412295.1
	GCF_001314285.1	Campylobacter jejuni	ASM131428v1	GCA_001314285.1
	GCF_001299595.1	Campylobacter jejuni	ASM129959v1	GCA_001299595.1
	GCF_001299565.1	Campylobacter jejuni	ASM129956v1	GCA_001299565.1
	GCF_001506445.1	Campylobacter jejuni	ASM150644v1	GCA_001506445.1
	GCF_000019205.1	Campylobacter lari	ASM1920v1	GCA_000019205.1
	GCF_000816425.1	Campylobacter lari	ASM81642v1	GCA_000816425.1
	GCF_001017575.1	Campylobacter lari	ASM101757v1	GCA_001017575.1
	GCF_000816225.1	Campylobacter lari	ASM81622v1	GCA_000816225.1
	GCF_000816385.2	Campylobacter lari	ASM81638v2	GCA_000816385.2
	GCF_000816365.1	Campylobacter lari	ASM81636v1	GCA_000816365.1
	GCF_000816405.1	Campylobacter lari	ASM81640v1	GCA_000816405.1
	GCF_000816785.1	Campylobacter peloridis	ASM81678v1	GCA_000816785.1
	GCF_002022005.1	Campylobacter pinnipediorum	ASM202200v1	GCA_002022005.1
	GCF_002021965.1	Campylobacter pinnipediorum	ASM202196v1	GCA_002021965.1
	GCF_002021945.1	Campylobacter pinnipediorum	ASM202194v1	GCA_002021945.1
	GCF_002021925.1	Campylobacter pinnipediorum	ASM202192v1	GCA_002021925.1
	GCF_002021985.1	Campylobacter pinnipediorum	ASM202198v1	GCA_002021985.1
	GCF_002139895.1	Campylobacter sp.	ASM213989v1	GCA_002139895.1
	GCF_002139875.1	Campylobacter sp.	ASM213987v1	GCA_002139875.1
	GCF_002139855.1	Campylobacter sp.	ASM213985v1	GCA_002139855.1
	GCF_000816245.1	Campylobacter sp.	ASM81624v1	GCA_000816245.1
	GCF_002139915.1	Campylobacter sp.	ASM213991v1	GCA_002139915.1
	GCF_002220775.1	Campylobacter sputorum	ASM222077v1	GCA_002220775.1
	GCF_002220735.1	Campylobacter sputorum	ASM222073v1	GCA_002220735.1
	GCF_002220755.1	Campylobacter sputorum	ASM222075v1	GCA_002220755.1
	GCF_002220795.1	Campylobacter sputorum	ASM222079v1	GCA_002220795.1
	GCF_000816265.1	Campylobacter subantarcticus	ASM81626v1	GCA_000816265.1
	GCF_000816305.1	Campylobacter subantarcticus	ASM81630v1	GCA_000816305.1
	GCF_001190755.1	Campylobacter ureolyticus	ASM119075v1	GCA_001190755.1
	GCF_000816345.1	Campylobacter volucris	ASM81634v1	GCA_000816345.1

## Sheet: Citrobacter
	RefSeq assembly accession	Organism	Assembly Name	Genbank assembly accession
	GCF_001471655.1	Citrobacter amalonaticus	ASM147165v1	GCA_001471655.1
	GCF_001276125.1	Citrobacter amalonaticus	ASM127612v1	GCA_001276125.1
	GCF_000731055.1	Citrobacter amalonaticus	ASM73105v1	GCA_000731055.1
	GCF_001276105.1	Citrobacter amalonaticus	ASM127610v1	GCA_001276105.1
	GCF_000936345.1	Citrobacter amalonaticus	3e8A_assembly	GCA_000936345.1
	GCF_002151695.1	Citrobacter amalonaticus	ASM215169v1	GCA_002151695.1
	GCF_001373155.1	Citrobacter amalonaticus	3e8B_assembly	GCA_001373155.1
	GCF_000981805.1	Citrobacter amalonaticus	ASM98180v1	GCA_000981805.1
	GCF_001559075.1	Citrobacter amalonaticus	ASM155907v1	GCA_001559075.1
	GCF_001558935.1	Citrobacter amalonaticus	ASM155893v1	GCA_001558935.1
	GCF_000972645.1	Citrobacter amalonaticus	ASM97264v1	GCA_000972645.1
	GCF_000786275.1	Citrobacter braakii	ASM78627v1	GCA_000786275.1
	GCF_001059745.1	Citrobacter braakii	ASM105974v1	GCA_001059745.1
	GCF_001065805.1	Citrobacter braakii	ASM106580v1	GCA_001065805.1
	GCF_002073755.1	Citrobacter braakii	ASM207375v1	GCA_002073755.1
	GCF_002075345.1	Citrobacter braakii	ASM207534v1	GCA_002075345.1
	GCF_000786265.1	Citrobacter braakii	ASM78626v1	GCA_000786265.1
	GCF_001062165.1	Citrobacter braakii	ASM106216v1	GCA_001062165.1
	GCF_002208845.1	Citrobacter braakii	ASM220884v1	GCA_002208845.1
	GCF_001067775.1	Citrobacter braakii	ASM106777v1	GCA_001067775.1
	GCF_002239605.1	Citrobacter braakii	ASM223960v1	GCA_002239605.1
	GCF_900080005.1	Citrobacter europaeus	ASM90008000v1	GCA_900080005.1
	GCF_900079995.1	Citrobacter europaeus	ASM90007999v1	GCA_900079995.1
	GCF_002249995.1	Citrobacter farmeri	ASM224999v1	GCA_002249995.1
	GCF_000764735.1	Citrobacter farmeri	ASM76473v1	GCA_000764735.1
	GCF_001413075.1	Citrobacter freundii	ASM141307v1	GCA_001413075.1
	GCF_001413315.1	Citrobacter freundii	ASM141331v1	GCA_001413315.1
	GCF_001412795.1	Citrobacter freundii	ASM141279v1	GCA_001412795.1
	GCF_001412815.1	Citrobacter freundii	ASM141281v1	GCA_001412815.1
	GCF_001413295.1	Citrobacter freundii	ASM141329v1	GCA_001413295.1
	GCF_001413275.1	Citrobacter freundii	ASM141327v1	GCA_001413275.1
	GCF_001413255.1	Citrobacter freundii	ASM141325v1	GCA_001413255.1
	GCF_001413235.1	Citrobacter freundii	ASM141323v1	GCA_001413235.1
	GCF_001413215.1	Citrobacter freundii	ASM141321v1	GCA_001413215.1
	GCF_001412825.1	Citrobacter freundii	ASM141282v1	GCA_001412825.1
	GCF_001413165.1	Citrobacter freundii	ASM141316v1	GCA_001413165.1
	GCF_001413155.1	Citrobacter freundii	ASM141315v1	GCA_001413155.1
	GCF_001413125.1	Citrobacter freundii	ASM141312v1	GCA_001413125.1
	GCF_001413115.1	Citrobacter freundii	ASM141311v1	GCA_001413115.1
	GCF_001413095.1	Citrobacter freundii	ASM141309v1	GCA_001413095.1
	GCF_001412855.1	Citrobacter freundii	ASM141285v1	GCA_001412855.1
	GCF_001413335.1	Citrobacter freundii	ASM141333v1	GCA_001413335.1
	GCF_001412875.1	Citrobacter freundii	ASM141287v1	GCA_001412875.1
	GCF_001413035.1	Citrobacter freundii	ASM141303v1	GCA_001413035.1
	GCF_001413045.1	Citrobacter freundii	ASM141304v1	GCA_001413045.1
	GCF_001413195.1	Citrobacter freundii	ASM141319v1	GCA_001413195.1
	GCF_001412755.1	Citrobacter freundii	ASM141275v1	GCA_001412755.1
	GCF_001702455.1	Citrobacter freundii	ASM170245v1	GCA_001702455.1
	GCF_001482575.1	Citrobacter freundii	ASM148257v1	GCA_001482575.1
	GCF_002252125.1	Citrobacter freundii	ASM225212v1	GCA_002252125.1
	GCF_002252065.1	Citrobacter freundii	ASM225206v1	GCA_002252065.1
	GCF_002252025.1	Citrobacter freundii	ASM225202v1	GCA_002252025.1
	GCF_002215385.1	Citrobacter freundii	ASM221538v1	GCA_002215385.1
	GCF_002211705.1	Citrobacter freundii	ASM221170v1	GCA_002211705.1
	GCF_002192675.1	Citrobacter freundii	ASM219267v1	GCA_002192675.1
	GCF_002189125.1	Citrobacter freundii	ASM218912v1	GCA_002189125.1
	GCF_002151815.1	Citrobacter freundii	ASM215181v1	GCA_002151815.1
	GCF_002151785.1	Citrobacter freundii	ASM215178v1	GCA_002151785.1
	GCF_002151775.1	Citrobacter freundii	ASM215177v1	GCA_002151775.1
	GCF_002151755.1	Citrobacter freundii	ASM215175v1	GCA_002151755.1
	GCF_002151735.1	Citrobacter freundii	ASM215173v1	GCA_002151735.1
	GCF_001922445.1	Citrobacter freundii	ASM192244v1	GCA_001922445.1
	GCF_001482545.1	Citrobacter freundii	ASM148254v1	GCA_001482545.1
	GCF_001880955.1	Citrobacter freundii	ASM188095v1	GCA_001880955.1
	GCF_001880915.1	Citrobacter freundii	ASM188091v1	GCA_001880915.1
	GCF_001880905.1	Citrobacter freundii	ASM188090v1	GCA_001880905.1
	GCF_001880865.1	Citrobacter freundii	ASM188086v1	GCA_001880865.1
	GCF_001880845.1	Citrobacter freundii	ASM188084v1	GCA_001880845.1
	GCF_001880835.1	Citrobacter freundii	ASM188083v1	GCA_001880835.1
	GCF_001880825.1	Citrobacter freundii	ASM188082v1	GCA_001880825.1
	GCF_001880795.1	Citrobacter freundii	ASM188079v1	GCA_001880795.1
	GCF_001880775.1	Citrobacter freundii	ASM188077v1	GCA_001880775.1
	GCF_001867255.1	Citrobacter freundii	ASM186725v1	GCA_001867255.1
	GCF_001718055.1	Citrobacter freundii	ASM171805v1	GCA_001718055.1
	GCF_900169625.1	Citrobacter freundii	15.TR.020_20Carba_OXA-48_KPC	GCA_900169625.1
	GCF_001689745.1	Citrobacter freundii	ASM168974v1	GCA_001689745.1
	GCF_001546285.1	Citrobacter freundii	ASM154628v1	GCA_001546285.1
	GCF_001880945.1	Citrobacter freundii	ASM188094v1	GCA_001880945.1
	GCF_001412735.1	Citrobacter freundii	ASM141273v1	GCA_001412735.1
	GCF_900169695.1	Citrobacter freundii	15.TR.020_20OXA_OXA-48_KPC	GCA_900169695.1
	GCF_001412715.1	Citrobacter freundii	AssemblyName	GCA_001412715.1
	GCF_000521945.1	Citrobacter freundii	Citr_freu_UCI_32_V1	GCA_000521945.1
	GCF_000521965.1	Citrobacter freundii	Citr_freu_UCI_31_V2	GCA_000521965.1
	GCF_000582615.1	Citrobacter freundii	Citrobacter assembly	GCA_000582615.1
	GCF_000648515.1	Citrobacter freundii	ASM64851v1	GCA_000648515.1
	GCF_000692115.1	Citrobacter freundii	Citr_freu_MGH_56_V1	GCA_000692115.1
	GCF_000714305.1	Citrobacter freundii	ASM71430v1	GCA_000714305.1
	GCF_000982845.1	Citrobacter freundii	ASM98284v1	GCA_000982845.1
	GCF_000734905.1	Citrobacter freundii	ASM73490v1	GCA_000734905.1
	GCF_000783755.1	Citrobacter freundii	ASM78375v1	GCA_000783755.1
	GCF_000783995.1	Citrobacter freundii	ASM78399v1	GCA_000783995.1
	GCF_001022275.1	Citrobacter freundii	ASM102227v1	GCA_001022275.1
	GCF_001022155.1	Citrobacter freundii	ASM102215v1	GCA_001022155.1
	GCF_001412725.1	Citrobacter freundii	ASM141272v1	GCA_001412725.1
	GCF_000937455.2	Citrobacter freundii	ASM93745v2	GCA_000937455.2
	GCF_000759735.1	Citrobacter freundii	ASM75973v1	GCA_000759735.1
	GCF_000342325.1	Citrobacter freundii	Whole genome assembly	GCA_000342325.1
	GCF_000388155.1	Citrobacter freundii	Whole genome assembly	GCA_000388155.1
	GCF_001055295.1	Citrobacter freundii	ASM105529v1	GCA_001055295.1
	GCF_001411885.1	Citrobacter freundii	ASM141188v1	GCA_001411885.1
	GCF_001317155.2	Citrobacter freundii	ASM131715v2	GCA_001317155.2
	GCF_001317135.2	Citrobacter freundii	48_S23v.02	GCA_001317135.2
	GCF_001316675.1	Citrobacter freundii	ASM131667v1	GCA_001316675.1
	GCF_001306025.1	Citrobacter freundii	ASM130602v1	GCA_001306025.1
	GCF_000208765.1	Citrobacter freundii	ASM20876v1	GCA_000208765.1
	GCF_000312465.1	Citrobacter freundii	ASM31246v1	GCA_000312465.1
	GCF_000937505.2	Citrobacter freundii	ASM93750v2	GCA_000937505.2
	GCF_001273815.1	Citrobacter freundii	ASM127381v1	GCA_001273815.1
	GCF_001059255.1	Citrobacter freundii	ASM105925v1	GCA_001059255.1
	GCF_001058675.1	Citrobacter freundii	ASM105867v1	GCA_001058675.1
	GCF_001058505.1	Citrobacter freundii	ASM105850v1	GCA_001058505.1
	GCF_000238735.1	Citrobacter freundii	Citr_freu_4_7_47CFAA_V1	GCA_000238735.1
	GCF_001057215.1	Citrobacter freundii	ASM105721v1	GCA_001057215.1
	GCF_001055315.1	Citrobacter freundii	ASM105531v1	GCA_001055315.1
	GCF_001281005.1	Citrobacter freundii	ASM128100v1	GCA_001281005.1
	GCF_001858105.1	Citrobacter koseri	ASM185810v1	GCA_001858105.1
	GCF_000783445.1	Citrobacter koseri	ASM78344v1	GCA_000783445.1
	GCF_000018045.1	Citrobacter koseri	ASM1804v1	GCA_000018045.1
	GCF_001057775.1	Citrobacter koseri	ASM105777v1	GCA_001057775.1
	GCF_001546305.1	Citrobacter koseri	ASM154630v1	GCA_001546305.1
	GCF_001546325.1	Citrobacter koseri	ASM154632v1	GCA_001546325.1
	GCF_001552875.1	Citrobacter koseri	ASM155287v1	GCA_001552875.1
	GCF_000826205.1	Citrobacter pasteurii	Citrobacter_pasteurii_55-13	GCA_000826205.1
	GCF_000759815.1	Citrobacter rodentium	ASM75981v1	GCA_000759815.1
	GCF_000835925.1	Citrobacter rodentium	ASM83592v1	GCA_000835925.1
	GCF_000027085.1	Citrobacter rodentium	ASM2708v1	GCA_000027085.1
	GCF_000759835.1	Citrobacter sedlakii	ASM75983v1	GCA_000759835.1
	GCF_900112055.1	Citrobacter sp.	IMG-taxon 2651870313 annotated assembly	GCA_900112055.1
	GCF_001297795.1	Citrobacter sp.	ASM129779v1	GCA_001297795.1
	GCF_001037495.1	Citrobacter sp.	Citr_freu_complex_MGH106_V1	GCA_001037495.1
	GCF_000277565.1	Citrobacter sp.	ASM27756v1	GCA_000277565.1
	GCF_001037585.1	Citrobacter sp.	Citr_freu_complex_BIDMC108_V1	GCA_001037585.1
	GCF_000313895.1	Citrobacter sp.	L17dn	GCA_000313895.1
	GCF_001037575.1	Citrobacter sp.	Citr_freu_complex_BIDMC107_V1	GCA_001037575.1
	GCF_001037515.1	Citrobacter sp.	Citr_freu_complex_MGH110_V1	GCA_001037515.1
	GCF_000398825.1	Citrobacter sp.	Esch_coli_KTE30_V1	GCA_000398825.1
	GCF_000398845.1	Citrobacter sp.	Esch_coli_KTE151_V1	GCA_000398845.1
	GCF_000398865.1	Citrobacter sp.	Esch_coli_KTE32_V1	GCA_000398865.1
	GCF_001037505.1	Citrobacter sp.	Citr_freu_complex_MGH109_V1	GCA_001037505.1
	GCF_000158355.2	Citrobacter sp.	Citrobacter_sp_30_2_V2	GCA_000158355.2
	GCF_001037485.1	Citrobacter sp.	Citr_freu_complex_MGH105_V1	GCA_001037485.1
	GCF_001721255.1	Citrobacter sp.	ASM172125v1	GCA_001721255.1
	GCF_001586845.1	Citrobacter sp.	ASM158684v1	GCA_001586845.1
	GCF_001586835.1	Citrobacter sp.	ASM158683v1	GCA_001586835.1
	GCF_001559235.1	Citrobacter sp.	ASM155923v1	GCA_001559235.1
	GCF_000809165.1	Citrobacter sp.	ASM80916v1	GCA_000809165.1
	GCF_001034445.1	Citrobacter sp.	Citr_freu_complex_MGH99_V1	GCA_001034445.1
	GCF_000739675.1	Citrobacter sp.	ASM73967v1	GCA_000739675.1
	GCF_001463265.1	Citrobacter sp.	ASM146326v1	GCA_001463265.1
	GCF_001034465.1	Citrobacter sp.	Citr_freu_complex_MGH100_V1	GCA_001034465.1
	GCF_002042945.1	Citrobacter sp.	ASM204294v1	GCA_002042945.1
	GCF_001034475.1	Citrobacter sp.	Citr_freu_complex_MGH103_V1	GCA_001034475.1
	GCF_000692135.1	Citrobacter sp.	Citr_sp_MGH_55_V1	GCA_000692135.1
	GCF_002042885.1	Citrobacter sp.	ASM204288v1	GCA_002042885.1
	GCF_001034485.1	Citrobacter sp.	Citr_freu_complex_MGH104_V1	GCA_001034485.1
	GCF_002025225.1	Citrobacter werkmanii	ASM202522v1	GCA_002025225.1
	GCF_000759755.1	Citrobacter werkmanii	ASM75975v1	GCA_000759755.1
	GCF_002185305.1	Citrobacter werkmanii	ASM218530v1	GCA_002185305.1
	GCF_002099305.1	Citrobacter werkmanii	ASM209930v1	GCA_002099305.1
	GCF_002114305.1	Citrobacter werkmanii	ASM211430v1	GCA_002114305.1
	GCF_000155975.1	Citrobacter youngae	ASM15597v1	GCA_000155975.1

## Sheet: Clostridium
	RefSeq assembly accession	Organism	Assembly Name	Genbank assembly accession
	GCF_000949285.1	Clostridium aceticum	ASM94928v1	GCA_000949285.1
	GCF_001042715.1	Clostridium aceticum	ASM104271v1	GCA_001042715.1
	GCF_002216305.2	Clostridium acetobutylicum	ASM221630v2	GCA_002216305.2
	GCF_000008765.1	Clostridium acetobutylicum	ASM876v1	GCA_000008765.1
	GCF_002216285.2	Clostridium acetobutylicum	ASM221628v2	GCA_002216285.2
	GCF_000218855.1	Clostridium acetobutylicum	ASM21885v1	GCA_000218855.1
	GCF_000191905.1	Clostridium acetobutylicum	ASM19190v1	GCA_000191905.1
	GCF_000785855.1	Clostridium acetobutylicum	ASM78585v1	GCA_000785855.1
	GCF_000686725.1	Clostridium akagii	ASM68672v1	GCA_000686725.1
	GCF_900142075.1	Clostridium amylolyticum	IMG-taxon 2703719061 annotated assembly	GCA_900142075.1
	GCF_002074155.1	Clostridium argentinense	ASM207415v1	GCA_002074155.1
	GCF_000484505.1	Clostridium autoethanogenum	ASM48450v1	GCA_000484505.1
	GCF_002189005.1	Clostridium autoethanogenum	ASM218900v1	GCA_002189005.1
	GCF_001484725.1	Clostridium autoethanogenum	ASM148472v1	GCA_001484725.1
	GCF_000789395.1	Clostridium baratii	ASM78939v1	GCA_000789395.1
	GCF_002025875.1	Clostridium baratii	ASM202587v1	GCA_002025875.1
	GCF_002025815.1	Clostridium baratii	ASM202581v1	GCA_002025815.1
	GCF_002025805.1	Clostridium baratii	ASM202580v1	GCA_002025805.1
	GCF_001991075.1	Clostridium baratii	ASM199107v1	GCA_001991075.1
	GCF_000962755.1	Clostridium baratii	ASM96275v1	GCA_000962755.1
	GCF_002025785.1	Clostridium baratii	ASM202578v1	GCA_002025785.1
	GCF_001685175.1	Clostridium beijerinckii	ASM168517v1	GCA_001685175.1
	GCF_002009885.1	Clostridium beijerinckii	ASM200988v1	GCA_002009885.1
	GCF_000280535.1	Clostridium beijerinckii	CloBeiG117,1.0	GCA_000280535.1
	GCF_000506785.3	Clostridium beijerinckii	ASM50678v3	GCA_000506785.3
	GCF_000621745.1	Clostridium beijerinckii	ASM62174v1	GCA_000621745.1
	GCF_002003345.1	Clostridium beijerinckii	ASM200334v1	GCA_002003345.1
	GCF_000016965.1	Clostridium beijerinckii	ASM1696v1	GCA_000016965.1
	GCF_000767745.1	Clostridium beijerinckii	ASM76774v1	GCA_000767745.1
	GCF_000833105.2	Clostridium beijerinckii	ASM83310v2	GCA_000833105.2
	GCF_000577895.1	Clostridium bornimense	M2/40	GCA_000577895.1
	GCF_001264515.1	Clostridium botulinum	ASM126451v1	GCA_001264515.1
	GCF_000827935.1	Clostridium botulinum	ASM82793v1	GCA_000827935.1
	GCF_000789355.1	Clostridium botulinum	ASM78935v1	GCA_000789355.1
	GCF_002018115.1	Clostridium botulinum	ASM201811v1	GCA_002018115.1
	GCF_002018095.1	Clostridium botulinum	ASM201809v1	GCA_002018095.1
	GCF_001264575.1	Clostridium botulinum	ASM126457v1	GCA_001264575.1
	GCF_002018185.1	Clostridium botulinum	ASM201818v1	GCA_002018185.1
	GCF_001889345.1	Clostridium botulinum	ASM188934v1	GCA_001889345.1
	GCF_001264555.1	Clostridium botulinum	ASM126455v1	GCA_001264555.1
	GCF_002024445.1	Clostridium botulinum	ASM202444v1	GCA_002024445.1
	GCF_000503815.1	Clostridium botulinum	ASM50381v1	GCA_000503815.1
	GCF_001264475.1	Clostridium botulinum	ASM126447v1	GCA_001264475.1
	GCF_000750055.1	Clostridium botulinum	ASM75005v1	GCA_000750055.1
	GCF_002018175.1	Clostridium botulinum	ASM201817v1	GCA_002018175.1
	GCF_001264545.1	Clostridium botulinum	ASM126454v1	GCA_001264545.1
	GCF_001264605.1	Clostridium botulinum	ASM126460v1	GCA_001264605.1
	GCF_001264505.1	Clostridium botulinum	ASM126450v1	GCA_001264505.1
	GCF_002024385.1	Clostridium botulinum	ASM202438v1	GCA_002024385.1
	GCF_001951135.2	Clostridium botulinum	ASM195113v2	GCA_001951135.2
	GCF_000750065.1	Clostridium botulinum	ASM75006v1	GCA_000750065.1
	GCF_001266885.1	Clostridium botulinum	ASM126688v1	GCA_001266885.1
	GCF_002018055.1	Clostridium botulinum	ASM201805v1	GCA_002018055.1
	GCF_000092345.1	Clostridium botulinum	ASM9234v1	GCA_000092345.1
	GCF_000063585.1	Clostridium botulinum	ASM6358v1	GCA_000063585.1
	GCF_000022765.1	Clostridium botulinum	ASM2276v1	GCA_000022765.1
	GCF_000020345.1	Clostridium botulinum	ASM2034v1	GCA_000020345.1
	GCF_000020285.1	Clostridium botulinum	ASM2028v1	GCA_000020285.1
	GCF_000876495.1	Clostridium botulinum	ASM87649v1	GCA_000876495.1
	GCF_000020165.1	Clostridium botulinum	ASM2016v1	GCA_000020165.1
	GCF_000019305.1	Clostridium botulinum	ASM1930v1	GCA_000019305.1
	GCF_000017065.1	Clostridium botulinum	ASM1706v1	GCA_000017065.1
	GCF_000017045.1	Clostridium botulinum	ASM1704v1	GCA_000017045.1
	GCF_000017025.1	Clostridium botulinum	ASM1702v1	GCA_000017025.1
	GCF_001879625.1	Clostridium botulinum	ASM187962v1	GCA_001879625.1
	GCF_001879605.1	Clostridium botulinum	ASM187960v1	GCA_001879605.1
	GCF_000019545.1	Clostridium botulinum	ASM1954v1	GCA_000019545.1
	GCF_001266875.1	Clostridium botulinum	ASM126687v1	GCA_001266875.1
	GCF_001889325.1	Clostridium botulinum	ASM188932v1	GCA_001889325.1
	GCF_001267045.1	Clostridium botulinum	ASM126704v1	GCA_001267045.1
	GCF_001266895.1	Clostridium botulinum	ASM126689v1	GCA_001266895.1
	GCF_000827955.1	Clostridium botulinum	ASM82795v1	GCA_000827955.1
	GCF_000307125.1	Clostridium botulinum	ASM30712v1	GCA_000307125.1
	GCF_000816965.1	Clostridium botulinum	ASM81696v1	GCA_000816965.1
	GCF_001266905.1	Clostridium botulinum	ASM126690v1	GCA_001266905.1
	GCF_001266955.1	Clostridium botulinum	ASM126695v1	GCA_001266955.1
	GCF_000830755.1	Clostridium botulinum	ASM83075v1	GCA_000830755.1
	GCF_000253195.1	Clostridium botulinum	ASM25319v1	GCA_000253195.1
	GCF_001266995.1	Clostridium botulinum	ASM126699v1	GCA_001266995.1
	GCF_001267015.1	Clostridium botulinum	ASM126701v1	GCA_001267015.1
	GCF_000829015.1	Clostridium botulinum	ASM82901v1	GCA_000829015.1
	GCF_001267035.1	Clostridium botulinum	ASM126703v1	GCA_001267035.1
	GCF_000204565.1	Clostridium botulinum	ASM20456v1	GCA_000204565.1
	GCF_000204375.2	Clostridium botulinum	V891_0.2	GCA_000204375.3
	GCF_001266965.1	Clostridium botulinum	ASM126696v1	GCA_001266965.1
	GCF_000817935.1	Clostridium botulinum	ASM81793v1	GCA_000817935.1
	GCF_000371625.1	Clostridium butyricum	Clos_buty_60E_3_V1	GCA_000371625.1
	GCF_000182605.1	Clostridium butyricum	ASM18260v1	GCA_000182605.1
	GCF_001456065.2	Clostridium butyricum	ASM145606v2	GCA_001456065.2
	GCF_001465175.1	Clostridium butyricum	ASM146517v1	GCA_001465175.1
	GCF_001886875.1	Clostridium butyricum	ASM188687v1	GCA_001886875.1
	GCF_001646605.1	Clostridium butyricum	ASM164660v1	GCA_001646605.1
	GCF_000424245.1	Clostridium butyricum	ASM42424v1	GCA_000424245.1
	GCF_000424205.1	Clostridium cadaveris	ASM42420v1	GCA_000424205.1
	GCF_900113105.1	Clostridium cadaveris	IMG-taxon 2623620513 annotated assembly	GCA_900113105.1
	GCF_000163855.1	Clostridium carboxidivorans	ASM16385v1	GCA_000163855.1
	GCF_001038625.1	Clostridium carboxidivorans	ASM103862v1	GCA_001038625.1
	GCF_900141845.1	Clostridium cavendishii	IMG-taxon 2585428089 annotated assembly	GCA_900141845.1
	GCF_000320405.1	Clostridium celatum	ASM32040v1	GCA_000320405.1
	GCF_000145275.1	Clostridium cellulovorans	ASM14527v1	GCA_000145275.1
	GCF_900168365.1	Clostridium chauvoei	JF4335	GCA_900168365.1
	GCF_900103025.1	Clostridium cochlearium	IMG-taxon 2654588125 annotated assembly	GCA_900103025.1
	GCF_000371465.1	Clostridium colicanis	Clos_coli_209318_V1	GCA_000371465.1
	GCF_900130005.1	Clostridium collagenovorans	IMG-taxon 2585428078 annotated assembly	GCA_900130005.1
	GCF_002176895.1	Clostridium diolis	ASM217689v1	GCA_002176895.1
	GCF_000633595.2	Clostridium drakei	ASM63359v2	GCA_000633595.2
	GCF_001877035.1	Clostridium estertheticum	ASM187703v1	GCA_001877035.1
	GCF_001854185.1	Clostridium formicaceticum	ASM185418v1	GCA_001854185.1
	GCF_002080475.1	Clostridium formicaceticum	ASM208047v1	GCA_002080475.1
	GCF_900111985.1	Clostridium frigidicarnis	IMG-taxon 2634166358 annotated assembly	GCA_900111985.1
	GCF_900104115.1	Clostridium gasigenes	IMG-taxon 2634166322 annotated assembly	GCA_900104115.1
	GCF_900129965.1	Clostridium grantii	IMG-taxon 2585428070 annotated assembly	GCA_900129965.1
	GCF_900113195.1	Clostridium homopropionicum	IMG-taxon 2622736521 annotated assembly	GCA_900113195.1
	GCF_000686705.1	Clostridium hydrogeniformans	ASM68670v1	GCA_000686705.1
	GCF_900130055.1	Clostridium intestinale	IMG-taxon 2585428084 annotated assembly	GCA_900130055.1
	GCF_000469625.2	Clostridium intestinale	ASM46962v2	GCA_000469625.2
	GCF_000010265.1	Clostridium kluyveri	ASM1026v1	GCA_000010265.1
	GCF_000016505.1	Clostridium kluyveri	ASM1650v1	GCA_000016505.1
	GCF_001902295.1	Clostridium kluyveri	ASM190229v1	GCA_001902295.1
	GCF_001636855.1	Clostridium ljungdahlii	ASM163685v1	GCA_001636855.1
	GCF_000143685.1	Clostridium ljungdahlii	ASM14368v1	GCA_000143685.1
	GCF_000619945.1	Clostridium lundense	ASM61994v1	GCA_000619945.1
	GCF_900129955.1	Clostridium magnum	IMG-taxon 2585428069 annotated assembly	GCA_900129955.1
	GCF_001458595.1	Clostridium neonatale	Clostridium neonatale	GCA_001458595.1
	GCF_000014125.1	Clostridium novyi	ASM1412v1	GCA_000014125.1
	GCF_000424025.1	Clostridium paraputrificum	ASM42402v1	GCA_000424025.1
	GCF_000389635.1	Clostridium pasteurianum	ASM38963v1	GCA_000389635.1
	GCF_001856645.1	Clostridium pasteurianum	ASM185664v1	GCA_001856645.1
	GCF_000807175.1	Clostridium pasteurianum	ASM80717v1	GCA_000807175.1
	GCF_000807255.1	Clostridium pasteurianum	ASM80725v1	GCA_000807255.1
	GCF_001856695.1	Clostridium pasteurianum	ASM185669v1	GCA_001856695.1
	GCF_000009685.1	Clostridium perfringens	ASM968v1	GCA_000009685.1
	GCF_000013285.1	Clostridium perfringens	ASM1328v1	GCA_000013285.1
	GCF_001052445.1	Clostridium perfringens	ASM105244v1	GCA_001052445.1
	GCF_001579765.1	Clostridium perfringens	ASM157976v1	GCA_001579765.1
	GCF_001546355.1	Clostridium perfringens	ASM154635v1	GCA_001546355.1
	GCF_001414595.1	Clostridium perfringens	CP4	GCA_001414595.1
	GCF_001304735.1	Clostridium perfringens	ASM130473v1	GCA_001304735.1
	GCF_002012325.1	Clostridium perfringens	ASM201232v1	GCA_002012325.1
	GCF_000243175.1	Clostridium perfringens	Clos_perf_WAL_14572_V2	GCA_000243175.1
	GCF_000255475.1	Clostridium perfringens	ASM25547v1	GCA_000255475.1
	GCF_002018235.1	Clostridium perfringens	ASM201823v1	GCA_002018235.1
	GCF_001579785.1	Clostridium perfringens	ASM157978v1	GCA_001579785.1
	GCF_001854085.1	Clostridium perfringens	ASM185408v1	GCA_001854085.1
	GCF_001244495.1	Clostridium phoceensis	Clostridium phoceensis	GCA_001244495.1
	GCF_002003385.1	Clostridium saccharobutylicum	ASM200338v1	GCA_002003385.1
	GCF_002003325.1	Clostridium saccharobutylicum	ASM200332v1	GCA_002003325.1
	GCF_002003285.1	Clostridium saccharobutylicum	ASM200328v1	GCA_002003285.1
	GCF_002003365.1	Clostridium saccharobutylicum	ASM200336v1	GCA_002003365.1
	GCF_000473995.1	Clostridium saccharobutylicum	ASM47399v1	GCA_000473995.1
	GCF_000340885.1	Clostridium saccharoperbutylacetonicum	ASM34088v1	GCA_000340885.1
	GCF_002003305.1	Clostridium saccharoperbutylacetonicum	ASM200330v1	GCA_002003305.1
	GCF_000968375.1	Clostridium scatologenes	ASM96837v1	GCA_000968375.1
	GCF_000285575.1	Clostridium senegalense	ASM28557v1	GCA_000285575.1
	GCF_900116755.1	Clostridium sp.	IMG-taxon 2623621014 annotated assembly	GCA_900116755.1
	GCF_900155545.1	Clostridium sp.	PRJEB18751	GCA_900155545.1
	GCF_000244875.1	Clostridium sp.	ASM24487v1	GCA_000244875.1
	GCF_000364165.1	Clostridium sp.	Clos_bact_ASF356_V1	GCA_000364165.1
	GCF_000270305.1	Clostridium sp.	ASM27030v1	GCA_000270305.1
	GCF_000154245.1	Clostridium sp.	ASM15424v1	GCA_000154245.1
	GCF_000154545.1	Clostridium sp.	ASM15454v1	GCA_000154545.1
	GCF_001806635.1	Clostridium sp.	ASM180663v1	GCA_001806635.1
	GCF_000158375.2	Clostridium sp.	Clostridium_sp_7_2_43FAA_V2	GCA_000158375.2
	GCF_000159055.1	Clostridium sp.	ASM15905v1	GCA_000159055.1
	GCF_900086595.1	Clostridium sp.	PRJEB13977	GCA_900086595.1
	GCF_900120155.1	Clostridium sp.	PRJEB18023	GCA_900120155.1
	GCF_900091705.1	Clostridium sp.	PRJEB14542	GCA_900091705.1
	GCF_000466605.1	Clostridium sp.	ASM46660v1	GCA_000466605.1
	GCF_000466465.2	Clostridium sp.	ASM46646v2	GCA_000466465.2
	GCF_000466445.2	Clostridium sp.	ASM46644v2	GCA_000466445.2
	GCF_000364245.1	Clostridium sp.	Clos_bact_ASF502_V1	GCA_000364245.1
	GCF_000190355.1	Clostridium sp.	ASM19035v1	GCA_000190355.1
	GCF_001806645.1	Clostridium sp.	ASM180664v1	GCA_001806645.1
	GCF_000230835.1	Clostridium sp.	ASM23083v1	GCA_000230835.1
	GCF_001806655.1	Clostridium sp.	ASM180665v1	GCA_001806655.1
	GCF_001806705.1	Clostridium sp.	ASM180670v1	GCA_001806705.1
	GCF_001806715.1	Clostridium sp.	ASM180671v1	GCA_001806715.1
	GCF_001806725.1	Clostridium sp.	ASM180672v1	GCA_001806725.1
	GCF_001806735.1	Clostridium sp.	ASM180673v1	GCA_001806735.1
	GCF_001806785.1	Clostridium sp.	ASM180678v1	GCA_001806785.1
	GCF_001815925.1	Clostridium sp.	ASM181592v1	GCA_001815925.1
	GCF_001806625.1	Clostridium sp.	ASM180662v1	GCA_001806625.1
	GCF_001806575.1	Clostridium sp.	ASM180657v1	GCA_001806575.1
	GCF_001806565.1	Clostridium sp.	ASM180656v1	GCA_001806565.1
	GCF_001806555.1	Clostridium sp.	ASM180655v1	GCA_001806555.1
	GCF_001403635.1	Clostridium sp.	Clostridium massilioamazoniensis	GCA_001403635.1
	GCF_900167505.1	Clostridium sp.	IMG-taxon 2671180031 annotated assembly	GCA_900167505.1
	GCF_001243045.1	Clostridium sp.	Clostridium niameyense	GCA_001243045.1
	GCF_001078415.1	Clostridium sp.	Clostridium_sp_1_1_41A1Faa_V1	GCA_001078415.1
	GCF_001806545.1	Clostridium sp.	ASM180654v1	GCA_001806545.1
	GCF_000233515.1	Clostridium sp.	Clostridium_sp_7_3_54FAA_V2	GCA_000233515.1
	GCF_000973705.1	Clostridium sporogenes	ASM97370v1	GCA_000973705.1
	GCF_001597905.1	Clostridium sporogenes	ASM159790v1	GCA_001597905.1
	GCF_000155085.1	Clostridium sporogenes	ASM15508v1	GCA_000155085.1
	GCF_001058825.1	Clostridium sporogenes	ASM105882v1	GCA_001058825.1
	GCF_001020205.1	Clostridium sporogenes	ASM102020v1	GCA_001020205.1
	GCF_000240115.1	Clostridium sporogenes	ASM24011v1	GCA_000240115.1
	GCF_001735765.1	Clostridium taeniosporum	ASM173576v1	GCA_001735765.1
	GCF_900167265.1	Clostridium tetani	IMG-taxon 2585428146 annotated assembly	GCA_900167265.1
	GCF_000762335.1	Clostridium tetani	ASM76233v1	GCA_000762335.1
	GCF_000762305.1	Clostridium tetani	ASM76230v1	GCA_000762305.1
	GCF_000762315.1	Clostridium tetani	ASM76231v1	GCA_000762315.1
	GCF_000762325.1	Clostridium tetani	ASM76232v1	GCA_000762325.1
	GCF_000818755.1	Clostridium tetani	ASM81875v1	GCA_000818755.1
	GCF_000967115.2	Clostridium tetani	CT1	GCA_000967115.1
	GCF_000007625.1	Clostridium tetani	ASM762v1	GCA_000007625.1
	GCF_000429805.1	Clostridium tyrobutyricum	ASM42980v1	GCA_000429805.1
	GCF_000816585.1	Clostridium tyrobutyricum	ASM81658v1	GCA_000816585.1
	GCF_000816635.1	Clostridium tyrobutyricum	ASM81663v1	GCA_000816635.1
	GCF_001642655.1	Clostridium tyrobutyricum	ASM164265v1	GCA_001642655.1
	GCF_900112485.1	Clostridium uliginosum	IMG-taxon 2675903229 annotated assembly	GCA_900112485.1
	GCF_000511955.1	[Clostridium ultunense]	clostridium ultunense	GCA_000511955.1

[truncated: 37 more sheets: Dialister, Eggerthia, Enhydrobacter, Enterococcus, Escherichia, Eubacterium, Ezakiella, Filifactor, Finegoldia, Fusobacterium, Gardnerella, Gemella, Haemophilus, Moraxella, Morganella, Olsenella, Oribacterium, Oscillibacter, Parabacteroides, Parvimonas …]
