# Supplementary material for: Molecular profiling of tissue biopsies reveals unique signatures associated with streptococcal necrotizing soft tissue infections
Source: Nat Commun. 2019 Aug 26;10:3846. doi: 10.1038/s41467-019-11722-8 (PMC6710258; doi:10.1038/s41467-019-11722-8)
Supplement: Supplementary file 15 — Source Data [file 41467_2019_11722_MOESM15_ESM.xlsx]

## Sheet: Figure 1a
Figure 1a	Source data are available in Supplementary Data 1 and 2

## Sheet: Figure 1b
Figure 1b	Source data are available in Supplementary Data 4

## Sheet: Figure 1c
Figure 1c	Source data are available in Supplementary Data 1 and 3

## Sheet: Figure 2a
Figure 2a	Source data are available in Supplementary Data 1, 2 and 3

## Sheet: Figure 2b
Figure 2b	Source data are available in Supplementary Data 1, 2 and 3

## Sheet: Figure 3
Figure 3	Source data are available in Supplementary Data 5

## Sheet: Figure 4a
Figure 4a		Streptococcus																	Polymicrobial
	IPR	2006	2066	3004	3005	3017	3019	3026	3032	3037	6007	6010	6017	6023	6025	6026	6033	6057	2014	2016	2029	2034	2042	2052	2059	2078	2097	2101	2124	3013	3018	3020	3024	3027	3035	3047	3048	5019	6003	6005
	IPR022045	0	0	4.90798	0	0	0	0	0	0	0	0	0	0	0	0	0	0	5.34417	4.09076	5.89461	6.9483	6.58431	6.93892	4.12704	5.67732	0	5.31535	7.28753	7.12035	3.52958	4.02188	1.63596	8.47741	6.09639	7.35184	7.03882	4.92892	7.95275	6.58127
	IPR022385	0	0	6.99908	0	4.71193	2.42922	6.68435	3.86278	6.97122	2.89758	6.23309	0	7.76138	2.60764	6.66687	8.08576	1.26409	8.5957	6.76718	8.51025	9.0982	8.92479	8.60598	6.27285	8.6878	6.85527	8.42048	10.1783	8.58377	7.05274	6.29337	4.57141	9.66871	8.16571	9.61652	8.98351	9.67726	9.40431	9.16313
	IPR006829	0	0	6.16773	0	5.24736	2.7107	0	7.51353	7.61626	0	5.21084	0	0	4.60191	0	0	0	5.34631	7.64756	6.3586	6.36061	6.67506	7.72669	8.30369	5.00306	0	3.28249	0	4.41338	9.26791	0	1.83454	7.09768	5.78918	5.51371	5.09685	5.5799	7.73982	5.99661
	IPR001869	11.6317	9.99423	9.36833	10.7664	11.0312	10.7297	8.9088	8.89691	8.86995	10.9931	6.97843	10.5797	8.14665	11.6358	11.135	8.77839	10.8754	5.23651	6.71895	5.35452	6.2214	5.7093	7.67949	3.39095	4.81942	6.22954	6.1396	9.08723	5.93832	7.75319	4.91865	3.46765	7.59324	4.90993	8.65908	5.88238	5.75531	5.97484	5.71017
	IPR006123	10.5101	10.0052	8.33863	10.6836	8.03816	9.98811	6.21765	8.79609	9.07183	5.21028	6.15314	3.87357	8.69053	9.65383	8.03496	8.69599	9.13051	0	0	0	0	0	2.83582	0	0	0	0	0	0	1.11716	0	0	6.0045	0	7.05304	0	0	0	0
	IPR006173	10.5101	10.0052	8.00902	10.6836	8.03816	9.97444	6.21765	8.79609	9.07183	5.21028	6.15314	3.87357	8.69053	9.65383	8.03496	8.69599	8.78782	0	0	0	0	0	2.83582	0	0	0	0	0	0	1.11716	0	0	6.0045	0	6.29584	0	0	0	0
	IPR008757	0	0	0	0	0	0	0	0	0	0	0	0	0	0	0	0	0	5.88177	6.56589	6.22311	6.64923	6.33275	8.1977	6.73319	5.32586	0	5.25712	7.17582	5.38222	6.53938	2.68803	3.66743	8.35554	8.49553	6.5465	6.37592	5.80838	8.67902	6.02155
	IPR000667	0	0	0	0	0	0	0	0	0	0	0	0	0	0	0	0	0	3.8345	5.74602	6.16421	7.85911	7.59523	5.93424	2.73849	5.2204	4.30097	5.11602	6.78659	6.21818	3.63551	7.91441	3.29955	5.85613	5.12675	7.3897	7.04784	6.45712	6.90553	5.10093
	IPR001769	0	0	0	0	0	0	0	0	0	0	0	0	0	0	0	0	0	5.48829	6.15076	6.62978	6.93457	6.37513	6.92694	2.93068	6.34304	4.21436	5.84338	5.84807	7.26881	4.04524	6.04089	3.07953	7.37923	6.06575	5.54682	7.12324	5.89545	7.93783	6.82507
	IPR000101	0	0	0	0	0	0	0	0	0	0	0	0	0	0	0	0	0	5.69955	2.07079	5.10312	0	3.84624	5.50586	3.80318	5.73623	5.40332	5.33775	2.81274	2.12119	3.11405	2.67715	0	0	4.84049	4.62158	6.91042	0	4.97276	0
	IPR001096	0	0	0	0	0	0	0	0	0	0	0	0	0	0	0	0	0	3.01831	4.94763	4.17429	0	2.87072	5.54402	0	0	0	1.66293	0	3.54478	-0.321486	0	-0.123157	4.33896	3.40853	0	0	0	0	0
	IPR001506	0	0	0	0	0	0	0	0	0	0	0	0	0	0	0	0	0	0	0	0	0	3.95341	2.6701	0	0	0	2.81173	0	3.47125	0	0	-0.832206	4.84757	0	0	3.91964	0	0	4.24535
	IPR013595	0	0	0	0	0	0	0	0	0	0	0	0	0	0	0	0	0	0	0	0	0	0	0	0	0	5.46371	3.50684	4.14331	3.43545	1.46165	4.34295	1.67943	0	0	0	0	4.93714	0	0
	IPR011782	0	0	4.85169	0	0	0	0	0	0	0	0	0	0	0	0	0	0	5.9746	7.028	4.97292	7.12452	8.86026	8.88238	5.6082	6.25694	10.0543	4.14258	11.0947	11.844	9.894	13.1066	6.50514	7.24291	6.93999	10.9243	6.86723	12.9977	8.02262	7.41167
	IPR011600	0	0	0	0	0	0	5.69341	0	0	0	5.95942	0	0	0	0	0	0	6.13298	5.00888	6.37419	7.48344	6.48813	5.6892	4.69538	6.02226	-0.6745	6.14297	4.20368	6.02249	5.45749	2.025	6.61783	7.5527	7.14644	7.11335	7.01533	5.31436	4.88935	5.80022
	IPR000668	0	0	0	0	0	0	7.23123	0	0	0	6.35921	0	0	0	0	0	0	6.73299	7.13194	6.88343	8.16871	7.71976	7.82805	5.47685	7.31542	7.94433	7.01378	10.5251	9.36855	6.41933	8.83294	8.84996	8.41997	7.43279	9.75314	8.00789	7.6716	8.13484	6.88719
	IPR001948	0	0	0	0	0	0	8.41379	0	0	0	8.72223	0	0	0	0	0	0	6.95331	9.17822	8.14797	7.87735	7.55322	8.93807	9.68483	7.41953	8.95642	7.775	8.38299	6.02853	9.49616	8.85483	7.7543	6.41895	6.6052	8.26755	7.0883	5.89931	8.05673	6.35721
	IPR020988	0	0	0	0	0	0	8.87136	0	0	0	8.97206	0	0	0	0	0	0	8.60743	7.33703	7.75955	8.57012	8.26804	8.07789	6.78479	8.1014	6.7614	7.99167	7.66106	7.673	6.70279	7.55479	8.08039	7.10838	7.52746	8.56219	8.54288	7.34209	8.84866	7.32052
	IPR005151	0	0	5.90406	-1.30316	0	0	11.9444	0	5.11914	2.95692	11.7468	0	6.74256	0	6.30171	0	0.928013	10.16	9.48691	8.12689	10.688	10.1574	9.65209	9.08655	9.93686	9.90053	9.36881	9.94018	10.2406	10.1811	11.0274	9.62711	9.30163	8.65712	11.3106	8.37619	10.5577	9.93253	10.0654
	IPR007863	8.56277	9.71896	9.40324	8.04947	8.65627	9.10806	10.1506	9.16586	9.80105	8.36437	9.72608	7.20478	9.41921	8.86498	9.62125	9.46578	8.05886	8.45181	9.03113	8.45556	9.31931	8.90789	9.967	9.34309	8.32602	8.82532	8.63202	10.3029	10.8131	8.70161	11.8207	9.54797	10.0492	8.93366	9.35466	8.0738	10.1135	10.1952	8.416
	IPR000045	7.03617	0	10.3069	5.12414	6.59037	7.21222	11.2156	7.30237	7.29424	4.08593	8.82995	4.51808	7.72783	6.02584	0	0	3.98199	9.66837	6.72932	8.55203	10.4192	9.92701	8.45416	6.83049	10.2898	3.52208	6.97981	6.53945	7.46104	7.01875	3.69187	6.26396	6.3028	8.13076	7.7899	6.54466	9.10809	8.56408	10.2139
	IPR004134	8.75597	9.19643	8.28484	9.00045	8.80457	8.07472	9.03062	8.87634	8.65851	9.74795	8.84486	9.51038	8.70297	8.73633	9.52114	9.20627	9.63963	6.92706	9.83746	8.11826	8.8887	8.04487	9.24778	9.81075	6.99332	8.85962	7.37894	11.1264	9.56439	9.21508	8.00885	8.32657	8.75793	7.36259	10.3372	7.92983	7.27028	9.35892	7.72117
	IPR001375	9.94881	7.87433	9.94053	8.85437	7.86202	7.80009	10.4638	7.04253	7.32903	9.14493	9.44038	10.5226	9.66947	8.0237	0	0	9.37647	9.92701	9.04336	9.23678	9.93866	8.89106	10.1059	8.66561	9.55716	8.11373	9.80943	10.1716	9.9033	9.20181	8.52706	5.90389	9.33114	9.44109	10.0911	9.32887	8.91142	10.4041	9.87725
	IPR001567	10.1239	10.396	9.22838	9.37038	9.21296	9.94362	9.79117	9.52861	10.0155	8.51135	8.70644	8.68489	8.58569	10.3201	9.82511	9.36382	8.72211	8.09994	9.66497	9.78644	9.00754	8.46987	9.76924	10.2727	9.27695	9.74646	8.20444	10.0841	9.82094	9.77075	9.15225	8.69539	9.03254	8.39833	8.96543	8.54199	10.1054	9.46032	8.24995
	IPR001539	9.08135	9.69006	8.20034	7.82917	9.12225	9.06369	10.2326	9.47715	9.76547	8.32486	9.95908	8.48728	9.16302	8.84444	9.45618	9.04358	8.54133	8.92911	9.28081	8.37502	9.13612	8.67922	9.51471	10.1746	8.43087	8.39691	8.799	9.4806	8.53133	9.36097	9.39671	9.74798	8.36994	8.46628	9.05007	8.78775	8.20059	9.68374	7.91346
	IPR005074	5.10025	9.69918	9.41894	1.19844	8.72655	6.946	9.73184	9.88019	11.243	5.11545	9.14505	2.52729	9.73595	8.45162	9.16282	10.3486	5.02117	8.88667	7.14358	7.6231	8.8748	7.96089	8.74644	6.14833	9.34224	4.82802	9.46539	9.49441	7.74452	6.82848	11.2569	4.5109	10.3504	7.5684	9.7619	8.35919	8.43836	9.0561	10.0484
	IPR000200	7.76026	12.4344	7.66057	9.8058	7.11965	8.32977	6.69278	8.05359	9.20056	3.55984	5.97866	0	7.49926	8.45052	9.01181	8.61016	8.08223	8.48829	7.79333	7.62675	8.67732	9.35831	9.14045	5.52266	7.62199	6.35605	7.17863	9.62004	9.21282	8.81695	10.1464	4.61798	9.74694	9.52022	9.11935	7.65783	8.27459	10.0045	8.54992
	IPR000787	0	0	5.95524	0	4.58393	0	6.9483	0	6.76147	9.16333	7.42512	10.7472	6.04045	4.46085	0	0	1.50211	6.25115	8.07098	5.81556	6.61225	6.71073	7.04052	7.02005	3.87759	7.46238	5.847	7.3713	6.38394	7.53299	6.49873	8.04876	6.01381	4.79509	5.39241	4.36428	6.62134	6.045	5.64549
	IPR005322	9.33011	9.38162	8.02757	9.94371	10.2452	8.89882	8.766	9.87073	10.3492	8.51712	8.79007	9.15826	6.71589	9.55833	7.2913	0	10.0481	7.44623	9.12681	6.65082	8.22413	8.44354	9.07748	9.99563	6.8239	9.13111	6.34445	9.23308	9.4532	9.2758	10.1012	6.31976	7.83292	5.59832	8.84737	5.64791	8.68372	8.8916	4.21825
	IPR022764	8.11047	9.05607	6.74184	7.08361	8.50941	7.44468	8.72983	10.1606	9.42938	7.54637	9.20257	7.12463	8.58869	8.19174	7.3286	0	8.18751	6.74221	6.23905	0	7.50509	6.88952	7.02954	5.91583	6.80319	10.0546	7.74225	8.08995	7.68013	5.54747	6.92993	4.32371	9.2372	6.5484	8.23443	6.99231	6.36247	8.68224	7.02879
	IPR018497	8.92755	8.91037	7.50844	8.29061	9.73007	8.22588	7.08297	8.52765	9.36993	9.04287	6.65039	8.45026	7.28681	8.5097	9.55599	7.75526	9.40332	5.78391	6.57003	6.4094	7.41048	6.75297	8.17829	6.2542	6.36009	7.85618	5.97454	8.10618	9.59277	6.20563	9.56872	3.32969	8.3021	6.93723	7.60024	6.86069	7.71341	9.02328	6.76976
	IPR003709	8.80534	10.4891	8.55675	8.2273	9.10637	9.01619	9.84021	10.0444	10.7956	8.67895	9.75668	9.19564	10.0981	9.30127	9.40927	9.85554	8.38467	6.70834	10.0571	9.09476	8.42834	8.42616	8.67707	10.3117	7.85997	6.90143	6.80981	6.93289	6.65399	10.5827	2.70353	7.35724	8.46504	7.75427	7.42293	0	6.48802	9.13284	9.45392
	IPR000834	-0.232191	5.95009	5.73645	-2.53622	5.01482	2.72167	5.51808	7.29982	7.10033	0	5.51888	0	6.21652	5.14317	0	6.59003	1.11109	3.93889	0.375482	4.13848	4.78528	0	3.84828	3.33184	3.95145	0	4.19575	3.5543	4.74418	1.827	2.6213	0.778989	6.21904	0	6.64615	3.86074	5.72302	4.57681	4.53041
	IPR001967	10.1768	10.4668	8.61327	9.50463	9.32749	9.79425	10.5779	10.3508	10.6658	9.26614	8.84715	9.1204	9.0113	9.65688	9.93905	9.15605	10.4671	7.71095	8.53444	8.27346	7.66419	7.44363	8.95253	8.73936	7.29346	8.72928	7.74564	9.80118	7.53442	7.86162	8.01551	8.47876	8.87057	7.96549	10.1746	8.62691	7.71023	8.71315	0
	IPR001915	9.32747	8.94926	7.9385	9.71748	9.98391	9.84173	6.97053	8.90071	9.06066	10.3342	6.86385	9.64671	6.6915	9.44314	8.27027	7.9274	10.335	8.5196	8.55546	8.42457	4.69937	4.26941	8.50902	8.10798	9.0547	7.57564	8.08378	6.9261	8.37914	7.60387	7.62028	2.81298	7.45753	7.49616	7.04306	9.2584	7.49126	8.74446	7.61207
	IPR010259	3.79916	8.0557	8.53743	0.782012	6.94158	5.5018	9.04171	8.28629	7.97918	4.37544	8.18719	0.395852	9.42703	6.30212	8.88092	9.579	2.42918	5.45866	6.31462	5.19641	6.16213	5.66189	7.43864	7.42986	5.34285	3.93586	5.2324	5.52589	4.87789	7.26329	3.74523	5.16491	7.02468	4.70601	5.3516	0	3.56662	6.92928	5.89212
	IPR001254	2.03499	0	8.85929	-0.690654	7.20734	5.54248	8.35423	9.41844	8.87497	0	8.42931	0	7.7211	7.30766	8.29397	9.53306	4.44341	4.68364	0.706012	5.01513	0	0	6.10185	3.21303	5.26093	4.86799	5.64287	4.87215	7.70776	4.03884	7.37558	2.27512	7.79251	3.25524	6.5404	5.88139	5.39697	6.90706	0
	IPR000209	11.6134	12.9364	11.1467	9.4474	11.4712	10.7388	11.138	10.4082	10.8427	10.7848	10.5329	9.27672	11.7781	11.2364	12.4806	13.3101	11.0584	10.0153	9.13923	9.39581	9.75568	8.71156	10.202	9.46679	9.38095	7.83025	9.39058	8.48148	8.64263	9.30156	9.39155	8.15385	9.5905	9.34941	8.88303	9.64748	8.4189	10.14	9.32385
	IPR000383	9.15569	8.77062	7.40273	8.03041	9.02831	8.7197	7.53622	8.79517	9.2989	8.23245	7.17968	8.0682	8.7979	8.86828	9.09487	8.51571	8.31352	2.8574	2.79294	0	0	0	5.13684	5.70048	0	0	4.44952	4.32634	0	5.01083	-0.233128	2.16077	6.80065	0	7.44089	4.12092	5.09796	4.77114	0
	IPR014782	9.1303	10.0218	9.86976	8.7269	10.3966	9.14111	10.5127	9.168	8.59937	9.83461	10.0533	9.70488	10.1812	8.53676	9.63371	11.2677	9.90353	5.42344	0	0	0	0	6.70089	6.34271	3.60781	4.90724	6.20902	7.3966	4.51607	5.77893	2.38161	3.80861	7.44883	0	0	0	5.90141	5.64316	4.61902
	IPR010435	11.6134	12.9364	11.0144	9.44675	11.4626	10.7338	11.0165	10.2355	10.735	10.7848	10.391	9.27672	11.7001	11.2122	12.4556	13.3101	11.0573	7.62035	6.70486	5.81871	7.384	6.97717	8.24868	8.22347	6.4181	3.50105	8.21508	7.70223	5.70876	8.31216	4.05421	6.32153	8.6649	6.06724	5.88698	3.64853	4.86738	8.1166	6.46309
	IPR008006	2.00806	8.44245	7.94558	0.779867	7.39839	4.95433	8.5437	8.55663	8.80787	4.41326	8.29691	1.67638	9.10024	6.99447	8.2993	9.61938	3.61126	0	-2.45577	0	0	0	5.78957	4.35881	0	0	5.53061	4.08464	1.17951	4.20142	-4.00323	3.98377	8.04689	0	0	2.8945	0	5.95196	0
	IPR011505	2.39249	8.58447	8.43546	1.60222	7.81179	5.25184	8.96578	8.87773	9.15233	4.73209	8.73914	2.17889	9.29336	7.22719	8.7054	9.94949	4.13603	0	0	0	0	0	6.17531	4.45309	0	0.55312	5.76074	4.36906	0	4.29713	0	4.02993	8.33188	0	0	0	1.36199	6.31919	0
	IPR017039	8.73168	8.22251	9.24008	7.3818	7.35007	8.33895	9.39901	7.07266	8.9538	7.92775	10.0216	6.66146	8.51233	7.8787	8.87067	9.63375	8.9967	7.92907	6.64015	7.82806	8.81492	8.00748	7.84252	5.71407	7.97922	6.78509	7.32318	7.69455	7.31105	6.46303	6.86407	4.92516	8.76962	7.24979	9.13702	7.50755	6.05725	8.07748	8.02741
	IPR004093	10.9387	9.78451	8.33803	9.28067	9.50652	10.3433	6.64866	9.13834	8.52139	9.03205	5.16617	9.11671	5.86005	9.56487	10.5895	0	9.90702	0	0	0	0	0	2.37647	2.1882	0	0	3.55591	3.59662	0	5.1669	0	0	4.54287	0	0	0	0	0	0
	IPR005328	13.9239	13.1358	11.7581	4.30654	0	13.536	9.42666	8.36433	0	9.81413	0	8.71278	6.29652	14.8205	13.2161	0	4.15813	0	0	0	0	0	2.8867	0	0	0	7.75156	4.27708	0	4.5369	0	3.57122	6.70241	0	0	0	0	0	0
	IPR024749	0	0	0	0	0	0	0	0	0	0	0	0	0	0	0	0	0	5.07124	2.77101	5.26862	6.4381	5.43022	6.52271	1.12443	5.29502	0	5.31021	2.88512	4.71308	4.20279	2.63701	1.15749	8.35407	5.64551	6.24985	5.95926	3.50726	7.10716	6.19496
	IPR011628	0	0	0	0	0	0	0	0	0	0	0	0	0	0	0	0	0	5.15902	7.62804	5.05745	7.31277	6.8063	7.15279	3.38679	5.9946	1.47465	5.46543	5.18094	6.38812	5.44457	7.81935	2.52983	6.72285	7.11553	6.48515	6.13977	6.30872	8.34756	6.84815
	IPR021255	0	0	0	0	0	0	0	0	0	0	0	0	0	0	0	0	0	5.35413	6.24184	0	6.56529	5.20102	7.71323	4.27931	5.95334	7.3288	3.10613	8.28688	9.13801	6.24424	8.67359	3.04334	5.87019	8.71906	8.17138	6.08554	5.45062	7.96829	0
	IPR008619	0	0	0	0	0	0	0	0	0	0	0	0	0	0	0	0	0	9.01321	8.51179	9.39196	0	0	9.13149	7.01237	9.40911	0	8.57423	7.48137	0	7.04432	0	0	4.6346	8.46211	0	9.87822	0	9.6865	0
	IPR018543	0	0	0	0	0	0	0	0	0	0	0	0	0	0	0	0	0	6.65296	11.7668	7.56216	0	0	8.31331	6.83471	5.37446	0	5.71633	0	0	4.31637	0	0	0	6.25538	0	6.3411	0	0	0
	IPR004899	0	0	0	0	0	0	0	0	0	0	0	0	0	0	0	0	0	5.64088	2.51813	4.56184	0	0	5.39726	2.40879	5.5375	0	5.08913	0	0	3.32237	0	0	0	5.74125	0	6.47962	0	4.81037	0
	IPR008638	0	0	5.65858	0	0	0	0	0	0	0	0	0	0	0	0	0	0	9.59762	8.92319	10.0718	0	0	9.67531	7.54453	9.88205	0	9.11555	8.26387	0	7.53431	0	0	4.84029	9.67587	0	10.5339	0	10.1537	0
	IPR010069	0	0	4.31631	0	0	0	0	0	0	0	0	0	0	0	0	0	0	8.71262	7.95626	9.26955	0	0	8.73826	6.6582	9.26772	0	8.30137	7.48883	0	6.71201	0	0	4.6346	8.27468	0	9.63473	0	9.31605	0
	IPR002988	0	0	0	0	0	0.800751	6.27763	0	4.04884	0	6.26883	0	0	0	0	0	0	7.89141	5.36007	0	8.2287	7.82374	5.98477	3.85817	8.54296	10.3341	6.97924	9.39766	0	0	8.43686	6.85664	7.07186	5.78928	9.01663	0	0	4.24665	7.11737
	IPR008635	0	0	8.23721	0	0	0	0	0	0	0	0	0	0	0	0	0	0	8.13208	9.78527	8.41734	0	0	8.88106	6.37929	7.83111	0	7.78499	0.844124	4.08534	6.75802	0.504125	0	5.98055	8.84141	0	9.26063	0	8.87267	0
	IPR005594	0	0	8.23721	0	0	0	0	0	0	0	0	0	0	0	0	0	0	8.14606	9.82621	8.45542	0	0	8.96477	6.7371	7.8553	0	8.16529	0.844124	4.99496	6.72829	0	0	6.47105	9.31904	0	9.68146	0	8.72417	0
	IPR008640	0	0	8.23721	0	0	0	0	0	0	0	0	0	0	0	0	0	0	7.76656	9.74918	8.23135	0	0	8.62119	6.23312	7.6697	0	7.50361	0.844124	4.3502	6.47354	0.504125	0	5.86252	8.63097	0	9.08522	0	8.62048	0
	IPR003343	1.11183	6.46805	7.42151	-0.890395	6.73089	4.37483	8.15908	8.50116	8.54955	3.74899	8.029	1.53287	8.14328	6.30217	7.05053	9.09757	1.99372	8.11573	7.42614	8.43385	9.13343	8.30713	7.60533	6.29818	8.34087	10.4769	7.35624	7.99397	11.2954	7.52041	14.1246	5.92566	10.1715	9.32983	9.27858	9.91759	11.0149	9.3876	8.84269
	IPR008456	-1.27625	0	6.28052	0.386214	7.09074	4.71634	7.60768	7.76196	7.79132	0	8.12871	0	9.74929	5.12742	9.55219	6.59034	2.47223	5.67027	9.96461	7.33585	7.54447	7.43488	7.68844	11.3892	5.93616	0	4.7544	4.25527	5.71243	12.1297	1.02846	11.7998	7.6846	10.4151	6.45836	6.427	5.85683	8.47366	5.24136
	IPR011490	3.13233	9.26277	8.61226	1.9404	8.16948	6.12027	10.831	9.92558	9.71101	5.53995	10.4929	4.62006	9.93632	7.85188	9.37287	10.3032	4.83712	8.67335	11.2608	7.96828	9.31592	9.20339	10.1559	11.9871	7.43479	10.8606	8.70516	10.4845	6.96637	11.1996	7.45781	8.59729	9.02486	6.14179	10.475	4.21287	6.71885	8.6981	7.52174
	IPR008616	7.44666	8.08511	7.28641	7.15362	7.77433	7.28713	10.2526	8.47311	8.9747	7.23156	9.87132	7.17891	8.1661	7.98667	8.22091	8.99681	7.58074	9.20213	7.69907	9.01494	8.68698	8.65522	9.0027	8.60216	9.45479	6.58538	8.79953	8.85661	7.36184	8.27864	6.99332	7.76217	9.87274	8.50078	8.52335	9.09942	7.1721	10.5902	5.89713
	IPR008454	8.10412	10.8248	10.9635	12.8794	10.8598	7.61663	11.3147	11.1926	11.2901	8.06543	11.4913	5.94725	11.2291	8.93343	11.327	11.779	10.5081	8.36189	11.5652	9.73867	9.86977	9.69927	11.5058	13.6368	7.87426	10.0887	9.24784	11.361	6.80601	13.3474	4.34658	12.5261	10.5504	10.8213	10.8914	6.7708	7.45432	10.5229	8.79793
	IPR011266	0	8.32956	7.39665	9.83041	8.96105	3.25459	9.95517	9.43049	8.93129	5.51519	9.97896	5.52378	6.64887	4.85006	7.97785	5.95759	9.96071	7.47661	0	0	8.77151	8.37013	3.70685	0	5.18376	7.05168	7.94774	6.59538	0	2.87345	4.42241	-2.42783	6.48305	0	10.4639	0	0	3.51749	6.59005
	IPR025164	8.51291	8.93979	6.98638	6.73767	7.68111	8.97716	10.6856	9.83189	9.2636	9.95231	10.687	10.9899	8.29764	7.67162	6.77538	0	8.26657	9.04981	6.43015	0	9.18187	8.51477	5.69664	9.25123	0	9.35922	7.90089	6.87661	6.72204	7.01625	7.73785	3.88997	7.03365	0	10.0462	0	5.35996	0	0
	IPR019948	12.8942	15.3437	15.3898	14.5202	15.6924	13.4269	15.3805	15.1992	15.9173	13.062	15.2937	12.6995	16.1746	14.7223	15.9235	16.1642	15.5647	7.9885	11.7389	9.8921	10.0094	9.93336	13.0902	13.8838	7.95876	11.1628	12.4736	12.3948	7.56675	13.1946	4.79207	11.2956	15.6408	8.26317	11.3036	8.04003	7.78783	13.1221	8.99067
	IPR019931	13.5488	15.4695	15.4811	15.0263	15.7655	13.5919	15.4438	15.3581	16.0053	13.5867	15.3702	13.1238	16.2265	14.8118	15.9999	16.235	15.6739	8.67514	12.1128	10.1233	10.452	10.1896	12.9969	14.0322	8.46366	10.608	12.5539	11.8608	8.38997	13.8853	7.158	12.6144	15.6834	9.94449	11.3374	8.26141	9.02526	13.2333	9.38078
	IPR004237	8.05443	10.9842	10.5346	13.3643	12.7579	5.86438	8.61872	11.0625	11.0715	8.20222	8.58408	6.62569	9.44285	7.249	10.7982	9.41614	12.9709	0	10.2062	7.46555	4.28314	5.95747	8.62962	11.6356	3.91504	0	5.7423	3.13918	2.34447	11.0117	0	8.50403	7.92637	5.15957	7.26716	0	0	9.47999	0
	IPR021021	-0.0740075	7.59477	4.85999	-0.703799	5.47894	4.28973	6.46326	6.82976	7.44179	2.90588	6.47416	0	7.70119	5.84092	5.94151	7.91266	2.56701	0	0	0	0	0	6.44639	4.80866	0	0	4.0897	3.15207	0	2.3643	0	-0.5746	6.75877	0	0	0	0	4.83401	0
	IPR007756	0	7.1108	7.32424	0.113574	4.869	2.9621	6.80611	8.42121	9.26707	0	6.91988	0	8.01171	5.99094	9.62266	8.06209	2.69554	0	0	0	0	0	3.99109	0.757427	0	0	3.45467	8.69613	0	1.97021	0	-0.377865	6.55646	0	0	0	0	0	0
	IPR000724	8.47491	0	0	4.3249	0	9.69687	0	7.46744	7.777	10.7391	0	7.89807	0	7.61853	0	0	0	0	0	0	0	0	0	8.25259	0	0	7.41136	0	0	7.02144	0	4.44866	5.18275	0	0	0	0	0	0
	Streptococcal gene expression
	IPR	Gene name	Relative proportion of IPR expression
	IPR004237	prtF1	0.376138
	IPR004237	sfbII	0.268896
	IPR004237	sfbX	0.253268
	IPR004237	prtF2	0.0965039
	IPR019948	emm	0.141392
	IPR011266	prtF2	0.550559
	IPR008454	cpa	0.366487
	IPR008616	fbp54	0.717949
	IPR005328	sic	1
	IPR004093	ska	1
	IPR000209	scpA	0.253492
	IPR000209	scpC	0.147346
	IPR000200	speB	1
	IPR006173	speA	0.0834915
	IPR006173	speC	0.451613
	IPR006173	speG	0.191651
	IPR006173	smeZ	0.212524
	IPR006123	speA	0.0797101
	IPR006123	speC	0.476449
	IPR006123	speG	0.182971
	IPR006123	smeZ	0.202899
	IPR001869	slo	0.942238

## Sheet: Figure 4b
Figure 4b	Patient	bca	cba	grab	sclA	sclB	emm	eno	lmb	prtF1	prtF2	sfbII	sfbX	fbp54	fbsB	sic	ska/skc/skg	endoS	pilA	scpA	cepA (SPYCEP)	IdeS	slo	sagA	spyA	speA	speB	speC|speJ	speG	speH	speI	speK|speM	smeZ	cfb
	2006	0.740695	0	355.797	74.1884	4989.18	6641.67	1846.63	1973.57	1816.52	1948.42	3.37139	0	174.449	1.7613	15542.2	1962.87	368.184	5.74658	1581.68	1440.61	239.369	3169.28	760.898	372.598	360.711	216.806	475.505	488.512	0	0	0	133.598	120.926
	2066	48.6509	138.218	0	575.702	28387.4	6117.33	1239.77	1612.38	1824.67	1177.15	458.293	362.355	271.556	194.565	9000.76	881.923	697.308	268.12	1162.17	758.643	374.369	1019.91	729.892	222.365	0	5535.23	439.483	255.775	0	0	0	332.417	155.316
	3004	106.133	128.622	0	246.793	31861.8	6683.18	506.871	423.292	1183.85	671.293	194.894	81.5239	156.109	109.489	3463.66	323.591	283.215	384.484	306.014	206.189	117.381	500.958	168.337	72.7732	0	202.33	257.605	0	0	0	66.1218	0	0
	3005	0.501158	1.08191	20.0413	803.299	3646.46	15437	1555.76	1371.32	7702.49	3004.83	1364.32	569.436	142.382	0.392015	19.7878	621.954	1457.75	1.929	509.029	178.762	55.9543	1741.85	749.127	223.119	0	895.032	1323.54	181.005	7.22255	0	0	132.9	189.822
	3017	56.0065	29.2224	0	14221.4	17279.3	7299.72	2934.93	908.155	471.313	4861.29	2804.3	3163.52	218.93	0	0	727.359	2351.14	398.04	1331.76	654.236	187.582	2073.78	646.1	854.207	0	139.068	219.635	0	0	0	0	43.2276	116.101
	3019	8.68506	5.00056	829.944	113.418	10368.8	7241.23	1514.8	195.402	139.927	1253.95	8.28566	0	156.187	11.4484	11878.3	1299.12	760.646	58.078	1051.87	465.275	371.879	1688.39	763.298	615.586	143.419	321.744	452.748	333.61	0	0	9.58104	76.2389	91.9076
	3026	88.2754	79.0103	0	207.722	31558.2	4779.85	77.9829	117.791	241.901	81.585	100.22	0	249.264	95.1097	688.187	100.333	23.2065	515.957	101.055	68.6554	96.1874	87.8569	0	0	0	103.449	0	0	74.4218	0	0	0	0
	3032	150.55	290.831	176.98	674.183	20345.1	6638.63	673.969	201.6	693.829	838.767	437.403	255.458	355.353	0	329.544	563.528	343.864	471.96	295.3	320.303	182.014	411.809	354.299	556.73	0	265.688	0	0	0	0	0	444.515	0
	3037	78.802	581.335	219.335	740.451	44525.2	4930.9	352.703	964.663	966.089	81.9265	588.019	908.593	503.1	41.1397	0	328.032	621.067	700.262	560.02	470.071	671.945	429.051	447.462	389.323	0	588.361	113.806	0	0	0	0	369.107	248.039
	6007	5.03143	0	1709.19	60.7257	2281.73	1970.59	5109.94	4460.95	258.525	157.022	4.75598	0	150.285	0	900.217	503.06	0	30.2304	1017.21	145.606	79.8934	2038.19	820.51	14.275	0	11.7928	20.5038	16.5175	0	0	0	0	0
	6010	101.237	65.3752	0	157.059	27674.2	6805.91	0	51.6223	245.635	22.8376	88.9986	0	220.833	113.653	0	35.9064	0	575.164	0	13.9997	115.856	39.3708	49.1958	0	0	63.0604	0	0	71.1672	0	0	0	0
	6017	18.5466	0	238.537	33.7274	712.675	2463.18	4902.84	3869.64	52.545	84.5629	0	0	144.899	0	419.575	522.673	2.74087	28.971	466.24	97.2206	14.3455	1530.37	855.119	0	0	0	8.45355	6.20398	0	0	0	0	0
	6023	228.891	183.778	0	308.135	57212.9	6889.57	54.4825	0	443.063	36.5058	104.494	31.1297	287.237	63.2584	78.6032	0	89.2076	474.581	36.4157	58.8981	195.713	29.7596	50.8611	0	0	180.927	131.716	0	130.432	0	0	151.006	0
	6025	21.6674	54.2545	196.52	388.768	20834.7	9535.33	2641.71	1911.29	536.62	1373.27	33.888	0	253.645	18.4507	28934.6	757.378	483.22	239.959	1459.65	393.884	294.715	3171.35	2526.45	329.611	67.7422	349.832	280.712	289.451	0	0	0	167.642	166.37
	6026	110.41	701.664	0	3462.33	36102.2	23797.7	3795.56	978.246	1544.09	1933.28	561.925	753.353	298.361	0	9515.87	1540.85	208.433	341.68	1489.62	746.877	526.41	2174.06	250.085	242.933	0	516.207	262.279	0	0	0	0	0	129.338
	6033	134.404	134.534	0	384.684	52371.1	9674.01	0	237.846	464.53	62.1458	156.512	0	510.869	296.747	0	0	202.659	1045.55	0	72.6178	0	200.892	0	0	0	390.765	414.718	0	0	0	0	0	0
	6057	199.656	6.47795	0	12195.1	19524.2	6515.48	2037.98	5188.73	420.521	5276.4	3285.27	3329.62	191.439	8.16742	17.8534	957.731	1468.11	18.6028	975.546	1091.29	252.678	1876.41	996.231	758.269	174.45	271.016	70.2838	147.901	4.00994	0	118.502	45.3289	133.304

## Sheet: Figure 4c
Figure 4c		Mean (Streptococcus)	Mean (Polymicrobial)	Stdev (Streptococcus)	Stdev (Polymicrobial)	p-value (T-test)
	Adhesin	12813.2	5596.27	7155.19	5009.32	0.000687112
	Immune evasion	5828.42	153.562	8257.59	171.289	0.00256076
	Protease	8801.13	7418.82	3761.1	3963.1	0.276677
	Toxin	2045.04	311.991	1186.09	258.004	7.67527e-08
	Unclassified	12.522	96.3143	46.9135	125.844	0.0132315

## Sheet: Figure 4d
Figure 4d		Mean (Polymicrobial)	Mean (Streptococcus)	p-value (Kruskal-Wallis)
	Adhesin	0.389348	0.438325	0.395513
	Immune evasion	0.0132035	0.172108	3.90274e-06
	Protease	0.568226	0.315451	9.28924e-05
	Toxin	0.0219241	0.073625	1.29116e-05
	Unclassified	0.00729762	0.000490945	1.59668e-06

[truncated: 28 more sheets: Figure 4e, Figure 4f, Figure 4g, Figure 5a, Figure 5b, Figure 6, Figure 7a, Figure 7b, Figure 7c, Figure 7d, Supp. Figure 1, Supp. Figure 2, Supp. Figure 3, Supp. Figure 4, Supp. Figure 5, Supp. Figure 6, Supp. Figure 7, Supp. Figure 8a, Supp. Figure 8b, Supp. Figure 9a …]
